# Supplementary material for: Hydro­chlorides, hydrates, hydro­nitrate, and an unanti­cipated hydrolysis product of famotidine
Source: Acta Crystallogr C Struct Chem. 2026 Apr 24;82(Pt 5):241–9. doi: 10.1107/S2053229626004122 (PMC13139895; doi:10.1107/S2053229626004122)
Supplement: Supplementary file 1 [file c-82-00241-sup1.cif]

##############################################################################
#                                                                            #
# This CIF contains the data in a paper accepted for publication in          #
# Acta Crystallographica Section C. It conforms to the requirements of       #
# Notes for Authors for Acta Crystallographica Section C, and has been       #
# peer reviewed under the auspices of the IUCr Commission on Journals.       #
#                                                                            #
# Full details of the Crystallographic Information File format               #
# are given in the paper "The Crystallographic Information File (CIF):       #
# a New Standard Archive File for Crystallography" by S. R. Hall, F. H.      #
# Allen and I. D. Brown [Acta Cryst. (1991), A47, 655-685].                  #
#                                                                            #
# The current version of the core CIF dictionary is obtainable from          #
# ftp://ftp.iucr.org/pub/cif_core.dic.                                       #
#                                                                            #
# Software is freely available for graphical display of the structure(s)     #
# in this CIF. For information consult the CIF software page                 #
# http://www.iucr.org/resources/cif/software.                                #
#                                                                            #
# This file may be used for bona fide research purposes within the           #
# scientific community so long as proper attribution is given to the journal # 
# article from which it was obtained.                                        #
#                                                                            #
##############################################################################
data_I
_audit_creation_method
;
FinalCif V151 by Daniel Kratzert, Freiburg 2025,
https://dkratzert.de/finalcif.html
;
_chemical_name_systematic
;\
<i>N</i>-(Diaminomethylidene)-4-({[2-(<i>N</i>'-sulfamoylcarbamimidoyl)ethyl]\
sulfanyl}methyl)-1,3-thiazol-2-aminium chloride
;
_chemical_name_common     ?
_chemical_formula_moiety     'C8 H16 N7 O2 S3, Cl'
_chemical_formula_sum     'C8 H16 Cl N7 O2 S3'
_chemical_formula_iupac     'C8 H16 N7 O2 S3 +, Cl -'
_chemical_formula_weight     373.91
_chemical_melting_point     ?
_space_group_crystal_system     monoclinic
_space_group_name_H-M_alt     'P 21/n'
_space_group_name_Hall     '-P 2yn'
loop_
    _space_group_symop_operation_xyz
    'x, y, z'
    '-x+1/2, y+1/2, -z+1/2'
    '-x, -y, -z'
    'x-1/2, -y-1/2, z-1/2'
_cell_length_a     8.8712(14)
_cell_length_b     8.4069(13)
_cell_length_c     21.423(3)
_cell_angle_alpha     90
_cell_angle_beta     90.357(3)
_cell_angle_gamma     90
_cell_volume     1597.7(4)
_cell_formula_units_Z     4
_cell_measurement_reflns_used     6463
_cell_measurement_theta_min     2.4795
_cell_measurement_theta_max     28.278
_cell_measurement_temperature     120(2)
_exptl_crystal_description     block
_exptl_crystal_colour     colourless
_exptl_crystal_size_max     0.203
_exptl_crystal_size_mid     0.114
_exptl_crystal_size_min     0.055
_exptl_crystal_density_diffrn     1.554
_exptl_crystal_density_meas     ?
_exptl_crystal_density_method     ?
_exptl_crystal_F_000     776
_exptl_absorpt_coefficient_mu     0.645
_exptl_absorpt_correction_type     numerical
_exptl_absorpt_process_details
;
(SADABS; Krause <i>et al.</i>, 2015)
;
_exptl_absorpt_correction_T_min     0.9446
_exptl_absorpt_correction_T_max     0.9889
_exptl_special_details     ?
_diffrn_ambient_temperature     120(2)
_diffrn_source     'fine-focus sealed tube'
_diffrn_source_voltage     ?
_diffrn_source_current     ?
_diffrn_radiation_type     MoK\a
_diffrn_radiation_wavelength     0.71073
_diffrn_radiation_monochromator     'Bruker TRIUMPH curved-graphite'
_diffrn_measurement_device_type     'Bruker D8'
_diffrn_measurement_device     'three-circle diffractometer'
_diffrn_measurement_method     'combination of \w and \f-scans'
_diffrn_detector     'CCD Area Detector'
_diffrn_measurement_specimen_support     'MiTeGen micromount'
_diffrn_detector_area_resol_mean     8.33
_diffrn_reflns_number     23845
_diffrn_reflns_av_R_equivalents     0.0396
_diffrn_reflns_av_unetI/netI     0.0273
_diffrn_reflns_theta_min     1.901
_diffrn_reflns_theta_max     28.303
_diffrn_reflns_theta_full     25.242
_diffrn_measured_fraction_theta_max     0.996
_diffrn_measured_fraction_theta_full     1.000
_diffrn_reflns_limit_h_min     -11
_diffrn_reflns_limit_h_max     11
_diffrn_reflns_limit_k_min     -10
_diffrn_reflns_limit_k_max     11
_diffrn_reflns_limit_l_min     -28
_diffrn_reflns_limit_l_max     28
_diffrn_radiation_probe     ?
_refine_special_details     ?
_reflns_number_total     3963
_reflns_number_gt     3237
_reflns_threshold_expression     'I > 2\s(I)'
_refine_ls_structure_factor_coef     Fsqd
_refine_ls_matrix_type     full
_refine_ls_R_factor_all     0.0411
_refine_ls_R_factor_gt     0.0282
_refine_ls_wR_factor_gt     0.0641
_refine_ls_wR_factor_ref     0.0686
_refine_ls_goodness_of_fit_ref     1.040
_refine_ls_restrained_S_all     1.040
_refine_ls_number_reflns     3963
_refine_ls_number_parameters     224
_refine_ls_number_restraints     0
_refine_ls_hydrogen_treatment     mixed
_refine_ls_weighting_scheme     calc
_refine_ls_weighting_details
              'w=1/[\s^2^(Fo^2^)+(0.0325P)^2^+0.5785P] where P=(Fo^2^+2Fc^2^)/3'
_atom_sites_solution_hydrogens     mixed
_atom_sites_solution_primary     dual
_atom_sites_solution_secondary     difmap
_refine_ls_shift/su_max     0.001
_refine_ls_shift/su_mean     0.000
_refine_diff_density_max     0.330
_refine_diff_density_min     -0.365
_refine_ls_extinction_method     none
_refine_ls_extinction_coef     .
loop_
    _atom_type_symbol
    _atom_type_description
    _atom_type_scat_dispersion_real
    _atom_type_scat_dispersion_imag
    _atom_type_scat_source
    'C' 'C' 0.0033 0.0016
                         'International Tables Vol C Tables 4.2.6.8 and 6.1.1.4'
    'H' 'H' 0.0000 0.0000
                         'International Tables Vol C Tables 4.2.6.8 and 6.1.1.4'
    'Cl' 'Cl' 0.1484 0.1585
                         'International Tables Vol C Tables 4.2.6.8 and 6.1.1.4'
    'N' 'N' 0.0061 0.0033
                         'International Tables Vol C Tables 4.2.6.8 and 6.1.1.4'
    'O' 'O' 0.0106 0.0060
                         'International Tables Vol C Tables 4.2.6.8 and 6.1.1.4'
    'S' 'S' 0.1246 0.1234
                         'International Tables Vol C Tables 4.2.6.8 and 6.1.1.4'
_computing_data_collection
;
APEX-4 (Bruker, 2021)
;
_computing_cell_refinement
;
SAINT (Bruker, 2021)
;
_computing_data_reduction
;
SAINT (Bruker, 2021)
;
_computing_structure_solution
;
SHELXT2018 (Sheldrick, 2015<i>a</i>)
;
_computing_structure_refinement
;
SHELXL2019 (Sheldrick, 2015<i>b</i>)
;
_computing_molecular_graphics
;
Mercury (Macrae <i>et al.</i>, 2020)
;
_computing_publication_material
;
FinalCIF (Kratzert, 2025)
;
loop_
    _atom_site_type_symbol
    _atom_site_label
    _atom_site_fract_x
    _atom_site_fract_y
    _atom_site_fract_z
    _atom_site_U_iso_or_equiv
    _atom_site_adp_type
    _atom_site_calc_flag
    _atom_site_occupancy
    _atom_site_disorder_assembly
    _atom_site_disorder_group
    Cl Cl1 0.59332(4) 0.53484(5) 0.27098(2) 0.01882(9) Uani d 1 . .
    S S1 0.16869(5) 0.07142(5) 0.53532(2) 0.02274(10) Uani d 1 . .
    S S2 0.66278(5) -0.04290(5) 0.65447(2) 0.02166(10) Uani d 1 . .
    S S3 1.04458(4) 0.59458(5) 0.61870(2) 0.01517(9) Uani d 1 . .
    O O1 1.15917(13) 0.50802(14) 0.58541(5) 0.0206(2) Uani d 1 . .
    O O2 0.96733(13) 0.72088(14) 0.58636(5) 0.0224(3) Uani d 1 . .
    N N1 0.40872(18) 0.44606(17) 0.39305(7) 0.0207(3) Uani d 1 . .
    H H1A 0.482(3) 0.477(3) 0.3722(10) 0.038(6) Uiso d 1 . .
    H H1B 0.317(3) 0.457(3) 0.3794(10) 0.038(6) Uiso d 1 . .
    N N2 0.57262(16) 0.33924(18) 0.46602(7) 0.0193(3) Uani d 1 . .
    H H2A 0.648(3) 0.379(3) 0.4491(10) 0.036(6) Uiso d 1 . .
    H H2B 0.585(2) 0.295(3) 0.5000(10) 0.031(6) Uiso d 1 . .
    N N3 0.31561(16) 0.29937(17) 0.47297(6) 0.0169(3) Uani d 1 . .
    H H3 0.240(2) 0.303(2) 0.4525(9) 0.020(5) Uiso d 1 . .
    N N4 0.42614(15) 0.19158(16) 0.56595(6) 0.0157(3) Uani d 1 . .
    N N5 0.91090(15) 0.47578(16) 0.64146(6) 0.0175(3) Uani d 1 . .
    N N6 1.12835(18) 0.67398(18) 0.67697(7) 0.0187(3) Uani d 1 . .
    H H6A 1.081(2) 0.742(3) 0.7003(10) 0.037(6) Uiso d 1 . .
    H H6B 1.191(2) 0.627(3) 0.6918(9) 0.025(6) Uiso d 1 . .
    N N7 1.07811(17) 0.29294(18) 0.68949(7) 0.0211(3) Uani d 1 . .
    H H7A 1.156(2) 0.341(2) 0.6810(9) 0.025 Uiso d 1 . .
    H H7B 1.085(2) 0.208(3) 0.7121(9) 0.025 Uiso d 1 . .
    C C1 0.43631(18) 0.36178(18) 0.44374(7) 0.0162(3) Uani d 1 . .
    C C2 0.31921(17) 0.19826(18) 0.52431(7) 0.0152(3) Uani d 1 . .
    C C3 0.38764(17) 0.08105(19) 0.61165(7) 0.0156(3) Uani d 1 . .
    C C4 0.25459(19) 0.0072(2) 0.60262(8) 0.0204(3) Uani d 1 . .
    H H4 0.213684 -0.070309 0.629974 0.025 Uiso calc 1 . .
    C C5 0.48493(18) 0.0578(2) 0.66802(7) 0.0183(3) Uani d 1 . .
    H H5A 0.427340 -0.003969 0.699167 0.022 Uiso calc 1 . .
    H H5B 0.506524 0.163365 0.686509 0.022 Uiso calc 1 . .
    C C6 0.78602(19) 0.1205(2) 0.63459(8) 0.0205(3) Uani d 1 . .
    H H6C 0.883950 0.076954 0.620722 0.025 Uiso calc 1 . .
    H H6D 0.741263 0.179748 0.599106 0.025 Uiso calc 1 . .
    C C7 0.81400(18) 0.23608(19) 0.68857(7) 0.0172(3) Uani d 1 . .
    H H7C 0.722313 0.300267 0.696045 0.021 Uiso calc 1 . .
    H H7D 0.837646 0.175946 0.727136 0.021 Uiso calc 1 . .
    C C8 0.94386(18) 0.34390(19) 0.67254(7) 0.0166(3) Uani d 1 . .
loop_
    _atom_site_aniso_label
    _atom_site_aniso_U_11
    _atom_site_aniso_U_22
    _atom_site_aniso_U_33
    _atom_site_aniso_U_12
    _atom_site_aniso_U_13
    _atom_site_aniso_U_23
    Cl1 0.0212(2) 0.01681(19) 0.01845(18) -0.00155(15) 0.00180(14) 0.00123(14)
    S1 0.0186(2) 0.0264(2) 0.0232(2) -0.01265(17) -0.00296(16) 0.00456(17)
    S2 0.0207(2) 0.01272(19) 0.0315(2) -0.00312(16) -0.00312(17) -0.00172(16)
    S3 0.01501(19) 0.01413(19) 0.01640(18) -0.00395(14) 0.00120(14) 0.00186(14)
    O1 0.0193(6) 0.0216(6) 0.0210(6) -0.0050(5) 0.0058(4) -0.0035(5)
    O2 0.0194(6) 0.0208(6) 0.0269(6) -0.0045(5) -0.0038(5) 0.0088(5)
    N1 0.0197(8) 0.0219(7) 0.0207(7) -0.0057(6) 0.0025(6) 0.0035(6)
    N2 0.0161(7) 0.0201(7) 0.0218(7) -0.0037(6) 0.0053(6) 0.0024(6)
    N3 0.0146(7) 0.0208(7) 0.0154(6) -0.0047(6) -0.0011(5) 0.0027(5)
    N4 0.0162(6) 0.0155(7) 0.0155(6) -0.0048(5) 0.0025(5) -0.0008(5)
    N5 0.0154(7) 0.0161(7) 0.0209(7) -0.0045(5) 0.0018(5) 0.0023(5)
    N6 0.0226(8) 0.0151(7) 0.0184(7) -0.0012(6) -0.0019(6) -0.0008(6)
    N7 0.0173(7) 0.0153(7) 0.0307(8) -0.0036(6) -0.0006(6) 0.0052(6)
    C1 0.0197(8) 0.0128(7) 0.0163(7) -0.0041(6) 0.0037(6) -0.0042(6)
    C2 0.0153(7) 0.0140(7) 0.0165(7) -0.0048(6) 0.0032(6) -0.0020(6)
    C3 0.0166(8) 0.0144(7) 0.0159(7) -0.0030(6) 0.0039(6) -0.0004(6)
    C4 0.0209(8) 0.0203(8) 0.0201(8) -0.0072(7) 0.0018(6) 0.0036(7)
    C5 0.0188(8) 0.0186(8) 0.0175(7) -0.0048(6) 0.0027(6) -0.0011(6)
    C6 0.0184(8) 0.0210(8) 0.0221(8) -0.0046(7) 0.0022(6) -0.0032(7)
    C7 0.0180(8) 0.0153(8) 0.0183(7) -0.0054(6) 0.0010(6) 0.0011(6)
    C8 0.0186(8) 0.0145(8) 0.0167(7) -0.0038(6) 0.0018(6) -0.0024(6)
_geom_special_details
;
 All esds (except the esd in the dihedral angle between two l.s. planes)
 are estimated using the full covariance matrix.  The cell esds are taken
 into account individually in the estimation of esds in distances, angles
 and torsion angles; correlations between esds in cell parameters are only
 used when they are defined by crystal symmetry.  An approximate (isotropic)
 treatment of cell esds is used for estimating esds involving l.s. planes.
;
loop_
    _geom_bond_atom_site_label_1
    _geom_bond_atom_site_label_2
    _geom_bond_site_symmetry_2
    _geom_bond_distance
    _geom_bond_publ_flag
    S1 C4 . 1.7138(18) ?
    S1 C2 . 1.7262(16) ?
    S2 C6 . 1.8080(17) ?
    S2 C5 . 1.8155(17) ?
    S3 O2 . 1.4392(12) ?
    S3 O1 . 1.4424(12) ?
    S3 N6 . 1.5952(15) ?
    S3 N5 . 1.6275(13) ?
    N1 C1 . 1.318(2) ?
    N1 H1A . 0.84(2) ?
    N1 H1B . 0.87(2) ?
    N2 C1 . 1.311(2) ?
    N2 H2A . 0.83(2) ?
    N2 H2B . 0.82(2) ?
    N3 C1 . 1.350(2) ?
    N3 C2 . 1.390(2) ?
    N3 H3 . 0.802(19) ?
    N4 C2 . 1.299(2) ?
    N4 C3 . 1.3938(19) ?
    N5 C8 . 1.325(2) ?
    N6 H6A . 0.87(2) ?
    N6 H6B . 0.76(2) ?
    N7 C8 . 1.315(2) ?
    N7 H7A . 0.82(2) ?
    N7 H7B . 0.86(2) ?
    C3 C4 . 1.347(2) ?
    C3 C5 . 1.493(2) ?
    C4 H4 . 0.9500 ?
    C5 H5A . 0.9900 ?
    C5 H5B . 0.9900 ?
    C6 C7 . 1.530(2) ?
    C6 H6C . 0.9900 ?
    C6 H6D . 0.9900 ?
    C7 C8 . 1.507(2) ?
    C7 H7C . 0.9900 ?
    C7 H7D . 0.9900 ?
loop_
    _geom_angle_atom_site_label_1
    _geom_angle_atom_site_label_2
    _geom_angle_atom_site_label_3
    _geom_angle_site_symmetry_1
    _geom_angle_site_symmetry_3
    _geom_angle
    _geom_angle_publ_flag
    C4 S1 C2 . . 88.24(8) ?
    C6 S2 C5 . . 102.17(8) ?
    O2 S3 O1 . . 117.97(7) ?
    O2 S3 N6 . . 106.63(8) ?
    O1 S3 N6 . . 105.77(8) ?
    O2 S3 N5 . . 104.56(7) ?
    O1 S3 N5 . . 110.83(7) ?
    N6 S3 N5 . . 111.05(7) ?
    C1 N1 H1A . . 117.9(16) ?
    C1 N1 H1B . . 120.3(15) ?
    H1A N1 H1B . . 121(2) ?
    C1 N2 H2A . . 121.7(15) ?
    C1 N2 H2B . . 120.3(15) ?
    H2A N2 H2B . . 118(2) ?
    C1 N3 C2 . . 126.17(14) ?
    C1 N3 H3 . . 113.4(14) ?
    C2 N3 H3 . . 118.1(14) ?
    C2 N4 C3 . . 109.27(13) ?
    C8 N5 S3 . . 120.34(11) ?
    S3 N6 H6A . . 120.2(14) ?
    S3 N6 H6B . . 116.6(16) ?
    H6A N6 H6B . . 117(2) ?
    C8 N7 H7A . . 122.6(14) ?
    C8 N7 H7B . . 118.9(13) ?
    H7A N7 H7B . . 118.4(19) ?
    N2 C1 N1 . . 122.94(15) ?
    N2 C1 N3 . . 120.49(15) ?
    N1 C1 N3 . . 116.57(15) ?
    N4 C2 N3 . . 125.64(14) ?
    N4 C2 S1 . . 116.20(11) ?
    N3 C2 S1 . . 118.15(12) ?
    C4 C3 N4 . . 115.14(14) ?
    C4 C3 C5 . . 123.90(14) ?
    N4 C3 C5 . . 120.83(14) ?
    C3 C4 S1 . . 111.13(12) ?
    C3 C4 H4 . . 124.4 ?
    S1 C4 H4 . . 124.4 ?
    C3 C5 S2 . . 115.49(11) ?
    C3 C5 H5A . . 108.4 ?
    S2 C5 H5A . . 108.4 ?
    C3 C5 H5B . . 108.4 ?
    S2 C5 H5B . . 108.4 ?
    H5A C5 H5B . . 107.5 ?
    C7 C6 S2 . . 113.58(11) ?
    C7 C6 H6C . . 108.8 ?
    S2 C6 H6C . . 108.8 ?
    C7 C6 H6D . . 108.8 ?
    S2 C6 H6D . . 108.8 ?
    H6C C6 H6D . . 107.7 ?
    C8 C7 C6 . . 109.30(12) ?
    C8 C7 H7C . . 109.8 ?
    C6 C7 H7C . . 109.8 ?
    C8 C7 H7D . . 109.8 ?
    C6 C7 H7D . . 109.8 ?
    H7C C7 H7D . . 108.3 ?
    N7 C8 N5 . . 127.46(15) ?
    N7 C8 C7 . . 115.69(14) ?
    N5 C8 C7 . . 116.81(14) ?
loop_
    _geom_torsion_atom_site_label_1
    _geom_torsion_atom_site_label_2
    _geom_torsion_atom_site_label_3
    _geom_torsion_atom_site_label_4
    _geom_torsion_site_symmetry_1
    _geom_torsion_site_symmetry_2
    _geom_torsion_site_symmetry_3
    _geom_torsion_site_symmetry_4
    _geom_torsion
    _geom_torsion_publ_flag
    O2 S3 N5 C8 . . . . 179.14(12) ?
    O1 S3 N5 C8 . . . . 51.02(14) ?
    N6 S3 N5 C8 . . . . -66.23(15) ?
    C2 N3 C1 N2 . . . . -5.4(2) ?
    C2 N3 C1 N1 . . . . 175.28(15) ?
    C3 N4 C2 N3 . . . . 177.55(14) ?
    C3 N4 C2 S1 . . . . -1.50(17) ?
    C1 N3 C2 N4 . . . . 26.6(2) ?
    C1 N3 C2 S1 . . . . -154.34(13) ?
    C4 S1 C2 N4 . . . . 1.46(13) ?
    C4 S1 C2 N3 . . . . -177.66(13) ?
    C2 N4 C3 C4 . . . . 0.72(19) ?
    C2 N4 C3 C5 . . . . -175.32(14) ?
    N4 C3 C4 S1 . . . . 0.34(19) ?
    C5 C3 C4 S1 . . . . 176.25(12) ?
    C2 S1 C4 C3 . . . . -0.94(13) ?
    C4 C3 C5 S2 . . . . 112.27(16) ?
    N4 C3 C5 S2 . . . . -72.04(17) ?
    C6 S2 C5 C3 . . . . 87.83(13) ?
    C5 S2 C6 C7 . . . . 66.00(13) ?
    S2 C6 C7 C8 . . . . 166.90(11) ?
    S3 N5 C8 N7 . . . . 1.1(2) ?
    S3 N5 C8 C7 . . . . -176.57(11) ?
    C6 C7 C8 N7 . . . . -90.06(17) ?
    C6 C7 C8 N5 . . . . 87.86(17) ?
loop_
    _geom_hbond_atom_site_label_D
    _geom_hbond_atom_site_label_H
    _geom_hbond_atom_site_label_A
    _geom_hbond_site_symmetry_A
    _geom_hbond_distance_DH
    _geom_hbond_distance_HA
    _geom_hbond_distance_DA
    _geom_hbond_angle_DHA
    _geom_hbond_publ_flag
    N1 H1A Cl1 . 0.84(2) 2.44(2) 3.1828(15) 149(2) yes
    N1 H1B N5 3_666 0.87(2) 2.14(2) 2.999(2) 169(2) yes
    N2 H2A O1 3_766 0.83(2) 2.09(2) 2.9253(18) 174(2) yes
    N2 H2B N4 . 0.82(2) 2.18(2) 2.801(2) 131.9(19) yes
    N3 H3 O2 3_666 0.802(19) 2.02(2) 2.8115(19) 168.2(19) yes
    N6 H6A Cl1 4_676 0.87(2) 2.42(2) 3.1863(16) 148.6(19) yes
    N6 H6B Cl1 3_766 0.76(2) 2.47(2) 3.2230(18) 174(2) yes
    N7 H7A Cl1 3_766 0.82(2) 2.66(2) 3.3584(16) 144.1(17) yes
    N7 H7A O1 . 0.82(2) 2.48(2) 2.9627(19) 118.4(16) yes
    N7 H7B Cl1 4_666 0.86(2) 2.40(2) 3.2644(16) 176.7(18) yes
_shelx_space_group_comment
;
The symmetry employed for this shelxl refinement is uniquely defined
by the following loop, which should always be used as a source of
symmetry information in preference to the above space-group names.
They are only intended as comments.
;
_shelx_estimated_absorpt_T_min     0.880
_shelx_estimated_absorpt_T_max     0.965
_shelx_hkl_file
;
   0  -1   0    1.30    0.90
   0  -1   0    1.80    0.90
   0   1   0   -0.30    0.70
   0   1   0   -0.30    0.80
   0   1   0    1.40    1.10
   0  -2   0 1849.11   26.70
   0  -2   0 1884.61   26.60
   0   2   0 1849.81   26.70
   0   2   0 1825.62   27.40
   0   2   0 1841.52   26.40
   0  -3   0    0.00    1.80
   0   3   0   -1.60    1.50
   0   3   0   -2.50    2.20
   0   3   0    1.40    1.70
   0  -4   0  355.96    8.20
   0   4   0  354.16    8.10
   0   4   0  352.26    9.40
   0   4   0  354.46    7.70
   0  -5   0   -0.80    2.10
   0   5   0   -2.70    2.50
   0   5   0   -0.10    2.00
   0   5   0    1.30    1.80
   0  -6   0    6.10    2.80
   0   6   0    0.70    2.20
   0   6   0    2.80    3.00
   0   6   0    7.00    2.60
   0  -7   0    0.20    2.90
   0   7   0   -2.40    2.60
   0   7   0   -1.30    2.20
   0   7   0   -3.20    3.60
   0  -8   0  290.77   10.00
   0   8   0  279.47   11.90
   0   8   0  289.67    9.80
   0   8   0  280.57    8.90
   0   9   0    8.10    4.50
   0  10   0   10.40    5.90
   0  11   0    2.30    5.70
  -1  11   0   84.89    9.80
  -1  10   0  107.19   10.00
  -1   9   0   42.00    7.00
  -1   9   0   54.49    5.50
  -1   8   0   10.10    3.20
  -1   8   0    5.40    4.40
   1  -8   0    4.70    3.40
  -1   7   0   91.09    7.60
  -1   7   0   86.29    5.30
  -1   7   0   93.99    5.80
   1  -7   0   82.69    5.90
  -1   6   0   68.49    4.70
  -1   6   0   68.09    4.40
  -1   6   0   68.69    6.00
   1  -6   0   63.99    4.70
  -1   5   0   39.10    4.60
  -1   5   0   38.40    3.40
  -1   5   0   31.90    2.90
   1  -5   0   34.90    3.40
  -1   4   0  363.36    9.60
  -1   4   0  362.96    7.70
  -1   4   0  378.26    8.60
   1  -4   0  370.36    8.40
  -1   3   0  182.28    4.50
  -1   3   0  181.78    5.40
  -1   3   0  186.88    6.30
   1  -3   0  188.78    5.40
  -1   2   0  604.34   10.40
  -1   2   0  606.64   11.00
  -1   2   0  597.64    9.10
   1  -2   0  588.54   10.20
   1  -2   0  581.24    9.10
  -1   1   0  475.55    8.10
  -1   1   0  478.55    8.00
  -1   1   0  473.95    8.10
   1  -1   0  478.05    8.00
  -1   0   0   -0.70    0.80
  -1   0   0    0.10    0.80
  -1   0   0    2.00    0.70
   1   0   0    0.40    0.70
  -1  -1   0  477.95    8.20
  -1  -1   0  477.65    7.90
   1   1   0  509.65    6.90
   1   1   0  475.85    8.20
   1   1   0  476.35    7.70
   1   1   0  468.35    6.80
  -1  -2   0  591.74   10.50
  -1  -2   0  597.54   10.10
   1   2   0  599.74   10.40
   1   2   0  581.94    8.80
   1   2   0  589.34   10.60
  -1  -3   0  182.68    5.10
   1   3   0  184.18    5.80
   1   3   0  178.58    4.10
   1   3   0  180.18    5.70
  -1  -4   0  369.36    8.40
   1   4   0  379.06    9.40
   1   4   0  359.36    8.80
   1   4   0  367.26    7.20
  -1  -5   0   40.80    3.60
   1   5   0   36.50    2.70
   1   5   0   38.20    4.00
   1   5   0   31.90    3.90
  -1  -6   0   73.49    5.10
   1   6   0   75.49    6.10
   1   6   0   69.49    5.20
   1   6   0   66.89    3.90
  -1  -7   0   84.69    6.00
   1   7   0   92.19    6.40
   1   7   0   77.09    6.50
   1   7   0   85.49    4.60
  -1  -8   0   -3.20    3.20
   1   8   0    2.60    3.30
   1   8   0    3.60    4.30
   1   9   0   50.59    5.90
   1   9   0   53.29    7.10
   1  10   0   95.69    9.10
   1  11   0   65.59    8.70
  -2  11   0   86.49    9.90
  -2  10   0    5.30    5.10
  -2   9   0  125.79   10.30
  -2   9   0  121.79    7.90
   2  -9   0  121.69    7.90
  -2   8   0   -3.60    2.90
  -2   8   0   -2.30    4.40
   2  -8   0    0.50    3.20
  -2   7   0  399.46   11.40
  -2   7   0  409.46   13.50
   2  -7   0  423.36   11.50
  -2   6   0    9.40    2.20
  -2   6   0    4.90    3.60
  -2   6   0   10.30    3.10
   2  -6   0   10.70    2.90
  -2   5   0  379.76    7.90
  -2   5   0  398.66   11.30
  -2   5   0  395.96   10.00
   2  -5   0  391.26    9.80
  -2   4   0  144.79    5.50
  -2   4   0  128.79    6.40
  -2   4   0  134.89    3.80
   2  -4   0  138.29    5.40
  -2   3   0  919.61   15.80
  -2   3   0  911.01   16.10
  -2   3   0  918.01   16.60
  -2   3   0  894.41   13.40
   2  -3   0  917.11   15.80
  -2   2   0   57.29    3.80
  -2   2   0   58.29    3.60
  -2   2   0   58.09    3.90
   2  -2   0   56.19    3.50
  -2   1   0 1435.16   21.60
  -2   1   0 1480.25   22.00
  -2   1   0 1461.15   21.90
   2  -1   0 1426.16   20.10
  -2   0   0  423.96    7.40
  -2   0   0  418.96    7.00
  -2   0   0  426.36    8.00
   2   0   0  424.86    7.30
  -2  -1   0 1490.25   22.10
  -2  -1   0 1454.35   20.60
   2   1   0 1443.86   21.00
   2   1   0 1476.65   22.20
  -2  -2   0   52.49    3.30
   2   2   0   58.29    3.00
   2   2   0   55.49    3.60
   2   2   0   55.99    1.50
  -2  -3   0  909.81   15.30
   2   3   0  877.11   12.90
   2   3   0  893.81   16.20
   2   3   0  910.31   15.40
  -2  -4   0  136.99    5.10
   2   4   0  143.89    5.90
   2   4   0  128.19    3.30
   2   4   0  129.69    5.90
  -2  -5   0  388.26    9.50
   2   5   0  381.56   10.40
   2   5   0  407.96   10.50
   2   5   0  380.26    7.30
  -2  -6   0    8.30    2.90
   2   6   0    7.30    3.30
   2   6   0    8.40    3.50
   2   6   0    9.20    1.80
  -2  -7   0  424.16   11.30
   2   7   0  411.06   12.20
   2   7   0  376.36   12.10
  -2  -8   0   -2.20    3.10
   2   8   0    3.70    4.20
   2   8   0   -0.10    3.50
   2   9   0  127.79    8.90
   2   9   0  142.79    9.40
   2  10   0    5.90    4.60
   2  10   0    4.10    4.50
   2  11   0   82.79    9.10
  -3  10   0  111.29    8.80
  -3  10   0  119.39   10.50
  -3   9   0   35.90    5.50
  -3   9   0   25.80    6.50
   3  -9   0   26.20    5.00
  -3   8   0   84.59    8.30
  -3   8   0   73.49    6.60
   3  -8   0   94.69    7.00
  -3   7   0  252.27   11.20
  -3   7   0  259.47    9.80
   3  -7   0  280.57    9.50
  -3   6   0  223.48    8.50
  -3   6   0  233.98    9.60
   3  -6   0  222.68    8.30
  -3   5   0  278.37    9.00
  -3   5   0  290.27    5.60
  -3   5   0  299.27   10.10
   3  -5   0  286.97    8.80
  -3   4   0   80.39    4.80
  -3   4   0   90.99    5.40
  -3   4   0   74.49    5.50
   3  -4   0   80.39    4.80
  -3   3   0  269.47    8.00
  -3   3   0  263.57    7.70
  -3   3   0  268.97    7.50
   3  -3   0  270.27    7.50
  -3   2   0  439.06    9.50
  -3   2   0  445.96    9.70
  -3   2   0  448.76    9.80
  -3   1   0   74.09    4.00
  -3   1   0   76.49    3.50
   3  -1   0   79.69    2.60
  -3   0   0    0.60    1.70
  -3   0   0    0.90    2.10
  -3   0   0   -0.10    1.30
   3   0   0   -1.60    1.50
  -3  -1   0   82.59    2.90
  -3  -1   0   83.89    2.90
   3   1   0   81.09    2.90
   3   1   0   83.59    4.00
  -3  -2   0  440.56    9.50
  -3  -2   0  446.86    7.10
   3   2   0  451.85    8.40
   3   2   0  455.05    9.90
  -3  -3   0  262.37    7.20
   3   3   0  265.47    6.70
   3   3   0  269.17    7.90
  -3  -4   0   71.19    4.30
   3   4   0   74.89    5.30
   3   4   0   80.19    4.60
  -3  -5   0  286.97    8.30
   3   5   0  288.27    8.60
   3   5   0  271.67    4.80
   3   5   0  277.27    9.40
  -3  -6   0  219.38    7.80
   3   6   0  220.78    8.90
   3   6   0  217.48    8.20
  -3  -7   0  268.27    9.20
   3   7   0  253.37    9.80
   3   7   0  268.87   10.40
  -3  -8   0   81.59    6.40
   3   8   0   78.39    7.10
   3   8   0   79.59    7.10
   3   9   0   19.10    5.30
   3   9   0   39.50    6.20
   3  10   0  113.39    9.40
   3  10   0  104.29    9.00
  -4  10   0   33.40    6.00
  -4  10   0   47.40    7.50
  -4   9   0   18.20    5.00
  -4   9   0   19.80    5.70
   4  -9   0   20.20    4.60
  -4   8   0   97.29    8.90
  -4   8   0   96.69    7.70
   4  -8   0   93.69    7.30
  -4   7   0   20.40    4.50
  -4   7   0   10.10    4.70
   4  -7   0   13.70    3.90
  -4   6   0   20.10    4.40
  -4   6   0   24.70    4.30
   4  -6   0   23.60    4.00
  -4   5   0   29.40    4.50
  -4   5   0   33.30    4.20
   4  -5   0   26.70    3.80
  -4   4   0  123.69    6.50
  -4   4   0  116.59    6.00
  -4   4   0  136.09    6.30
   4  -4   0  127.19    6.10
  -4   3   0 1655.63   27.60
  -4   3   0 1651.23   27.60
  -4   3   0 1638.44   27.70
   4  -3   0 1669.43   27.60
  -4   2   0  413.46    9.50
  -4   2   0  405.56    9.70
  -4   2   0  409.96    9.90
   4  -2   0  395.76    6.50
  -4   1   0   29.70    3.10
  -4   1   0   28.40    3.20
  -4   1   0   32.90    2.80
   4  -1   0   29.90    2.30
  -4   0   0 1089.89   18.90
  -4   0   0 1093.29   17.00
  -4   0   0 1072.09   17.70
   4   0   0 1089.39   17.60
  -4  -1   0   32.60    2.60
  -4  -1   0   29.30    2.30
  -4  -1   0   28.60    3.20
   4   1   0   33.80    2.40
   4   1   0   32.80    3.00
  -4  -2   0  377.86    9.30
  -4  -2   0  392.96    7.10
   4   2   0  407.26    9.80
   4   2   0  407.56    7.80
  -4  -3   0 1609.04   26.70
   4   3   0 1656.53   27.60
   4   3   0 1603.64   25.10
  -4  -4   0  118.99    5.70
   4   4   0  136.79    5.40
   4   4   0  122.49    6.70
  -4  -5   0   35.80    4.00
   4   5   0   42.70    5.00
   4   5   0   36.10    3.90
  -4  -6   0   18.90    3.70
   4   6   0   20.20    3.80
   4   6   0   35.10    5.20
  -4  -7   0    8.80    3.50
   4   7   0    6.10    3.70
   4   7   0   12.50    4.30
  -4  -8   0   99.19    8.00
   4   8   0  104.99    8.40
   4   8   0  100.29    7.70
   4   9   0   20.10    5.20
   4   9   0   12.30    5.20
   4  10   0   29.00    6.30
  -5  10   0   12.30    5.20
  -5  10   0   11.20    6.50
  -5   9   0   24.10    5.40
  -5   9   0   20.70    6.30
   5  -9   0   24.20    5.30
  -5   8   0   49.70    6.80
  -5   8   0   77.39    7.50
   5  -8   0   70.99    6.80
  -5   7   0   29.30    5.40
  -5   7   0   17.60    5.20
   5  -7   0   20.50    4.60
  -5   6   0  265.27   10.40
  -5   6   0  261.77   11.00
   5  -6   0  251.17    9.80
  -5   5   0    1.50    3.10
  -5   5   0   -0.20    3.60
  -5   5   0    3.10    3.00
   5  -5   0   11.60    3.50
  -5   4   0  125.69    6.70
  -5   4   0  115.59    6.70
  -5   4   0  121.79    6.70
   5  -4   0  124.29    6.60
  -5   3   0  238.88    8.30
  -5   3   0  228.18    8.20
  -5   3   0  220.98    7.80
   5  -3   0  221.78    8.20
  -5   2   0   32.60    3.80
  -5   2   0   31.10    3.40
  -5   2   0   27.70    3.50
   5  -2   0   28.30    2.10
  -5   1   0  116.59    5.40
  -5   1   0  123.79    4.70
  -5   1   0  114.19    5.90
   5  -1   0  117.69    4.00
  -5   0   0   -0.90    1.60
  -5   0   0   -2.60    1.90
  -5   0   0    3.20    2.70
   5   0   0    0.40    1.80
  -5  -1   0  112.79    3.80
  -5  -1   0  109.99    4.30
  -5  -1   0  121.39    5.80
   5   1   0  125.09    5.40
   5   1   0  115.99    3.90
  -5  -2   0   27.50    3.40
  -5  -2   0   38.10    2.70
   5   2   0   34.10    2.70
   5   2   0   27.50    3.50
  -5  -3   0  216.58    7.80
  -5  -3   0  209.18    4.40
   5   3   0  205.48    4.30
   5   3   0  209.28    5.80
   5   3   0  214.48    8.10
  -5  -4   0  109.69    6.00
   5   4   0  117.19    5.00
   5   4   0  115.09    6.80
  -5  -5   0    6.50    3.10
   5   5   0   12.40    4.00
   5   5   0    7.60    2.80
  -5  -6   0  259.17    9.50
   5   6   0  274.57   11.00
   5   6   0  268.87    9.00
  -5  -7   0   17.30    4.10
   5   7   0   16.80    4.20
   5   7   0   19.90    5.20
   5   8   0   57.59    6.90
   5   9   0   14.20    5.60
   5  10   0    5.60    5.50
  -6   9   0   45.20    7.90
  -6   9   0   50.19    7.20
   6  -9   0   49.10    6.60
  -6   8   0   40.10    7.10
  -6   8   0   50.89    6.60
   6  -8   0   37.10    5.80
  -6   7   0  208.08   11.20
  -6   7   0  201.38   10.70
   6  -7   0  207.98   10.30
  -6   6   0  144.49    8.50
  -6   6   0  156.38    9.40
   6  -6   0  144.59    8.60
  -6   5   0   65.79    6.00
  -6   5   0   64.19    6.30
  -6   5   0   79.99    6.90
   6  -5   0   72.19    6.20
  -6   4   0    4.60    3.50
  -6   4   0    2.00    3.30
  -6   4   0    2.40    3.30
   6  -4   0    4.80    3.00
  -6   3   0   59.79    5.00
  -6   3   0   70.99    5.70
  -6   3   0   58.69    5.40
  -6   2   0   10.20    2.80
  -6   2   0   12.60    3.40
  -6   2   0   10.20    3.20
   6  -2   0    9.10    1.70
  -6   1   0   37.90    4.20
  -6   1   0   53.39    3.90
  -6   1   0   46.90    4.30
   6  -1   0   40.70    3.20
  -6   0   0   -2.70    2.80
  -6   0   0    0.10    1.80
  -6   0   0   -0.30    2.20
   6   0   0    1.10    1.90
  -6  -1   0   42.70    3.40
  -6  -1   0   41.40    2.90
  -6  -1   0   41.20    4.60
   6   1   0   42.80    3.90
   6   1   0   46.50    3.00
  -6  -2   0    6.40    2.00
  -6  -2   0    8.70    3.20
   6   2   0   11.10    2.00
   6   2   0    7.50    2.90
  -6  -3   0   53.89    4.80
   6   3   0   50.59    3.60
   6   3   0   63.79    5.40
  -6  -4   0    3.50    3.10
   6   4   0    7.30    3.70
  -6  -5   0   67.19    5.70
   6   5   0   60.59    6.00
  -6  -6   0  160.58    8.30
   6   6   0  159.78    9.50
  -6  -7   0  214.58    9.60
   6   7   0  194.68   10.80
   6   8   0   48.50    7.00
   6   9   0   54.09    7.90
  -7   9   0   55.49    7.70
   7  -9   0   46.40    6.70
  -7   8   0   29.60    6.20
  -7   8   0   25.80    6.50
   7  -8   0   32.50    6.00
  -7   7   0   60.59    7.40
  -7   7   0   46.80    6.60
   7  -7   0   42.50    6.10
  -7   6   0   87.59    7.50
  -7   6   0   67.89    6.90
  -7   6   0   79.39    7.80
   7  -6   0   88.09    7.50
  -7   5   0   45.50    6.00
  -7   5   0   33.80    5.30
  -7   5   0   31.80    5.40
   7  -5   0   36.40    5.60
  -7   4   0  781.22   18.70
  -7   4   0  800.72   18.30
  -7   4   0  802.22   18.90
   7  -4   0  744.53   18.40
  -7   3   0   55.29    5.10
  -7   3   0   50.09    5.30
  -7   3   0   48.60    5.40
  -7   2   0  392.86   12.10
  -7   2   0  373.26   11.20
  -7   2   0  366.36   10.20
  -7   1   0  153.58    7.90
  -7   1   0  135.19    6.70
  -7   1   0  141.19    5.80
   7  -1   0  132.59    5.20
  -7   0   0    0.60    2.20
  -7   0   0   -3.10    2.30
  -7   0   0   -0.30    3.20
   7   0   0   -2.50    2.10
  -7  -1   0  135.49    5.80
  -7  -1   0  137.39    7.70
   7   1   0  145.99    6.40
  -7  -2   0  373.06   11.60
  -7  -2   0  336.07    9.20
   7   2   0  367.76   10.90
  -7  -3   0   50.19    5.40
   7   3   0   61.69    5.80
  -7  -4   0  777.32   18.00
   7   4   0  768.92   18.70
  -7  -5   0   28.50    4.80
   7   5   0   26.70    5.00
  -7  -6   0   93.49    7.40
   7   6   0   78.79    7.40
  -7  -7   0   51.39    6.00
   7   7   0   44.10    6.90
   7   8   0   20.30    6.20
   7   9   0   39.70    7.60
  -8   8   0   23.90    6.60
  -8   8   0   25.40    6.70
   8  -8   0   27.70    6.00
  -8   7   0    9.70    5.20
  -8   7   0    1.80    4.60
   8  -7   0    8.50    5.00
  -8   6   0   24.10    5.60
  -8   6   0   22.20    5.90
  -8   6   0   14.90    5.40
   8  -6   0   25.00    5.70
  -8   5   0   51.29    6.70
  -8   5   0   32.50    6.10
  -8   5   0   38.10    5.80
   8  -5   0   37.90    6.10
  -8   4   0    9.30    4.20
  -8   4   0    9.10    4.00
  -8   4   0    4.50    4.30
   8  -4   0    8.90    4.40
  -8   3   0   10.90    3.60
  -8   3   0    7.90    4.40
  -8   3   0   10.30    4.10
  -8   2   0   12.70    4.60
  -8   2   0   10.30    4.00
  -8   1   0    1.90    3.20
  -8   1   0   -1.40    3.20
  -8   0   0  612.74   16.20
  -8   0   0  644.14   14.50
   8   0   0  619.44   13.90
  -8  -1   0   -0.40    3.70
  -8  -1   0    1.80    2.60
   8   1   0    4.90    3.00
  -8  -2   0    7.50    4.10
   8   2   0   10.90    3.50
  -8  -3   0   11.00    4.40
   8   3   0    7.80    4.00
  -8  -4   0    1.50    3.80
   8   4   0   10.60    4.60
  -8  -5   0   45.70    5.90
   8   5   0   35.10    6.10
  -8  -6   0   24.00    5.30
   8   6   0   15.20    5.50
  -8  -7   0   -0.60    4.00
   8   7   0   -1.80    4.90
   8   8   0   19.90    6.30
  -9   7   0    8.70    5.60
  -9   7   0   15.40    6.10
   9  -7   0    9.80    5.20
  -9   6   0    3.90    4.90
  -9   6   0    5.00    5.20
   9  -6   0    8.80    5.10
  -9   5   0   25.40    6.00
  -9   5   0   13.20    5.60
   9  -5   0   17.60    5.40
  -9   4   0  102.59    8.80
  -9   4   0  111.69    9.20
   9  -4   0   97.09    8.30
  -9   3   0   30.90    5.70
  -9   3   0   15.40    5.60
  -9   2   0   77.69    7.30
  -9   2   0  100.09    7.60
  -9   1   0   91.59    7.90
  -9   1   0   89.29    6.90
  -9   0   0   -0.10    3.00
  -9   0   0    1.30    4.00
  -9  -1   0   94.79    7.70
   9   1   0   95.59    6.70
  -9  -2   0  107.49    8.40
   9   2   0   98.19    7.40
  -9  -3   0   38.00    6.00
   9   3   0   26.00    5.20
  -9  -4   0  108.69    8.60
   9   4   0  110.89    8.90
  -9  -5   0   13.70    5.00
   9   5   0   12.30    5.30
  -9  -6   0    1.90    4.40
   9   6   0    4.50    5.30
   9   7   0   -1.20    5.50
  10  -6   0    6.30    5.50
 -10   5   0   22.10    6.60
 -10   5   0   31.00    6.70
  10  -5   0   19.50    5.80
 -10   4   0   70.49    8.00
 -10   4   0   79.69    8.60
  10  -4   0   78.69    8.30
 -10   3   0   48.70    6.70
 -10   3   0   57.99    7.70
 -10   2   0    5.20    4.30
 -10   2   0    9.70    4.90
 -10   1   0    0.70    4.80
 -10   1   0   -1.50    3.60
 -10   0   0   31.60    6.10
 -10  -1   0   -1.00    4.50
 -10  -2   0    1.00    4.70
  10   2   0   -1.00    3.60
 -10  -3   0   44.50    6.80
  10   3   0   56.09    6.70
 -10  -4   0   79.79    8.00
  10   4   0   65.79    7.70
 -10  -5   0   14.10    5.40
  10   5   0   23.80    6.20
 -11   4   0   16.70    5.90
 -11   4   0   24.60    6.70
  11  -4   0   15.00    6.20
 -11   3   0    2.60    4.80
 -11   3   0    3.90    5.50
  11  -3   0    2.70    5.20
 -11   2   0   49.40    6.70
 -11   2   0   50.79    7.70
 -11   1   0  140.39   10.70
 -11   0   0    4.00    4.90
 -11  -1   0  146.09   10.90
 -11  -2   0   43.50    7.20
 -11  -3   0    0.80    5.20
 -11  -4   0   14.80    5.90
  11   4   0   18.80    6.20
  11   4   1   24.20    6.50
 -11  -4  -1    9.80    5.80
  11   3   1   26.80    9.60
 -11  -3  -1   17.80    6.10
 -11  -2  -1   11.80    5.60
 -11  -1  -1   -0.70    5.10
 -11   0  -1  100.49    9.10
 -11   1  -1    1.40    5.10
 -11   2  -1   13.90    6.10
 -11   2  -1    5.30    4.60
 -11   3  -1   36.10    7.30
 -11   3  -1   31.40    6.20
  11  -4   1    6.60    5.60
 -11   4  -1   16.10    5.90
 -11   4  -1   14.30    6.20
  10   5   1   65.89    8.20
 -10  -5  -1   79.19    8.40
  10   4   1  125.29    9.80
 -10  -4  -1  131.79   10.00
  10   3   1   -1.00    4.10
 -10  -3  -1    1.50    4.80
  10   2   1   34.80    5.50
 -10  -2  -1   31.70    6.20
 -10  -1  -1  115.99    9.30
 -10   0  -1   -1.00    4.60
 -10   1  -1  119.99    9.60
 -10   1  -1   96.59    7.30
 -10   2  -1   23.60    5.30
 -10   2  -1   24.40    6.00
 -10   3  -1   -1.80    4.90
 -10   3  -1    1.90    4.40
  10  -4   1  101.39    9.10
 -10   4  -1  115.59    9.60
 -10   4  -1  116.79    9.70
  10  -5   1   79.69    8.70
 -10   5  -1   83.39    8.90
 -10   5  -1   74.59    8.70
   9   7   1  149.19   11.80
  -9  -7  -1  137.99   10.50
   9   6   1  174.08   11.80
  -9  -6  -1  201.08   11.40
   9   5   1   49.00    7.10
  -9  -5  -1   54.69    6.80
   9   4   1   59.99    7.10
  -9  -4  -1   61.99    7.10
   9   3   1   44.30    5.80
  -9  -3  -1   42.50    6.20
   9   2   1   73.39    6.50
  -9  -2  -1   80.09    7.30
   9   1   1   66.89    5.80
  -9  -1  -1   61.59    6.70
  -9   0  -1   68.69    5.60
  -9   0  -1   58.59    6.70
  -9   1  -1   58.29    6.50
  -9   1  -1   67.99    6.00
  -9   2  -1   84.39    8.00
  -9   2  -1   73.89    6.70
  -9   3  -1   41.10    6.40
  -9   3  -1   40.80    6.00
   9  -4   1   67.59    7.30
  -9   4  -1   64.19    7.60
  -9   4  -1   80.89    7.70
   9  -5   1   44.30    6.60
  -9   5  -1   48.20    6.90
  -9   5  -1   60.99    7.30
   9  -6   1  215.78   11.80
  -9   6  -1  203.98   11.90
  -9   6  -1  200.88   11.80
   9  -7   1  141.19   11.00
  -9   7  -1  160.88   11.30
   8   8   1   21.10    6.60
   8   7   1   70.79    8.50
  -8  -7  -1   75.49    7.40
   8   6   1   22.30    5.90
  -8  -6  -1   26.10    5.30
   8   5   1   15.70    5.30
  -8  -5  -1    9.40    4.20
   8   4   1   -3.30    3.80
  -8  -4  -1    0.50    4.00
   8   3   1    1.10    3.70
  -8  -3  -1    9.90    4.30
   8   2   1   87.79    6.50
  -8  -2  -1   87.59    7.10
   8   1   1   85.59    6.00
  -8  -1  -1   66.29    4.90
  -8  -1  -1   75.49    6.80
   8   0   1   -2.40    2.50
  -8   0  -1    3.20    2.90
  -8   0  -1    2.10    3.70
  -8   1  -1   75.59    5.80
  -8   1  -1   60.79    5.90
  -8   2  -1   91.39    7.00
  -8   2  -1   91.09    7.40
  -8   3  -1   10.50    4.50
  -8   3  -1    3.40    3.80
   8  -4   1   -2.90    3.60
  -8   4  -1    0.10    3.40
  -8   4  -1   -5.30    3.80
  -8   4  -1    1.40    4.10
   8  -5   1   10.00    4.60
  -8   5  -1    1.00    4.40
  -8   5  -1   12.80    4.90
  -8   5  -1   12.20    4.50
   8  -6   1   25.90    5.50
  -8   6  -1   19.00    5.20
  -8   6  -1   31.00    5.80
  -8   6  -1   24.70    5.60
   8  -7   1   70.09    7.60
  -8   7  -1   94.49    9.00
  -8   7  -1   74.49    8.20
   8  -8   1   13.20    5.30
  -8   8  -1   14.60    6.00
  -8   8  -1   13.10    6.10
   7   9   1   -6.90    5.30
   7   8   1   15.30    6.10
   7   7   1  142.99   10.50
  -7  -7  -1  130.79    8.80
   7   6   1   95.69    8.10
  -7  -6  -1   99.89    7.60
   7   5   1  221.68   10.70
  -7  -5  -1  229.88    9.80
   7   4   1  101.19    7.60
  -7  -4  -1  100.89    7.10
   7   3   1   17.00    4.00
  -7  -3  -1   28.20    4.90
   7   2   1   17.00    3.80
  -7  -2  -1   12.00    3.90
   7   1   1    6.20    2.80
  -7  -1  -1    5.20    3.70
  -7  -1  -1    6.20    2.50
   7   0   1  321.57    8.90
  -7   0  -1  316.27    9.20
  -7   0  -1  321.17   11.00
   7  -1   1    3.00    2.20
  -7   1  -1    6.60    3.20
  -7   1  -1    6.80    2.40
  -7   1  -1    6.50    3.60
  -7   2  -1   13.10    3.10
  -7   2  -1    8.10    3.50
  -7   2  -1   13.20    4.20
  -7   3  -1   17.70    4.20
  -7   3  -1   17.90    4.10
  -7   3  -1   15.40    3.70
   7  -4   1   95.59    7.30
  -7   4  -1   95.09    7.30
  -7   4  -1   99.29    7.50
  -7   4  -1  114.19    7.00
   7  -5   1  227.28   10.20
  -7   5  -1  226.68   10.30
  -7   5  -1  249.38   10.60
  -7   5  -1  232.88   10.70
   7  -6   1  106.59    8.00
  -7   6  -1  104.39    8.40
  -7   6  -1  108.69    8.50
  -7   6  -1  114.79    8.50
   7  -7   1  146.49    9.30
  -7   7  -1  146.89   10.10
  -7   7  -1  160.38   10.40
   7  -8   1   14.60    5.00
  -7   8  -1   12.60    5.60
  -7   8  -1    6.70    5.30
   7  -9   1    6.20    4.70
  -7   9  -1    1.10    5.20
   6   9   1   21.30    6.50
   6   8   1    3.50    4.90
   6   7   1  121.19    9.30
  -6  -7  -1  121.09    7.90
   6   6   1   -0.20    3.90
  -6  -6  -1    2.20    3.50
   6   5   1  196.48    9.20
  -6  -5  -1  189.78    8.50
   6   4   1   72.39    6.00
  -6  -4  -1   61.99    5.50
   6   3   1   68.19    5.80
  -6  -3  -1   49.30    4.90
   6   2   1   65.49    5.20
   6   2   1   59.29    2.90
  -6  -2  -1   75.59    5.90
  -6  -2  -1   68.49    3.50
   6   1   1  814.72   13.30
   6   1   1  822.22   16.10
  -6  -1  -1  797.12   14.80
  -6  -1  -1  808.62   17.00
  -6  -1  -1  813.92   13.20
   6   0   1    2.20    1.90
  -6   0  -1   -1.30    1.50
  -6   0  -1    2.60    2.30
  -6   0  -1    0.80    2.80
   6  -1   1  827.52   14.60
  -6   1  -1  825.92   16.40
  -6   1  -1  847.82   17.60
  -6   1  -1  797.82   14.90
   6  -2   1   66.79    3.30
  -6   2  -1   58.49    4.70
  -6   2  -1   69.39    4.60
  -6   2  -1   75.99    5.90
  -6   3  -1   61.49    5.00
  -6   3  -1   58.19    5.20
  -6   3  -1   53.89    5.20
   6  -4   1   60.29    5.40
  -6   4  -1   75.39    6.00
  -6   4  -1   63.79    5.60
  -6   4  -1   68.09    6.10
   6  -5   1  194.08    8.80
  -6   5  -1  191.58    9.20
  -6   5  -1  201.58    9.40
  -6   5  -1  183.18    8.70
   6  -6   1    5.20    3.90
  -6   6  -1   -1.60    4.00
  -6   6  -1    0.90    4.10
  -6   6  -1    0.40    3.70
   6  -7   1  126.89    8.60
  -6   7  -1  101.99    8.80
  -6   7  -1  117.79    9.00
   6  -8   1    4.30    4.20
  -6   8  -1    1.50    5.00
  -6   8  -1    7.80    5.10
   6  -9   1   36.50    6.00
  -6   9  -1   26.70    7.20
  -6   9  -1   28.80    6.40
   5  10   1   18.50    6.30
   5   9   1  147.39   11.00
   5   8   1   10.10    4.70
  -5  -8  -1    9.00    4.20
   5   7   1   59.99    6.60
  -5  -7  -1   82.99    6.60
   5   6   1    4.10    4.00
   5   6   1    0.70    2.80
  -5  -6  -1   -3.10    3.00
   5   5   1   -1.60    3.10
   5   5   1    7.40    2.60
  -5  -5  -1    1.50    3.10
   5   4   1  117.69    4.80
   5   4   1  104.29    6.80
  -5  -4  -1  110.99    6.20
   5   3   1  266.47    6.20
   5   3   1  259.77    4.70
   5   3   1  285.37    9.20
  -5  -3  -1  264.27    8.60
  -5  -3  -1  256.07    4.70
   5   2   1   30.50    3.70
   5   2   1   29.80    2.40
  -5  -2  -1   31.90    2.50
  -5  -2  -1   36.40    4.10
   5   1   1   23.00    2.90
   5   1   1   25.20    1.90
  -5  -1  -1   23.70    1.90
  -5  -1  -1   23.00    3.60
  -5  -1  -1   23.10    2.40
   5   0   1    2.30    1.80
  -5   0  -1    4.00    2.10
  -5   0  -1    4.00    1.60
  -5   0  -1    0.50    2.40
   5  -1   1   25.30    2.30
  -5   1  -1   20.40    2.60
  -5   1  -1   19.90    3.00
  -5   1  -1   22.00    3.20
   5  -2   1   33.40    2.40
  -5   2  -1   35.70    3.40
  -5   2  -1   29.30    3.50
  -5   2  -1   34.30    3.90
  -5   3  -1  259.07    8.70
  -5   3  -1  265.57    8.80
  -5   3  -1  262.17    8.50
   5  -4   1  123.39    6.60
  -5   4  -1  112.99    6.60
  -5   4  -1  109.29    6.70
  -5   4  -1  115.89    6.40
   5  -5   1    2.20    3.10
  -5   5  -1   -1.90    3.00
  -5   5  -1    0.90    3.50
  -5   5  -1    1.60    3.30
   5  -6   1    2.30    3.20
  -5   6  -1   -2.80    3.80
  -5   6  -1    9.00    3.90
   5  -7   1   72.89    6.40
  -5   7  -1   84.29    7.00
  -5   7  -1   92.29    8.30
   5  -8   1   15.50    4.30
  -5   8  -1    9.80    5.20
  -5   8  -1   25.40    5.40
   5  -9   1  152.98    9.50
  -5   9  -1  149.69   10.10
  -5   9  -1  152.98   10.80
  -5  10  -1   19.30    6.50
  -5  10  -1   11.20    5.40
   4  10   1  212.58   12.00
   4   9   1   -1.10    4.50
   4   9   1    7.60    4.40
   4   8   1   90.99    7.70
   4   8   1   71.79    6.70
  -4  -8  -1   90.39    6.80
   4   7   1    1.00    3.00
   4   7   1    3.10    3.90
  -4  -7  -1   -0.40    3.00
   4   6   1   13.40    3.50
   4   6   1    7.30    3.60
  -4  -6  -1   10.80    3.50
   4   5   1    1.00    3.20
   4   5   1   13.10    2.90
  -4  -5  -1    8.00    2.90
   4   4   1  695.53   13.10
   4   4   1  667.23   15.30
  -4  -4  -1  687.73   14.40
   4   3   1   30.10    2.50
   4   3   1   24.50    3.60
  -4  -3  -1   41.10    3.80
   4   2   1  101.49    5.20
   4   2   1  103.39    3.40
  -4  -2  -1  100.79    2.90
  -4  -2  -1  103.29    5.20
   4   1   1   26.80    2.00
   4   1   1   23.60    2.80
  -4  -1  -1   25.30    2.10
  -4  -1  -1   14.60    2.70
  -4  -1  -1   24.00    1.90
   4   0   1    1.50    1.60
  -4   0  -1   -1.00    1.70
  -4   0  -1   -2.40    2.30
  -4   0  -1   -0.70    1.30
   4  -1   1   24.80    2.00
  -4   1  -1   21.30    2.30
  -4   1  -1   23.70    3.00
  -4   1  -1   18.20    2.70
   4  -2   1  101.79    2.80
  -4   2  -1   97.39    5.20
  -4   2  -1   95.69    5.10
  -4   2  -1  104.69    4.80
   4  -3   1   27.10    3.50
  -4   3  -1   33.00    3.70
  -4   3  -1   27.90    3.60
  -4   3  -1   32.20    3.70
   4  -4   1  681.03   14.60
  -4   4  -1  709.63   15.50
  -4   4  -1  682.93   14.90
  -4   4  -1  690.43   14.70
   4  -5   1   11.00    3.20
  -4   5  -1   11.10    4.00
  -4   5  -1    8.60    3.50
  -4   5  -1   11.30    3.20
   4  -6   1   12.90    3.60
  -4   6  -1   13.90    4.60
  -4   6  -1   17.20    4.20
   4  -7   1    0.50    3.00
  -4   7  -1   -4.00    4.10
  -4   7  -1    5.80    3.70
   4  -8   1   94.89    6.90
  -4   8  -1   76.99    7.90
  -4   8  -1   97.99    7.60
   4  -9   1    4.70    6.40
  -4   9  -1   16.50    5.80
  -4   9  -1    3.70    4.40
  -4  10  -1  222.48   11.50
  -4  10  -1  241.38   14.00
   3  10   1    3.80    4.80
   3  10   1   -0.90    4.70
   3   9   1   -4.20    4.10
   3   9   1    2.60    4.20
   3   8   1   15.20    4.70
   3   8   1   12.00    4.20
  -3  -8  -1   10.40    3.90
   3   7   1   -1.20    3.40
   3   7   1   -2.70    3.10
  -3  -7  -1   -3.10    3.10
   3   6   1   26.70    4.00
   3   6   1   20.70    4.10
  -3  -6  -1   26.70    3.90
   3   5   1  178.48    6.70
   3   5   1  165.88    7.60
  -3  -5  -1  182.18    7.00
   3   4   1   12.10    3.00
   3   4   1   16.80    2.70
  -3  -4  -1   12.10    2.70
   3   3   1  323.07    7.30
   3   3   1  324.77    8.80
  -3  -3  -1  319.97    8.10
   3   2   1  251.17    5.30
   3   2   1  255.37    7.00
  -3  -2  -1  250.37    4.20
  -3  -2  -1  248.98    6.80
   3   1   1  130.49    4.70
   3   1   1  122.09    2.90
  -3  -1  -1  122.79    4.60
  -3  -1  -1  124.99    3.40
   3   0   1  964.20   15.40
  -3   0  -1  966.20   16.40
  -3   0  -1  966.50   14.50
  -3   0  -1  988.90   15.50
   3  -1   1  121.69    3.30
  -3   1  -1  125.29    4.70
  -3   1  -1  121.99    4.00
  -3   1  -1  120.59    4.40
   3  -2   1  244.98    4.20
  -3   2  -1  252.87    7.10
  -3   2  -1  265.87    7.00
  -3   2  -1  249.38    6.80
   3  -3   1  311.57    8.00
  -3   3  -1  323.77    8.70
  -3   3  -1  317.57    8.10
  -3   3  -1  323.37    8.60
   3  -4   1   15.20    2.70
  -3   4  -1   16.70    3.20
  -3   4  -1   16.00    1.30
  -3   4  -1   18.10    3.50
  -3   4  -1   19.30    3.10
   3  -5   1  175.28    6.70
  -3   5  -1  185.68    8.10
  -3   5  -1  162.28    7.10
  -3   5  -1  175.88    4.20
   3  -6   1   30.50    3.80
  -3   6  -1   18.70    4.20
  -3   6  -1   24.40    4.10
   3  -7   1   -0.90    2.90
  -3   7  -1    4.90    3.50
  -3   7  -1    4.60    4.30
   3  -8   1   17.10    4.10
  -3   8  -1    8.70    4.00
  -3   8  -1   13.20    5.50
  -3   9  -1   -6.70    3.60
  -3   9  -1   -3.40    4.80
  -3  10  -1    1.30    5.60
  -3  10  -1   -1.10    4.20
   2  11   1  146.49   11.10
   2  10   1   52.89    6.70
   2  10   1   53.29    7.50
   2   9   1   68.99    7.30
   2   9   1   54.89    6.40
   2   8   1   70.29    6.50
   2   8   1   72.39    6.80
  -2  -8  -1   72.69    6.20
   2   7   1   -1.30    3.40
   2   7   1   -0.60    3.30
  -2  -7  -1    2.30    3.20
   2   6   1   22.90    4.00
   2   6   1   19.30    2.00
   2   6   1   22.40    4.10
  -2  -6  -1   16.50    3.40
   2   5   1    1.80    2.50
   2   5   1    5.40    2.90
   2   5   1    3.50    1.30
  -2  -5  -1    5.30    2.50
   2   4   1  788.52   14.80
   2   4   1  802.12   15.60
   2   4   1  761.92   11.90
  -2  -4  -1  814.02   14.80
   2   3   1  734.93   14.10
   2   3   1  750.12   13.10
  -2  -3  -1  739.23   13.40
   2   2   1  255.07    5.50
   2   2   1  249.48    6.70
  -2  -2  -1  248.78    6.20
   2   1   1 2770.72   39.00
   2   1   1 2705.03   37.20
  -2  -1  -1 2651.14   37.20
   2   0   1    0.80    1.30
  -2   0  -1    0.00    1.00
  -2   0  -1    0.50    1.50
  -2   0  -1    0.00    1.70
   2  -1   1 2766.12   38.10
  -2   1  -1 2770.32   39.60
  -2   1  -1 2765.92   39.60
  -2   1  -1 2754.12   39.20
   2  -2   1  256.97    4.30
  -2   2  -1  257.47    6.30
  -2   2  -1  260.07    6.70
  -2   2  -1  256.97    6.70
   2  -3   1  736.13   11.30
   2  -3   1  726.03   13.20
  -2   3  -1  746.83   14.20
  -2   3  -1  743.63   13.80
  -2   3  -1  723.93   11.30
  -2   3  -1  774.62   13.40
   2  -4   1  793.62   12.80
   2  -4   1  790.62   14.50
  -2   4  -1  784.72   12.80
  -2   4  -1  784.42   15.10
  -2   4  -1  800.42   16.20
   2  -5   1    2.60    2.20
  -2   5  -1    2.60    2.60
  -2   5  -1    1.40    1.60
  -2   5  -1    4.30    3.20
   2  -6   1   12.10    3.00
  -2   6  -1   22.70    2.70
  -2   6  -1   12.70    3.70
  -2   6  -1   20.10    3.70
   2  -7   1   -2.20    2.70
  -2   7  -1    4.00    3.20
  -2   7  -1   -0.10    4.10
   2  -8   1   69.09    5.70
  -2   8  -1   67.89    7.40
  -2   8  -1   72.19    6.10
  -2   9  -1   67.79    6.40
  -2   9  -1   72.69    8.30
  -2  10  -1   50.39    7.60
  -2  11  -1  166.88   11.90
   1  11   1   12.10    6.00
   1  10   1    2.00    4.90
   1   9   1   12.40    5.00
   1   9   1    4.30    3.90
  -1  -9  -1    1.10    6.10
   1   8   1   40.90    5.00
   1   8   1   41.80    5.90
  -1  -8  -1   30.60    4.60
   1   7   1  148.19    8.30
   1   7   1  149.09    7.50
   1   7   1  149.88    5.50
  -1  -7  -1  164.48    7.50
   1   6   1  262.17    8.70
   1   6   1  270.37    9.50
   1   6   1  261.87    6.80
  -1  -6  -1  268.87    8.40
   1   5   1  134.89    6.40
   1   5   1  135.39    4.40
   1   5   1  142.09    6.20
  -1  -5  -1  137.29    5.90
   1   4   1    4.30    1.40
   1   4   1   -1.20    2.10
   1   4   1   -0.90    2.20
  -1  -4  -1    2.80    2.40
   1   3   1   -0.50    2.10
   1   3   1    2.40    2.00
   1   3   1    1.30    1.20
  -1  -3  -1    2.50    2.00
   1   2   1   16.80    2.10
   1   2   1   21.40    2.40
   1   2   1   18.20    1.40
  -1  -2  -1   16.40    2.20
   1   1   1  258.67    4.60
   1   1   1  273.47    5.50
  -1  -1  -1  270.37    5.40
   1   0   1   49.20    1.80
  -1   0  -1   44.70    1.10
  -1   0  -1   49.50    2.00
  -1   0  -1   46.00    1.80
   1  -1   1  268.67    4.40
  -1   1  -1  269.97    5.40
  -1   1  -1  277.17    5.10
  -1   1  -1  269.47    5.40
   1  -2   1   19.10    1.50
   1  -2   1   15.70    1.90
  -1   2  -1   19.10    2.30
  -1   2  -1   15.90    1.90
  -1   2  -1   21.60    2.70
   1  -3   1    2.70    1.70
   1  -3   1    2.60    1.50
  -1   3  -1    4.10    1.50
  -1   3  -1    7.40    2.10
  -1   3  -1    1.70    2.30
   1  -4   1    3.00    2.00
   1  -4   1    3.10    1.70
  -1   4  -1    2.50    1.70
  -1   4  -1   -1.40    2.40
  -1   4  -1    1.80    2.10
   1  -5   1  140.89    5.40
  -1   5  -1  141.69    7.00
  -1   5  -1  134.29    5.00
  -1   5  -1  133.19    5.50
   1  -6   1  260.27    8.00
  -1   6  -1  264.87    7.60
  -1   6  -1  271.57   10.00
  -1   6  -1  266.07    8.20
   1  -7   1  155.48    7.00
  -1   7  -1  159.08    6.60
  -1   7  -1  164.18    9.00
  -1   7  -1  153.98    6.80
   1  -8   1   40.60    4.80
  -1   8  -1   47.20    4.70
  -1   8  -1   49.70    6.70
  -1   9  -1    3.20    3.30
  -1   9  -1    2.00    4.70
  -1  10  -1    5.70    5.30
  -1  11  -1   15.70    6.70
   0  11   1   10.70    5.90
   0  10   1  144.69   10.80
   0   9   1   66.29    7.20
   0  -9  -1   78.89    6.70
   0   8   1  555.64   13.00
   0   8   1  553.54   16.20
   0   8   1  574.14   14.20
   0  -8  -1  571.24   14.50
   0   7   1  143.99    6.70
   0   7   1  124.99    8.10
   0   7   1  127.09    5.80
   0  -7  -1  131.89    7.00
   0   6   1  370.96    9.70
   0   6   1  352.26    8.80
   0   6   1  375.26   11.40
   0  -6  -1  337.77    9.60
   0   5   1   86.89    4.80
   0   5   1   89.99    4.20
   0   5   1  100.99    6.00
   0  -5  -1   85.19    5.00
   0   4   1  129.19    5.90
   0   4   1  120.69    4.30
   0   4   1  122.59    4.70
   0  -4  -1  116.99    5.00
   0   3   1  359.16    7.20
   0   3   1  369.26    7.60
   0  -3  -1  360.26    7.80
   0   2   1  643.64   10.70
   0   2   1  640.54   11.30
   0   2   1  644.24   10.30
   0  -2  -1  661.43   10.90
   0   1   1   11.80    1.20
   0   1   1    9.20    1.20
   0   1   1   10.30    1.00
   0  -1  -1   10.30    1.30
   0   0   1    0.00    0.10
   0   0   1    0.00    0.10
   0   0  -1    0.00    0.10
   0   0  -1    0.10    0.10
   0  -1   1   10.70    0.90
   0  -1   1   11.90    1.20
   0   1  -1   10.10    1.30
   0   1  -1   11.30    1.10
   0  -2   1  637.54   10.20
   0  -2   1  658.13   10.60
   0   2  -1  634.84   10.70
   0   2  -1  646.64   10.40
   0   2  -1  648.74   11.50
   0  -3   1  368.06    7.20
   0  -3   1  371.86    7.70
   0   3  -1  353.26    8.40
   0   3  -1  350.16    7.60
   0   3  -1  349.37    7.30
   0  -4   1  126.69    4.70
   0  -4   1  126.89    4.80
   0   4  -1  123.69    4.90
   0   4  -1  123.79    4.50
   0   4  -1  125.69    6.00
   0  -5   1   87.79    4.50
   0   5  -1   86.59    4.30
   0   5  -1   97.19    6.10
   0   5  -1   95.39    4.90
   0  -6   1  362.76    9.20
   0   6  -1  340.87    9.40
   0   6  -1  342.37   10.80
   0   6  -1  355.26    8.90
   0  -7   1  135.69    6.50
   0   7  -1  124.59    6.60
   0   7  -1  126.09    6.00
   0   7  -1  141.39    8.30
   0  -8   1  562.64   13.70
   0   8  -1  519.65   13.70
   0   8  -1  551.94   13.00
   0   8  -1  536.65   16.20
   0   9  -1   78.49    8.00
   0   9  -1   86.99    9.80
   0  10  -1  145.29   10.80
   0  11  -1   14.80    6.30
  -1  11   1   17.20    6.50
  -1  10   1  218.98   12.60
  -1   9   1  102.09    9.00
   1  -9  -1   92.89    7.30
  -1   8   1   14.00    4.60
  -1   8   1   17.80    3.60
   1  -8  -1    9.50    3.90
  -1   7   1   54.09    4.40
  -1   7   1   60.49    6.30
  -1   7   1   64.19    5.00
   1  -7  -1   58.19    5.20
  -1   6   1   65.09    4.30
  -1   6   1   76.39    6.10
  -1   6   1   69.49    4.90
   1  -6  -1   69.99    5.10
  -1   5   1  637.24   12.10
  -1   5   1  645.44   12.90
  -1   5   1  637.64   14.50
   1  -5  -1  623.64   13.00
  -1   4   1    0.50    2.00
  -1   4   1   -0.40    1.50
  -1   4   1    0.70    2.50
   1  -4  -1    0.50    2.10
  -1   3   1  500.55    9.70
  -1   3   1  497.05    8.70
  -1   3   1  503.85   10.80
   1  -3  -1  509.55    9.90
  -1   2   1  143.69    3.20
  -1   2   1  134.69    4.30
   1  -2  -1  135.49    4.40
  -1   1   1  670.23   10.60
  -1   1   1  679.53   10.60
  -1   1   1  633.24   10.60
  -1   1   1  664.93    9.30
   1  -1  -1  643.24   10.50
  -1   0   1   92.09    2.30
  -1   0   1   89.89    2.40
  -1   0   1   87.59    2.30
  -1  -1   1  653.03    9.90
  -1  -1   1  653.93   10.60
   1   1  -1  649.24   10.30
   1   1  -1  653.23    9.50
   1   1  -1  654.43   10.60
  -1  -2   1  142.09    4.60
  -1  -2   1  138.09    3.90
   1   2  -1  149.19    4.70
   1   2  -1  139.19    4.70
   1   2  -1  144.39    3.40
  -1  -3   1  499.05    9.10
  -1  -3   1  507.65   10.20
   1   3  -1  481.25   10.00
   1   3  -1  496.45   10.30
   1   3  -1  488.35    8.50
  -1  -4   1    1.50    1.90
  -1  -4   1    0.80    2.20
   1   4  -1    1.20    2.30
   1   4  -1   -0.50    1.40
   1   4  -1   -1.00    2.60
  -1  -5   1  637.14   12.50
   1   5  -1  636.64   14.20
   1   5  -1  648.34   11.80
   1   5  -1  641.34   13.50
  -1  -6   1   64.79    4.70
   1   6  -1   70.79    5.50
   1   6  -1   75.09    6.00
   1   6  -1   67.39    3.90
  -1  -7   1   64.29    5.00
   1   7  -1   59.09    6.20
   1   7  -1   53.39    4.20
   1   7  -1   54.49    5.10
  -1  -8   1   11.30    3.70
   1   8  -1    5.40    4.50
   1   8  -1   18.50    4.10
   1   9  -1   87.19    8.40
   1   9  -1   74.99    6.70
   1  10  -1  203.08   11.80
   1  11  -1    9.50    5.90
  -2  11   1   98.89   10.50
  -2  10   1    8.80    5.70
  -2   9   1  115.29    9.80
  -2   9   1  108.39    7.60
   2  -9  -1  116.09    8.10
  -2   8   1   10.40    3.70
  -2   8   1   23.30    5.60
   2  -8  -1   12.70    3.90
  -2   7   1   85.09    5.90
  -2   7   1   74.29    6.80
   2  -7  -1   80.59    5.90
  -2   6   1    7.00    2.80
  -2   6   1    7.10    2.10
  -2   6   1    0.30    3.40
   2  -6  -1    4.50    2.70
  -2   5   1  169.28    7.40
  -2   5   1  175.88    5.00
  -2   5   1  179.48    6.70
   2  -5  -1  178.08    6.80
  -2   4   1   93.09    4.60
  -2   4   1  100.29    3.30
  -2   4   1  109.09    5.70
   2  -4  -1   95.29    4.90
  -2   3   1 1230.48   18.10
  -2   3   1 1306.17   21.00
   2  -3  -1 1258.57   20.70
  -2   2   1   10.70    2.30
  -2   2   1   12.00    2.50
  -2   2   1    5.30    2.10
   2  -2  -1    5.50    2.10
  -2   1   1  650.33   11.10
  -2   1   1  622.74    9.20
  -2   1   1  623.74   10.90
  -2   1   1  632.74   11.00
   2  -1  -1  633.34    9.20
  -2   0   1    0.90    1.50
  -2   0   1   -0.60    1.50
  -2   0   1    1.20    1.70
  -2   0   1   -0.40    1.50
   2   0  -1    0.70    1.40
  -2  -1   1  644.54   11.10
  -2  -1   1  631.74   10.30
  -2  -1   1  645.94    9.90
  -2  -1   1  629.44   10.70
   2   1  -1  629.54   10.40
   2   1  -1  637.54   11.10
  -2  -2   1    7.50    1.90
  -2  -2   1    5.60    2.20
   2   2  -1    9.10    2.00
   2   2  -1    2.90    2.00
   2   2  -1    7.40    1.10
  -2  -3   1 1212.68   19.50
  -2  -3   1 1298.37   21.00
   2   3  -1 1246.68   20.30
   2   3  -1 1230.68   18.00
   2   3  -1 1221.18   20.80
  -2  -4   1   96.19    4.40
  -2  -4   1  107.19    5.50
   2   4  -1   93.79    5.20
   2   4  -1   93.19    3.00
   2   4  -1   98.59    5.00
  -2  -5   1  170.48    6.00
   2   5  -1  173.38    4.60
   2   5  -1  175.98    7.10
   2   5  -1  182.58    7.20
  -2  -6   1    1.50    2.60
   2   6  -1    5.00    1.70
   2   6  -1   -0.30    3.00
   2   6  -1    4.40    3.40
  -2  -7   1   77.29    5.40
   2   7  -1   81.69    6.50
   2   7  -1   74.69    6.60
  -2  -8   1   21.50    5.30
   2   8  -1   12.60    4.20
   2   8  -1   14.60    4.50
   2   9  -1  106.69    8.70
   2   9  -1  103.99    8.00
   2  10  -1    1.10    4.80
   2  10  -1    2.30    4.40
   2  11  -1   84.19    9.20
  -3  10   1   43.10    7.70
  -3  10   1   47.00    6.30
  -3   9   1    9.50    5.40
  -3   9   1    3.60    3.90
   3  -9  -1    6.70    4.10
  -3   8   1   45.60    5.50
  -3   8   1   35.80    5.90
   3  -8  -1   46.40    5.30
  -3   7   1    5.70    4.00
  -3   7   1    1.00    3.20
   3  -7  -1    2.60    3.10
  -3   6   1   27.90    4.20
  -3   6   1   30.00    4.60
   3  -6  -1   35.70    4.30
  -3   5   1  464.45    8.10
  -3   5   1  483.05   12.00
  -3   5   1  498.75   13.20
   3  -5  -1  477.05   11.70
  -3   4   1    9.40    2.90
  -3   4   1    9.20    2.80
   3  -4  -1    6.30    2.50
  -3   3   1   85.29    4.50
  -3   3   1   76.89    4.70
  -3   3   1   88.29    5.10
   3  -3  -1   77.79    4.60
  -3   2   1  314.07    7.60
  -3   2   1  304.67    7.70
  -3   2   1  306.17    7.80
   3  -2  -1  297.47    7.70
  -3   1   1  379.56    8.50
  -3   1   1  387.66    8.10
  -3   1   1  376.86    8.10
   3  -1  -1  380.86    6.50
  -3   0   1 1231.08   19.20
  -3   0   1 1247.78   19.00
  -3   0   1 1225.28   18.90
  -3   0   1 1265.17   20.10
   3   0  -1 1239.98   19.00
  -3  -1   1  385.06    8.30
  -3  -1   1  382.06    8.30
  -3  -1   1  375.46    7.30
  -3  -1   1  378.36    7.00
   3   1  -1  391.06    7.40
   3   1  -1  387.16    8.20
  -3  -2   1  295.27    7.30
  -3  -2   1  316.07    8.00
  -3  -2   1  299.87    5.60
   3   2  -1  309.97    8.00
   3   2  -1  313.27    6.70
   3   2  -1  302.47    5.50
  -3  -3   1   80.89    4.70
  -3  -3   1   80.99    4.30
   3   3  -1   97.99    2.60
   3   3  -1   84.39    4.80
   3   3  -1   83.59    4.20
  -3  -4   1   12.50    2.50
   3   4  -1    9.60    3.20
   3   4  -1   11.10    2.80
   3   4  -1   12.90    1.20
  -3  -5   1  461.35   10.70
   3   5  -1  476.85   12.30
   3   5  -1  456.25    7.90
   3   5  -1  480.15   11.70
  -3  -6   1   27.20    3.60
   3   6  -1   31.30    4.40
   3   6  -1   28.10    4.30
  -3  -7   1    7.80    3.10
   3   7  -1    0.80    3.50
   3   7  -1    2.50    3.50
   3   8  -1   43.90    5.90
   3   8  -1   53.49    6.10
   3   9  -1    7.40    4.40
   3   9  -1    3.40    4.30
   3  10  -1   39.90    6.60
   3  10  -1   53.69    7.40
  -4  10   1   10.20    4.70
  -4  10   1   15.00    6.20
  -4   9   1    8.90    4.90
  -4   9   1    2.30    4.10
   4  -9  -1    2.40    3.80
  -4   8   1    3.40    3.70
  -4   8   1   13.00    4.90
   4  -8  -1   11.60    4.20
  -4   7   1  532.25   16.20
  -4   7   1  516.65   14.60
   4  -7  -1  513.15   14.10
  -4   6   1  320.07   10.80
  -4   6   1  333.07   11.90
   4  -6  -1  322.37   10.70
  -4   5   1  584.14   14.90
  -4   5   1  585.04   14.20
   4  -5  -1  573.24   13.70
  -4   4   1   16.10    3.60
  -4   4   1   12.00    3.00
  -4   4   1    8.40    2.90
   4  -4  -1    9.10    3.00
  -4   3   1   60.89    4.80
  -4   3   1   57.69    4.40
  -4   3   1   62.29    4.40
   4  -3  -1   65.09    4.80
  -4   2   1   43.10    3.90
  -4   2   1   37.80    3.50
  -4   2   1   40.40    3.70
   4  -2  -1   37.30    1.60
  -4   1   1   11.50    2.70
  -4   1   1    9.60    2.60
  -4   1   1    9.40    2.30
   4  -1  -1    7.80    1.50
  -4   0   1   -0.50    1.60
  -4   0   1   -1.10    1.80
  -4   0   1    0.80    2.40
   4   0  -1    0.40    1.70
  -4  -1   1    6.40    1.70
  -4  -1   1    8.70    1.80
  -4  -1   1   11.90    2.70
   4   1  -1    9.60    1.80
   4   1  -1    4.50    2.00
  -4  -2   1   47.50    3.70
  -4  -2   1   39.10    2.50
   4   2  -1   39.20    3.10
   4   2  -1   39.60    3.70
  -4  -3   1   60.29    4.20
   4   3  -1   67.19    5.10
   4   3  -1   64.79    3.80
   4   3  -1   61.29    2.30
  -4  -4   1    8.60    2.70
   4   4  -1    8.80    2.60
   4   4  -1   17.00    3.70
  -4  -5   1  567.64   12.80
   4   5  -1  562.14   14.40
   4   5  -1  578.84   13.00
  -4  -6   1  323.27    9.60
   4   6  -1  318.57   11.30
   4   6  -1  333.67   10.40
  -4  -7   1  523.45   13.20
   4   7  -1  528.25   15.30
   4   7  -1  502.95   13.80
   4   8  -1   18.20    4.90
   4   8  -1   11.70    4.40
   4   9  -1   13.70    5.50
   4   9  -1    8.70    4.70
   4  10  -1    6.30    5.20
  -5  10   1    1.70    5.10
  -5  10   1    8.40    5.20
  -5   9   1    5.90    4.40
  -5   9   1   -1.10    5.10
   5  -9  -1   12.70    4.60
  -5   8   1   22.20    6.00
  -5   8   1   13.40    5.00
   5  -8  -1   14.70    4.50
  -5   7   1   17.70    5.20
  -5   7   1   18.20    4.40
   5  -7  -1   29.40    4.70
  -5   6   1  205.38    9.90
  -5   6   1  204.78    9.50
   5  -6  -1  192.48    8.90
  -5   5   1  266.47   10.00
  -5   5   1  292.87   10.00
  -5   5   1  263.97   10.40
   5  -5  -1  276.27    9.80
  -5   4   1    0.90    2.80
  -5   4   1    5.40    2.90
  -5   4   1    4.60    3.20
   5  -4  -1    2.30    3.00
  -5   3   1  905.71   18.50
  -5   3   1  944.51   18.80
  -5   3   1  946.31   18.50
   5  -3  -1  931.41   18.70
  -5   2   1  265.37    8.30
  -5   2   1  268.17    8.50
  -5   2   1  275.37    7.90
   5  -2  -1  270.37    5.30
  -5   1   1  138.29    6.30
  -5   1   1  131.99    5.60
  -5   1   1  140.19    5.30
   5  -1  -1  128.49    4.20
  -5   0   1  657.23   12.30
  -5   0   1  677.93   13.00
  -5   0   1  699.33   14.40
   5   0  -1  660.63   12.60
  -5  -1   1  129.99    5.90
  -5  -1   1  128.59    4.70
  -5  -1   1  133.09    4.50
   5   1  -1  138.79    4.60
   5   1  -1  133.79    5.40
  -5  -2   1  261.07    8.20
  -5  -2   1  274.77    6.20
   5   2  -1  264.47    6.50
   5   2  -1  268.37    8.30
  -5  -3   1  908.31   17.50
  -5  -3   1  889.91   14.00
   5   3  -1  907.71   15.90
   5   3  -1  932.71   18.50
   5   3  -1  883.81   14.00
  -5  -4   1    2.90    2.60
   5   4  -1    2.60    2.30
   5   4  -1    0.20    2.80
  -5  -5   1  275.77    8.80
   5   5  -1  265.07   10.30
   5   5  -1  261.47    8.50
  -5  -6   1  183.58    8.00
   5   6  -1  180.58    9.30
   5   6  -1  195.88    8.00
  -5  -7   1   25.30    4.30
   5   7  -1   20.30    4.40
   5   7  -1   18.40    5.00
   5   8  -1    6.60    4.70
   5   9  -1    0.50    4.90
   5  10  -1    9.10    5.50
  -6   9   1  229.68   12.80
  -6   9   1  192.78   11.50
   6  -9  -1  227.08   11.80
  -6   8   1   18.60    5.70
  -6   8   1    9.50    4.90
   6  -8  -1   11.00    4.40
  -6   7   1   35.00    5.90
  -6   7   1   47.60    7.00
   6  -7  -1   54.79    6.40
  -6   6   1  127.59    8.60
  -6   6   1  100.99    8.30
   6  -6  -1  106.69    7.60
  -6   5   1    5.00    4.00
  -6   5   1    4.00    3.70
  -6   5   1    4.70    3.70
   6  -5  -1    2.10    3.50
  -6   4   1  108.39    7.10
  -6   4   1  120.79    7.10
  -6   4   1  108.99    7.00
   6  -4  -1  110.49    6.60
  -6   3   1    1.60    3.20
  -6   3   1    1.80    2.80
  -6   3   1    7.00    3.40
   6  -3  -1   -0.50    2.80
  -6   2   1    5.90    2.70
  -6   2   1    8.00    3.30
  -6   2   1    5.20    3.20
   6  -2  -1    4.40    1.50
  -6   1   1   66.29    5.50
  -6   1   1   48.30    4.30
  -6   1   1   58.99    4.10
   6  -1  -1   55.29    3.40
  -6   0   1    3.50    3.00
  -6   0   1    1.20    2.30
  -6   0   1    0.40    1.90
   6   0  -1    0.60    1.90
  -6  -1   1   64.39    3.60
  -6  -1   1   68.99    5.40
  -6  -1   1   53.89    3.90
   6   1  -1   60.29    3.60
   6   1  -1   55.39    4.30
  -6  -2   1    4.80    3.00
  -6  -2   1    6.30    2.00
   6   2  -1    3.70    1.90
   6   2  -1    7.50    2.90
  -6  -3   1    2.30    2.80
   6   3  -1    1.90    3.20
   6   3  -1    3.10    2.20
  -6  -4   1  109.49    6.40
   6   4  -1  109.79    5.30
   6   4  -1  105.39    7.10
  -6  -5   1   10.00    3.40
   6   5  -1    5.20    3.80
  -6  -6   1  110.89    7.10
   6   6  -1  105.99    8.40
  -6  -7   1   39.70    5.20
   6   7  -1   37.90    6.20
   6   8  -1    5.10    5.10
   6   9  -1  207.88   12.50
  -7   9   1    7.90    5.50
   7  -9  -1    5.10    4.80
  -7   8   1    4.40    5.30
  -7   8   1    2.30    5.50
   7  -8  -1   -2.00    4.10
  -7   7   1   47.10    7.20
  -7   7   1   54.89    7.00
   7  -7  -1   37.50    6.30
  -7   6   1    0.80    4.00
  -7   6   1   -0.40    3.70
   7  -6  -1   -2.20    4.00
  -7   5   1    6.00    4.10
  -7   5   1    9.10    4.30
  -7   5   1    9.00    4.40
   7  -5  -1   11.90    4.40
  -7   4   1  181.78    8.70
  -7   4   1  175.38    8.80
  -7   4   1  185.98    9.30
   7  -4  -1  178.38    9.10
  -7   3   1   84.29    6.90
  -7   3   1   86.49    6.80
  -7   3   1   90.99    6.40
   7  -3  -1   86.09    6.90
  -7   2   1   15.50    4.10
  -7   2   1   23.80    3.70
  -7   2   1   18.50    4.00
  -7   1   1  140.19    6.00
  -7   1   1  144.29    6.80
  -7   1   1  143.49    7.80
   7  -1  -1  135.89    5.20
  -7   0   1   28.70    3.10
  -7   0   1   27.20    4.40
  -7   0   1   20.50    3.40
   7   0  -1   21.10    3.20
  -7  -1   1  134.59    5.70
  -7  -1   1  144.29    7.70
   7   1  -1  139.49    6.50
   7   1  -1  131.79    5.60
  -7  -2   1   22.80    2.90
  -7  -2   1   13.50    3.80
   7   2  -1   20.10    3.90
  -7  -3   1   81.69    6.40
   7   3  -1   90.59    6.70
  -7  -4   1  189.58    8.70
   7   4  -1  174.88    9.10
  -7  -5   1    2.10    3.40
   7   5  -1   -0.40    4.00
  -7  -6   1    0.00    3.50
   7   6  -1   -0.60    3.80
  -7  -7   1   48.80    9.30
   7   7  -1   39.30    6.60
   7   8  -1   -1.20    5.00
   7   9  -1   -5.40    5.10
  -8   8   1  216.08   13.00
  -8   8   1  239.38   13.20
   8  -8  -1  246.18   12.90
  -8   7   1    1.80    4.90
  -8   7   1   11.00    5.50
   8  -7  -1   -2.20    4.20
  -8   6   1  141.39    9.40
  -8   6   1  143.09    9.70
  -8   6   1  137.79   10.30
   8  -6  -1  132.19    9.60
  -8   5   1   10.90    5.20
  -8   5   1    9.00    4.60
  -8   5   1    6.80    4.90
   8  -5  -1    3.80    4.50
  -8   4   1    1.00    4.10
  -8   4   1    8.00    4.50
  -8   4   1    8.50    4.10
   8  -4  -1    4.30    4.00
  -8   3   1   78.29    6.40
  -8   3   1   95.29    7.60
  -8   3   1   74.39    6.70
   8  -3  -1   84.09    7.20
  -8   2   1   65.79    6.00
  -8   2   1   86.39    7.20
  -8   2   1   85.19    6.70
  -8   1   1    6.70    3.40
  -8   1   1    3.50    3.80
  -8   0   1   -0.90    2.70
  -8   0   1    0.10    3.60
   8   0  -1    0.30    2.50
  -8  -1   1    5.20    4.10
  -8  -1   1    4.80    2.70
   8   1  -1    1.60    2.70
  -8  -2   1   58.29    5.90
   8   2  -1   72.09    6.00
  -8  -3   1   82.79    6.90
   8   3  -1   89.79    7.10
  -8  -4   1    4.70    4.00
   8   4  -1    5.90    4.30
  -8  -5   1    7.40    4.40
   8   5  -1    6.40    4.60
  -8  -6   1  147.99    9.30
   8   6  -1  134.99   10.10
   8   7  -1    3.00    5.20
   8   8  -1  204.68   12.80
  -9   7   1   59.29    8.00
  -9   7   1   59.79    8.30
   9  -7  -1   83.79    8.80
  -9   6   1   50.99    7.40
  -9   6   1   61.39    8.00
  -9   6   1   56.79    7.40
   9  -6  -1   65.89    7.90
  -9   5   1   39.40    6.40
  -9   5   1   39.80    6.80
   9  -5  -1   42.00    6.70
  -9   4   1   13.00    5.00
  -9   4   1   11.50    5.30
   9  -4  -1   17.60    5.20
  -9   3   1    2.10    4.40
  -9   3   1   -0.90    4.20
   9  -3  -1   -1.00    4.10
  -9   2   1   84.29    7.90
  -9   2   1   92.19    7.30
  -9   1   1    1.70    3.40
  -9   1   1   -6.20    4.00
  -9   0   1   53.49    5.30
  -9   0   1   28.30    5.40
  -9  -1   1    2.10    4.00
   9   1  -1   -0.10    3.00
  -9  -2   1   85.79    7.50
   9   2  -1   83.29    6.80
  -9  -3   1   -1.70    3.90
   9   3  -1    4.50    4.10
  -9  -4   1   12.40    4.90
   9   4  -1   19.70    5.30
  -9  -5   1   33.60    5.90
   9   5  -1   33.10    6.40
  -9  -6   1   52.39    6.70
   9   6  -1   53.89    7.80
   9   7  -1   66.89    8.60
 -10   5   1    6.40    5.70
 -10   5   1   -0.60    4.90
  10  -5  -1    7.10    5.20
 -10   4   1   20.40    5.70
 -10   4   1   13.80    5.90
  10  -4  -1   22.60    5.80
 -10   3   1  108.89    9.50
 -10   3   1   73.29    7.70
  10  -3  -1  125.29    9.70
 -10   2   1   -0.30    4.60
 -10   2   1    0.30    3.90
 -10   1   1  101.49    7.80
 -10   1   1   93.19    8.20
 -10   0   1   -1.20    4.40
 -10  -1   1  126.59    9.80
 -10  -2   1   -5.50    4.30
  10   2  -1    2.70    3.80
 -10  -3   1   91.69    8.50
  10   3  -1   92.69    7.90
 -10  -4   1   20.40    5.70
  10   4  -1   22.00    5.70
 -10  -5   1   -7.00    4.50
  10   5  -1    7.10    5.50
 -11   4   1    1.10    5.60
 -11   4   1    8.20    5.40
  11  -4  -1    8.50    5.70
 -11   3   1   31.70    6.50
 -11   3   1   29.30    6.70
  11  -3  -1   30.40    6.90
 -11   2   1   72.19    7.50
 -11   2   1   73.19    8.60
 -11   1   1   48.70    7.00
 -11   0   1   20.30    6.10
 -11  -1   1   46.70    7.00
 -11  -2   1   68.39    8.10
 -11  -3   1   21.10    6.10
 -11  -4   1    9.40    5.50
  11   4  -1    3.20    5.20
  11   4   2    2.90    5.40
 -11  -4  -2    1.30    4.90
  11   3   2   33.70    9.40
 -11  -3  -2   45.80    7.60
 -11  -2  -2  111.69    9.60
 -11  -1  -2   16.90    6.00
 -11   0  -2    0.90    5.20
 -11   1  -2   12.60    5.50
 -11   2  -2  108.49    8.80
 -11   2  -2  119.79   10.20
 -11   3  -2   34.00    6.60
 -11   3  -2   36.70    7.10
  11  -4   2   -0.60    5.00
 -11   4  -2   -0.10    5.20
 -11   4  -2   -1.30    4.90
  10   5   2   -2.70    4.90
 -10  -5  -2    2.40    5.10
  10   4   2   -0.40    4.70
 -10  -4  -2   -7.30    4.40
  10   3   2    2.80    4.40
 -10  -3  -2   -2.00    4.70
  10   2   2   -2.60    3.50
 -10  -2  -2   -4.40    4.40
 -10  -1  -2   69.59    7.60
 -10   0  -2    2.90    5.00
 -10   1  -2   71.09    6.60
 -10   1  -2   92.19    8.60
 -10   2  -2    0.90    4.10
 -10   2  -2    4.70    5.00
 -10   3  -2   -0.60    4.60
 -10   3  -2    7.10    4.60
  10  -4   2    5.20    5.10
 -10   4  -2   -9.60    4.60
 -10   4  -2   -1.20    4.70
  10  -5   2    3.40    5.00
 -10   5  -2   -3.80    5.20
 -10   5  -2   -4.70    4.80
   9   7   2    1.30    6.00
  -9  -7  -2    9.80    5.30
   9   6   2  302.57   14.70
  -9  -6  -2  284.17   13.00
   9   5   2   -4.80    4.70
  -9  -5  -2   -3.00    4.70
   9   4   2  351.16   13.60
  -9  -4  -2  353.06   13.40
   9   3   2    8.60    4.40
  -9  -3  -2   11.10    5.00
   9   2   2  188.88    9.40
  -9  -2  -2  190.08   10.40
   9   1   2   34.30    4.70
  -9  -1  -2   30.40    5.90
  -9   0  -2    0.10    3.10
  -9   0  -2   -3.80    4.10
  -9   1  -2   28.60    4.70
  -9   1  -2   38.40    6.10
  -9   2  -2  187.98    9.20
  -9   2  -2  179.68   10.40
  -9   3  -2    8.30    4.60
  -9   3  -2    6.30    4.70
   9  -4   2  342.77   13.40
  -9   4  -2  338.77   13.70
  -9   4  -2  345.67   13.20
   9  -5   2   -0.60    4.40
  -9   5  -2   -6.90    4.20
  -9   5  -2   -4.70    4.40
   9  -6   2  297.67   13.30
  -9   6  -2  264.97   13.10
  -9   6  -2  293.37   13.60
   9  -7   2   -2.60    5.00
  -9   7  -2    8.70    5.80
   8   8   2   27.90    7.00
   8   7   2   81.69    8.50
  -8  -7  -2   81.99    7.90
   8   6   2    3.90    5.00
  -8  -6  -2   -2.10    4.00
   8   5   2   10.10    5.10
  -8  -5  -2   15.20    4.60
   8   4   2   14.10    4.70
  -8  -4  -2   25.30    5.30
   8   3   2  141.59    8.70
  -8  -3  -2  144.79    8.80
   8   2   2  290.17   10.60
  -8  -2  -2  296.27   11.50
   8   1   2   16.30    3.60
  -8  -1  -2    7.30    2.80
  -8  -1  -2   14.30    4.60
   8   0   2 1031.50   20.20
  -8   0  -2 1055.19   23.00
  -8   0  -2 1058.19   20.50
  -8   1  -2    8.10    3.40
  -8   1  -2   11.90    4.30
  -8   2  -2  308.77   10.80
  -8   2  -2  276.77   10.90
  -8   3  -2  158.78    9.20
  -8   3  -2  148.19    8.60
   8  -4   2   19.00    4.70
  -8   4  -2   15.50    4.80
  -8   4  -2   14.70    4.60
  -8   4  -2   19.00    4.40
   8  -5   2   22.00    5.00
  -8   5  -2   18.70    5.20
  -8   5  -2   26.60    5.00
  -8   5  -2   25.20    5.40
   8  -6   2    3.20    4.40
  -8   6  -2   -2.70    4.60
  -8   6  -2    1.00    4.30
  -8   6  -2  -10.60    3.80
   8  -7   2   89.09    8.40
  -8   7  -2   78.89    8.50
  -8   7  -2   80.19    8.70
   8  -8   2   33.30    6.20
  -8   8  -2   35.20    7.10
  -8   8  -2   34.60    6.90
   7   8   2    4.80    5.10
  -7  -8  -2   -1.50    4.60
   7   7   2   47.30    7.10
  -7  -7  -2   44.80    6.00
   7   6   2   14.20    5.10
  -7  -6  -2   17.20    4.50
   7   5   2   62.79    6.50
  -7  -5  -2   70.69    6.70
   7   4   2   11.00    4.20
  -7  -4  -2   12.30    4.00
   7   3   2  302.57   10.70
  -7  -3  -2  293.77   10.60
   7   2   2   50.19    5.20
  -7  -2  -2   50.89    5.60
   7   1   2  473.45   12.10
  -7  -1  -2  474.95   13.10
  -7  -1  -2  483.35   10.90
   7   0   2    2.50    2.40
  -7   0  -2   -1.30    3.10
  -7   0  -2    0.60    2.40
   7  -1   2  482.65   10.70
  -7   1  -2  476.85   13.50
  -7   1  -2  499.25   12.40
  -7   2  -2   54.99    5.80
  -7   2  -2   48.40    4.20
  -7   2  -2   41.50    4.70
  -7   3  -2  309.27   10.70
  -7   3  -2  293.97    9.60
  -7   3  -2  318.07   11.10
   7  -4   2   10.90    4.00
  -7   4  -2   12.70    4.20
  -7   4  -2   10.30    4.10
  -7   4  -2   14.30    3.80
   7  -5   2   66.19    6.50
  -7   5  -2   80.39    7.30
  -7   5  -2   70.19    6.50
  -7   5  -2   70.09    6.50
   7  -6   2    8.90    4.20
  -7   6  -2   16.10    4.70
  -7   6  -2   15.20    4.80
  -7   6  -2    9.00    5.00
   7  -7   2   34.80    5.60
  -7   7  -2   33.90    6.20
  -7   7  -2   48.50    7.20
   7  -8   2   10.50    4.60
  -7   8  -2    1.80    5.30
  -7   8  -2    0.80    5.20
   6   9   2   19.20    6.10
   6   8   2   20.20    5.70
  -6  -8  -2   16.30    5.00
   6   7   2  238.68   11.70
  -6  -7  -2  232.48   10.50
   6   6   2   49.70    6.40
  -6  -6  -2   39.70    5.50
   6   5   2   31.00    5.00
  -6  -5  -2   29.40    4.50
   6   4   2  254.47   10.00
  -6  -4  -2  245.38    9.50
   6   3   2    1.40    3.00
  -6  -3  -2    0.10    3.00
   6   2   2    2.00    2.90
  -6  -2  -2    1.60    1.60
  -6  -2  -2    4.40    3.10
   6   1   2   51.79    4.20
   6   1   2   56.09    2.30
  -6  -1  -2   48.60    4.90
  -6  -1  -2   52.19    3.80
   6   0   2  291.27    7.90
  -6   0  -2  303.97    9.70
  -6   0  -2  277.67    6.30
  -6   0  -2  281.97    8.00
   6  -1   2   61.39    3.90
  -6   1  -2   63.79    5.30
  -6   1  -2   56.89    3.60
  -6   1  -2   64.19    4.80
   6  -2   2   -2.70    1.70
  -6   2  -2    5.70    3.30
  -6   2  -2    3.20    2.90
  -6   2  -2    2.20    2.30
  -6   3  -2    9.00    3.10
  -6   3  -2   -2.50    2.90
  -6   3  -2    4.80    3.00
   6  -4   2  243.78    9.50
  -6   4  -2  254.37    9.50
  -6   4  -2  258.07    9.30
  -6   4  -2  248.48    9.80
   6  -5   2   28.40    4.60
  -6   5  -2   24.90    4.70
  -6   5  -2   24.30    4.40
  -6   5  -2   21.90    4.30
   6  -6   2   42.10    5.40
  -6   6  -2   27.60    5.40
  -6   6  -2   45.10    6.00
  -6   6  -2   32.40    5.10
   6  -7   2  236.88   10.30
  -6   7  -2  239.28   11.90
  -6   7  -2  233.58   11.20
   6  -8   2   13.30    4.60
  -6   8  -2   21.30    5.90
  -6   8  -2   24.70    5.30
  -6   9  -2   35.70    6.80
  -6   9  -2   29.50    6.80
   5  10   2   29.20    6.90
   5   9   2   -3.70    4.80
   5   8   2   13.70    5.10
  -5  -8  -2   11.40    4.40
   5   7   2  180.78   10.10
  -5  -7  -2  185.88    8.80
   5   6   2   48.80    7.30
   5   6   2   60.09    6.50
  -5  -6  -2   64.49    5.90
   5   5   2  564.24   15.00
   5   5   2  552.64   11.90
  -5  -5  -2  568.94   14.10
   5   4   2    1.40    1.70
   5   4   2    0.60    2.90
  -5  -4  -2    3.00    3.00
   5   3   2   32.50    2.40
   5   3   2   27.30    3.80
  -5  -3  -2   31.60    4.00
   5   2   2  154.28    6.50
   5   2   2  135.09    3.40
  -5  -2  -2  154.48    6.70
  -5  -2  -2  143.59    4.00
   5   1   2   23.40    3.00
   5   1   2   20.40    1.60
  -5  -1  -2   28.10    3.70
  -5  -1  -2   24.70    2.40
   5   0   2    1.10    1.90
  -5   0  -2   -1.10    1.30
  -5   0  -2    0.60    1.90
  -5   0  -2   -4.70    2.20
   5  -1   2   23.60    2.40
  -5   1  -2   27.30    3.30
  -5   1  -2   20.00    3.20
  -5   1  -2   27.00    2.50
   5  -2   2  145.89    4.20
  -5   2  -2  151.58    5.60
  -5   2  -2  135.59    6.50
  -5   2  -2  159.88    6.50
  -5   3  -2   28.10    3.60
  -5   3  -2   32.00    4.00
  -5   3  -2   28.00    3.70
   5  -4   2   -7.50    2.40
  -5   4  -2   -1.00    2.90
  -5   4  -2    2.40    2.80
  -5   4  -2   -3.40    2.50
   5  -5   2  558.24   14.10
  -5   5  -2  552.14   14.70
  -5   5  -2  586.74   15.10
  -5   5  -2  574.14   14.10
   5  -6   2   55.89    5.30
  -5   6  -2   50.39    6.00
  -5   6  -2   63.49    6.20
   5  -7   2  185.08    9.00
  -5   7  -2  186.08   10.30
  -5   7  -2  182.08    9.60
   5  -8   2    9.00    3.90
  -5   8  -2    6.80    4.80
  -5   8  -2   13.40    5.60
  -5   9  -2   -1.00    5.10
  -5   9  -2   -2.10    4.40
  -5  10  -2   20.30    6.90
  -5  10  -2   37.40    6.70
   4  10   2  153.88   11.00
   4   9   2  137.99    9.90
   4   8   2   54.19    5.90
   4   8   2   65.09    7.00
  -4  -8  -2   49.90    5.70
   4   7   2  310.97   10.60
   4   7   2  348.47   12.40
  -4  -7  -2  334.87   11.10
   4   6   2  308.97    9.50
   4   6   2  322.77   11.30
  -4  -6  -2  328.57   10.40
   4   5   2   28.00    4.40
   4   5   2   32.70    3.50
  -4  -5  -2   32.20    4.10
   4   4   2  727.03   13.30
   4   4   2  730.43   15.90
  -4  -4  -2  727.33   15.20
   4   3   2   53.29    3.00
   4   3   2   54.49    4.60
  -4  -3  -2   55.99    4.40
   4   2   2  294.97    8.20
   4   2   2  275.77    5.30
  -4  -2  -2  275.87    5.20
  -4  -2  -2  283.97    8.10
   4   1   2    8.70    1.00
   4   1   2    8.40    2.40
  -4  -1  -2    6.00    2.60
  -4  -1  -2   10.00    1.80
   4   0   2  686.53   12.20
  -4   0  -2  661.33   12.10
  -4   0  -2  671.13   13.30
  -4   0  -2  656.43   10.60
   4  -1   2    9.00    1.80
  -4   1  -2    6.80    2.30
  -4   1  -2   10.10    1.90
  -4   1  -2    8.00    2.60
   4  -2   2  281.87    5.50
  -4   2  -2  277.57    7.40
  -4   2  -2  279.27    8.00
  -4   2  -2  295.97    8.20
  -4   3  -2   57.89    4.50
  -4   3  -2   46.00    3.90
  -4   3  -2   56.59    4.50
   4  -4   2  731.23   15.20
  -4   4  -2  747.33   16.10
  -4   4  -2  739.73   15.30
  -4   4  -2  753.32   16.00
   4  -5   2   33.50    4.00
  -4   5  -2   27.00    4.10
  -4   5  -2   30.00    4.40
  -4   5  -2   28.60    3.80
   4  -6   2  319.17   10.00
  -4   6  -2  347.97   11.20
  -4   6  -2  322.77   11.80
   4  -7   2  340.77   10.80
  -4   7  -2  351.06   11.90
  -4   7  -2  325.87   12.90
   4  -8   2   54.89    5.50
  -4   8  -2   61.59    7.80
  -4   8  -2   44.90    6.00
  -4   9  -2  170.08    9.90
  -4   9  -2  170.18   11.60
  -4  10  -2  152.28   12.10
  -4  10  -2  144.89   10.40
   3  10   2   -6.70    4.40
   3  10   2   -3.10    4.40
   3   9   2   61.09    7.00
   3   9   2   63.09    6.90
  -3  -9  -2   58.49    9.70
   3   8   2  138.49    8.20
   3   8   2  146.99    8.90
  -3  -8  -2  145.69    7.90
   3   7   2   82.89    6.60
   3   7   2   82.79    6.30
  -3  -7  -2   81.79    6.20
   3   6   2    0.30    3.30
   3   6   2   -3.10    2.60
  -3  -6  -2    6.30    3.20
   3   5   2   26.80    4.10
   3   5   2   31.40    3.50
  -3  -5  -2   32.60    3.80
   3   4   2   69.69    4.10
   3   4   2   77.99    5.40
  -3  -4  -2   75.29    4.80
   3   3   2   17.40    3.10
   3   3   2   13.70    2.10
  -3  -3  -2   14.00    2.70
   3   2   2    1.90    2.10
   3   2   2    4.40    1.30
  -3  -2  -2    4.50    0.80
  -3  -2  -2    5.40    2.30
   3   1   2  119.09    4.70
  -3  -1  -2  115.79    3.40
   3   0   2    0.20    1.70
  -3   0  -2   -4.10    2.00
  -3   0  -2   -0.20    1.00
  -3   0  -2    1.20    1.70
   3  -1   2  115.99    3.60
  -3   1  -2  116.29    4.40
  -3   1  -2  119.59    3.90
  -3   1  -2  114.69    4.80
   3  -2   2    4.20    1.10
  -3   2  -2    4.30    2.10
  -3   2  -2    3.80    2.50
  -3   2  -2    2.90    2.10
   3  -3   2   12.80    2.50
   3  -3   2   13.20    1.20
  -3   3  -2   13.50    2.80
  -3   3  -2   19.90    2.90
  -3   3  -2   20.30    3.30
   3  -4   2   69.89    2.50
   3  -4   2   67.79    4.50
  -3   4  -2   70.09    2.50
  -3   4  -2   75.19    5.10
  -3   4  -2   73.89    5.40
  -3   4  -2   72.39    4.50
   3  -5   2   31.90    3.50
  -3   5  -2   29.90    2.10
  -3   5  -2   40.50    4.30
  -3   5  -2   33.10    4.80
   3  -6   2    0.40    2.50
  -3   6  -2   -0.80    3.00
  -3   6  -2    2.50    3.40
   3  -7   2   85.29    5.90
  -3   7  -2   70.69    6.90
  -3   7  -2   78.19    6.30
   3  -8   2  125.89    7.30
  -3   8  -2  139.99    9.30
  -3   8  -2  139.69    8.50
  -3   9  -2   64.99    7.80
  -3   9  -2   75.49    7.00
  -3  10  -2    0.00    4.20
  -3  10  -2   -5.60    5.50
   2  10   2   -0.40    4.70
   2  10   2   -9.70    3.70
   2   9   2  191.38   10.40
   2   9   2  208.38   10.20
  -2  -9  -2  210.88    9.90
   2   8   2  164.28    8.60
   2   8   2  151.48    8.70
  -2  -8  -2  150.68    8.30
   2   7   2  736.63   17.50
   2   7   2  775.32   18.00
  -2  -7  -2  783.42   17.00
   2   6   2   20.00    3.90
   2   6   2   21.80    3.90
   2   6   2   23.60    2.10
  -2  -6  -2   21.20    3.70
   2   5   2  402.06   10.20
   2   5   2  390.26    7.10
   2   5   2  392.66   10.60
  -2  -5  -2  395.56   10.10
   2   4   2   44.60    3.70
   2   4   2   46.10    1.90
   2   4   2   45.70    3.90
  -2  -4  -2   48.40    3.90
   2   3   2  466.85    9.30
   2   3   2  471.65   10.40
  -2  -3  -2  465.85   10.00
   2   2   2 1339.07   19.70
   2   2   2 1328.37   21.30
  -2  -2  -2 1325.47   21.10
   2   1   2   53.49    1.50
   2   1   2   56.09    3.50
  -2  -1  -2   51.59    2.00
  -2  -1  -2   51.29    3.50
   2   0   2 1736.03   24.80
  -2   0  -2 1667.83   24.50
  -2   0  -2 1728.13   25.30
  -2   0  -2 1647.24   23.50
   2  -1   2   53.59    2.60
  -2   1  -2   46.80    2.90
  -2   1  -2   55.29    3.30
  -2   1  -2   55.29    3.50
   2  -2   2 1333.37   19.10
  -2   2  -2 1331.07   20.60
  -2   2  -2 1334.07   21.20
  -2   2  -2 1314.37   21.10
   2  -3   2  442.86    9.20
   2  -3   2  455.65    7.80
  -2   3  -2  463.35   10.00
  -2   3  -2  460.65    9.30
  -2   3  -2  484.95   10.60
   2  -4   2   48.70    2.70
   2  -4   2   43.80    3.30
  -2   4  -2   42.90    2.70
  -2   4  -2   49.70    4.60
  -2   4  -2   46.40    3.80
   2  -5   2  388.56    8.20
   2  -5   2  393.06    9.40
  -2   5  -2  411.06   10.30
  -2   5  -2  390.86    8.20
  -2   5  -2  385.36   11.20
   2  -6   2   21.40    3.20
  -2   6  -2   21.10    3.60
  -2   6  -2   17.20    4.50
  -2   6  -2   24.40    2.70
   2  -7   2  744.33   15.80
  -2   7  -2  760.22   16.80
  -2   7  -2  745.53   18.90
   2  -8   2  151.08    7.40
  -2   8  -2  153.68    9.50
  -2   8  -2  150.58    8.10
  -2   9  -2  196.58   11.10
  -2   9  -2  193.58    9.40
  -2  10  -2   -4.80    4.60
   1  11   2   20.90    6.30
   1  10   2    4.10    5.00
   1   9   2   40.50    6.10
   1   9   2   27.40    5.00
  -1  -9  -2   35.90    5.50
   1   8   2  101.69    7.90
   1   8   2   90.49    6.90
  -1  -8  -2  103.49    7.40
   1   7   2    6.20    3.80
   1   7   2   13.30    2.50
   1   7   2    6.80    3.30
  -1  -7  -2    4.30    3.50
   1   6   2   60.89    5.50
   1   6   2   50.99    3.50
   1   6   2   58.99    4.80
  -1  -6  -2   49.00    4.60
   1   5   2   55.99    3.10
   1   5   2   51.79    4.40
   1   5   2   54.89    4.40
  -1  -5  -2   51.79    4.10
   1   4   2  679.23   13.40
   1   4   2  664.53   11.20
   1   4   2  681.43   13.60
  -1  -4  -2  701.03   13.30
   1   3   2  356.56    6.30
   1   3   2  359.36    8.20
   1   3   2  352.86    8.00
  -1  -3  -2  357.26    8.10
   1   2   2  271.87    4.60
   1   2   2  262.87    6.40
   1   2   2  276.87    6.00
  -1  -2  -2  283.47    6.50
   1   1   2  238.88    5.30
   1   1   2  235.58    4.30
  -1  -1  -2  238.68    3.90
  -1  -1  -2  238.48    5.30
   1   0   2   -0.40    1.20
  -1   0  -2   -0.10    0.70
  -1   0  -2    0.10    1.20
  -1   0  -2    0.70    1.20
   1  -1   2  240.88    4.50
  -1   1  -2  245.38    5.30
  -1   1  -2  242.18    5.30
  -1   1  -2  241.48    4.70
   1  -2   2  265.17    5.50
   1  -2   2  276.67    5.40
  -1   2  -2  272.37    6.30
  -1   2  -2  279.37    5.60
   1  -3   2  350.06    7.00
   1  -3   2  342.77    7.10
  -1   3  -2  344.97    8.70
  -1   3  -2  355.16    7.90
   1  -4   2  659.93   12.00
   1  -4   2  682.63   12.30
  -1   4  -2  681.83   14.30
  -1   4  -2  693.43   13.10
  -1   4  -2  672.53   12.10
   1  -5   2   50.39    3.80
   1  -5   2   52.89    3.70
  -1   5  -2   48.60    4.70
  -1   5  -2   52.59    4.10
  -1   5  -2   57.29    3.80
   1  -6   2   49.00    3.90
  -1   6  -2   52.99    4.00
  -1   6  -2   53.39    5.30
  -1   6  -2   52.29    4.30
   1  -7   2    6.20    2.90
  -1   7  -2   12.50    3.00
  -1   7  -2    9.60    4.10
  -1   7  -2    7.10    3.00
   1  -8   2   89.79    6.30
  -1   8  -2  113.99    8.80
  -1   8  -2   91.99    9.10
  -1   8  -2   89.99    6.40
  -1   9  -2   42.60    6.90
  -1   9  -2   34.80    4.70
  -1  10  -2    5.80    5.40
  -1  11  -2   21.80    6.60
   0  11   2    1.30    5.40
   0  10   2   99.69    9.50
   0   9   2    0.10    4.40
   0  -9  -2   -6.00    3.50
   0   8   2    7.40    3.20
   0   8   2   17.20    3.90
   0   8   2   10.80    4.30
   0  -8  -2   15.90    4.30
   0   7   2    0.80    2.60
   0   7   2    3.50    2.30
   0   7   2    4.20    3.70
   0  -7  -2    5.90    3.50
   0   6   2   27.40    3.40
   0   6   2   26.90    3.00
   0   6   2   21.90    3.80
   0  -6  -2   32.60    3.90
   0   5   2   25.20    2.70
   0   5   2   31.60    4.20
   0   5   2   22.10    2.90
   0  -5  -2   20.60    3.00
   0   4   2  231.38    7.40
   0   4   2  231.08    6.30
   0   4   2  232.18    5.90
   0  -4  -2  221.38    6.80
   0   3   2  135.69    4.10
   0   3   2  127.19    4.90
   0   3   2  135.39    4.60
   0  -3  -2  130.89    4.90
   0   2   2  378.96    6.80
   0   2   2  379.36    7.80
   0   2   2  381.26    7.30
   0  -2  -2  372.36    7.60
   0   1   2    3.90    1.30
   0   1   2    3.10    1.30
   0   1   2    1.70    1.00
   0  -1  -2   -0.40    1.40
   0   0   2  128.49    2.80
   0   0   2  128.29    2.70
   0   0  -2  127.29    2.70
   0   0  -2  124.49    2.40
   0  -1   2    2.40    0.40
   0  -1   2    2.60    0.60
   0  -1   2    2.50    1.20
   0   1  -2    3.60    1.30
   0   1  -2    3.80    1.40
   0  -2   2  369.76    6.30
   0  -2   2  382.06    7.40
   0   2  -2  382.16    8.10
   0   2  -2  385.46    7.30
   0  -3   2  136.09    4.70
   0  -3   2  138.19    4.00
   0   3  -2  137.59    4.40
   0   3  -2  141.19    4.80
   0  -4   2  226.38    6.40
   0  -4   2  234.48    6.00
   0   4  -2  233.48    7.80
   0   4  -2  234.38    6.60
   0   4  -2  245.48    6.30
   0  -5   2   18.60    2.50
   0  -5   2   16.40    2.70
   0   5  -2   16.30    2.60
   0   5  -2   19.80    4.00
   0   5  -2   20.30    3.00
   0  -6   2   26.40    3.20
   0   6  -2   27.80    3.20
   0   6  -2   25.00    4.40
   0   6  -2   25.40    3.40
   0  -7   2    5.10    2.80
   0   7  -2    3.40    2.90
   0   7  -2    2.50    2.50
   0   7  -2    4.00    4.10
   0   8  -2   15.70    4.70
   0   8  -2   15.20    3.30
   0   8  -2   17.30    3.80
   0   9  -2    0.00    3.60
   0   9  -2   -2.40    4.70
   0  10  -2   83.89    8.70
   0  11  -2   -1.90    5.30
  -1  11   2   27.50    7.00
  -1  10   2   15.80    5.70
  -1   9   2    9.30    5.30
   1  -9  -2   20.30    4.90
  -1   8   2   40.70    4.50
  -1   8   2   52.59    6.90
   1  -8  -2   41.10    5.20
  -1   7   2    7.00    2.90
  -1   7   2    4.90    4.20
  -1   7   2    5.90    2.80
   1  -7  -2   14.90    3.80
  -1   6   2   72.89    6.20
  -1   6   2   72.29    4.60
  -1   6   2   72.49    5.00
   1  -6  -2   68.39    5.50
  -1   5   2   66.69    4.50
  -1   5   2   71.99    4.00
  -1   5   2   67.79    5.60
   1  -5  -2   70.19    4.70
  -1   4   2    3.80    1.80
  -1   4   2   -4.10    2.50
  -1   4   2    1.90    2.00
   1  -4  -2    1.50    2.30
  -1   3   2  347.27    7.70
  -1   3   2  351.56    6.90
  -1   3   2  359.56    8.80
   1  -3  -2  363.36    8.10
  -1   2   2  155.28    5.20
  -1   2   2  164.78    4.70
  -1   2   2  158.08    3.80
   1  -2  -2  157.48    4.90
  -1   1   2    1.70    1.60
  -1   1   2    1.10    1.00
  -1   1   2    1.00    1.50
   1  -1  -2   -1.20    1.50
  -1   0   2    0.00    1.30
  -1   0   2    0.20    1.10
  -1   0   2   -0.60    1.10
  -1   0   2   -0.20    1.20
  -1  -1   2    1.90    1.50
  -1  -1   2    1.40    1.00
   1   1  -2    1.70    1.20
   1   1  -2    0.40    1.50
  -1  -2   2  157.08    4.90
  -1  -2   2  152.78    3.70
   1   2  -2  165.08    5.10
   1   2  -2  156.78    4.00
  -1  -3   2  352.96    6.90
  -1  -3   2  349.67    8.10
   1   3  -2  352.16    8.20
   1   3  -2  353.76    8.50
   1   3  -2  351.36    6.90
  -1  -4   2    3.10    2.30
  -1  -4   2    4.70    1.90
   1   4  -2    1.30    2.80
   1   4  -2   -0.80    1.60
   1   4  -2    2.20    2.40
  -1  -5   2   67.89    5.00
  -1  -5   2   61.29    4.00
   1   5  -2   70.59    5.70
   1   5  -2   72.99    3.70
   1   5  -2   71.99    4.80
  -1  -6   2   63.39    4.60
   1   6  -2   71.59    5.90
   1   6  -2   59.09    4.00
   1   6  -2   70.09    5.20
  -1  -7   2   11.50    3.10
   1   7  -2    5.00    2.50
   1   7  -2    7.60    3.40
   1   7  -2   10.20    4.40
   1   8  -2   49.90    5.40
   1   8  -2   40.60    5.90
   1   9  -2   21.50    4.80
   1   9  -2   17.80    5.60
   1  10  -2   10.50    6.00
   1  11  -2   38.90    7.40
  -2  10   2   -1.60    5.40
  -2   9   2    6.60    3.80
  -2   9   2    6.40    4.80
   2  -9  -2    9.30    4.30
  -2   8   2    5.40    4.10
  -2   8   2   -4.60    2.80
   2  -8  -2    5.40    3.70
  -2   7   2   72.19    5.70
  -2   7   2   65.49    6.70
   2  -7  -2   63.99    5.50
  -2   6   2   29.50    2.90
  -2   6   2   30.40    3.90
  -2   6   2   28.60    4.90
   2  -6  -2   26.30    3.90
  -2   5   2  201.38    5.40
  -2   5   2  211.38    7.20
  -2   5   2  205.78    8.30
   2  -5  -2  190.68    7.30
  -2   4   2   60.39    2.90
  -2   4   2   59.69    4.70
  -2   4   2   68.79    4.40
   2  -4  -2   55.39    4.40
  -2   3   2 1016.20   17.50
  -2   3   2 1007.40   18.20
  -2   3   2 1004.50   14.90
   2  -3  -2 1026.60   17.60
  -2   2   2   19.20    2.60
  -2   2   2   17.70    2.70
  -2   2   2   19.00    1.30
  -2   2   2   19.90    2.50
   2  -2  -2   13.30    2.20
  -2   1   2  547.25   10.10
  -2   1   2  563.94   10.20
  -2   1   2  553.34    8.60
   2  -1  -2  575.54   10.30
  -2   0   2   46.70    3.10
  -2   0   2   47.80    2.80
  -2   0   2   49.50    3.10
  -2   0   2   51.89    2.80
  -2  -1   2  553.84    9.60
  -2  -1   2  560.74    9.80
  -2  -1   2  556.34   10.20
  -2  -1   2  566.84    9.20
   2   1  -2  556.84    9.80
  -2  -2   2   18.90    2.70
  -2  -2   2   21.70    2.10
   2   2  -2   18.00    2.60
   2   2  -2   20.10    1.60
   2   2  -2   21.00    2.40
  -2  -3   2  985.80   16.10
  -2  -3   2 1033.20   17.80
   2   3  -2 1005.50   17.80
   2   3  -2  996.50   15.20
   2   3  -2  998.90   17.30
  -2  -4   2   63.19    4.70
  -2  -4   2   58.89    3.70
   2   4  -2   57.19    4.70
   2   4  -2   65.79    4.70
   2   4  -2   63.29    2.90
  -2  -5   2  195.28    6.10
  -2  -5   2  204.38    7.70
   2   5  -2  205.28    7.60
   2   5  -2  199.78    5.20
   2   5  -2  211.98    7.90
  -2  -6   2   27.60    3.30
   2   6  -2   30.70    4.70
   2   6  -2   31.10    2.70
   2   6  -2   27.80    4.20
  -2  -7   2   55.89    4.60
   2   7  -2   54.49    5.50
   2   7  -2   64.49    6.20
   2   8  -2   -0.80    3.40
   2   8  -2    3.50    4.30
   2   9  -2   11.00    4.60
   2   9  -2   13.00    5.10
   2  10  -2    6.90    5.20
   2  10  -2   12.00    4.90
  -3  10   2   19.70    5.00
  -3  10   2   16.40    6.40
  -3   9   2   -2.80    3.50
  -3   9   2    5.50    5.20
   3  -9  -2    2.90    3.80
  -3   8   2  360.16   13.80
  -3   8   2  404.86   12.60
   3  -8  -2  411.76   12.50
  -3   7   2  147.29    7.70
  -3   7   2  147.09    9.10
   3  -7  -2  140.99    7.60
  -3   6   2  547.15   14.70
  -3   6   2  546.25   13.60
   3  -6  -2  535.85   13.40
  -3   5   2   54.49    2.60
  -3   5   2   74.69    5.40
  -3   5   2   63.09    5.80
   3  -5  -2   65.59    5.20
  -3   4   2  186.78    7.50
  -3   4   2  188.68    7.00
   3  -4  -2  180.08    6.80
  -3   3   2    8.20    2.80
  -3   3   2   11.10    2.60
  -3   3   2   10.10    2.70
   3  -3  -2    8.60    2.40
  -3   2   2  459.05   10.00
  -3   2   2  458.55   10.00
  -3   2   2  466.15   10.10
   3  -2  -2  455.55   10.00
  -3   1   2   78.09    4.10
  -3   1   2   78.39    4.20
  -3   1   2   79.59    2.80
  -3   1   2   78.39    4.30
   3  -1  -2   79.29    2.70
  -3   0   2    0.10    2.00
  -3   0   2   -2.30    1.60
  -3   0   2   -0.60    1.60
  -3   0   2    2.30    1.80
   3   0  -2    2.20    1.60
  -3  -1   2   80.39    4.10
  -3  -1   2   75.79    3.50
  -3  -1   2   74.39    3.80
  -3  -1   2   73.79    3.30
   3   1  -2   74.39    3.90
   3   1  -2   77.09    3.60
  -3  -2   2  456.75   10.10
  -3  -2   2  455.15    7.90
  -3  -2   2  444.46    9.10
   3   2  -2  449.46    7.80
   3   2  -2  448.96    9.90
   3   2  -2  459.25    9.10
  -3  -3   2   11.50    3.00
  -3  -3   2   11.60    2.30
   3   3  -2   17.40    2.50
   3   3  -2   10.10    1.50
   3   3  -2    6.70    2.70
  -3  -4   2  183.68    6.00
  -3  -4   2  187.68    7.30
   3   4  -2  161.98    7.00
   3   4  -2  174.48    4.20
   3   4  -2  188.48    6.60
  -3  -5   2   73.89    5.80
  -3  -5   2   56.29    4.10
   3   5  -2   54.59    2.60
   3   5  -2   56.49    5.10
   3   5  -2   62.19    5.10
  -3  -6   2  541.15   12.20
   3   6  -2  578.14   14.20
   3   6  -2  546.45   14.30
  -3  -7   2  140.29    6.50
   3   7  -2  137.29    8.20
   3   7  -2  148.29    8.20
   3   8  -2  376.66   13.10
   3   8  -2  376.96   13.20
   3   9  -2    4.10    4.50
   3   9  -2   -1.40    4.10
   3  10  -2   34.30    6.50
   3  10  -2   17.90    5.50
  -4  10   2   30.60    6.00
  -4  10   2   69.59    9.20
   4 -10  -2   45.60    8.10
  -4   9   2    7.60    4.50
  -4   9   2    4.10    5.30
   4  -9  -2    3.70    4.10
  -4   8   2   78.19    7.10
  -4   8   2  105.89    9.20
   4  -8  -2   84.49    7.10
  -4   7   2    9.90    3.90
  -4   7   2    3.40    4.10
   4  -7  -2   14.10    4.20
  -4   6   2   35.00    5.40
  -4   6   2   32.50    4.60
   4  -6  -2   32.30    4.50
  -4   5   2   28.70    4.50
  -4   5   2   19.50    4.00
   4  -5  -2   16.10    3.70
  -4   4   2   76.19    5.50
  -4   4   2   60.19    4.80
  -4   4   2   62.99    5.40
   4  -4  -2   48.70    4.20
  -4   3   2  119.99    5.90
  -4   3   2  112.09    5.50
  -4   3   2  124.69    5.70
   4  -3  -2  117.79    5.60
  -4   2   2  127.69    5.80
  -4   2   2  125.39    5.40
  -4   2   2  135.19    5.80
   4  -2  -2  143.99    6.00
   4  -2  -2  128.39    2.90
  -4   1   2   13.80    2.60
  -4   1   2    8.60    2.40
  -4   1   2   14.20    2.70
   4  -1  -2   11.40    1.70
  -4   0   2  129.29    5.40
  -4   0   2  124.19    4.60
  -4   0   2  117.49    4.50
  -4   0   2  122.59    4.50
   4   0  -2  126.59    4.40
  -4  -1   2   12.80    2.50
  -4  -1   2    8.80    1.90
  -4  -1   2   12.20    2.60
  -4  -1   2   12.80    2.10
   4   1  -2    9.20    2.20
  -4  -2   2  129.79    4.00
  -4  -2   2  122.29    5.70
  -4  -2   2  130.69    5.30
   4   2  -2  131.19    4.70
   4   2  -2  132.49    5.40
  -4  -3   2  122.89    6.20
  -4  -3   2  118.69    5.10
   4   3  -2  117.89    4.90
   4   3  -2  116.39    6.10
   4   3  -2  119.29    3.40
  -4  -4   2   72.89    5.70
  -4  -4   2   72.69    4.40
   4   4  -2   59.89    2.50
   4   4  -2   72.79    4.60
   4   4  -2   74.69    5.80
  -4  -5   2   19.30    3.10
   4   5  -2   19.60    3.60
   4   5  -2   21.60    4.20
  -4  -6   2   37.20    4.20
   4   6  -2   32.90    4.90
   4   6  -2   38.10    4.80
  -4  -7   2   10.80    3.30
   4   7  -2    4.80    4.20
   4   7  -2   14.60    4.20
   4   8  -2   95.39    8.10
   4   8  -2   93.59    7.70
   4   9  -2   16.50    5.00
   4   9  -2   10.70    5.20
   4  10  -2   54.79    7.20
   4  10  -2   46.50    6.90
  -5  10   2   -1.80    4.40
  -5  10   2    3.50    5.70
   5 -10  -2    1.50    4.50
  -5   9   2  201.38   12.70
  -5   9   2  195.88   10.90
   5  -9  -2  180.58   10.20
  -5   8   2   69.19    8.20
  -5   8   2   57.49    6.70
   5  -8  -2   60.89    6.50
  -5   7   2    8.80    5.10
  -5   7   2   10.40    4.50
   5  -7  -2    8.20    4.00
  -5   6   2   -1.20    3.60
  -5   6   2   -0.90    3.40
   5  -6  -2    2.10    3.50
  -5   5   2  448.06   12.70
  -5   5   2  422.16   13.10
   5  -5  -2  468.65   12.90
  -5   4   2  138.09    7.20
  -5   4   2  147.79    7.30
  -5   4   2  138.49    7.30
   5  -4  -2  148.89    7.20
  -5   3   2  738.83   15.90
  -5   3   2  728.13   15.80
  -5   3   2  701.13   15.50
   5  -3  -2  758.42   16.00
  -5   2   2  385.46   10.00
  -5   2   2  370.06    9.70
  -5   2   2  374.66   10.10
   5  -2  -2  349.77    6.50
  -5   1   2  669.53   14.40
  -5   1   2  693.93   13.90
  -5   1   2  670.43   13.20
   5  -1  -2  668.03   11.80
  -5   0   2   -3.50    2.40
  -5   0   2   -2.30    1.80
  -5   0   2    0.60    2.00
   5   0  -2    0.30    1.80
  -5  -1   2  679.13   12.40
  -5  -1   2  672.63   14.00
  -5  -1   2  668.73   12.40
   5   1  -2  669.53   13.40
  -5  -2   2  354.96    9.60
  -5  -2   2  369.26    7.80
   5   2  -2  365.86    8.40
   5   2  -2  378.06    9.90
  -5  -3   2  719.83   12.00
  -5  -3   2  721.53   14.80
   5   3  -2  735.43   13.80
   5   3  -2  699.83   15.60
   5   3  -2  730.53   12.00
  -5  -4   2  131.99    6.10
   5   4  -2  129.99    5.70
   5   4  -2  136.29    7.00
  -5  -5   2  447.96   11.60
   5   5  -2  460.15   13.40
   5   5  -2  470.25   11.70
  -5  -6   2    2.00    2.80
   5   6  -2    7.90    4.00
   5   6  -2    4.90    3.40
  -5  -7   2    7.10    4.30
   5   7  -2    4.40    4.20
   5   7  -2   13.70    4.20
   5   8  -2   62.39    6.50
   5   8  -2   61.79    7.30
   5   9  -2  187.48   11.80
   5  10  -2   -1.20    5.40
  -6   9   2   71.09    9.20
  -6   9   2   63.79    7.60
   6  -9  -2   69.99    7.60
  -6   8   2   40.10    7.10
  -6   8   2   36.00    6.50
   6  -8  -2   27.20    5.40
  -6   7   2   61.49    6.80
  -6   7   2   57.69    7.10
   6  -7  -2   60.39    6.60
  -6   6   2  183.38   10.00
  -6   6   2  175.98    9.10
   6  -6  -2  191.68    9.40
  -6   5   2   46.30    5.30
  -6   5   2   49.70    5.50
  -6   5   2   55.09    6.00
   6  -5  -2   59.09    5.90
  -6   4   2    4.40    3.50
  -6   4   2    4.70    3.50
  -6   4   2   -2.80    2.90
   6  -4  -2    5.70    3.40
  -6   3   2    0.00    3.00
  -6   3   2    5.30    3.30
  -6   3   2    5.50    3.10
   6  -3  -2   -0.70    3.10
  -6   2   2  418.56   11.60
  -6   2   2  398.36   10.50
  -6   2   2  391.16   11.00
   6  -2  -2  397.26    7.60
  -6   1   2    7.40    3.30
  -6   1   2    2.70    2.80
  -6   1   2    1.80    2.30
   6  -1  -2    3.40    1.80
  -6   0   2  250.27    7.30
  -6   0   2  263.17    8.90
  -6   0   2  265.87    7.90
   6   0  -2  263.27    7.40
  -6  -1   2    4.90    2.10
  -6  -1   2    4.00    3.00
  -6  -1   2    6.10    2.20
   6   1  -2    4.60    2.50
   6   1  -2    3.80    2.00
  -6  -2   2  417.36   11.20
  -6  -2   2  412.36    9.00
   6   2  -2  410.56    9.30
   6   2  -2  422.46   11.10
  -6  -3   2   -0.70    2.70
   6   3  -2    0.60    2.20
   6   3  -2    5.00    1.70
   6   3  -2    2.80    3.30
  -6  -4   2    3.30    2.90
   6   4  -2    1.40    3.60
   6   4  -2   -2.50    2.40
  -6  -5   2   59.09    5.20
   6   5  -2   60.09    4.90
   6   5  -2   57.59    6.30
  -6  -6   2  176.18    8.10
   6   6  -2  193.18   10.00
   6   7  -2   57.79    6.90
   6   8  -2   41.90    6.90
   6   9  -2   56.79    8.00
  -7   9   2   42.70    7.30
   7  -9  -2   44.50    7.00
  -7   8   2  191.48   11.60
  -7   8   2  207.08   12.50
   7  -8  -2  192.98   11.10
  -7   7   2   23.30    6.10
  -7   7   2   39.70    6.80
   7  -7  -2   27.50    5.80
  -7   6   2  196.38   10.40
  -7   6   2  161.18   10.00
   7  -6  -2  173.48   10.00
  -7   5   2   21.90    4.90
  -7   5   2   28.90    5.40
  -7   5   2   26.00    5.10
   7  -5  -2   28.70    4.90
  -7   4   2   15.80    4.50
  -7   4   2   24.50    4.80
  -7   4   2   15.00    4.20
   7  -4  -2   15.40    4.30
  -7   3   2   10.00    4.10
  -7   3   2    9.80    3.60
  -7   3   2   12.60    4.00
   7  -3  -2   12.00    4.10
  -7   2   2   31.50    4.70
  -7   2   2   42.30    4.70
  -7   2   2   35.50    4.20
  -7   1   2   69.99    6.20
  -7   1   2   64.99    5.10
  -7   1   2   62.39    4.80
   7  -1  -2   54.29    3.80
  -7   0   2   -0.80    2.50
  -7   0   2   -1.70    3.20
  -7   0   2    0.60    2.30
   7   0  -2   -1.80    2.20
  -7  -1   2   64.99    4.20
  -7  -1   2   55.49    5.40
  -7  -1   2   63.89    4.60
   7   1  -2   63.69    4.90
   7   1  -2   67.49    4.30
  -7  -2   2   38.40    4.80
  -7  -2   2   40.50    3.50
   7   2  -2   40.90    4.60
  -7  -3   2    9.90    3.60
   7   3  -2   15.70    3.90
  -7  -4   2   19.10    4.10
   7   4  -2   16.10    4.30
  -7  -5   2   18.30    4.30
   7   5  -2   17.50    4.80
  -7  -6   2  171.88    8.60
   7   6  -2  166.28   10.20
   7   7  -2   19.80    6.00
   7   8  -2  213.78   12.70
  -8   8   2   39.40    7.40
  -8   8   2   49.10    7.70
   8  -8  -2   39.80    7.00
  -8   7   2    1.60    4.70
  -8   7   2    4.40    5.10
   8  -7  -2    4.20    4.90
  -8   6   2   23.80    5.70
  -8   6   2   21.10    5.80
  -8   6   2   17.10    5.70
   8  -6  -2   15.60    5.10
  -8   5   2    5.00    4.80
  -8   5   2    8.50    4.60
  -8   5   2    4.20    4.80
   8  -5  -2    4.60    4.60
  -8   4   2    1.00    4.20
  -8   4   2    0.50    3.70
  -8   4   2    2.10    4.40
   8  -4  -2    3.30    4.10
  -8   3   2   80.09    6.80
  -8   3   2   82.19    7.10
  -8   3   2   83.29    6.70
   8  -3  -2   73.59    6.70
  -8   2   2  352.76   12.50
  -8   2   2  350.76   10.60
  -8   2   2  359.76   11.70
  -8   1   2   21.80    4.00
  -8   1   2   16.30    4.60
  -8   0   2  108.29    7.30
  -8   0   2  117.69    6.60
   8   0  -2  109.99    5.80
  -8  -1   2   16.40    4.40
  -8  -1   2   14.70    3.30
   8   1  -2   17.20    3.60
  -8  -2   2  348.27   12.00
   8   2  -2  346.97   11.20
  -8  -3   2   83.29    7.00
   8   3  -2   95.59    7.60
  -8  -4   2    3.80    3.80
   8   4  -2    2.50    4.10
  -8  -5   2    8.80    4.00
   8   5  -2    3.70    4.60
  -8  -6   2   16.60    4.70
   8   6  -2   26.90    6.10
   8   7  -2    6.40    5.40
   8   8  -2   33.80    6.90
  -9   7   2    7.20    5.50
  -9   7   2    4.00    5.60
   9  -7  -2    0.90    4.80
  -9   6   2   10.20    5.60
  -9   6   2    5.70    5.00
  -9   6   2   13.40    5.90
   9  -6  -2    7.90    5.20
  -9   5   2   35.60    6.60
  -9   5   2   46.90    6.50
  -9   5   2   20.20    6.10
   9  -5  -2   58.49    7.60
  -9   4   2  299.47   13.00
  -9   4   2  292.87   13.10
   9  -4  -2  288.87   12.50
  -9   3   2   13.30    5.40
  -9   3   2    8.00    4.60
   9  -3  -2   14.20    5.10
  -9   2   2    1.20    4.30
  -9   2   2   11.10    4.20
  -9   1   2  308.97   12.50
  -9   1   2  327.37   11.40
  -9   0   2   -0.10    3.80
  -9   0   2    3.50    3.20
  -9  -1   2  311.97   12.10
   9   1  -2  285.47   10.00
  -9  -2   2    9.50    4.50
   9   2  -2    2.70    3.40
  -9  -3   2   10.50    4.70
   9   3  -2   15.10    4.50
  -9  -4   2  305.57   12.40
   9   4  -2  305.17   12.90
  -9  -5   2   41.00    6.10
   9   5  -2   52.19    7.30
  -9  -6   2   11.30    6.30
   9   6  -2    9.60    5.70
   9   7  -2    1.90    5.60
 -10   5   2  216.38   12.10
 -10   5   2  197.98   12.50
  10  -5  -2  174.98   11.80
 -10   4   2   16.70    6.10
 -10   4   2   23.30    5.80
  10  -4  -2   32.50    6.50
 -10   3   2  351.26   13.50
 -10   3   2  358.46   14.70
  10  -3  -2  333.87   14.10
 -10   2   2  156.38    9.30
 -10   2   2  159.38   10.90
 -10   1   2   28.80    5.10
 -10   1   2   26.30    5.90
 -10   0   2  212.28   11.30
 -10  -1   2   37.00    6.40
 -10  -2   2  155.38   10.00
  10   2  -2  155.08    8.90
 -10  -3   2  331.17   13.80
  10   3  -2  359.36   13.10
 -10  -4   2   31.20    6.20
  10   4  -2   24.60    5.70
 -10  -5   2  199.08   11.50
  10   5  -2  191.58   11.80
 -11   4   2   21.20    6.50
 -11   4   2   12.70    5.70
  11  -4  -2    7.10    5.20
 -11   3   2   20.40    5.80
 -11   3   2   23.30    6.30
  11  -3  -2   10.40    5.60
 -11   2   2    2.80    5.40
 -11   2   2   17.20    5.20
 -11   1   2    8.30    5.30
 -11   0   2    4.80    5.10
 -11  -1   2    4.60    5.20
 -11  -2   2    8.40    5.20
 -11  -3   2   21.60    5.70
 -11  -4   2    0.10    5.00
  11   4  -2   -0.20    5.00
  11   3   3   52.99    9.10
 -11  -3  -3   68.29    8.30
 -11  -2  -3  102.49    9.50
 -11  -1  -3   27.60    6.60
 -11   0  -3  152.28   11.50
 -11   1  -3   30.20    6.60
 -11   2  -3   93.29    8.60
 -11   2  -3  104.19    9.50
 -11   3  -3   49.10    8.00
 -11   3  -3   48.40    7.20
  10   5   3    9.20    5.80
 -10  -5  -3    3.20    5.10
  10   4   3   10.80    5.30
 -10  -4  -3    9.90    5.50
  10   3   3  100.29    8.40
 -10  -3  -3  101.29    8.90
  10   2   3   56.19    6.70
 -10  -2  -3   70.99    7.90
 -10  -1  -3   15.40    5.30
 -10   0  -3  -10.70    4.40
 -10   1  -3   21.50    5.90
 -10   1  -3   10.30    4.10
 -10   2  -3   54.29    6.50
 -10   2  -3   42.40    6.60
 -10   3  -3  112.19    8.80
 -10   3  -3   94.19    8.70
  10  -4   3    7.20    4.90
 -10   4  -3   14.50    5.20
 -10   4  -3   18.10    6.00
  10  -5   3    0.70    4.60
 -10   5  -3    6.10    5.30
 -10   5  -3   13.10    5.70
   9   7   3   -3.00    5.80
  -9  -7  -3    6.90    5.00
   9   6   3   -5.60    5.30
  -9  -6  -3    9.10    5.40
   9   5   3   11.00    5.80
  -9  -5  -3   15.30    5.40
   9   4   3   10.80    5.20
  -9  -4  -3   14.20    5.30
   9   3   3    8.00    4.50
  -9  -3  -3    7.20    4.80
   9   2   3  456.65   14.10
  -9  -2  -3  494.25   15.70
   9   1   3    5.50    3.70
  -9  -1  -3    9.70    4.50
  -9   0  -3  109.19    6.80
  -9   0  -3  104.49    8.40
  -9   1  -3    5.30    3.60
  -9   1  -3    9.30    4.60
  -9   2  -3  491.35   15.70
  -9   2  -3  457.85   14.00
  -9   3  -3    6.50    4.70
  -9   3  -3    4.70    4.30
   9  -4   3   13.10    4.90
  -9   4  -3   21.20    5.60
  -9   4  -3    9.10    5.00
   9  -5   3   14.00    5.00
  -9   5  -3    7.30    4.90
  -9   5  -3   13.80    5.50
   9  -6   3    3.70    4.90
  -9   6  -3    8.80    5.40
  -9   6  -3   18.60    6.00
   9  -7   3    3.00    5.10
  -9   7  -3   -0.40    5.20
  -9   7  -3   -0.60    5.00
   8   8   3  131.09   11.40
  -8  -8  -3  119.59    9.80
   8   7   3  100.49    9.80
  -8  -7  -3  101.09    8.70
   8   6   3  167.68   10.90
  -8  -6  -3  161.18    9.90
   8   5   3  -10.30    4.00
  -8  -5  -3   -2.40    4.10
   8   4   3  214.68   10.60
  -8  -4  -3  210.68   10.20
   8   3   3   62.89    6.20
  -8  -3  -3   66.09    7.10
   8   2   3   31.40    4.70
  -8  -2  -3   41.40    5.80
   8   1   3  239.08    9.10
  -8  -1  -3  221.28   11.30
  -8  -1  -3  243.78   10.50
   8   0   3    1.40    3.00
  -8   0  -3    1.70    2.80
  -8   0  -3    3.90    3.90
  -8   1  -3  252.97   10.80
  -8   1  -3  233.98    9.20
  -8   2  -3   33.20    4.90
  -8   2  -3   31.10    5.50
  -8   3  -3   55.19    6.00
  -8   3  -3   65.89    6.50
  -8   4  -3  193.68   10.10
  -8   4  -3  219.88   10.40
   8  -5   3    1.40    4.20
  -8   5  -3    7.10    4.10
  -8   5  -3    1.90    4.20
  -8   5  -3   -1.90    4.50
   8  -6   3  165.58   10.20
  -8   6  -3  181.78   10.90
  -8   6  -3  163.08    9.80
  -8   6  -3  175.48   10.60
   8  -7   3   94.39    8.40
  -8   7  -3  118.09    9.90
  -8   7  -3  108.49    9.30
   8  -8   3  122.59    9.70
  -8   8  -3  112.79    9.70
  -8   8  -3  130.99   10.70
   7   8   3   -1.50    5.30
  -7  -8  -3    3.40    4.60
   7   7   3  112.09    9.30
  -7  -7  -3  130.89    9.40
   7   6   3    1.50    4.50
  -7  -6  -3    4.20    4.10
   7   5   3    5.70    4.40
  -7  -5  -3    2.60    3.90
   7   4   3   -0.30    3.80
  -7  -4  -3    0.60    3.60
   7   3   3    6.70    3.70
  -7  -3  -3    1.70    3.60
   7   2   3  135.19    7.40
  -7  -2  -3  121.39    7.70
   7   1   3  159.88    7.20
  -7  -1  -3  154.38    5.90
  -7  -1  -3  159.98    8.20
   7   0   3   34.70    3.80
  -7   0  -3   35.10    3.80
  -7   0  -3   38.20    5.00
   7  -1   3  167.38    6.30
  -7   1  -3  166.28    8.50
  -7   1  -3  171.38    7.30
  -7   2  -3  130.99    7.80
  -7   2  -3  141.79    7.20
  -7   2  -3  120.79    5.70
  -7   3  -3    6.70    3.50
  -7   3  -3    0.90    3.40
  -7   3  -3   -0.60    2.70
  -7   4  -3    6.20    3.50
  -7   4  -3    6.20    3.70
  -7   4  -3    3.50    3.70
   7  -5   3    2.90    3.80
  -7   5  -3    2.10    3.80
  -7   5  -3    6.00    4.20
  -7   5  -3   -0.10    3.60
   7  -6   3   -3.60    3.60
  -7   6  -3   -0.70    4.30
  -7   6  -3    6.90    4.60
  -7   6  -3   -0.20    3.90
   7  -7   3  120.59    8.40
  -7   7  -3  129.79    9.70
  -7   7  -3  114.59    9.20
   7  -8   3    3.10    4.30
  -7   8  -3    6.70    5.40
  -7   8  -3   -0.90    4.90
   6   9   3   38.80    7.50
   6   8   3   11.50    5.30
  -6  -8  -3   14.20    5.00
   6   7   3   10.00    5.10
  -6  -7  -3   16.40    4.80
   6   6   3    2.90    4.20
  -6  -6  -3   -2.30    3.60
   6   5   3  406.36   13.30
  -6  -5  -3  410.56   12.70
   6   4   3   58.19    6.00
  -6  -4  -3   58.69    5.70
   6   3   3  315.47   10.40
  -6  -3  -3  303.77   10.30
   6   2   3  126.99    6.50
  -6  -2  -3  107.79    6.60
  -6  -2  -3  114.69    4.20
   6   1   3   79.79    5.20
  -6  -1  -3   82.39    5.70
  -6  -1  -3   83.29    4.20
   6   0   3    6.80    2.40
  -6   0  -3   -0.50    1.20
  -6   0  -3    0.10    2.30
  -6   0  -3   -1.00    2.90
   6  -1   3   83.99    4.40
  -6   1  -3   78.89    5.40
  -6   1  -3   72.99    5.90
  -6   1  -3   78.29    3.90
   6  -2   3  119.69    4.40
  -6   2  -3  125.99    6.80
  -6   2  -3  109.49    5.10
  -6   2  -3  121.49    6.40
  -6   3  -3  329.07   10.50
  -6   3  -3  301.87   10.20
  -6   3  -3  322.67    9.50
   6  -4   3   51.19    5.40
  -6   4  -3   54.59    5.40
  -6   4  -3   57.79    5.90
  -6   4  -3   52.49    5.20
   6  -5   3  401.46   12.10
  -6   5  -3  395.66   13.00
  -6   5  -3  417.36   12.70
  -6   5  -3  389.16   12.10
   6  -6   3    1.10    3.40
  -6   6  -3    0.40    3.80
  -6   6  -3   -2.10    3.50
  -6   6  -3    8.90    4.60
   6  -7   3   16.40    4.50
  -6   7  -3   21.60    5.30
  -6   7  -3   11.00    5.10
   6  -8   3   20.30    4.70
  -6   8  -3   22.40    6.20
  -6   8  -3   16.70    5.60
  -6   9  -3   40.20    6.90
  -6   9  -3   49.60    8.10
   5  10   3   82.29    9.40
   5   9   3    6.20    5.40
   5   8   3   29.60    5.90
  -5  -8  -3   42.50    5.70
   5   7   3   28.60    5.50
  -5  -7  -3   42.90    5.50
   5   6   3    6.10    4.10
  -5  -6  -3    3.80    3.60
   5   5   3   24.40    4.60
   5   5   3   25.00    3.60
  -5  -5  -3   26.80    4.40
   5   4   3   63.69    3.40
   5   4   3   73.09    6.00
  -5  -4  -3   65.29    5.50
   5   3   3   82.69    5.90
   5   3   3   82.79    2.80
  -5  -3  -3   83.49    5.80
   5   2   3   61.29    4.80
  -5  -2  -3   57.39    2.80
  -5  -2  -3   63.69    5.10
   5   1   3   30.80    3.40
  -5  -1  -3   36.00    2.70
  -5  -1  -3   36.40    3.90
   5   0   3  236.58    6.90
  -5   0  -3  222.98    4.80
  -5   0  -3  229.58    7.80
  -5   0  -3  235.28    6.70
   5  -1   3   36.70    2.90
  -5   1  -3   34.60    2.70
  -5   1  -3   34.20    3.50
  -5   1  -3   35.90    4.00
   5  -2   3   56.09    3.10
  -5   2  -3   63.49    5.00
  -5   2  -3   57.19    4.60
  -5   2  -3   57.39    4.00
   5  -3   3   81.29    2.70
  -5   3  -3   83.49    5.30
  -5   3  -3   93.29    5.90
  -5   3  -3   83.89    5.60
   5  -4   3   57.59    4.80
  -5   4  -3   56.99    5.00
  -5   4  -3   60.89    5.50
  -5   4  -3   56.59    5.20
   5  -5   3   25.90    4.10
  -5   5  -3   22.30    4.50
  -5   5  -3   31.00    4.80
  -5   5  -3   30.50    4.30
   5  -6   3    8.30    3.60
  -5   6  -3    5.80    4.00
  -5   6  -3    7.60    4.20
   5  -7   3   29.60    4.80
  -5   7  -3   43.60    6.60
  -5   7  -3   35.40    5.70
   5  -8   3   34.90    5.00
  -5   8  -3   31.90    5.80
  -5   8  -3   50.29    7.40
  -5   9  -3    4.20    4.90
  -5   9  -3   13.70    6.00
  -5  10  -3   67.29    8.70
  -5  10  -3   91.29    8.90
   4  10   3   -6.60    4.60
   4   9   3   37.40    6.50
  -4  -9  -3   20.50    5.20
   4   8   3  111.39    7.60
   4   8   3   91.59    7.90
  -4  -8  -3  118.49    8.20
   4   7   3   85.39    6.20
   4   7   3   72.29    6.80
  -4  -7  -3   67.29    6.10
   4   6   3  334.37   11.60
   4   6   3  335.27    9.90
  -4  -6  -3  349.77   10.90
   4   5   3  384.56    9.50
   4   5   3  382.76   11.70
  -4  -5  -3  379.46   10.80
   4   4   3  957.60   19.40
   4   4   3  938.61   16.30
  -4  -4  -3  990.40   19.00
   4   3   3   39.60    3.90
   4   3   3   48.30    2.60
  -4  -3  -3   44.60    4.10
   4   2   3 1220.08   21.40
   4   2   3 1182.98   17.30
  -4  -2  -3 1216.58   17.90
  -4  -2  -3 1266.77   21.60
   4   1   3  240.78    6.90
  -4  -1  -3  237.48    7.40
  -4  -1  -3  233.88    5.50
   4   0   3    1.10    1.90
  -4   0  -3   -0.50    1.00
  -4   0  -3    3.20    2.40
  -4   0  -3    1.00    1.80
   4  -1   3  253.27    6.00
  -4   1  -3  243.28    6.90
  -4   1  -3  237.78    7.30
  -4   1  -3  244.18    5.80
   4  -2   3 1259.77   19.10
  -4   2  -3 1276.17   21.90
  -4   2  -3 1276.07   21.00
  -4   2  -3 1252.87   21.60
   4  -3   3   45.70    2.10
  -4   3  -3   50.99    4.60
  -4   3  -3   49.40    3.90
  -4   3  -3   56.89    4.50
   4  -4   3  977.50   18.10
   4  -4   3  911.91   14.00
  -4   4  -3  953.70   18.10
  -4   4  -3  975.30   19.00
  -4   4  -3  956.70   19.00
   4  -5   3  397.26   10.60
  -4   5  -3  405.16   10.60
  -4   5  -3  371.66   11.40
  -4   5  -3  394.76   11.80
   4  -6   3  319.57   10.00
  -4   6  -3  327.27   11.70
  -4   6  -3  330.17   11.10
   4  -7   3   74.79    5.80
  -4   7  -3   90.79    7.30
  -4   7  -3   70.59    7.00
   4  -8   3  125.69    7.40
  -4   8  -3  113.29    8.30
  -4   8  -3   93.89    8.90
  -4   9  -3   39.20    6.20
  -4   9  -3   35.10    6.50
  -4  10  -3    1.80    5.50
  -4  10  -3    1.60    4.60
   3  10   3    7.30    4.70
   3  10   3    4.80    5.20
   3   9   3   11.60    4.40
   3   9   3   -0.60    4.20
  -3  -9  -3    1.60    4.00
   3   8   3   60.59    6.30
   3   8   3   62.29    6.60
  -3  -8  -3   68.09    6.30
   3   7   3   19.30    3.90
   3   7   3   22.30    4.70
  -3  -7  -3   21.00    4.40
   3   6   3  301.07    9.60
   3   6   3  328.67   10.80
  -3  -6  -3  314.77   10.10
   3   5   3  352.66   10.60
   3   5   3  363.26    9.40
  -3  -5  -3  358.46   10.20
   3   4   3  781.72   14.30
   3   4   3  797.72   16.40
  -3  -4  -3  795.42   15.80
   3   3   3   81.89    5.10
   3   3   3   89.19    3.60
  -3  -3  -3   89.89    5.00
   3   2   3  184.38    3.90
   3   2   3  188.88    6.40
  -3  -2  -3  186.78    3.50
  -3  -2  -3  185.68    6.00
   3   1   3  639.04   12.00
  -3  -1  -3  625.04   10.20
  -3  -1  -3  622.44   12.20
   3   0   3   34.40    2.80
  -3   0  -3   32.40    3.10
  -3   0  -3   31.00    1.70
  -3   0  -3   34.20    2.60
   3  -1   3  637.64   10.70
  -3   1  -3  615.24   10.70
  -3   1  -3  627.44   11.90
  -3   1  -3  616.24   11.50
   3  -2   3  192.38    4.40
  -3   2  -3  200.88    6.00
  -3   2  -3  192.18    6.00
  -3   2  -3  196.78    6.40
   3  -3   3   84.99    2.80
  -3   3  -3   89.49    4.50
  -3   3  -3   84.89    4.90
  -3   3  -3   96.59    5.20
   3  -4   3  779.52   14.80
   3  -4   3  764.12   12.40
  -3   4  -3  783.52   15.70
  -3   4  -3  783.12   16.20
  -3   4  -3  776.82   14.80
   3  -5   3  365.16    9.30
   3  -5   3  354.26    7.20
  -3   5  -3  351.86   11.00
  -3   5  -3  346.27    7.20
  -3   5  -3  343.37   10.10
   3  -6   3  305.27    9.00
  -3   6  -3  309.37   11.30
  -3   6  -3  318.77   10.30
   3  -7   3   17.70    3.60
  -3   7  -3   19.80    4.40
  -3   7  -3   13.40    4.80
   3  -8   3   67.29    5.80
  -3   8  -3   77.49    8.00
  -3   8  -3   75.99    6.70
  -3   9  -3    0.80    4.60
  -3   9  -3   11.60    4.30
  -3  10  -3    5.90    5.20
  -3  10  -3   17.60    5.10
   2  10   3   18.90    5.40
   2  10   3    9.30    5.10
   2   9   3   42.80    6.30
   2   9   3   46.90    6.10
  -2  -9  -3   48.00    6.20
   2   8   3   62.89    6.30
   2   8   3   62.89    6.50
  -2  -8  -3   63.99    6.30
   2   7   3    3.70    3.70
   2   7   3    5.30    3.50
  -2  -7  -3    6.10    3.60
   2   6   3  134.49    6.90
   2   6   3  130.59    7.00
  -2  -6  -3  132.09    6.90
   2   5   3   53.19    4.70
   2   5   3   39.90    2.20
   2   5   3   42.00    4.00
  -2  -5  -3   34.30    4.00
   2   4   3  291.57    8.40
   2   4   3  284.07    5.10
   2   4   3  280.37    7.50
  -2  -4  -3  280.87    8.10
   2   3   3  143.29    4.70
   2   3   3  136.49    5.70
  -2  -3  -3  148.59    5.60
   2   2   3  377.56    8.60
   2   2   3  376.06    6.90
  -2  -2  -3  378.66    8.30
  -2  -2  -3  377.06    5.80
   2   1   3 2351.86   34.10
   2   1   3 2287.47   31.70
  -2  -1  -3 2302.77   34.00
  -2  -1  -3 2335.87   32.40
   2   0   3    2.30    1.90
  -2   0  -3    1.40    1.90
  -2   0  -3   -2.10    1.70
  -2   0  -3    0.40    1.00
   2  -1   3 2325.37   33.00
  -2   1  -3 2307.47   33.70
  -2   1  -3 2372.56   34.00
  -2   1  -3 2298.47   33.40
   2  -2   3  378.66    6.90
  -2   2  -3  386.66    8.60
  -2   2  -3  391.26    8.60
  -2   2  -3  398.46    7.90
   2  -3   3  146.39    4.00
   2  -3   3  143.79    4.80
  -2   3  -3  157.38    5.80
  -2   3  -3  149.49    4.90
  -2   3  -3  146.69    5.70
   2  -4   3  270.67    6.90
   2  -4   3  282.67    6.20
  -2   4  -3  272.27    8.00
  -2   4  -3  286.37    8.80
   2  -5   3   48.50    3.70
   2  -5   3   44.50    3.20
  -2   5  -3   40.60    3.20
  -2   5  -3   47.30    5.10
  -2   5  -3   44.50    4.30
   2  -6   3  127.09    5.70
   2  -6   3  123.29    5.00
  -2   6  -3  134.49    7.80
  -2   6  -3  126.49    5.10
  -2   6  -3  129.89    6.50
   2  -7   3    4.60    2.80
  -2   7  -3    2.60    3.80
  -2   7  -3    3.70    3.20
  -2   8  -3   54.69    5.60
  -2   8  -3   61.19    7.30
  -2   9  -3   42.80    7.40
  -2   9  -3   55.69    5.90
  -2  10  -3    7.50    4.70
  -2  10  -3   15.20    6.30
   1  11   3   13.00    5.90
   1  10   3  288.57   13.50
   1   9   3   22.40    4.80
   1   9   3   27.60    5.90
  -1  -9  -3   22.90    5.10
   1   8   3   50.09    6.20
   1   8   3   38.30    5.00
  -1  -8  -3   48.40    5.50
   1   7   3   51.99    5.70
   1   7   3   48.00    5.00
   1   7   3   51.29    4.30
  -1  -7  -3   46.40    5.10
   1   6   3   31.30    4.10
   1   6   3   27.30    2.70
   1   6   3   18.50    3.80
  -1  -6  -3   23.60    3.80
   1   5   3    8.20    2.80
   1   5   3    6.30    2.80
   1   5   3    9.20    1.80
  -1  -5  -3    6.00    2.80
   1   4   3  182.48    6.50
   1   4   3  177.28    6.20
   1   4   3  177.98    4.50
  -1  -4  -3  192.58    6.60
   1   3   3  187.08    4.20
   1   3   3  188.68    5.70
   1   3   3  189.68    5.90
  -1  -3  -3  184.48    6.00
   1   2   3 1408.66   20.00
   1   2   3 1396.46   21.10
   1   2   3 1404.36   21.80
  -1  -2  -3 1414.86   21.80
   1   1   3  273.37    6.00
   1   1   3  264.77    4.90
  -1  -1  -3  268.87    4.80
  -1  -1  -3  279.47    6.10
   1   0   3 1159.48   16.70
   1   0   3 1195.28   17.50
  -1   0  -3 1149.08   16.70
  -1   0  -3 1183.78   17.20
  -1   0  -3 1154.58   17.30
   1  -1   3  270.47    5.30
  -1   1  -3  261.77    5.00
  -1   1  -3  265.37    5.80
  -1   1  -3  259.47    6.00
   1  -2   3 1416.26   21.10
   1  -2   3 1437.26   20.90
  -1   2  -3 1407.76   22.00
  -1   2  -3 1451.65   20.90
  -1   2  -3 1429.76   22.50
   1  -3   3  184.08    4.70
   1  -3   3  181.38    4.90
  -1   3  -3  184.28    5.70
  -1   3  -3  186.58    6.60
   1  -4   3  181.58    5.30
   1  -4   3  179.48    5.10
  -1   4  -3  173.78    6.00
  -1   4  -3  170.08    6.80
   1  -5   3    8.20    2.20
   1  -5   3    4.30    2.10
  -1   5  -3    9.50    2.30
  -1   5  -3    7.10    2.60
  -1   5  -3    9.00    3.50
   1  -6   3   37.60    3.30
   1  -6   3   24.60    3.10
  -1   6  -3   19.60    4.40
  -1   6  -3   27.00    3.50
  -1   6  -3   24.90    3.10
   1  -7   3   50.99    4.30
  -1   7  -3   45.70    4.60
  -1   7  -3   47.80    6.20
  -1   7  -3   47.10    4.20
  -1   8  -3   42.80    4.80
  -1   8  -3   42.20    5.10
  -1   8  -3   38.90    6.30
  -1   9  -3   30.00    4.60
  -1   9  -3   21.30    5.60
  -1  10  -3  252.97   13.70
  -1  11  -3   13.60    6.60
   0  11   3  145.09   11.70
   0  10   3   11.10    5.50
   0   9   3   11.10    5.10
   0  -9  -3    7.70    4.30
   0   8   3   12.90    3.80
   0   8   3   27.20    5.40
   0  -8  -3   25.20    4.80
   0   7   3   39.00    5.40
   0   7   3   45.50    4.50
   0   7   3   42.20    3.90
   0  -7  -3   41.40    5.00
   0   6   3  273.97    9.80
   0   6   3  270.27    7.50
   0   6   3  266.57    8.30
   0  -6  -3  271.97    9.00
   0   5   3   -1.20    2.60
   0   5   3    0.30    1.70
   0   5   3    6.00    2.30
   0  -5  -3   -2.30    2.30
   0   4   3  209.08    5.70
   0   4   3  214.48    7.20
   0   4   3  214.18    6.30
   0  -4  -3  213.08    6.80
   0   3   3   55.89    4.10
   0   3   3   47.60    3.60
   0   3   3   52.69    3.00
   0  -3  -3   57.39    4.10
   0   2   3 4877.71   68.49
   0   2   3 4967.10   67.59
   0   2   3 4829.52   67.99
   0  -2  -3 4900.61   68.49
   0   1   3  167.48    4.20
   0   1   3  168.78    3.80
   0   1   3  171.58    4.40
   0  -1  -3  166.68    4.40
   0   0   3    0.50    1.30
   0   0   3   -0.30    1.20
   0   0  -3   -0.80    0.90
   0   0  -3    1.50    1.20
   0  -1   3  159.58    4.10
   0   1  -3  163.68    4.20
   0   1  -3  166.38    4.50
   0  -2   3 4972.90   68.49
   0  -2   3 4845.52   67.29
   0   2  -3 4922.81   69.29
   0   2  -3 4955.60   68.39
   0  -3   3   47.40    3.40
   0  -3   3   54.49    2.60
   0   3  -3   58.29    4.60
   0   3  -3   51.99    3.40
   0  -4   3  201.58    5.20
   0  -4   3  202.08    6.10
   0   4  -3  200.98    7.50
   0   4  -3  213.68    6.40
   0   4  -3  213.58    6.00
   0  -5   3    1.00    2.20
   0  -5   3   -0.80    1.80
   0   5  -3    3.00    2.20
   0   5  -3    0.30    2.00
   0   5  -3    5.50    3.10
   0  -6   3  267.27    8.30
   0  -6   3  265.07    7.40
   0   6  -3  256.17    7.80
   0   6  -3  275.87    8.30
   0   6  -3  254.67    9.80
   0  -7   3   41.40    3.90
   0   7  -3   44.60    6.00
   0   7  -3   43.30    4.40
   0   7  -3   34.70    3.80
   0   8  -3   16.90    3.90
   0   8  -3   31.60    4.00
   0   8  -3   25.90    5.10
   0   9  -3   -2.90    4.10
   0   9  -3    2.50    3.90
   0  10  -3   -1.20    5.00
   0  11  -3  134.29   11.60
  -1  11   3   -1.90    5.10
  -1  10   3    4.30    5.20
   1 -10  -3    2.40    4.90
  -1   9   3  598.64   18.20
   1  -9  -3  528.75   15.70
  -1   8   3   37.70    4.40
  -1   8   3   41.20    6.20
   1  -8  -3   37.70    5.10
  -1   7   3  659.93   14.50
  -1   7   3  638.94   17.00
  -1   7   3  653.23   14.20
   1  -7  -3  679.63   15.70
  -1   6   3  147.89    6.00
  -1   6   3  166.18    6.40
  -1   6   3  156.38    8.00
   1  -6  -3  161.68    7.10
  -1   5   3  223.28    6.40
  -1   5   3  207.18    6.70
  -1   5   3  231.28    8.50
   1  -5  -3  230.18    7.60
  -1   4   3  116.99    4.40
  -1   4   3  128.69    4.90
  -1   4   3  126.19    6.10
   1  -4  -3  123.19    5.60
  -1   3   3  718.43   13.90
  -1   3   3  708.23   12.80
  -1   3   3  720.13   12.00
   1  -3  -3  729.63   13.40
  -1   2   3 2410.96   34.10
  -1   2   3 2432.76   35.00
  -1   2   3 2389.86   35.70
   1  -2  -3 2402.36   35.30
  -1   1   3 1826.32   26.60
  -1   1   3 1858.31   25.90
  -1   1   3 1793.32   26.90
  -1   0   3  327.47    5.90
  -1   0   3  326.87    6.10
  -1   0   3  331.77    6.10
   1   0  -3  321.87    5.80
  -1  -1   3 1803.22   25.80
  -1  -1   3 1878.41   27.20
  -1  -1   3 1866.81   27.30
   1   1  -3 1878.31   27.40
   1   1  -3 1870.91   26.60
  -1  -2   3 2390.56   34.80
  -1  -2   3 2337.57   32.80
   1   2  -3 2393.36   35.10
   1   2  -3 2344.87   33.70
  -1  -3   3  688.63   12.90
  -1  -3   3  676.43   11.10
   1   3  -3  710.43   13.50
   1   3  -3  706.63   11.80
  -1  -4   3  126.89    5.40
  -1  -4   3  118.49    4.10
   1   4  -3  122.99    5.40
   1   4  -3  119.39    4.40
   1   4  -3  122.39    5.80
  -1  -5   3  218.38    6.00
  -1  -5   3  216.68    7.40
   1   5  -3  218.08    6.10
   1   5  -3  214.58    8.00
   1   5  -3  218.48    7.60
  -1  -6   3  156.18    6.90
  -1  -6   3  150.98    5.70
   1   6  -3  167.38    8.10
   1   6  -3  162.78    7.00
   1   6  -3  161.98    5.70
  -1  -7   3  643.54   13.50
   1   7  -3  653.13   13.40
   1   7  -3  648.74   15.30
   1   7  -3  611.84   16.50
   1   8  -3   34.20    5.70
   1   8  -3   38.30    4.90
   1   9  -3  563.94   17.40
   1   9  -3  540.75   15.30
   1  10  -3    7.90    5.50
   1  11  -3    5.80    6.10
  -2  10   3   -0.30    4.90
   2 -10  -3   -4.40    4.30
  -2   9   3   14.10    5.60
  -2   9   3    9.80    4.10
   2  -9  -3   15.10    4.60
  -2   8   3    0.20    3.20
  -2   8   3    7.70    4.60
   2  -8  -3    4.50    3.90
  -2   7   3    7.70    3.20
  -2   7   3   10.70    4.50
   2  -7  -3   11.50    3.80
  -2   6   3   31.60    3.10
  -2   6   3   24.40    4.30
  -2   6   3   37.10    4.10
   2  -6  -3   38.20    4.40
  -2   5   3   -0.50    1.70
  -2   5   3    0.40    3.10
  -2   5   3    3.60    2.50
   2  -5  -3    1.40    2.50
  -2   4   3  205.08    5.10
  -2   4   3  209.38    7.40
  -2   4   3  213.98    6.80
   2  -4  -3  208.28    6.80
  -2   3   3  147.79    5.50
  -2   3   3  148.99    3.70
  -2   3   3  155.38    6.10
   2  -3  -3  146.59    5.40
  -2   2   3  294.87    5.20
  -2   2   3  298.07    7.20
  -2   2   3  297.17    7.30
  -2   2   3  287.97    7.30
   2  -2  -3  285.27    7.10
  -2   1   3  245.48    6.30
  -2   1   3  234.58    5.80
  -2   1   3  241.48    6.10
  -2   1   3  235.08    4.80
   2  -1  -3  241.98    5.90
  -2   0   3   -2.30    1.70
  -2   0   3   -0.30    1.60
  -2   0   3   -0.80    1.60
  -2   0   3   -3.70    1.80
  -2  -1   3  240.88    5.30
  -2  -1   3  237.08    5.30
  -2  -1   3  244.08    6.10
  -2  -1   3  240.98    5.90
   2   1  -3  229.88    5.80
   2   1  -3  244.08    5.30
  -2  -2   3  288.37    7.20
  -2  -2   3  293.37    6.00
   2   2  -3  297.47    7.10
   2   2  -3  292.77    5.90
  -2  -3   3  150.78    5.90
  -2  -3   3  139.19    4.20
   2   3  -3  140.79    5.50
   2   3  -3  148.49    5.80
   2   3  -3  152.98    4.20
  -2  -4   3  211.48    7.30
  -2  -4   3  213.98    5.60
   2   4  -3  218.68    7.40
   2   4  -3  219.88    5.50
   2   4  -3  219.98    7.60
  -2  -5   3    2.80    2.80
  -2  -5   3   -0.60    1.80
   2   5  -3    2.60    1.60
   2   5  -3    0.80    3.10
   2   5  -3    1.80    2.70
  -2  -6   3   28.80    4.40
  -2  -6   3   29.80    3.30
   2   6  -3   35.70    2.90
   2   6  -3   32.40    4.90
   2   6  -3   17.00    3.90
  -2  -7   3    2.30    2.60
   2   7  -3    9.40    3.70
   2   7  -3    7.00    4.10
   2   8  -3    2.30    4.20
   2   8  -3    0.80    3.50
   2   9  -3    6.30    5.00
   2   9  -3    6.60    4.10
   2  10  -3    6.30    5.20
   2  10  -3    7.30    4.70
  -3  10   3  208.58   12.90
  -3  10   3  197.98   10.10
   3 -10  -3  219.68   11.00
  -3   9   3   40.00    5.60
  -3   9   3   40.90    6.70
   3  -9  -3   48.20    6.20
  -3   8   3   10.90    4.00
  -3   8   3   17.10    4.90
   3  -8  -3   16.80    4.50
  -3   7   3   32.50    4.40
  -3   7   3   31.10    5.10
   3  -7  -3   38.60    5.10
  -3   6   3    7.80    4.00
  -3   6   3    1.40    3.10
   3  -6  -3    2.50    3.10
  -3   5   3    3.20    1.40
  -3   5   3    9.40    3.00
  -3   5   3    5.60    3.40
   3  -5  -3    1.70    2.60
  -3   4   3  425.26   11.30
  -3   4   3  425.26   10.60
  -3   4   3  414.56    6.80
   3  -4  -3  427.36   10.70
  -3   3   3  354.46    9.50
  -3   3   3  355.86    9.20
  -3   3   3  358.76    9.10
   3  -3  -3  342.67    9.10
  -3   2   3 2544.95   39.30
  -3   2   3 2571.94   36.20
  -3   2   3 2645.64   39.70
  -3   2   3 2681.33   39.60
   3  -2  -3 2653.63   39.60
  -3   1   3   80.69    4.20
  -3   1   3   84.09    4.30
  -3   1   3   79.39    4.10
  -3   1   3   78.69    3.00
  -3   0   3  962.90   15.90
  -3   0   3  966.90   15.40
  -3   0   3  940.71   15.70
  -3   0   3  932.51   16.00
  -3  -1   3   77.09    3.90
  -3  -1   3   75.09    4.10
  -3  -1   3   84.89    3.90
  -3  -1   3   82.49    3.50
   3   1  -3   75.69    3.90
  -3  -2   3 2596.44   38.10
  -3  -2   3 2608.54   37.20
  -3  -2   3 2633.54   39.40
   3   2  -3 2631.44   37.20
   3   2  -3 2606.94   39.30
   3   2  -3 2550.94   38.50
  -3  -3   3  337.57    9.20
  -3  -3   3  347.67    7.80
   3   3  -3  356.56    8.70
   3   3  -3  348.47    9.30
   3   3  -3  354.16    6.80
  -3  -4   3  399.96    8.80
  -3  -4   3  425.46   10.80
   3   4  -3  412.66   10.80
   3   4  -3  411.86   10.20
   3   4  -3  397.86    7.70
  -3  -5   3    3.60    3.10
  -3  -5   3    5.40    2.20
   3   5  -3    4.70    3.30
   3   5  -3    6.90    3.20
   3   5  -3    5.90    1.60
  -3  -6   3    5.30    3.50
  -3  -6   3   10.00    2.70
   3   6  -3    6.00    3.70
   3   6  -3    6.80    3.70
   3   7  -3   27.60    4.90
   3   7  -3   40.80    5.50
   3   8  -3   23.90    5.20
   3   8  -3   15.70    4.70
   3   9  -3   34.80    6.20
   3   9  -3   43.20    6.20
   3  10  -3  209.78   11.40
   3  10  -3  204.88   11.70
  -4  10   3   -1.60    5.50
  -4  10   3   10.80    4.80
   4 -10  -3    0.00    4.20
  -4   9   3   54.29    8.20
  -4   9   3   69.49    7.30
   4  -9  -3   66.99    6.80
  -4   8   3   -0.70    4.60
  -4   8   3    1.00    3.90
   4  -8  -3    8.20    4.30
  -4   7   3   78.49    7.20
  -4   7   3   74.59    6.40
   4  -7  -3   89.99    7.00
  -4   6   3    7.10    3.30
  -4   6   3   13.40    4.10
   4  -6  -3    9.00    3.70
  -4   5   3  112.79    6.80
  -4   5   3  117.99    6.40
   4  -5  -3  109.09    6.60
  -4   4   3   88.89    5.80
  -4   4   3   87.69    5.70
   4  -4  -3   85.29    5.70
  -4   3   3   14.30    3.00
  -4   3   3   16.60    3.20
  -4   3   3   15.90    3.20
   4  -3  -3   13.20    2.90
  -4   2   3  729.43   14.30
  -4   2   3  681.73   10.80
  -4   2   3  699.53   14.20
  -4   2   3  710.73   14.40
   4  -2  -3  727.23   14.40
   4  -2  -3  692.43   10.80
  -4   1   3 1127.69   19.30
  -4   1   3 1129.29   17.40
  -4   1   3 1114.89   19.20
  -4   1   3 1119.99   19.60
   4  -1  -3 1117.79   17.40
  -4   0   3    0.10    1.80
  -4   0   3   -1.60    1.70
  -4   0   3   -2.20    1.80
  -4   0   3    0.10    2.20
   4   0  -3   -2.60    1.60
  -4  -1   3 1123.09   19.40
  -4  -1   3 1137.19   18.40
  -4  -1   3 1124.29   18.80
  -4  -1   3 1138.69   19.40
   4   1  -3 1176.78   19.50
  -4  -2   3  704.93   13.40
  -4  -2   3  704.33   14.30
  -4  -2   3  720.43   12.30
   4   2  -3  713.33   13.40
   4   2  -3  720.23   14.40
   4   2  -3  718.03   12.20
  -4  -3   3   14.50    3.30
  -4  -3   3   13.10    2.40
   4   3  -3   11.10    3.10
   4   3  -3   15.10    1.80
   4   3  -3   16.10    2.70
  -4  -4   3   89.29    4.70
  -4  -4   3   79.99    5.90
   4   4  -3   87.89    6.00
   4   4  -3   88.09    5.20
   4   4  -3   81.09    3.30
  -4  -5   3  107.89    5.40
  -4  -5   3  116.89    7.20
   4   5  -3  122.89    6.60
   4   5  -3  110.39    7.00
  -4  -6   3   14.10    3.10
   4   6  -3   11.10    3.80
   4   6  -3    7.70    3.90
   4   7  -3   92.29    7.10
   4   7  -3   60.59    6.30
   4   8  -3    3.00    4.20
   4   8  -3    4.90    4.40
   4   9  -3   55.19    7.00
   4   9  -3   59.79    7.10
   4  10  -3    2.00    4.90
   4  10  -3    2.90    4.90
  -5  10   3    5.70    6.00
  -5  10   3   -1.40    4.10
   5 -10  -3    2.50    4.80
  -5   9   3  254.47   13.80
  -5   9   3  260.17   12.20
   5  -9  -3  255.47   12.10
  -5   8   3   49.80    6.80
  -5   8   3   42.80    6.00
   5  -8  -3   41.90    5.90
  -5   7   3   42.80    6.60
  -5   7   3   39.70    5.70
   5  -7  -3   38.10    5.50
  -5   6   3    9.80    4.50
  -5   6   3    4.40    3.90
   5  -6  -3    9.30    4.00
  -5   5   3   70.29    6.10
  -5   5   3   57.49    5.80
   5  -5  -3   65.19    5.70
  -5   4   3   61.79    5.40
  -5   4   3   56.29    5.10
  -5   4   3   54.49    5.40
   5  -4  -3   43.50    4.40
  -5   3   3  249.08    8.70
  -5   3   3  250.27    8.60
  -5   3   3  235.88    8.20
   5  -3  -3  238.38    8.20
  -5   2   3   31.70    3.70
  -5   2   3   30.90    3.70
  -5   2   3   29.40    3.70
   5  -2  -3   34.10    2.20
   5  -2  -3   29.30    3.60
  -5   1   3   -1.40    2.50
  -5   1   3   -1.80    2.20
  -5   1   3    2.20    2.20
  -5   1   3    1.40    1.60
   5  -1  -3    0.90    1.60
  -5   0   3    2.90    2.10
  -5   0   3    2.80    2.00
  -5   0   3    0.50    2.50
  -5   0   3    0.90    2.10
   5   0  -3   -1.50    1.70
  -5  -1   3    0.50    2.40
  -5  -1   3    0.70    1.90
  -5  -1   3    3.20    2.40
  -5  -1   3    0.90    2.00
   5   1  -3    0.50    1.90
  -5  -2   3   33.30    4.00
  -5  -2   3   35.90    3.20
  -5  -2   3   32.10    3.50
  -5  -2   3   31.10    2.70
   5   2  -3   36.10    3.30
   5   2  -3   34.60    3.80
  -5  -3   3  261.67    7.90
  -5  -3   3  265.07    9.10
  -5  -3   3  249.68    6.00
   5   3  -3  257.87    6.10
   5   3  -3  251.97    7.50
   5   3  -3  279.47    9.10
  -5  -4   3   49.10    5.00
  -5  -4   3   47.30    4.10
   5   4  -3   48.40    5.20
   5   4  -3   48.90    4.20
   5   4  -3   49.40    3.80
  -5  -5   3   63.49    5.00
   5   5  -3   66.99    5.50
   5   5  -3   66.09    6.10
  -5  -6   3    7.30    3.00
   5   6  -3   10.30    3.60
   5   6  -3    3.10    3.90
   5   7  -3   42.10    5.50
   5   7  -3   31.60    5.40
   5   8  -3   44.70    6.00
   5   8  -3   44.40    6.60
   5   9  -3  246.18   12.60
   5  10  -3    4.50    5.60
  -6   9   3    1.00    5.80
  -6   9   3   -1.20    4.80
   6  -9  -3    7.00    4.70
  -6   8   3  191.18   11.90
  -6   8   3  162.28   10.50
   6  -8  -3  167.78   10.50
  -6   7   3    3.10    4.00
  -6   7   3   -7.90    4.40
   6  -7  -3    5.90    4.40
  -6   6   3  142.89    9.20
  -6   6   3  145.59    9.10
   6  -6  -3  132.89    8.50
  -6   5   3   -0.10    3.50
  -6   5   3   -1.00    3.70
  -6   5   3   -5.90    3.00
   6  -5  -3    0.20    3.50
  -6   4   3    9.70    3.40
  -6   4   3    1.60    3.40
  -6   4   3    2.40    3.40
   6  -4  -3    1.70    3.30
  -6   3   3   -1.80    3.10
  -6   3   3    6.40    3.30
  -6   3   3    2.80    3.10
   6  -3  -3    2.70    3.20
  -6   2   3   32.00    3.90
  -6   2   3   31.10    4.40
  -6   2   3   37.70    4.50
   6  -2  -3   28.00    2.20
  -6   1   3  155.18    7.20
  -6   1   3  163.78    6.30
  -6   1   3  167.08    6.80
   6  -1  -3  160.58    5.20
  -6   0   3   -1.20    2.20
  -6   0   3    0.50    2.20
  -6   0   3    0.10    2.80
   6   0  -3   -2.70    1.80
  -6  -1   3  159.58    5.90
  -6  -1   3  157.98    7.10
  -6  -1   3  156.28    5.80
   6   1  -3  159.38    6.30
  -6  -2   3   34.50    3.30
  -6  -2   3   31.40    3.00
  -6  -2   3   36.30    4.10
   6   2  -3   28.10    3.80
   6   2  -3   32.10    3.30
  -6  -3   3    0.60    1.70
  -6  -3   3    1.40    2.80
   6   3  -3    0.40    2.10
   6   3  -3    2.70    3.20
   6   3  -3    0.30    1.60
  -6  -4   3    3.90    3.00
   6   4  -3   -1.10    2.40
   6   4  -3    3.80    3.70
  -6  -5   3   -1.80    2.60
   6   5  -3    4.10    3.10
   6   5  -3   -3.50    3.60
  -6  -6   3  148.79    7.40
   6   6  -3  147.59    9.30
   6   6  -3  117.19   11.00
   6   7  -3    6.80    4.90
   6   8  -3  187.78   11.60
   6   9  -3   -9.10    4.70
  -7   8   3   23.20    6.30
  -7   8   3   21.80    6.30
   7  -8  -3   19.50    5.40
  -7   7   3   -7.40    4.40
  -7   7   3   -5.30    4.50
   7  -7  -3    3.50    4.50
  -7   6   3   54.19    6.70
  -7   6   3   61.49    7.10
   7  -6  -3   50.39    6.20
  -7   5   3   11.10    4.40
  -7   5   3    3.10    4.30
  -7   5   3    2.90    3.70
   7  -5  -3    8.80    4.40
  -7   4   3   14.60    4.20
  -7   4   3   13.30    4.30
  -7   4   3   10.70    4.40
   7  -4  -3   16.60    4.60
  -7   3   3   39.50    4.90
  -7   3   3   46.80    5.50
  -7   3   3   57.19    5.40
   7  -3  -3   48.10    5.50
  -7   2   3  293.07    9.60
  -7   2   3  305.27   10.20
  -7   2   3  314.37   11.00
  -7   1   3  124.99    6.20
  -7   1   3  118.49    7.30
  -7   1   3  124.09    6.60
   7  -1  -3  122.19    5.10
  -7   0   3 1546.95   27.00
  -7   0   3 1592.14   26.60
  -7   0   3 1585.94   29.00
   7   0  -3 1565.14   26.50
  -7  -1   3  134.19    6.00
  -7  -1   3  125.49    5.70
  -7  -1   3  124.99    7.30
   7   1  -3  121.79    6.30
   7   1  -3  130.79    5.70
  -7  -2   3  314.77    8.30
  -7  -2   3  298.47   10.50
   7   2  -3  298.97    9.90
   7   2  -3  304.97    8.40
  -7  -3   3   45.90    5.00
   7   3  -3   58.79    5.70
  -7  -4   3   17.20    4.00
   7   4  -3   16.20    4.60
  -7  -5   3    4.10    3.50
   7   5  -3    4.20    4.00
  -7  -6   3   77.09    6.50
   7   6  -3   65.39    7.30
   7   7  -3   -2.20    4.60
   7   8  -3   11.90    6.10
  -8   8   3   38.70    7.10
  -8   8   3   42.90    7.90
   8  -8  -3   53.49    7.50
  -8   7   3    1.10    4.90
  -8   7   3    1.50    5.00
   8  -7  -3   -1.90    4.80
  -8   6   3  234.08   11.70
  -8   6   3  212.28   11.70
   8  -6  -3  226.88   11.60
  -8   5   3   60.09    7.10
  -8   5   3   55.79    7.20
  -8   5   3   47.70    6.40
   8  -5  -3   49.50    6.50
  -8   4   3  159.08    9.70
  -8   4   3  141.39    9.10
  -8   4   3  143.89    8.40
   8  -4  -3  144.99    9.20
  -8   3   3    0.00    3.80
  -8   3   3    7.00    4.30
  -8   3   3   12.10    3.80
   8  -3  -3   10.60    4.30
  -8   2   3  221.88    8.80
  -8   2   3  225.78   10.40
  -8   2   3  230.78    9.50
  -8   1   3   10.50    3.50
  -8   1   3    2.40    2.90
  -8   1   3    6.50    3.90
  -8   0   3   -1.00    3.50
  -8   0   3    2.20    2.90
   8   0  -3   -2.60    2.40
  -8  -1   3   12.50    3.90
  -8  -1   3    8.00    3.10
   8   1  -3    7.50    3.00
  -8  -2   3  231.78   10.10
   8   2  -3  242.28    9.60
  -8  -3   3   -4.70    3.40
   8   3  -3   10.20    3.90
  -8  -4   3  137.89    8.50
   8   4  -3  142.09    8.90
  -8  -5   3   54.79    6.10
   8   5  -3   54.49    6.90
   8   6  -3  204.18   11.50
   8   7  -3   -1.20    5.00
   8   8  -3   36.00    7.30
  -9   7   3    6.90    5.40
  -9   7   3    4.90    5.60
   9  -7  -3   -1.00    5.10
  -9   6   3    3.80    5.10
  -9   6   3    4.30    5.00
   9  -6  -3    2.70    4.90
  -9   5   3   35.90    5.90
  -9   5   3   24.10    6.10
  -9   5   3   25.40    6.10
   9  -5  -3   30.20    6.40
  -9   4   3   13.70    7.10
  -9   4   3    0.10    4.60
  -9   4   3    9.10    5.00
   9  -4  -3    8.10    4.70
  -9   3   3    8.70    4.30
  -9   3   3    2.70    4.30
   9  -3  -3    3.40    4.30
  -9   2   3   18.30    4.90
  -9   2   3   18.60    4.70
  -9   1   3    8.80    3.80
  -9   1   3    8.10    4.40
  -9   0   3  131.89    8.80
  -9   0   3  107.89    6.80
  -9  -1   3    8.70    4.50
   9   1  -3    7.80    3.40
  -9  -2   3   20.60    5.10
   9   2  -3   21.60    4.40
  -9  -3   3    3.80    4.10
   9   3  -3    7.80    4.00
  -9  -4   3   13.70    4.70
   9   4  -3   13.10    4.70
  -9  -5   3   32.20    5.60
   9   5  -3   23.40    5.70
   9   6  -3    4.10    5.20
   9   7  -3    2.90    5.30
 -10   5   3  247.98   13.50
 -10   5   3  273.77   13.30
  10  -5  -3  239.78   13.20
 -10   4   3   34.90    7.00
 -10   4   3   20.20    5.60
  10  -4  -3   28.60    6.30
 -10   3   3   64.59    7.20
 -10   3   3   55.09    7.20
  10  -3  -3   69.39    7.90
 -10   2   3    2.50    4.10
 -10   2   3   -4.20    4.20
  10  -2  -3    1.30    4.60
 -10   1   3   -6.00    4.20
 -10   1   3    4.00    4.00
 -10   0   3    0.60    4.20
 -10  -1   3   11.10    4.90
 -10  -2   3   -5.30    4.00
  10   2  -3    5.30    3.80
 -10  -3   3   63.89    7.20
  10   3  -3   65.09    6.90
 -10  -4   3   27.60    5.90
  10   4  -3   27.80    5.90
 -10  -5   3  247.98   12.10
  10   5  -3  254.17   12.90
 -11   3   3  162.08   10.60
 -11   3   3  155.98   11.60
  11  -3  -3  143.49   11.20
 -11   2   3   58.69    8.10
 -11   2   3   50.49    6.80
  11  -2  -3   46.10    7.20
 -11   1   3    6.60    5.40
 -11   0   3   -0.90    4.70
 -11  -1   3   19.50    5.70
 -11  -2   3   48.80    7.10
 -11  -3   3  156.58   10.80
  11   3   4   80.09    9.60
 -11  -3  -4   71.19    8.70
 -11  -2  -4   26.60    6.80
 -11  -1  -4   61.19    7.80
 -11   0  -4    5.00    5.50
 -11   1  -4   76.09    8.70
 -11   2  -4    9.90    6.10
 -11   2  -4   20.80    6.40
 -11   3  -4   62.39    8.10
 -11   3  -4   58.29    7.60
  10   5   4  148.09   11.40
 -10  -5  -4  144.59   11.00
  10   4   4   18.20    5.90
 -10  -4  -4    3.40    5.20
  10   3   4   33.50    6.10
 -10  -3  -4   37.70    6.60
  10   2   4   55.19    6.60
 -10  -2  -4   66.39    7.80
 -10  -1  -4   -4.80    4.60
 -10   0  -4  280.47   13.10
 -10   1  -4    2.00    5.10
 -10   1  -4   -0.80    3.70
 -10   2  -4   59.29    7.50
 -10   2  -4   68.19    6.80
 -10   3  -4   31.90    5.90
 -10   3  -4   40.80    6.80
 -10   4  -4    5.20    5.40
 -10   4  -4   21.00    5.70
  10  -5   4  164.18   10.80
 -10   5  -4  162.38   11.30
 -10   5  -4  153.08   11.70
   9   7   4    0.80    6.00
  -9  -7  -4    2.30    4.80
   9   6   4   32.20    6.90
  -9  -6  -4   54.79    7.20
   9   5   4   90.29    8.90
  -9  -5  -4  100.79    8.90
   9   4   4   40.10    6.60
  -9  -4  -4   43.90    6.80
   9   3   4    6.40    4.40
  -9  -3  -4    4.20    4.80
   9   2   4   52.39    6.20
  -9  -2  -4   52.29    6.90
   9   1   4   51.69    5.70
  -9  -1  -4   36.00    5.80
  -9   0  -4    1.20    3.40
  -9   0  -4   -1.50    4.20
  -9   1  -4   49.70    5.40
  -9   1  -4   47.50    6.50
  -9   2  -4   52.09    6.60
  -9   2  -4   62.29    6.30
  -9   3  -4    1.10    4.20
  -9   3  -4    6.60    4.80
  -9   4  -4   28.60    5.80
  -9   4  -4   44.50    6.50
   9  -5   4   93.09    8.40
  -9   5  -4   97.59    9.00
  -9   5  -4  103.89    9.10
   9  -6   4   39.90    6.70
  -9   6  -4   47.10    7.20
  -9   6  -4   38.90    6.90
   9  -7   4   10.40    5.10
  -9   7  -4    9.30    5.60
  -9   7  -4    1.70    5.10
   8   8   4    9.60    6.30
  -8  -8  -4   15.50    5.60
   8   7   4   -4.10    5.00
  -8  -7  -4    0.70    4.60
   8   6   4    4.30    4.90
  -8  -6  -4   -3.30    4.20
   8   5   4    1.80    4.60
  -8  -5  -4   20.10    5.20
   8   4   4    1.50    4.50
  -8  -4  -4    2.50    4.40
   8   3   4  118.79    8.20
  -8  -3  -4  122.39    8.70
   8   2   4   52.19    5.50
  -8  -2  -4   51.69    5.80
   8   1   4   93.19    6.70
  -8  -1  -4   92.59    7.40
   8   0   4   11.50    3.60
  -8   0  -4   15.10    3.50
  -8   0  -4   23.60    5.00
  -8   1  -4   88.49    6.50
  -8   1  -4   96.79    7.30
  -8   2  -4   51.29    5.50
  -8   2  -4   48.50    5.90
  -8   3  -4  128.89    8.20
  -8   3  -4  116.39    8.30
  -8   4  -4   11.70    4.50
  -8   4  -4   -0.60    4.20
   8  -5   4    9.20    4.50
  -8   5  -4    8.20    4.80
  -8   5  -4    8.40    4.70
   8  -6   4    0.90    4.00
  -8   6  -4    1.00    4.20
  -8   6  -4    3.90    4.70
  -8   6  -4    5.10    4.50
   8  -7   4   -2.90    4.20
  -8   7  -4   -0.20    4.80
  -8   7  -4    2.60    5.10
  -8   7  -4    2.20    4.60
   8  -8   4   22.40    5.70
  -8   8  -4   21.30    6.30
  -8   8  -4   14.40    5.90
   7   8   4   12.50    5.90
  -7  -8  -4    5.90    5.10
   7   7   4   38.40    6.90
  -7  -7  -4   34.90    6.00
   7   6   4   43.00    6.70
  -7  -6  -4   33.70    5.60
   7   5   4    2.50    4.30
  -7  -5  -4   -2.70    3.70
   7   4   4    2.00    4.00
  -7  -4  -4   -6.50    3.40
   7   3   4   16.70    4.10
  -7  -3  -4   14.70    4.50
   7   2   4    4.50    3.50
  -7  -2  -4    7.70    4.00
   7   1   4    3.00    3.00
  -7  -1  -4    0.10    3.40
  -7  -1  -4    0.40    2.30
   7   0   4   -2.60    2.50
  -7   0  -4    2.10    3.40
  -7   0  -4   -0.80    2.50
   7  -1   4   -0.30    2.60
  -7   1  -4    0.50    2.80
  -7   1  -4   -0.90    3.50
  -7   2  -4    4.20    3.70
  -7   2  -4    7.60    3.50
  -7   3  -4   18.60    4.40
  -7   3  -4    7.60    3.70
  -7   3  -4   20.60    3.60
  -7   4  -4    7.80    3.70
  -7   4  -4    2.50    3.20
  -7   4  -4    2.90    3.80
   7  -5   4    4.90    3.80
  -7   5  -4    5.40    4.20
  -7   5  -4    0.50    3.40
  -7   5  -4    6.30    3.90
   7  -6   4   32.00    5.20
  -7   6  -4   34.90    5.90
  -7   6  -4   30.60    5.50
  -7   6  -4   33.60    5.50
   7  -7   4   41.00    5.80
  -7   7  -4   43.10    6.80
  -7   7  -4   44.40    6.90
   7  -8   4   12.90    4.90
  -7   8  -4   14.90    5.80
  -7   8  -4   17.20    5.70
   6   9   4   -7.40    4.90
  -6  -9  -4    9.00    7.90
   6   8   4    2.60    5.10
  -6  -8  -4    2.50    4.20
   6   7   4   10.80    5.20
  -6  -7  -4   20.60    5.10
   6   6   4   42.30    6.10
  -6  -6  -4   36.70    5.40
   6   5   4   65.99    6.60
  -6  -5  -4   71.09    6.30
   6   4   4    2.50    3.40
  -6  -4  -4    1.70    3.30
   6   3   4 1032.30   21.30
  -6  -3  -4 1032.60   21.30
   6   2   4   45.20    4.60
  -6  -2  -4   44.70    3.10
  -6  -2  -4   44.90    5.00
   6   1   4  122.99    6.10
  -6  -1  -4  113.79    6.80
  -6  -1  -4  110.59    4.80
   6   0   4   33.10    3.50
  -6   0  -4   35.10    3.50
  -6   0  -4   33.70    4.40
   6  -1   4  109.49    5.10
  -6   1  -4  107.89    6.00
  -6   1  -4  109.99    6.60
  -6   1  -4  107.89    4.20
   6  -2   4   47.10    3.60
  -6   2  -4   47.80    4.60
  -6   2  -4   48.30    3.90
  -6   2  -4   59.79    5.40
  -6   3  -4 1035.60   21.00
  -6   3  -4 1044.10   21.00
  -6   3  -4 1030.80   19.60
  -6   4  -4    4.20    3.60
  -6   4  -4    0.60    3.00
  -6   4  -4   -1.20    3.10
   6  -5   4   79.09    6.30
  -6   5  -4   74.59    6.20
  -6   5  -4   74.89    6.40
  -6   5  -4   67.99    6.40
   6  -6   4   38.90    5.10
  -6   6  -4   30.20    4.90
  -6   6  -4   36.90    5.70
  -6   6  -4   43.30    6.10
   6  -7   4    6.60    3.80
  -6   7  -4    8.50    4.80
  -6   7  -4   12.40    4.80
   6  -8   4    0.50    3.60
  -6   8  -4    4.00    4.60
  -6   8  -4    1.90    5.10
  -6   9  -4   13.70    5.50
  -6   9  -4    2.00    5.60
   5  10   4   -1.10    5.50
   5   9   4  110.29    9.70
  -5  -9  -4  117.29    9.30
   5   8   4  230.18   11.90
  -5  -8  -4  232.98   11.00
   5   7   4  182.58   10.20
  -5  -7  -4  195.28    9.60
   5   6   4  104.69    8.00
  -5  -6  -4   90.39    7.00
   5   5   4  158.58    8.10
  -5  -5  -4  168.08    8.20
   5   4   4    6.00    2.60
   5   4   4    1.00    3.20
  -5  -4  -4    4.50    3.40
   5   3   4    7.60    3.30
   5   3   4    7.60    1.10
  -5  -3  -4    3.20    2.80
   5   2   4    1.60    2.70
  -5  -2  -4    2.30    1.40
  -5  -2  -4    5.60    2.80
   5   1   4   35.50    3.60
  -5  -1  -4   31.10    3.90
  -5  -1  -4   36.60    2.90
   5   0   4    2.10    2.30
  -5   0  -4    0.20    2.00
  -5   0  -4    0.20    1.00
  -5   0  -4    2.60    2.80
   5  -1   4   36.20    3.20
  -5   1  -4   35.80    2.90
  -5   1  -4   31.50    3.70
  -5   1  -4   36.30    3.50
   5  -2   4    1.70    1.70
  -5   2  -4    0.30    2.60
  -5   2  -4    4.70    2.20
  -5   2  -4    1.20    2.60
   5  -3   4    9.60    1.50
  -5   3  -4   10.90    3.20
  -5   3  -4    5.30    2.70
  -5   3  -4    5.40    3.10
  -5   4  -4    3.20    3.00
  -5   4  -4    6.10    3.20
  -5   4  -4   -5.20    2.50
   5  -5   4  156.18    7.50
  -5   5  -4  166.18    7.60
  -5   5  -4  159.68    8.30
  -5   5  -4  163.98    8.40
   5  -6   4  103.49    6.40
  -5   6  -4   87.09    7.30
  -5   6  -4   80.89    6.60
  -5   6  -4   95.19    6.60
   5  -7   4  184.68    8.70
  -5   7  -4  189.08    9.90
  -5   7  -4  181.98    9.90
  -5   8  -4  228.98   12.30
  -5   8  -4  222.88   11.20
  -5   9  -4  124.69   10.20
  -5   9  -4  131.99    9.70
  -5  10  -4   13.80    5.70
   4  10   4    8.40    5.80
   4   9   4   42.30    6.90
  -4  -9  -4   33.10    5.80
   4   8   4   26.70    5.50
  -4  -8  -4   24.60    5.10
   4   7   4   91.49    7.60
   4   7   4   90.59    6.30
  -4  -7  -4   94.49    7.20
   4   6   4    2.40    2.60
   4   6   4    0.50    3.80
  -4  -6  -4    3.70    3.40
   4   5   4  207.58    8.80
   4   5   4  208.58    6.80
  -4  -5  -4  212.18    8.40
   4   4   4   82.59    3.90
   4   4   4   90.49    6.30
  -4  -4  -4   82.09    5.60
   4   3   4   79.49    5.50
   4   3   4   83.39    3.00
  -4  -3  -4   72.89    5.30
   4   2   4  426.66   10.40
  -4  -2  -4  451.75   10.70
  -4  -2  -4  421.86    7.50
   4   1   4    7.70    2.50
  -4  -1  -4    6.80    2.80
  -4  -1  -4    8.00    1.80
   4   0   4   12.30    2.40
  -4   0  -4   13.20    2.70
  -4   0  -4   11.90    1.20
  -4   0  -4    9.70    2.30
   4  -1   4    2.40    2.10
  -4   1  -4    0.60    2.30
  -4   1  -4    2.70    1.70
  -4   1  -4    6.50    2.50
   4  -2   4  443.56    8.40
  -4   2  -4  450.05    9.70
  -4   2  -4  428.56   10.50
  -4   2  -4  446.96   10.40
   4  -3   4   82.49    3.00
  -4   3  -4   81.99    5.00
  -4   3  -4   82.99    4.90
  -4   3  -4   79.59    5.40
   4  -4   4   72.59    5.10
   4  -4   4   81.49    2.90
  -4   4  -4   84.29    5.10
  -4   4  -4   85.79    5.90
  -4   4  -4   92.19    5.70
   4  -5   4  205.08    7.40
  -4   5  -4  214.28    7.80
  -4   5  -4  209.08    8.90
  -4   5  -4  198.68    8.40
   4  -6   4    2.30    2.80
  -4   6  -4   -0.20    3.50
  -4   6  -4    2.20    3.90
   4  -7   4   85.79    6.10
  -4   7  -4  108.19    8.60
  -4   7  -4   95.49    7.30
  -4   8  -4   13.40    4.80
  -4   8  -4   21.80    5.60
  -4   9  -4   22.10    5.40
  -4   9  -4   39.90    7.40
  -4  10  -4   18.30    5.60
  -4  10  -4   14.20    6.50
   3  10   4   -1.10    4.70
   3  10   4   -6.00    4.60
   3   9   4   82.19    7.60
   3   9   4   85.09    7.90
  -3  -9  -4   93.69    7.90
   3   8   4   -3.60    3.70
   3   8   4    2.90    3.60
  -3  -8  -4   -1.80    3.90
   3   7   4   61.29    5.70
   3   7   4   42.90    5.30
  -3  -7  -4   67.59    5.90
   3   6   4   77.69    6.30
   3   6   4   64.99    5.10
  -3  -6  -4   66.19    5.60
   3   5   4  251.27    7.70
   3   5   4  247.08    9.00
  -3  -5  -4  271.67    9.00
   3   4   4  743.13   15.90
   3   4   4  779.02   14.00
  -3  -4  -4  749.73   15.60
   3   3   4  145.59    4.30
   3   3   4  152.68    6.40
  -3  -3  -4  148.09    6.10
   3   2   4   78.09    4.80
   3   2   4   71.29    2.30
  -3  -2  -4   69.49    2.40
  -3  -2  -4   73.59    4.60
   3   1   4  479.35   10.10
  -3  -1  -4  464.65    8.40
  -3  -1  -4  482.75   10.10
   3   0   4   -3.00    1.90
  -3   0  -4    0.40    2.10
  -3   0  -4    0.20    1.00
  -3   0  -4   -0.70    1.70
   3  -1   4  483.45    9.10
  -3   1  -4  473.95    9.80
  -3   1  -4  475.55    8.90
  -3   1  -4  481.35    9.80
   3  -2   4   71.99    3.20
  -3   2  -4   67.39    4.20
  -3   2  -4   70.99    4.50
  -3   2  -4   74.69    4.10
   3  -3   4  153.68    4.10
  -3   3  -4  154.88    6.20
  -3   3  -4  148.79    5.90
  -3   3  -4  151.18    5.50
   3  -4   4  741.53   12.50
   3  -4   4  753.52   14.30
  -3   4  -4  755.92   15.60
  -3   4  -4  749.92   16.00
  -3   4  -4  768.02   14.50
   3  -5   4  240.38    7.40
   3  -5   4  236.88    5.90
  -3   5  -4  239.78    8.50
  -3   5  -4  236.48    9.10
   3  -6   4   70.99    5.00
  -3   6  -4   71.89    5.70
  -3   6  -4   69.79    6.50
   3  -7   4   59.89    4.90
  -3   7  -4   63.89    6.10
  -3   7  -4   66.39    7.10
  -3   8  -4   12.40    4.20
  -3   8  -4    1.60    4.80
  -3   9  -4   72.59    8.40
  -3   9  -4   84.09    7.50
  -3  10  -4    7.00    4.50
  -3  10  -4    7.70    6.00
   2  10   4   22.80    5.80
   2  10   4   29.60    6.10
   2   9   4   65.59    7.10
   2   9   4   50.19    6.20
  -2  -9  -4   56.49    6.50
   2   8   4    0.70    3.70
   2   8   4    0.70    3.80
  -2  -8  -4   -1.40    4.00
   2   7   4   98.79    7.00
   2   7   4  104.49    6.90
  -2  -7  -4  106.19    7.30
   2   6   4  500.35   13.10
   2   6   4  485.75   12.70
  -2  -6  -4  490.05   12.70
   2   5   4    0.90    1.20
   2   5   4    2.80    2.90
   2   5   4    0.30    2.50
  -2  -5  -4    1.10    2.90
   2   4   4   27.40    3.60
   2   4   4   32.80    3.20
   2   4   4   27.40    1.80
  -2  -4  -4   26.40    3.50
   2   3   4  241.08    7.40
   2   3   4  242.18    6.00
  -2  -3  -4  241.18    4.40
  -2  -3  -4  236.38    7.00
   2   2   4  406.56    7.40
   2   2   4  423.26    9.30
  -2  -2  -4  410.36    6.80
  -2  -2  -4  418.46    9.20
   2   1   4   19.80    1.50
   2   1   4   15.30    2.70
  -2  -1  -4   16.30    2.60
  -2  -1  -4   17.40    1.80
   2   0   4  523.15    9.80
  -2   0  -4  498.55    9.20
  -2   0  -4  516.65    9.70
  -2   0  -4  505.55    8.10
   2  -1   4   21.80    2.30
  -2   1  -4   16.00    2.30
  -2   1  -4   19.70    2.20
  -2   1  -4   18.10    2.20
   2  -2   4  409.46    7.70
  -2   2  -4  416.76    9.00
  -2   2  -4  423.86    8.20
  -2   2  -4  395.76    9.00
   2  -3   4  236.68    5.50
   2  -3   4  247.38    6.10
  -2   3  -4  242.08    6.10
  -2   3  -4  248.58    7.60
  -2   3  -4  239.58    7.20
   2  -4   4   29.70    2.60
   2  -4   4   30.20    2.80
  -2   4  -4   28.60    2.70
  -2   4  -4   31.90    3.60
  -2   4  -4   29.60    3.70
   2  -5   4    2.90    1.90
   2  -5   4    2.10    1.80
  -2   5  -4    2.20    2.80
  -2   5  -4    3.20    3.30
   2  -6   4  479.95   10.80
   2  -6   4  466.35   10.30
  -2   6  -4  487.45   12.30
  -2   6  -4  448.46   13.20
  -2   6  -4  462.95   10.40
   2  -7   4  107.69    5.60
   2  -7   4  105.69    5.50
  -2   7  -4  109.59    7.70
  -2   7  -4  100.39    6.50
  -2   8  -4   -3.00    3.20
  -2   8  -4   -6.10    3.90
  -2   9  -4   44.00    5.60
  -2   9  -4   64.59    8.00
  -2  10  -4   34.80    5.60
  -2  10  -4   39.80    7.60
   1  11   4   30.60    6.70
   1  10   4   60.59    7.50
  -1 -10  -4   49.30    7.40
   1   9   4   23.20    5.20
   1   9   4   19.30    4.80
  -1  -9  -4   19.80    5.10
   1   8   4  392.86   13.30
   1   8   4  373.36   12.10
  -1  -8  -4  366.46   12.10
   1   7   4   51.49    5.60
   1   7   4   47.70    5.10
  -1  -7  -4   45.50    5.30
   1   6   4  197.38    8.20
   1   6   4  196.08    5.80
   1   6   4  198.28    7.80
  -1  -6  -4  194.98    8.10
   1   5   4   55.89    3.20
   1   5   4   60.19    4.90
   1   5   4   61.59    4.80
  -1  -5  -4   59.29    4.80
   1   4   4   28.30    3.40
   1   4   4   33.60    3.50
   1   4   4   28.70    2.20
  -1  -4  -4   25.90    3.50
   1   3   4  187.08    5.70
   1   3   4  188.48    6.10
   1   3   4  196.18    4.50
  -1  -3  -4  188.38    6.30
   1   2   4  116.89    3.20
   1   2   4  110.79    3.90
  -1  -2  -4  110.69    3.20
  -1  -2  -4  111.19    4.80
   1   1   4  625.34   10.00
   1   1   4  635.44   11.20
  -1  -1  -4  623.14   10.90
  -1  -1  -4  612.24    9.90
   1   0   4    1.70    1.30
   1   0   4   -2.10    1.90
  -1   0  -4   -0.40    1.40
  -1   0  -4   -1.00    1.50
   1  -1   4  612.84   10.40
  -1   1  -4  615.64    9.80
  -1   1  -4  622.04   10.70
  -1   1  -4  625.24   10.80
   1  -2   4  115.09    3.90
  -1   2  -4  107.29    4.30
  -1   2  -4  106.59    3.20
  -1   2  -4  109.09    4.50
   1  -3   4  190.88    5.20
   1  -3   4  174.58    4.40
  -1   3  -4  179.88    6.30
  -1   3  -4  184.98    5.90
   1  -4   4   33.70    2.80
   1  -4   4   29.20    2.40
  -1   4  -4   24.00    3.00
  -1   4  -4   25.60    4.10
   1  -5   4   60.79    3.90
   1  -5   4   52.19    3.50
  -1   5  -4   52.69    5.00
  -1   5  -4   62.29    4.80
  -1   5  -4   51.09    4.10
   1  -6   4  198.58    6.30
   1  -6   4  192.08    6.80
  -1   6  -4  201.18    7.40
  -1   6  -4  194.18    7.00
  -1   6  -4  203.38    8.60
   1  -7   4   39.80    4.10
   1  -7   4   52.59    4.30
  -1   7  -4   61.79    5.20
  -1   7  -4   53.39    6.40
  -1   7  -4   48.90    4.40
  -1   8  -4  346.07   11.00
  -1   8  -4  389.76   14.10
  -1   8  -4  367.16   10.90
  -1   9  -4   28.10    5.90
  -1   9  -4   20.50    4.40
  -1  10  -4   70.29    9.00
  -1  11  -4   41.40    7.40
   0  11   4   17.40    6.30
   0  10   4   23.00    6.30
   0 -10  -4   13.00    5.30
   0   9   4  107.69    9.00
   0  -9  -4   95.69    7.70
   0   8   4   28.40    4.40
   0   8   4   42.60    5.90
   0  -8  -4   29.10    5.00
   0   7   4   12.20    3.30
   0   7   4   11.40    4.30
   0   7   4    9.50    2.70
   0  -7  -4   13.40    4.00
   0   6   4  103.39    5.00
   0   6   4   91.89    5.60
   0   6   4   95.79    6.60
   0  -6  -4   97.49    6.50
   0   5   4    4.10    1.90
   0   5   4    9.80    2.90
   0   5   4    7.10    2.50
   0  -5  -4    5.30    2.80
   0   4   4    8.30    2.00
   0   4   4   11.40    2.40
   0   4   4    8.70    2.90
   0  -4  -4   13.50    3.00
   0   3   4  195.38    6.10
   0   3   4  178.58    5.60
   0   3   4  190.58    5.00
   0  -3  -4  182.38    6.10
   0   2   4 1205.38   17.90
   0   2   4 1154.58   18.40
   0   2   4 1178.38   18.70
   0  -2  -4 1157.88   18.80
   0   1   4  830.92   13.00
   0   1   4  827.02   13.40
   0   1   4  840.72   13.40
   0  -1  -4  836.62   13.00
   0  -1  -4  817.12   13.40
   0   0   4 1983.60   28.80
   0   0   4 2020.90   28.90
   0   0  -4 2004.70   28.70
   0   0  -4 2002.00   28.20
   0  -1   4  790.22   12.80
   0   1  -4  783.22   11.10
   0   1  -4  798.72   12.70
   0  -2   4 1171.98   18.50
   0  -2   4 1149.69   16.20
   0   2  -4 1192.38   18.40
   0   2  -4 1166.28   19.20
   0  -3   4  187.18    4.00
   0  -3   4  184.58    5.70
   0   3  -4  180.68    5.60
   0   3  -4  203.78    6.80
   0  -4   4   10.90    1.70
   0  -4   4   12.00    2.50
   0   4  -4   10.30    3.10
   0   4  -4   11.20    2.50
   0  -5   4   10.20    2.00
   0  -5   4    6.30    2.50
   0   5  -4    8.30    2.40
   0   5  -4    6.50    3.20
   0   5  -4    6.90    2.50
   0  -6   4   97.19    5.60
   0  -6   4   94.09    4.60
   0   6  -4   97.49    5.30
   0   6  -4   92.19    5.70
   0   6  -4   92.99    7.00
   0  -7   4    5.60    3.00
   0  -7   4    9.40    3.50
   0   7  -4    9.90    2.90
   0   7  -4   11.50    4.70
   0   7  -4   12.50    3.40
   0   8  -4   39.30    4.30
   0   8  -4   33.60    4.60
   0   8  -4   27.40    5.80
   0   9  -4   87.79    6.90
   0   9  -4   99.29    8.90
   0  10  -4   26.90    6.20
   0  11  -4   10.40    6.10
  -1  11   4   20.90    6.40
  -1  10   4   15.80    6.00
   1 -10  -4   10.10    5.00
  -1   9   4   33.40    6.40
   1  -9  -4   37.10    5.90
  -1   8   4    2.80    4.30
  -1   8   4    5.50    3.00
   1  -8  -4    2.40    3.80
  -1   7   4  427.06   11.40
  -1   7   4  456.55   13.90
  -1   7   4  446.66   11.30
   1  -7  -4  446.96   12.60
  -1   6   4   84.89    5.10
  -1   6   4   87.09    5.20
  -1   6   4   85.89    6.50
   1  -6  -4   73.19    5.80
  -1   5   4   17.60    3.70
  -1   5   4   12.10    2.50
  -1   5   4   19.10    2.90
   1  -5  -4   16.30    3.30
  -1   4   4  188.58    6.00
  -1   4   4  186.28    7.10
  -1   4   4  184.98    5.50
   1  -4  -4  191.78    6.80
  -1   3   4    1.50    1.80
  -1   3   4    2.80    2.50
  -1   3   4   -1.30    1.80
   1  -3  -4    2.20    2.40
  -1   2   4   30.20    2.30
  -1   2   4   33.80    2.80
  -1   2   4   30.20    2.80
  -1   1   4 8857.11  128.19
  -1   1   4 9105.89  131.89
  -1   1   4 9277.37  135.79
   1  -1  -4 9999.00  134.59
  -1   0   4   -0.60    1.80
  -1   0   4   -0.30    1.60
  -1   0   4    1.90    2.00
   1   0  -4   -1.30    1.30
   1   0  -4   -1.40    1.70
  -1  -1   4 9133.69  125.99
  -1  -1   4 8941.41  124.89
  -1  -1   4 9207.38  132.99
   1   1  -4 9216.08  125.69
   1   1  -4 9025.10  131.09
   1   1  -4 9173.38  127.79
  -1  -2   4   34.00    3.00
  -1  -2   4   32.00    1.50
   1   2  -4   25.90    2.70
   1   2  -4   32.00    2.40
  -1  -3   4    0.30    1.10
  -1  -3   4    2.30    2.20
   1   3  -4    3.70    2.40
   1   3  -4   -1.40    1.70
  -1  -4   4  183.88    4.60
  -1  -4   4  192.18    6.50
   1   4  -4  180.88    6.90
   1   4  -4  188.78    5.70
  -1  -5   4   18.10    2.30
  -1  -5   4   13.10    2.90
   1   5  -4   17.00    2.50
   1   5  -4   16.20    3.10
   1   5  -4   13.20    3.40
  -1  -6   4   75.59    5.70
  -1  -6   4   80.49    4.40
   1   6  -4   85.49    7.00
   1   6  -4   79.69    5.60
   1   6  -4   90.59    4.60
  -1  -7   4  427.36   12.30
   1   7  -4  442.86   13.90
   1   7  -4  436.66   10.60
   1   7  -4  448.26   12.40
   1   8  -4    2.00    3.50
   1   8  -4    2.70    4.40
   1   9  -4   34.30    6.60
   1   9  -4   21.40    4.90
   1  10  -4   10.50    5.60
   1  10  -4    9.50    5.90
   1  11  -4    9.30    6.20
  -2  10   4   75.39    8.70
   2 -10  -4   77.89    7.80
  -2   9   4    9.80    5.30
  -2   9   4    9.20    4.00
   2  -9  -4   11.30    4.60
  -2   8   4  143.99    7.60
  -2   8   4  141.49    9.50
   2  -8  -4  152.08    8.60
  -2   7   4   26.90    5.30
  -2   7   4   21.60    3.90
   2  -7  -4   23.00    4.40
  -2   6   4   72.39    4.40
  -2   6   4   73.09    5.60
   2  -6  -4   80.99    6.10
  -2   5   4  295.37    8.60
  -2   5   4  293.87    9.50
  -2   5   4  273.67    6.90
   2  -5  -4  272.17    8.80
  -2   4   4  128.79    5.60
  -2   4   4  126.19    4.20
  -2   4   4  124.99    6.00
   2  -4  -4  132.19    6.00
  -2   3   4 2993.40   43.60
  -2   3   4 2891.01   41.30
  -2   3   4 2928.91   44.40
   2  -3  -4 2876.41   43.80
  -2   2   4 1711.73   24.90
  -2   2   4 1735.53   27.30
  -2   2   4 1743.23   26.80
  -2   1   4 1264.17   19.80
  -2   1   4 1228.78   20.00
  -2   1   4 1255.87   18.60
  -2   1   4 1262.47   19.80
   2  -1  -4 1225.38   19.70
  -2   0   4   60.99    3.50
  -2   0   4   57.49    3.40
  -2   0   4   55.29    3.40
  -2   0   4   59.09    3.70
   2   0  -4   60.89    3.30
  -2  -1   4 1262.57   20.00
  -2  -1   4 1270.87   19.30
  -2  -1   4 1251.27   19.90
  -2  -1   4 1254.07   18.90
   2   1  -4 1293.07   19.30
   2   1  -4 1228.48   20.00
  -2  -2   4 1672.03   24.60
  -2  -2   4 1704.33   26.60
   2   2  -4 1707.33   25.10
   2   2  -4 1698.33   26.40
  -2  -3   4 2817.02   40.50
  -2  -3   4 2878.01   43.10
   2   3  -4 2844.42   41.10
   2   3  -4 2919.31   43.30
  -2  -4   4  120.99    4.00
   2   4  -4  125.29    6.00
   2   4  -4  122.09    4.40
   2   4  -4  147.59    6.50
  -2  -5   4  275.57    6.70
  -2  -5   4  296.67    9.20
   2   5  -4  281.87    6.90
   2   5  -4  262.07    8.90
   2   5  -4  285.77    9.50
  -2  -6   4   80.89    4.40
  -2  -6   4   76.29    6.10
   2   6  -4   74.99    4.20
   2   6  -4   79.79    6.60
   2   6  -4   63.79    5.30
  -2  -7   4   23.20    4.50
   2   7  -4   21.60    4.50
   2   7  -4   24.90    5.10
   2   8  -4  145.19    8.40
   2   8  -4  128.99    8.90
   2   9  -4   13.50    4.70
   2   9  -4    5.30    4.90
   2  10  -4   81.09    8.60
   2  10  -4   72.39    7.50
  -3  10   4   60.39    6.70
  -3  10   4   81.99    9.40
   3 -10  -4   60.39    7.20
  -3   9   4   81.99    8.90
  -3   9   4   75.19    6.90
   3  -9  -4   71.79    7.30
  -3   8   4   17.10    4.30
  -3   8   4   14.10    4.80
   3  -8  -4   19.40    4.70
  -3   7   4   16.00    4.00
  -3   7   4   17.30    5.00
   3  -7  -4   23.20    4.70
  -3   6   4  251.37    9.10
  -3   6   4  250.87   10.20
   3  -6  -4  249.48    9.30
  -3   5   4    7.50    3.20
  -3   5   4    8.60    1.60
  -3   5   4    6.30    3.50
   3  -5  -4    7.80    3.30
  -3   4   4  122.79    5.70
  -3   4   4  113.39    6.50
  -3   4   4  119.19    3.20
  -3   3   4  614.64    9.70
  -3   3   4  622.44   13.50
  -3   3   4  633.94   13.00
   3  -3  -4  608.84   13.00
  -3   2   4 1106.99   19.20
  -3   2   4 1109.79   19.40
  -3   2   4 1098.09   16.50
  -3   2   4 1127.89   19.50
   3  -2  -4 1142.89   19.50
  -3   1   4  109.99    4.60
  -3   1   4  100.19    4.70
  -3   1   4   97.79    4.60
  -3   1   4  102.59    3.50
  -3   0   4   -0.40    1.90
  -3   0   4   -0.10    1.80
  -3   0   4    1.40    1.90
  -3   0   4   -0.30    2.10
  -3  -1   4   96.69    4.00
  -3  -1   4  102.59    4.60
  -3  -1   4  104.39    4.00
  -3  -1   4  107.49    4.60
  -3  -2   4 1131.69   19.60
  -3  -2   4 1128.99   17.80
  -3  -2   4 1115.99   18.10
   3   2  -4 1136.39   17.80
   3   2  -4 1140.99   19.20
  -3  -3   4  611.54   13.20
  -3  -3   4  611.44   11.10
   3   3  -4  624.34   13.30
   3   3  -4  610.84   10.80
   3   3  -4  615.34   12.80
  -3  -4   4  128.39    6.10
  -3  -4   4  127.69    4.60
   3   4  -4  126.09    4.30
   3   4  -4  119.79    5.90
   3   4  -4  118.09    6.30
  -3  -5   4   11.40    3.50
  -3  -5   4    4.20    2.00
   3   5  -4    7.90    3.40
   3   5  -4    2.50    3.20
   3   5  -4    6.50    1.80
  -3  -6   4  251.97    9.40
  -3  -6   4  240.28    7.20
   3   6  -4  243.38    9.60
   3   6  -4  258.57    9.80
   3   7  -4   14.20    4.80
   3   7  -4   18.90    4.60
   3   8  -4   20.60    5.00
   3   8  -4   20.00    5.20
   3   9  -4   75.79    7.80
   3   9  -4   73.49    7.90
   3  10  -4   69.79    7.70
   3  10  -4   74.49    8.30
  -4  10   4  109.89    8.90
  -4  10   4  148.79   11.90
   4 -10  -4  131.59    9.60
  -4   9   4  293.77   12.30
  -4   9   4  288.97   14.00
   4  -9  -4  278.67   12.00
  -4   8   4   -0.50    3.60
  -4   8   4    3.50    4.40
   4  -8  -4    3.90    4.00
  -4   7   4  105.19    8.60
  -4   7   4  101.99    7.60
   4  -7  -4  101.39    7.60
  -4   6   4   61.69    6.30
  -4   6   4   66.09    5.90
   4  -6  -4   61.49    5.70
  -4   5   4  142.29    7.40
  -4   5   4  141.29    7.80
   4  -5  -4  136.89    7.30
  -4   4   4    8.00    3.10
  -4   4   4    7.60    3.20
   4  -4  -4   10.60    3.30
  -4   3   4    0.90    2.60
  -4   3   4    1.40    2.70
  -4   3   4   -0.30    2.60
   4  -3  -4   -1.40    2.50
  -4   2   4  503.95   11.70
  -4   2   4  500.55    8.60
  -4   2   4  497.35   11.50
  -4   2   4  507.15   11.70
   4  -2  -4  539.35   11.80
  -4   1   4  497.25   10.80
  -4   1   4  494.15    9.20
  -4   1   4  500.15   11.20
  -4   1   4  490.15   10.80
  -4   0   4  535.25   11.30
  -4   0   4  537.85   11.00
  -4   0   4  534.55   10.50
  -4   0   4  534.55   11.10
  -4  -1   4  495.65   10.50
  -4  -1   4  501.35   10.00
  -4  -1   4  505.55   10.70
  -4  -1   4  484.15   10.30
   4   1  -4  492.25   10.70
  -4  -2   4  507.85    9.80
  -4  -2   4  493.45   10.50
  -4  -2   4  507.95   10.70
  -4  -2   4  514.15   11.50
   4   2  -4  520.15   11.60
   4   2  -4  508.25    9.70
   4   2  -4  499.95   10.90
  -4  -3   4    2.20    2.80
  -4  -3   4   -0.60    1.90
   4   3  -4   -4.60    2.50
   4   3  -4   -1.70    2.00
   4   3  -4    0.60    1.50
  -4  -4   4    6.80    3.20
  -4  -4   4   12.20    2.40
   4   4  -4    8.50    1.90
   4   4  -4    8.50    2.90
   4   4  -4   12.20    3.20
  -4  -5   4  144.39    7.70
  -4  -5   4  138.79    5.70
   4   5  -4  132.19    5.00
   4   5  -4  156.98    7.80
   4   5  -4  140.89    7.20
  -4  -6   4   64.49    4.60
  -4  -6   4   56.69    5.90
   4   6  -4   65.09    5.90
   4   6  -4   58.29    5.90
   4   7  -4  105.49    8.10
   4   7  -4   96.69    7.50
   4   8  -4    1.80    4.10
   4   8  -4   -5.20    3.90
   4   9  -4  269.57   12.50
   4   9  -4  302.57   13.20
   4  10  -4  109.79    9.70
   4  10  -4  132.39   10.50
  -5  10   4   71.39    7.90
  -5  10   4   70.99    9.30
   5 -10  -4   76.09    8.00
  -5   9   4   74.79    7.70
  -5   9   4   76.69    9.00
   5  -9  -4   64.79    7.30
  -5   8   4   25.20    6.60
  -5   8   4   17.70    5.30
   5  -8  -4   22.20    5.20
  -5   7   4   -2.70    3.40
  -5   7   4    0.20    4.30
   5  -7  -4   -2.80    3.90
  -5   6   4    7.10    4.60
  -5   6   4    1.70    4.00
   5  -6  -4   13.40    4.10
  -5   5   4   21.00    4.40
  -5   5   4   10.90    4.00
   5  -5  -4   21.90    4.00
  -5   4   4  347.67   10.80
  -5   4   4  326.27   10.60
  -5   4   4  339.97   10.90
   5  -4  -4  327.37   10.60
  -5   3   4   -2.70    2.80
  -5   3   4    2.00    2.90
  -5   3   4   -0.40    2.60
   5  -3  -4   -2.80    2.80
  -5   2   4  390.06    7.30
  -5   2   4  385.26   10.30
  -5   2   4  390.16   10.40
   5  -2  -4  403.36   10.70
   5  -2  -4  385.16    7.30
  -5   1   4  277.77    8.30
  -5   1   4  275.77    8.20
  -5   1   4  285.07    8.70
  -5   1   4  290.17    6.80
   5  -1  -4  297.77    6.90
  -5   0   4    1.80    2.10
  -5   0   4    0.60    2.20
  -5   0   4    1.60    2.40
  -5   0   4   -3.60    1.90
   5   0  -4   -0.60    1.80
  -5  -1   4  276.77    8.20
  -5  -1   4  297.17    7.70
  -5  -1   4  298.57    7.90
  -5  -1   4  292.07    8.40
   5   1  -4  299.47    8.20
  -5  -2   4  380.56   10.40
  -5  -2   4  377.26    9.60
  -5  -2   4  382.96    8.50
  -5  -2   4  385.86    9.30
   5   2  -4  381.26    9.40
   5   2  -4  395.86   10.40
  -5  -3   4    0.10    2.30
  -5  -3   4   -2.30    2.50
   5   3  -4    0.10    1.60
   5   3  -4   -3.00    2.10
   5   3  -4    0.70    2.80
  -5  -4   4  333.67   10.80
  -5  -4   4  327.17    9.00
   5   4  -4  332.37    9.50
   5   4  -4  312.67    7.00
   5   4  -4  324.37   10.70
  -5  -5   4   19.10    3.20
  -5  -5   4   14.80    4.30
   5   5  -4   20.40    4.50
   5   5  -4   18.90    3.90
  -5  -6   4    5.30    2.80
   5   6  -4    8.10    3.80
   5   6  -4   -0.30    3.80
   5   7  -4    5.60    4.10
   5   7  -4   -1.10    3.90
   5   8  -4   28.60    5.50
   5   8  -4   24.10    5.60
   5   9  -4   74.39   11.50
   5   9  -4   77.09    8.50
   5  10  -4   64.99    8.30
  -6   9   4   30.40    7.30
  -6   9   4   22.90    6.00
   6  -9  -4   20.10    5.60
  -6   8   4   12.30    5.30
  -6   8   4   11.80    5.90
   6  -8  -4    3.60    4.40
  -6   7   4  202.38   11.40
  -6   7   4  186.68   10.60
   6  -7  -4  208.48   10.40
  -6   6   4   45.90    5.90
  -6   6   4   56.09    6.80
   6  -6  -4   47.60    5.90
  -6   5   4   91.69    7.60
  -6   5   4   77.09    6.40
   6  -5  -4   78.49    6.80
  -6   4   4  174.98    8.60
  -6   4   4  176.18    8.60
  -6   4   4  170.88    8.70
   6  -4  -4  173.08    8.60
  -6   3   4   10.90    3.50
  -6   3   4    7.50    3.10
  -6   3   4    6.60    3.50
   6  -3  -4   10.80    3.30
  -6   2   4   49.00    4.60
  -6   2   4   46.40    5.00
  -6   2   4   32.40    4.10
   6  -2  -4   42.00    2.80
   6  -2  -4   36.80    4.50
  -6   1   4   20.40    3.40
  -6   1   4   24.40    3.80
  -6   1   4   20.00    3.70
   6  -1  -4   19.20    2.50
  -6   0   4   22.30    3.20
  -6   0   4   17.70    3.30
  -6   0   4   22.00    3.10
  -6   0   4   24.20    3.30
   6   0  -4   22.20    2.90
  -6  -1   4   22.40    3.10
  -6  -1   4   20.90    3.10
  -6  -1   4   21.50    3.40
  -6  -1   4   23.80    3.80
   6   1  -4   19.60    3.20
  -6  -2   4   36.30    4.30
  -6  -2   4   42.70    4.40
  -6  -2   4   41.40    3.80
  -6  -2   4   41.40    3.40
   6   2  -4   53.99    4.90
   6   2  -4   42.10    3.80
  -6  -3   4    9.90    3.20
  -6  -3   4   12.10    2.30
  -6  -3   4   10.70    3.60
   6   3  -4   10.90    2.90
   6   3  -4   10.70    3.50
   6   3  -4   11.80    2.20
  -6  -4   4  182.38    7.50
   6   4  -4  170.68    7.30
   6   4  -4  193.38    9.00
  -6  -5   4   92.79    6.10
   6   5  -4   90.89    7.30
   6   5  -4   88.69    6.20
  -6  -6   4   44.30    7.50
   6   6  -4   58.29    5.80
   6   6  -4   54.09    6.60
   6   7  -4  198.38   11.00
   6   8  -4    4.10    5.00
   6   9  -4   26.20    6.50
  -7   8   4   32.60    6.30
  -7   8   4   44.10    7.00
   7  -8  -4   45.80    6.90
  -7   7   4  109.79    9.00
  -7   7   4  129.99   10.10
   7  -7  -4  129.69    9.50
  -7   6   4   71.39    7.40
  -7   6   4   82.19    8.00
   7  -6  -4   62.29    6.70
  -7   5   4   13.00    4.70
  -7   5   4    1.60    4.20
  -7   5   4   12.40    4.80
   7  -5  -4    4.50    4.10
  -7   4   4    4.00    3.60
  -7   4   4    3.10    4.10
  -7   4   4    4.80    3.90
   7  -4  -4    3.60    4.00
  -7   3   4    6.70    3.50
  -7   3   4    3.00    3.50
  -7   3   4   -0.10    3.50
   7  -3  -4    1.40    3.50
  -7   2   4   89.99    6.90
  -7   2   4   99.19    6.40
  -7   2   4   84.19    6.40
   7  -2  -4   93.79    7.00
  -7   1   4    5.30    3.50
  -7   1   4    4.30    2.90
  -7   1   4    0.00    3.00
   7  -1  -4    0.20    2.00
  -7   0   4    2.90    3.40
  -7   0   4    1.50    2.70
  -7   0   4    4.80    2.80
   7   0  -4   -0.20    2.40
  -7  -1   4    1.20    2.60
  -7  -1   4    1.10    2.50
  -7  -1   4   -1.60    3.20
   7   1  -4    0.50    2.50
   7   1  -4    5.90    2.60
  -7  -2   4   89.29    5.00
  -7  -2   4   73.89    4.90
  -7  -2   4   94.09    6.50
   7   2  -4   87.69    6.10
   7   2  -4   80.09    5.10
  -7  -3   4    6.30    3.40
   7   3  -4    3.10    3.40
   7   3  -4    2.90    2.70
  -7  -4   4    2.60    3.30
   7   4  -4    2.10    3.80
  -7  -5   4    6.20    3.60
   7   5  -4    2.90    4.10
   7   6  -4   86.19    8.40
   7   7  -4  109.39    9.20
   7   8  -4   39.50    7.40
  -8   8   4   -2.50    4.90
  -8   8   4    1.40    5.60
   8  -8  -4   -4.50    4.70
  -8   7   4   47.60    7.50
  -8   7   4   41.90    7.30
   8  -7  -4   28.40    6.20
  -8   6   4   44.10    6.70
  -8   6   4   52.69    7.00
   8  -6  -4   55.49    7.20
  -8   5   4  330.07   13.20
  -8   5   4  324.97   13.20
  -8   5   4  335.07   13.40
   8  -5  -4  316.47   12.60
  -8   4   4   90.89    7.50
  -8   4   4   88.49    7.50
  -8   4   4  104.29    8.40
   8  -4  -4  101.49    8.30
  -8   3   4  411.16   13.40
  -8   3   4  417.66   14.00
  -8   3   4  440.76   13.20
   8  -3  -4  440.96   14.10
  -8   2   4    3.90    3.30
  -8   2   4   -0.70    3.60
  -8   2   4    6.70    3.80
   8  -2  -4    6.50    4.00
  -8   1   4    6.60    3.60
  -8   1   4   12.30    3.50
  -8   1   4   17.90    4.50
  -8   0   4    5.00    3.20
  -8   0   4    0.20    3.70
   8   0  -4    6.80    2.80
  -8  -1   4    9.70    3.10
  -8  -1   4   12.90    4.10
   8   1  -4   11.40    3.30
  -8  -2   4   -6.90    3.10
   8   2  -4    1.20    3.00
  -8  -3   4  428.86   13.20
   8   3  -4  448.86   13.60
  -8  -4   4   96.39    7.20
   8   4  -4  106.79    8.30
  -8  -5   4  333.37   11.90
   8   5  -4  321.77   13.20
   8   6  -4   61.39    7.60
   8   7  -4   40.70    7.40
   8   8  -4    8.10    6.10
  -9   7   4  112.49   10.00
  -9   7   4   96.29    9.70
   9  -7  -4  102.19    9.70
  -9   6   4   11.00    5.50
  -9   6   4   13.30    5.60
   9  -6  -4   14.30    5.60
  -9   5   4   28.10    6.00
  -9   5   4   30.80    5.90
  -9   5   4   41.30    6.90
   9  -5  -4   42.30    6.80
  -9   4   4   10.60    5.30
  -9   4   4   11.20    5.00
  -9   4   4    9.90    4.30
   9  -4  -4    5.00    4.90
  -9   3   4   -2.50    4.30
  -9   3   4    6.20    4.30
   9  -3  -4   -2.70    4.10
  -9   2   4   -1.50    3.70
  -9   2   4    8.90    4.30
   9  -2  -4    6.60    4.20
  -9   1   4  274.07   10.40
  -9   1   4  272.37   11.70
  -9   0   4   -2.40    3.20
  -9   0   4    1.00    4.00
  -9  -1   4  298.47   11.70
   9   1  -4  253.27    9.70
  -9  -2   4    4.30    4.10
   9   2  -4    5.10    3.70
  -9  -3   4    0.00    3.90
   9   3  -4    6.90    4.20
  -9  -4   4    5.10    4.20
   9   4  -4   15.30    4.90
  -9  -5   4   33.60    5.70
   9   5  -4   32.30    6.40
   9   6  -4   17.90    6.00
   9   7  -4   96.59    9.70
 -10   5   4   13.40    6.10
 -10   5   4   11.60    5.60
  10  -5  -4    4.60    5.10
 -10   4   4    9.20    5.70
 -10   4   4   15.10    5.40
  10  -4  -4    5.30    5.50
 -10   3   4    6.30    4.90
 -10   3   4    6.20    5.20
  10  -3  -4    2.10    4.80
 -10   2   4   11.10    4.60
 -10   2   4    4.30    5.00
  10  -2  -4    8.00    5.00
 -10   1   4    5.20    4.80
 -10   1   4    2.30    4.00
 -10   0   4   53.79    6.70
 -10  -1   4    9.40    4.90
 -10  -2   4   13.80    4.80
  10   2  -4    9.40    4.00
 -10  -3   4    7.40    4.70
  10   3  -4    5.50    4.20
 -10  -4   4    9.70    5.00
  10   4  -4   13.60    5.00
  10   5  -4    6.50    5.10
 -11   3   4   28.90    6.30
 -11   3   4   33.50    6.90
  11  -3  -4   18.30    6.30
 -11   2   4   -0.50    4.30
 -11   2   4   11.40    5.40
  11  -2  -4    1.10    5.00
 -11   1   4    9.30    5.50
 -11   0   4    3.80    4.70
 -11  -1   4   -5.60    4.40
 -11  -2   4   -3.60    4.80
 -11  -3   4   28.40    6.10
  11   3   5   16.90    6.50
 -11  -3  -5    8.70    5.60
 -11  -2  -5    9.90    6.00
 -11  -1  -5    0.10    5.70
 -11   0  -5  241.58   13.30
 -11   1  -5   18.90    6.40
 -11   2  -5   22.60    6.50
 -11   3  -5   17.10    6.10
 -11   3  -5   16.90    5.50
  10   5   5  -10.50    5.10
 -10  -5  -5    2.70    5.40
  10   4   5  149.29   11.40
 -10  -4  -5  175.18   11.30
  10   3   5    7.10    5.10
 -10  -3  -5    1.80    5.40
  10   2   5   28.00    5.80
 -10  -2  -5   28.00    6.00
 -10  -1  -5  131.89   10.40
 -10   0  -5   -0.40    4.70
 -10   1  -5  138.09   10.30
 -10   1  -5  123.69   12.70
 -10   2  -5   41.50    6.10
 -10   2  -5   25.60    6.20
 -10   3  -5    4.40    4.50
 -10   3  -5    1.90    5.00
 -10   4  -5  161.68   10.70
 -10   4  -5  160.38   11.20
  10  -5   5   -2.50    4.70
 -10   5  -5   -0.80    5.00
 -10   5  -5   11.70    5.80
   9   6   5   -0.60    5.40
  -9  -6  -5   12.50    5.60
   9   5   5    0.60    5.00
  -9  -5  -5    1.10    4.80
   9   4   5   -7.40    4.40
  -9  -4  -5    1.60    4.80
   9   3   5    2.00    4.50
  -9  -3  -5    3.20    4.80
   9   2   5   26.30    5.30
  -9  -2  -5   23.70    5.80
   9   1   5   27.30    4.90
  -9  -1  -5   18.70    5.10
  -9   0  -5  310.37   12.90
  -9   1  -5   22.80    4.50
  -9   1  -5   11.90    5.00
  -9   2  -5   33.90    6.00
  -9   2  -5   24.90    4.80
  -9   3  -5    2.30    4.60
  -9   3  -5   12.40    4.50
  -9   4  -5    0.40    4.40
  -9   4  -5    4.50    4.60
   9  -5   5    3.30    4.50
  -9   5  -5    1.30    4.60
  -9   5  -5   -3.60    4.70
   9  -6   5   12.30    5.20
  -9   6  -5    0.70    5.00
  -9   6  -5   10.10    5.20
  -8  -8  -5   39.60    7.10
   8   7   5   67.59    8.80
  -8  -7  -5   58.79    7.60
   8   6   5   38.70    6.90
  -8  -6  -5   70.49    7.80
   8   5   5  190.18   11.10
  -8  -5  -5  188.58   10.60
   8   4   5   26.90    5.70
  -8  -4  -5   24.30    5.50
   8   3   5   14.40    4.50
  -8  -3  -5    7.20    4.30
   8   2   5  251.87   10.20
  -8  -2  -5  257.07   11.20
   8   1   5    8.00    3.80
  -8  -1  -5   12.10    4.40
   8   0   5   -3.00    2.90
  -8   0  -5    0.70    2.80
  -8   0  -5    1.50    3.80
  -8   1  -5    7.90    4.30
  -8   1  -5    4.60    3.40
  -8   2  -5  249.38    9.80
  -8   2  -5  239.78   10.20
  -8   3  -5   12.10    4.30
  -8   3  -5   10.00    4.30
  -8   4  -5   20.50    5.30
  -8   4  -5   27.90    5.20
   8  -5   5  174.98   10.00
  -8   5  -5  172.98    9.90
  -8   5  -5  177.68   10.30
   8  -6   5   51.69    6.60
  -8   6  -5   45.00    8.80
  -8   6  -5   43.30    6.40
  -8   6  -5   50.59    6.70
   8  -7   5   84.79    7.80
  -8   7  -5   81.79    8.60
  -8   7  -5   84.79    8.00
  -8   7  -5   55.99    7.50
  -8   8  -5   46.20    7.60
   7   8   5   22.30    6.70
  -7  -8  -5   22.50    6.00
   7   7   5   -3.50    4.90
  -7  -7  -5   12.20    5.00
   7   6   5   -0.10    4.70
  -7  -6  -5    7.40    4.70
   7   5   5   11.90    4.70
  -7  -5  -5   11.40    4.60
   7   4   5   40.10    5.90
  -7  -4  -5   42.70    5.80
   7   3   5  233.38    9.90
  -7  -3  -5  236.48   10.20
   7   2   5    0.60    3.30
  -7  -2  -5    0.90    3.10
   7   1   5   96.29    6.50
  -7  -1  -5   86.49    5.00
  -7  -1  -5   94.19    7.30
   7   0   5    0.60    2.80
  -7   0  -5    4.80    2.80
  -7   0  -5   -7.90    2.80
   7  -1   5   75.99    5.50
  -7   1  -5   91.79    6.50
  -7   1  -5   85.49    5.90
  -7   2  -5    2.50    3.30
  -7   2  -5   -1.10    3.00
  -7   3  -5  222.38    9.40
  -7   3  -5  237.08    8.40
  -7   3  -5  247.18   10.00
  -7   4  -5   33.30    4.50
  -7   4  -5   38.60    5.20
  -7   4  -5   40.70    5.40
   7  -5   5    9.20    3.90
  -7   5  -5   15.60    4.40
  -7   5  -5   14.70    4.50
  -7   5  -5    9.90    4.10
   7  -6   5   -3.20    3.50
  -7   6  -5    1.80    3.90
  -7   6  -5   -0.20    4.20
  -7   6  -5    7.20    4.10
   7  -7   5    6.80    4.20
  -7   7  -5   12.80    5.40
  -7   7  -5    9.00    4.50
  -7   7  -5    6.90    5.10
  -7   8  -5   24.70    6.10
  -7   8  -5   34.30    7.00
   6   9   5   16.40    6.50
  -6  -9  -5   10.80    5.50
   6   8   5   84.89    8.90
  -6  -8  -5   69.59    7.70
   6   7   5    0.90    4.80
  -6  -7  -5   -1.50    3.90
   6   6   5  331.67   13.00
  -6  -6  -5  334.57   12.30
   6   5   5  235.18   10.80
  -6  -5  -5  259.17   10.70
   6   4   5  228.78    9.90
  -6  -4  -5  230.98    9.70
   6   3   5    5.60    3.30
  -6  -3  -5    1.10    3.40
   6   2   5    2.00    3.10
  -6  -2  -5    0.80    1.70
  -6  -2  -5   -3.80    3.10
   6   1   5  207.88    7.90
  -6  -1  -5  191.88    6.20
  -6  -1  -5  224.68    8.60
   6   0   5    1.60    2.50
  -6   0  -5   -0.80    2.70
  -6   0  -5   -0.80    2.30
   6  -1   5  217.48    7.10
  -6   1  -5  227.38    7.80
  -6   1  -5  204.08    5.60
  -6   1  -5  204.98    8.30
   6  -2   5    1.40    2.10
  -6   2  -5   -3.10    3.00
  -6   2  -5   -3.60    2.00
  -6   2  -5    5.10    3.10
  -6   3  -5   -1.30    3.10
  -6   3  -5    2.10    2.70
  -6   3  -5    3.80    3.10
  -6   4  -5  218.08    8.80
  -6   4  -5  214.78    8.60
  -6   4  -5  220.98    9.50
   6  -5   5  269.57    9.80
  -6   5  -5  253.37    9.90
  -6   5  -5  246.88   10.10
  -6   5  -5  276.97   11.00
   6  -6   5  312.77   10.90
  -6   6  -5  316.87   12.50
  -6   6  -5  320.27   11.10
  -6   6  -5  336.77   12.20
   6  -7   5    6.90    3.70
  -6   7  -5    5.30    4.70
  -6   7  -5   -4.30    4.10
  -6   8  -5   74.79    8.30
  -6   8  -5   72.69    7.90
  -6   9  -5   13.80    6.30
  -6   9  -5   16.20    5.90
   5   9   5    8.40    5.50
  -5  -9  -5    8.50    4.90
   5   8   5    1.30    4.80
  -5  -8  -5   -0.80    4.20
   5   7   5   -0.60    4.20
  -5  -7  -5   -0.60    4.00
   5   6   5  160.28    9.30
  -5  -6  -5  155.18    9.00
   5   5   5  136.09    8.30
  -5  -5  -5  136.99    7.80
   5   4   5   28.10    4.20
  -5  -4  -5   42.80    5.10
   5   3   5  234.98    8.90
  -5  -3  -5  242.48    8.90
   5   2   5  863.91   17.30
  -5  -2  -5  828.02   13.70
  -5  -2  -5  828.92   17.20
   5   1   5   -1.80    2.40
  -5  -1  -5    1.20    1.80
  -5  -1  -5    3.10    2.90
   5   0   5   98.69    5.10
  -5   0  -5   83.39    5.20
  -5   0  -5  106.09    4.90
  -5   0  -5   88.59    2.40
   5  -1   5   -0.60    2.10
  -5   1  -5    3.70    2.50
  -5   1  -5   -3.60    2.40
  -5   1  -5    1.30    1.60
   5  -2   5  839.12   14.60
  -5   2  -5  837.92   15.40
  -5   2  -5  849.12   16.90
  -5   2  -5  843.22   17.00
   5  -3   5  229.98    5.70
  -5   3  -5  246.08    8.00
  -5   3  -5  238.58    8.70
  -5   3  -5  237.18    8.30
  -5   4  -5   42.50    4.50
  -5   4  -5   34.20    4.40
  -5   4  -5   42.90    4.70
   5  -5   5  130.69    6.90
  -5   5  -5  137.49    8.00
  -5   5  -5  149.09    7.90
  -5   5  -5  131.99    6.90
   5  -6   5  172.08    7.90
  -5   6  -5  171.28    8.00
  -5   6  -5  172.18    8.80
  -5   6  -5  161.18    9.10
   5  -7   5   -3.20    3.10
  -5   7  -5   -7.60    3.70
  -5   7  -5   -0.60    4.40
  -5   8  -5    3.00    4.30
  -5   8  -5    1.00    4.90
  -5   9  -5   13.60    5.40
  -5   9  -5   20.70    6.80
   4  10   5   31.60    6.80
   4   9   5   -6.80    4.40
  -4  -9  -5   -1.00    4.40
   4   8   5  128.59    9.30
  -4  -8  -5  132.79    8.70
   4   7   5    4.20    3.10
   4   7   5   -4.00    3.70
  -4  -7  -5   -1.90    3.80
   4   6   5   39.10    4.10
   4   6   5   22.90    4.70
  -4  -6  -5   37.10    5.10
   4   5   5  113.59    5.10
   4   5   5   98.79    6.50
  -4  -5  -5  111.39    6.90
   4   4   5  370.76    8.10
   4   4   5  381.16   11.30
  -4  -4  -5  390.96   10.90
   4   3   5  370.96   10.30
   4   3   5  379.86    6.90
  -4  -3  -5  383.86   10.30
   4   2   5  545.65   12.30
  -4  -2  -5  510.35    9.10
  -4  -2  -5  554.74   12.50
   4   1   5   84.19    5.00
  -4  -1  -5   92.19    5.30
  -4  -1  -5   79.09    3.60
   4   0   5   -0.10    2.30
  -4   0  -5   -0.10    0.90
  -4   0  -5   -0.10    2.20
  -4   0  -5   -0.30    1.90
   4  -1   5   79.19    4.20
  -4   1  -5   89.89    4.60
  -4   1  -5   80.99    4.70
  -4   1  -5   82.69    3.60
   4  -2   5  530.75   10.10
  -4   2  -5  515.15   10.90
  -4   2  -5  540.15   11.90
  -4   2  -5  546.85   11.80
   4  -3   5  388.76    7.70
  -4   3  -5  383.06    9.90
  -4   3  -5  385.26    9.70
  -4   3  -5  391.56   10.40
   4  -4   5  377.96    7.60
   4  -4   5  385.06    9.80
  -4   4  -5  388.06   10.90
  -4   4  -5  375.46    9.90
  -4   4  -5  400.36   11.10
   4  -5   5  102.89    5.80
  -4   5  -5   98.99    6.30
  -4   5  -5   99.79    7.00
  -4   5  -5  107.89    5.70
   4  -6   5   39.10    4.30
  -4   6  -5   37.30    5.00
  -4   6  -5   33.70    5.30
   4  -7   5    2.80    3.00
  -4   7  -5    2.70    3.80
  -4   7  -5    3.10    4.00
  -4   8  -5  111.09    9.10
  -4   8  -5  105.49    8.30
  -4   9  -5    4.80    4.60
  -4   9  -5   14.70    6.00
  -4  10  -5   47.40    8.20
  -4  10  -5   45.70    6.70
   3  10   5   28.50    6.50
  -3 -10  -5   19.70    8.20
   3   9   5  139.49    9.70
   3   9   5  136.89    9.00
  -3  -9  -5  140.09    9.70
   3   8   5   37.40    5.30
   3   8   5   25.00    5.20
  -3  -8  -5   28.30    5.20
   3   7   5   22.80    5.10
   3   7   5   20.40    4.10
  -3  -7  -5   11.80    4.30
   3   6   5    7.70    3.60
   3   6   5    8.30    3.10
  -3  -6  -5   12.60    3.90
   3   5   5  379.36   11.20
   3   5   5  347.17    9.20
  -3  -5  -5  371.06   10.80
   3   4   5   39.10    4.40
   3   4   5   47.10    3.50
  -3  -4  -5   43.00    4.50
   3   3   5  357.56    9.60
   3   3   5  318.27    6.80
  -3  -3  -5  320.07    8.90
  -3  -3  -5  327.17    5.40
   3   2   5   93.89    5.20
   3   2   5   81.59    2.50
  -3  -2  -5   83.79    5.00
  -3  -2  -5   86.39    3.00
   3   1   5   85.89    4.70
  -3  -1  -5   80.99    3.40
  -3  -1  -5   81.89    4.70
   3   0   5  936.31   16.10
  -3   0  -5  930.11   16.30
  -3   0  -5  929.71   15.60
  -3   0  -5  932.41   13.90
   3  -1   5   80.39    4.00
  -3   1  -5   84.09    4.30
  -3   1  -5   78.19    4.40
  -3   1  -5   82.19    3.60
   3  -2   5   84.69    3.70
  -3   2  -5   82.89    4.90
  -3   2  -5   86.59    4.30
  -3   2  -5   86.99    4.60
   3  -3   5  317.17    6.90
  -3   3  -5  335.67    8.10
  -3   3  -5  320.47    8.90
  -3   3  -5  327.87    9.00
   3  -4   5   38.40    3.30
   3  -4   5   46.80    3.10
  -3   4  -5   50.39    3.90
  -3   4  -5   41.60    4.30
  -3   4  -5   32.80    3.70
   3  -5   5  340.97    7.80
   3  -5   5  356.06    9.00
  -3   5  -5  369.76   11.40
  -3   5  -5  336.87   10.40
  -3   5  -5  355.76    9.10
   3  -6   5   14.10    3.00
  -3   6  -5   14.80    4.50
  -3   6  -5   13.10    3.70
   3  -7   5   13.50    3.20
  -3   7  -5   21.90    5.30
  -3   7  -5   13.10    4.10
  -3   8  -5   35.00    5.30
  -3   8  -5   31.90    5.80
  -3   9  -5  141.79   11.00
  -3   9  -5  125.79    8.60
  -3  10  -5   18.70    5.20
  -3  10  -5   26.30    6.50
   2  10   5    4.50    4.70
   2  10   5   -3.40    4.50
  -2 -10  -5    4.30    5.00
   2   9   5   46.20    6.20
   2   9   5   42.30    6.20
  -2  -9  -5   46.00    6.40
   2   8   5   61.09    6.40
   2   8   5   46.70    5.80
  -2  -8  -5   44.10    5.90
   2   7   5   25.40    4.40
   2   7   5   30.60    4.80
  -2  -7  -5   23.20    4.70
   2   6   5   95.59    6.60
   2   6   5   91.99    6.20
  -2  -6  -5  105.69    6.80
   2   5   5   34.40    2.30
   2   5   5   46.30    4.20
   2   5   5   40.30    4.40
  -2  -5  -5   32.50    4.10
   2   4   5  661.33   14.10
   2   4   5  632.14   10.40
   2   4   5  657.33   12.80
  -2  -4  -5  651.83   10.40
  -2  -4  -5  638.14   13.90
   2   3   5    8.00    2.00
   2   3   5    2.20    2.60
  -2  -3  -5    7.30    2.80
  -2  -3  -5    7.00    1.30
   2   2   5   18.30    1.80
   2   2   5   21.30    3.00
  -2  -2  -5   15.90    2.70
  -2  -2  -5   21.10    1.70
   2   1   5    2.70    1.10
   2   1   5    2.10    2.40
  -2  -1  -5    4.20    1.70
  -2  -1  -5    4.30    2.30
   2   0   5    1.10    2.10
  -2   0  -5    0.20    1.90
  -2   0  -5    1.00    1.90
  -2   0  -5    0.00    1.30
   2  -1   5    2.70    1.80
  -2   1  -5    4.50    1.90
  -2   1  -5    4.00    1.80
  -2   1  -5    3.80    2.30
   2  -2   5   21.90    2.20
  -2   2  -5   24.10    3.00
  -2   2  -5   20.00    2.20
  -2   2  -5   17.30    2.80
   2  -3   5    6.90    1.80
  -2   3  -5    6.40    1.80
  -2   3  -5    8.70    3.00
  -2   3  -5    1.30    2.60
   2  -4   5  637.54   11.80
   2  -4   5  640.14   11.80
  -2   4  -5  654.33   13.60
  -2   4  -5  634.54   11.80
  -2   4  -5  636.04   14.30
   2  -5   5   49.40    3.60
   2  -5   5   40.50    3.20
  -2   5  -5   50.09    5.20
  -2   5  -5   46.30    4.40
   2  -6   5   95.69    4.90
   2  -6   5  101.29    4.90
  -2   6  -5   99.89    5.00
  -2   6  -5   85.29    6.00
  -2   6  -5  103.29    7.40
   2  -7   5   30.60    3.60
   2  -7   5   31.90    4.70
  -2   7  -5   30.40    4.70
  -2   7  -5   29.00    5.40
  -2   7  -5   28.40    4.50
  -2   8  -5   41.90    5.30
  -2   8  -5   57.79    7.30
  -2   9  -5   52.89    6.00
  -2   9  -5   50.09    7.40
  -2  10  -5    1.70    5.60
  -2  10  -5   -3.80    4.00
   1  10   5   33.40    6.50
  -1 -10  -5   14.00    5.50
   1   9   5  176.58    9.70
   1   9   5  201.98   10.70
  -1  -9  -5  209.48   10.60
   1   8   5   -1.90    3.40
   1   8   5    1.10    3.70
  -1  -8  -5    9.90    4.50
   1   7   5  192.18    8.60
   1   7   5  177.78    8.60
  -1  -7  -5  192.88    8.90
   1   6   5   32.70    2.90
   1   6   5   30.70    4.00
   1   6   5   32.90    4.40
  -1  -6  -5   32.70    4.60
   1   5   5   56.39    4.60
   1   5   5   62.69    3.40
   1   5   5   66.49    5.00
  -1  -5  -5   56.99    4.70
   1   4   5  254.17    7.80
   1   4   5  263.67    6.00
   1   4   5  264.57    7.60
  -1  -4  -5  269.67    8.20
   1   3   5  527.35   11.00
   1   3   5  514.95    9.00
   1   3   5  499.75   10.30
  -1  -3  -5  513.65   11.10
   1   2   5 2744.93   38.30
   1   2   5 2669.73   40.00
   1   2   5 2696.33   39.10
  -1  -2  -5 2729.53   40.10
  -1  -2  -5 2717.33   38.30
   1   1   5   11.60    1.80
   1   1   5   14.00    2.80
  -1  -1  -5   13.00    1.90
  -1  -1  -5   14.90    2.30
   1   0   5 4840.32   66.09
   1   0   5 4730.23   66.79
  -1   0  -5 4783.52   66.39
  -1   0  -5 4782.82   66.29
  -1   0  -5 4742.63   66.09
   1  -1   5   11.90    2.10
  -1   1  -5   11.60    2.10
  -1   1  -5   15.50    2.60
  -1   1  -5   12.60    1.60
   1  -2   5 2773.52   39.60
  -1   2  -5 2704.33   40.40
  -1   2  -5 2758.92   40.20
  -1   2  -5 2693.23   38.20
   1  -3   5  489.65    8.40
   1  -3   5  492.45    9.70
  -1   3  -5  486.35    8.40
  -1   3  -5  496.45   10.50
  -1   3  -5  470.45   10.90
   1  -4   5  242.88    5.60
   1  -4   5  251.27    6.80
  -1   4  -5  253.67    7.50
  -1   4  -5  246.08    8.20
   1  -5   5   69.79    3.50
   1  -5   5   60.69    4.20
  -1   5  -5   66.19    5.00
  -1   5  -5   67.39    5.80
   1  -6   5   30.60    3.00
   1  -6   5   29.40    3.40
  -1   6  -5   30.90    3.50
  -1   6  -5   35.00    4.10
  -1   6  -5   32.70    5.10
   1  -7   5  177.18    7.20
  -1   7  -5  181.98    7.20
  -1   7  -5  192.98    8.00
  -1   7  -5  184.48    9.60
   1  -8   5    9.60    3.30
  -1   8  -5    1.30    2.90
  -1   8  -5    6.40    4.80
  -1   8  -5    7.60    3.40
  -1   9  -5  195.58   11.10
  -1   9  -5  195.08    8.80
  -1  10  -5   17.00    6.50
   0  11   5    4.70    5.40
   0  10   5    6.80    5.20
   0 -10  -5   -4.80    4.50
   0   9   5   27.10    5.90
   0  -9  -5   30.60    5.70
   0   8   5   33.00    5.60
   0   8   5   32.80    4.70
   0  -8  -5   21.40    4.90
   0   7   5  135.29    5.90
   0   7   5  134.39    7.10
   0   7   5  122.39    7.90
   0  -7  -5  134.69    7.80
   0   6   5  230.68    9.10
   0   6   5  244.68    7.30
   0   6   5  235.08    8.00
   0  -6  -5  237.98    8.90
   0   5   5  225.28    6.50
   0   5   5  232.88    7.50
   0   5   5  229.38    8.20
   0  -5  -5  234.98    8.10
   0   4   5  179.08    6.60
   0   4   5  166.48    5.90
   0   4   5  171.78    5.30
   0  -4  -5  171.48    6.60
   0   3   5  298.67    7.60
   0   3   5  294.57    7.60
   0   3   5  312.87    6.80
   0  -3  -5  310.17    8.00
   0   2   5  560.64   10.60
   0   2   5  576.24   10.10
   0   2   5  568.24   10.70
   0  -2  -5  565.94   11.00
   0   1   5  115.89    4.20
   0   1   5  115.99    4.50
   0   1   5  117.59    3.90
   0  -1  -5  125.19    4.00
   0  -1  -5  116.09    4.30
   0   0   5    1.50    1.90
   0   0   5   -2.00    1.80
   0   0  -5    1.00    1.70
   0   0  -5    2.90    1.60
   0  -1   5  113.49    4.40
   0  -1   5  108.99    4.20
   0   1  -5  116.69    2.60
   0   1  -5  114.69    4.50
   0   1  -5  121.79    4.10
   0  -2   5  562.54   10.60
   0   2  -5  549.54   11.20
   0   2  -5  559.94   10.50
   0  -3   5  305.77    5.20
   0  -3   5  311.87    7.60
   0   3  -5  307.77    7.60
   0   3  -5  306.57    8.40
   0  -4   5  169.68    4.10
   0  -4   5  164.78    6.00
   0   4  -5  174.18    7.40
   0   4  -5  172.68    6.00
   0  -5   5  224.98    5.60
   0  -5   5  230.98    7.30
   0   5  -5  231.88    7.30
   0   5  -5  230.08    8.90
   0  -6   5  229.88    6.40
   0  -6   5  234.28    8.00
   0   6  -5  240.18    8.10
   0   6  -5  215.78    9.10
   0   6  -5  233.78    7.70
   0  -7   5  119.19    6.50
   0   7  -5  122.99    6.80
   0   7  -5  136.89    6.60
   0   7  -5  123.79    8.60
   0  -8   5   27.30    4.40
   0   8  -5   27.20    4.10
   0   8  -5   24.60    5.80
   0   8  -5   31.00    4.60
   0   9  -5   29.30    4.80
   0   9  -5   41.70    6.80
   0  10  -5    3.20    5.60
   0  11  -5    3.20    6.20
  -1  10   5  161.98   11.10
   1 -10  -5  133.19    9.70
  -1   9   5  100.09    8.90
   1  -9  -5   93.49    7.90
  -1   8   5  134.19    9.10
  -1   8   5  114.69    6.50
   1  -8  -5  122.19    8.10
  -1   7   5  455.85   14.10
  -1   7   5  454.65   11.60
  -1   7   5  454.65   11.60
   1  -7  -5  465.25   13.10
  -1   6   5    0.20    2.40
  -1   6   5    1.40    3.00
  -1   6   5    0.60    2.30
   1  -6  -5    0.90    3.30
  -1   5   5  453.95   12.00
  -1   5   5  475.15   10.50
  -1   5   5  459.15   10.20
   1  -5  -5  429.96   11.20
  -1   4   5   31.30    3.20
  -1   4   5   31.10    3.60
  -1   4   5   30.80    2.90
   1  -4  -5   43.00    4.10
  -1   3   5    0.20    2.40
  -1   3   5   -0.50    1.90
  -1   3   5    3.10    2.00
   1  -3  -5    1.20    2.50
  -1   2   5  355.96    7.30
  -1   2   5  342.57    7.60
  -1   2   5  337.97    8.10
   1  -2  -5  342.67    8.00
  -1   1   5    3.40    2.00
  -1   1   5    1.20    2.20
  -1   1   5    1.70    1.60
   1  -1  -5    0.90    2.00
  -1   0   5 1132.69   18.00
  -1   0   5 1166.58   18.00
   1   0  -5 1169.18   18.10
   1   0  -5 1160.78   17.40
  -1  -1   5   -1.30    1.80
  -1  -1   5   -1.40    2.00
   1   1  -5    0.20    2.00
   1   1  -5   -0.40    1.80
   1   1  -5   -0.60    1.00
  -1  -2   5  342.67    5.20
  -1  -2   5  348.27    7.90
   1   2  -5  350.36    8.50
   1   2  -5  351.16    7.40
  -1  -3   5    2.10    0.90
  -1  -3   5   -1.10    2.20
   1   3  -5    4.00    2.20
   1   3  -5   -0.80    2.30
  -1  -4   5   28.20    3.30
  -1  -4   5   36.80    2.20
   1   4  -5   34.80    3.20
   1   4  -5   36.20    4.40
  -1  -5   5  448.76   11.20
  -1  -5   5  442.06    8.50
   1   5  -5  451.55   11.30
   1   5  -5  437.06   10.00
   1   5  -5  466.95   12.40
  -1  -6   5   -0.40    1.90
  -1  -6   5    9.30    3.20
   1   6  -5    3.00    3.80
   1   6  -5    2.20    2.30
   1   6  -5    5.70    3.00
  -1  -7   5  430.36   12.30
   1   7  -5  458.95   12.80
   1   7  -5  453.05   11.10
   1   7  -5  452.95   14.10
  -1  -8   5  117.19    7.60
   1   8  -5  124.49    9.10
   1   8  -5  118.39    7.50
   1   9  -5   88.29    8.70
   1   9  -5   99.19    7.90
   1  10  -5  129.79   10.70
   1  10  -5  128.39   10.90
  -2  10   5   23.20    6.50
   2 -10  -5   27.30    5.80
  -2   9   5   34.60    5.10
  -2   9   5   34.60    6.70
   2  -9  -5   44.20    6.10
  -2   8   5    0.50    3.20
  -2   8   5    6.50    4.20
   2  -8  -5    7.30    4.30
  -2   7   5   92.39    7.70
  -2   7   5   98.59    6.40
   2  -7  -5   97.99    7.20
  -2   6   5  235.18    8.20
  -2   6   5  214.08    9.40
  -2   6   5  241.98    7.10
   2  -6  -5  225.28    8.80
  -2   5   5  580.34   12.90
  -2   5   5  558.34   11.20
  -2   5   5  581.04   14.40
   2  -5  -5  571.14   13.50
  -2   4   5  710.73   12.60
  -2   4   5  734.33   15.70
  -2   4   5  721.53   14.40
   2  -4  -5  729.13   15.00
  -2   3   5   19.70    3.00
  -2   3   5   22.10    2.10
  -2   3   5   15.10    3.20
   2  -3  -5   19.00    3.10
  -2   2   5  141.79    4.10
  -2   2   5  140.39    5.70
  -2   2   5  138.09    5.20
   2  -2  -5  147.39    5.50
  -2   1   5  435.26    9.10
  -2   1   5  440.86    9.50
  -2   1   5  437.36    8.20
   2  -1  -5  439.26    9.00
  -2   0   5   -1.00    2.20
  -2   0   5   -0.20    1.70
  -2   0   5    2.10    1.90
  -2   0   5    0.90    1.90
   2   0  -5    1.10    1.70
  -2  -1   5  425.26    7.80
  -2  -1   5  417.56    9.10
  -2  -1   5  435.06    8.60
  -2  -1   5  431.46    9.10
   2   1  -5  458.25    8.60
   2   1  -5  438.06    9.30
  -2  -2   5  141.59    3.80
  -2  -2   5  142.59    5.30
   2   2  -5  160.78    5.70
   2   2  -5  144.89    4.60
  -2  -3   5   20.30    1.70
  -2  -3   5   20.30    3.20
   2   3  -5   20.60    2.40
   2   3  -5   17.00    2.90
  -2  -4   5  718.83   14.80
  -2  -4   5  698.73   11.70
   2   4  -5  701.03   12.80
   2   4  -5  711.63   15.10
  -2  -5   5  569.84   13.30
  -2  -5   5  553.14   10.30
   2   5  -5  547.95   13.30
   2   5  -5  559.94   11.20
   2   5  -5  559.24   13.90
  -2  -6   5  239.48    9.30
  -2  -6   5  230.18    6.40
   2   6  -5  231.98    9.00
   2   6  -5  241.78    7.10
   2   6  -5  246.58    9.90
  -2  -7   5   93.19    7.00
   2   7  -5  102.79    8.00
   2   7  -5   92.09    7.20
   2   7  -5   85.19    5.30
   2   8  -5    9.90    5.10
   2   8  -5    9.30    4.20
   2   9  -5   44.30    6.90
   2   9  -5   43.20    5.90
   2  10  -5   27.60    5.90
   2  10  -5   18.20    6.30
  -3  10   5   22.20    7.90
  -3  10   5   24.50    6.70
   3 -10  -5   24.50    5.80
  -3   9   5   73.39    6.80
  -3   9   5   66.19    7.90
   3  -9  -5   62.99    6.90
  -3   8   5    0.60    4.00
  -3   8   5    0.50    3.60
   3  -8  -5    5.10    4.00
  -3   7   5   55.59    5.40
  -3   7   5   44.00    5.80
   3  -7  -5   55.49    5.90
  -3   6   5  831.12   19.60
  -3   6   5  833.32   18.00
   3  -6  -5  837.72   18.40
  -3   5   5    5.00    1.60
  -3   5   5   10.40    3.70
  -3   5   5    0.60    2.80
   3  -5  -5    6.60    3.20
  -3   4   5  543.55   13.20
  -3   4   5  535.35    9.30
  -3   4   5  541.65   12.40
   3  -4  -5  546.35   12.80
  -3   3   5   15.20    3.10
  -3   3   5   13.70    1.50
  -3   3   5   11.90    2.60
   3  -3  -5   12.00    2.90
  -3   2   5  275.77    7.70
  -3   2   5  264.77    7.50
  -3   2   5  272.87    5.70
  -3   2   5  287.57    8.20
   3  -2  -5  272.47    7.60
  -3   1   5   47.30    3.60
  -3   1   5   52.19    3.60
  -3   1   5   54.79    4.10
  -3   1   5   51.09    3.10
   3  -1  -5   51.09    3.90
  -3   0   5    2.50    2.30
  -3   0   5    2.50    2.10
  -3   0   5    0.80    1.80
  -3   0   5   -0.20    2.00
  -3  -1   5   48.20    3.30
  -3  -1   5   52.19    3.90
  -3  -1   5   59.09    3.70
  -3  -1   5   49.70    3.90
   3   1  -5   48.70    3.40
  -3  -2   5  275.27    7.50
  -3  -2   5  263.17    6.30
  -3  -2   5  265.57    6.50
  -3  -2   5  283.37    7.80
   3   2  -5  269.87    6.50
   3   2  -5  272.57    7.50
  -3  -3   5   14.40    3.00
  -3  -3   5   14.70    2.00
   3   3  -5   12.20    2.00
   3   3  -5   16.10    3.00
  -3  -4   5  536.75   10.20
  -3  -4   5  538.55   13.00
   3   4  -5  545.55   10.40
   3   4  -5  532.55   12.90
   3   4  -5  547.85   12.80
  -3  -5   5    7.60    2.00
  -3  -5   5   11.70    3.60
   3   5  -5    9.10    3.50
   3   5  -5   13.70    2.30
   3   5  -5   10.50    3.40
  -3  -6   5  825.42   18.70
   3   6  -5  799.72   14.70
   3   6  -5  823.32   18.60
   3   6  -5  833.32   18.60
  -3  -7   5   43.10    5.50
   3   7  -5   63.59    6.50
   3   7  -5   50.59    6.10
   3   8  -5   -0.10    4.30
   3   8  -5    0.90    4.00
   3   9  -5   65.79    7.60
   3   9  -5   81.89    7.80
   3  10  -5   22.20    6.10
   3  10  -5   20.90    6.10
  -4  10   5   52.69    8.40
  -4  10   5   34.20    6.00
   4 -10  -5   24.30    5.90
  -4   9   5   -4.30    4.80
  -4   9   5    6.20    4.40
   4  -9  -5    5.80    4.80
  -4   8   5   43.70    5.60
  -4   8   5   42.20    7.00
   4  -8  -5   36.90    5.60
  -4   7   5  118.69    7.90
  -4   7   5  125.19    9.10
   4  -7  -5  126.49    8.10
  -4   6   5   71.59    6.30
  -4   6   5   72.99    7.00
   4  -6  -5   67.79    6.10
  -4   5   5   31.70    4.60
  -4   5   5   34.50    5.00
   4  -5  -5   21.60    3.80
  -4   4   5   -4.30    2.80
  -4   4   5    4.10    3.00
   4  -4  -5    1.60    2.90
  -4   3   5    2.20    2.50
  -4   3   5    2.30    2.80
  -4   3   5    2.70    1.10
  -4   3   5    2.50    2.90
   4  -3  -5    1.30    2.70
  -4   2   5    4.60    2.60
  -4   2   5    1.80    1.40
  -4   2   5    2.50    2.40
  -4   2   5   -0.90    2.50
   4  -2  -5   -1.70    2.50
  -4   1   5  208.98    7.00
  -4   1   5  220.68    5.60
  -4   1   5  204.28    6.80
  -4   1   5  206.08    6.70
   4  -1  -5  200.68    6.90
  -4   0   5   -1.10    2.00
  -4   0   5   -0.30    2.10
  -4   0   5    0.30    1.90
  -4   0   5   -0.70    2.00
  -4  -1   5  231.18    7.10
  -4  -1   5  219.28    6.90
  -4  -1   5  219.68    6.40
  -4  -1   5  219.18    6.70
  -4  -2   5    2.70    2.70
  -4  -2   5    4.70    2.40
  -4  -2   5    3.00    1.90
  -4  -2   5    0.10    1.90
   4   2  -5    2.70    2.30
   4   2  -5    3.00    2.50
   4   2  -5    1.80    1.80
  -4  -3   5    4.10    2.80
  -4  -3   5    5.10    2.00
   4   3  -5    3.70    2.30
   4   3  -5    1.50    2.80
   4   3  -5    0.00    1.70
  -4  -4   5   -0.20    1.90
  -4  -4   5   -5.00    2.40
   4   4  -5   -0.30    2.70
   4   4  -5   -1.50    2.50
   4   4  -5    0.70    1.80
  -4  -5   5   32.30    4.60
  -4  -5   5   31.80    3.20
   4   5  -5   32.20    2.80
   4   5  -5   32.50    4.70
   4   5  -5   29.70    4.30
  -4  -6   5   55.89    6.10
   4   6  -5   76.69    6.80
   4   6  -5   65.59    6.10
  -4  -7   5  125.19    8.70
   4   7  -5  124.39    8.60
   4   7  -5  144.29    8.60
   4   8  -5   39.10    6.10
   4   8  -5   38.50    6.20
   4   9  -5   -0.20    4.50
   4   9  -5    4.00    4.80
   4  10  -5   24.40    6.50
   4  10  -5   47.10    7.20
  -5   9   5   11.60    5.10
  -5   9   5   31.40    6.60
   5  -9  -5   27.90    6.10
  -5   8   5   52.29    7.10
  -5   8   5   59.79    6.70
   5  -8  -5   63.69    7.00
  -5   7   5  272.77   11.90
  -5   7   5  266.07   11.20
   5  -7  -5  244.88   10.90
  -5   6   5  254.47   10.60
  -5   6   5  252.87   11.10
   5  -6  -5  237.48   10.20
  -5   5   5  217.38    9.80
  -5   5   5  209.98    8.80
   5  -5  -5  195.78    9.00
  -5   4   5   18.20    4.00
  -5   4   5   14.60    3.90
   5  -4  -5   15.40    3.50
  -5   3   5    1.50    3.10
  -5   3   5    5.80    3.20
  -5   3   5    6.50    3.20
   5  -3  -5   -0.10    2.80
   5  -3  -5    3.30    1.20
  -5   2   5   60.09    3.10
  -5   2   5   56.79    4.70
  -5   2   5   62.69    4.70
  -5   2   5   67.19    5.20
   5  -2  -5   64.09    5.00
   5  -2  -5   60.19    3.00
  -5   1   5   10.00    2.90
  -5   1   5    9.50    2.10
  -5   1   5    7.80    2.60
  -5   1   5    8.50    3.00
   5  -1  -5   11.40    2.10
  -5   0   5 1092.39   19.40
  -5   0   5 1069.39   19.50
  -5   0   5 1085.69   18.70
  -5   0   5 1049.40   19.70
   5   0  -5 1097.69   18.80
  -5  -1   5    9.80    2.40
  -5  -1   5    9.70    2.70
  -5  -1   5   12.70    2.80
  -5  -1   5    5.10    2.50
   5   1  -5    4.10    2.30
  -5  -2   5   59.79    4.60
  -5  -2   5   62.99    4.60
  -5  -2   5   61.79    3.90
  -5  -2   5   54.79    4.60
   5   2  -5   65.69    5.10
   5   2  -5   59.49    4.30
   5   2  -5   66.89    4.00
  -5  -3   5    2.90    2.70
  -5  -3   5   -0.60    2.20
   5   3  -5    0.60    2.90
   5   3  -5    5.80    2.50
   5   3  -5    7.00    1.90
  -5  -4   5   23.90    4.50
  -5  -4   5   19.90    3.00
   5   4  -5   18.30    3.50
   5   4  -5   16.90    2.40
   5   4  -5   14.10    4.00
  -5  -5   5  207.18    9.30
  -5  -5   5  209.68    7.30
   5   5  -5  188.68    9.10
   5   5  -5  205.38    8.60
  -5  -6   5  249.48   10.90
   5   6  -5  257.17   10.10
   5   6  -5  251.77   11.00
   5   7  -5  237.18   11.30
   5   7  -5  226.58   10.40
   5   8  -5   64.29    7.20
   5   8  -5   60.69    7.50
   5   9  -5   32.50    6.70
   5   9  -5   24.20    5.80
  -6   9   5   17.80    5.50
  -6   9   5    7.60    5.80
   6  -9  -5   28.80    6.10
  -6   8   5    1.30    5.30
  -6   8   5    6.80    5.10
   6  -8  -5   13.20    5.00
  -6   7   5   39.90    6.20
  -6   7   5   30.70    6.30
   6  -7  -5   29.90    5.40
  -6   6   5  177.68    9.70
  -6   6   5  187.68   10.30
   6  -6  -5  162.38    9.50
  -6   5   5    6.10    4.20
  -6   5   5    7.30    3.80
   6  -5  -5   11.10    4.10
  -6   4   5  944.71   20.30
  -6   4   5  903.41   20.40
  -6   4   5  947.21   20.80
   6  -4  -5  913.71   20.30
  -6   3   5   50.19    5.30
  -6   3   5   65.79    5.80
  -6   3   5   57.29    5.60
   6  -3  -5   46.10    5.00
  -6   2   5  397.66   11.60
  -6   2   5  404.06   11.30
  -6   2   5  382.46    8.80
  -6   2   5  408.76   11.20
   6  -2  -5  396.26   11.50
   6  -2  -5  386.36    8.00
  -6   1   5  529.55   10.80
  -6   1   5  493.75   12.40
  -6   1   5  520.45   12.50
  -6   1   5  517.15   13.20
   6  -1  -5  516.65   10.70
  -6   0   5    1.80    2.90
  -6   0   5   -0.90    2.30
  -6   0   5    2.20    2.60
  -6   0   5   -0.50    2.20
   6   0  -5   -2.00    2.00
  -6  -1   5  518.55   12.30
  -6  -1   5  525.85   11.80
  -6  -1   5  526.25   12.80
  -6  -1   5  514.15   11.90
   6   1  -5  533.25   12.40
  -6  -2   5  402.36   10.30
  -6  -2   5  401.36    9.50
  -6  -2   5  394.66   10.70
  -6  -2   5  409.56   11.30
   6   2  -5  394.26   11.00
   6   2  -5  395.76   10.40
  -6  -3   5   54.89    3.90
  -6  -3   5   61.59    5.00
  -6  -3   5   51.19    5.30
   6   3  -5   55.89    4.00
   6   3  -5   61.49    4.80
   6   3  -5   58.49    5.50
  -6  -4   5  933.61   18.50
  -6  -4   5  947.11   20.70
   6   4  -5  916.21   20.50
   6   4  -5  905.61   18.60
  -6  -5   5    3.80    2.90
  -6  -5   5    9.30    4.10
   6   5  -5    9.30    3.70
   6   5  -5    9.30    4.10
   6   6  -5  179.68   10.00
   6   6  -5  162.28    8.20
   6   7  -5   26.30    7.40
   6   7  -5   21.80    5.70
   6   8  -5   17.60    5.60
   6   9  -5   18.30    5.90
  -7   8   5   36.80    7.30
  -7   8   5   54.79    7.40
   7  -8  -5   46.90    6.90
  -7   7   5    7.10    5.20
  -7   7   5   14.00    5.10
   7  -7  -5   11.70    5.00
  -7   6   5   31.60    6.00
  -7   6   5   41.20    6.60
   7  -6  -5   29.20    5.60
  -7   5   5    3.30    3.60
  -7   5   5    1.50    4.10
   7  -5  -5   -0.70    4.10
  -7   4   5   40.20    5.50
  -7   4   5   32.10    5.10
  -7   4   5   35.40    5.60
   7  -4  -5   39.90    5.70
  -7   3   5  194.08    8.70
  -7   3   5  179.78    8.90
  -7   3   5  169.58    8.80
   7  -3  -5  180.08    9.00
  -7   2   5   31.10    4.90
  -7   2   5   28.40    4.30
  -7   2   5   29.30    4.40
   7  -2  -5   26.30    4.70
  -7   1   5   -2.80    2.70
  -7   1   5    1.20    3.20
  -7   1   5   -2.00    2.70
   7  -1  -5    1.80    2.10
  -7   0   5   14.80    3.80
  -7   0   5    6.60    3.10
  -7   0   5    8.00    3.10
   7   0  -5   10.10    2.80
  -7  -1   5    3.10    2.70
  -7  -1   5   -0.60    3.10
  -7  -1   5   -1.30    2.80
  -7  -1   5    2.60    2.70
   7   1  -5    4.30    2.70
   7   1  -5   -1.60    2.40
  -7  -2   5   30.20    4.50
  -7  -2   5   30.90    3.90
  -7  -2   5   28.20    3.50
  -7  -2   5   28.60    4.30
   7   2  -5   25.80    3.80
   7   2  -5   29.90    4.30
  -7  -3   5  184.88    8.00
   7   3  -5  178.38    8.50
   7   3  -5  173.48    7.30
  -7  -4   5   36.00    4.70
   7   4  -5   41.00    5.60
   7   4  -5   22.30    5.00
  -7  -5   5   -5.40    2.80
   7   5  -5   -3.50    3.80
   7   6  -5   32.40    6.00
   7   7  -5   26.70    6.10
   7   8  -5   51.49    7.90
  -8   8   5   23.30    6.40
   8  -8  -5   26.60    6.30
  -8   7   5    7.20    5.50
  -8   7   5    5.70    5.20
   8  -7  -5    7.10    5.20
  -8   6   5   91.49    8.50
  -8   6   5   89.59    8.60
   8  -6  -5   95.99    8.90
  -8   5   5   38.30    6.30
  -8   5   5   23.60    5.30
  -8   5   5   21.30    5.80
   8  -5  -5   29.60    6.10
  -8   4   5  101.29    8.10
  -8   4   5   98.39    8.00
  -8   4   5  115.99    8.70
   8  -4  -5  109.89    8.60
  -8   3   5  148.99    8.40
  -8   3   5  131.89    8.50
  -8   3   5  140.39    9.00
   8  -3  -5  138.59    8.80
  -8   2   5   39.70    5.60
  -8   2   5   44.40    5.40
  -8   2   5   43.90    5.20
   8  -2  -5   43.50    5.80
  -8   1   5  183.18    9.40
  -8   1   5  184.98    8.20
  -8   1   5  182.78    8.60
  -8   0   5    2.10    3.60
  -8   0   5    0.60    3.10
  -8   0   5   -3.30    2.70
   8   0  -5   -0.50    2.40
  -8  -1   5  182.38    7.60
  -8  -1   5  175.88    8.90
   8   1  -5  186.38    7.90
  -8  -2   5   41.50    5.40
   8   2  -5   42.90    4.90
  -8  -3   5  146.69    8.40
   8   3  -5  150.98    8.60
  -8  -4   5   96.89    7.40
   8   4  -5  106.09    8.30
  -8  -5   5   38.50    5.30
   8   5  -5   29.60    5.90
   8   6  -5   81.49    8.50
   8   7  -5    6.80    5.70
   8   8  -5   32.30    7.40
  -9   7   5  182.08   12.00
   9  -7  -5  169.78   11.90
  -9   6   5   14.80    5.60
  -9   6   5    6.80    5.40
   9  -6  -5    7.30    5.40
  -9   5   5    3.10    5.20
  -9   5   5   14.40    5.00
  -9   5   5   12.30    5.40
   9  -5  -5    8.80    5.10
  -9   4   5    6.10    5.00
  -9   4   5    9.40    4.50
  -9   4   5   10.80    5.10
   9  -4  -5    5.40    4.30
  -9   3   5  181.78   10.60
  -9   3   5  144.99    8.60
  -9   3   5  166.58    9.60
   9  -3  -5  171.98   10.20
  -9   2   5    6.20    4.10
  -9   2   5    3.20    4.30
   9  -2  -5    6.70    4.50
  -9   1   5    3.60    3.60
  -9   1   5   -2.20    3.90
  -9   0   5  101.29    7.20
  -9   0   5  100.49    8.00
  -9  -1   5    3.20    4.10
   9   1  -5    0.40    2.90
  -9  -2   5   12.90    4.70
   9   2  -5    7.60    3.70
  -9  -3   5  161.68    9.00
   9   3  -5  149.09    9.20
  -9  -4   5    0.70    4.10
   9   4  -5   12.20    4.80
   9   5  -5    3.80    4.90
   9   6  -5    3.90    5.30
   9   7  -5  179.08   12.40
 -10   5   5   56.69    7.70
 -10   5   5   67.39    8.30
  10  -5  -5   70.79    8.30
 -10   4   5   -4.20    4.80
 -10   4   5   -9.00    4.10
  10  -4  -5    4.80    4.90
 -10   3   5   23.70    5.70
 -10   3   5    7.80    4.80
  10  -3  -5   16.20    5.60
 -10   2   5   25.10    5.90
 -10   2   5   32.30    5.80
  10  -2  -5   35.30    6.40
 -10   1   5   31.30    6.10
 -10   1   5   21.00    5.00
 -10   0   5   -3.20    4.10
 -10   0   5   -0.90    4.40
 -10  -1   5   22.10    5.30
 -10  -2   5   28.00    5.70
  10   2  -5   27.90    5.60
 -10  -3   5   10.90    4.80
  10   3  -5   21.30    5.20
 -10  -4   5    6.50    4.40
  10   4  -5    2.00    4.70
  10   5  -5   59.79    7.70
 -11   3   5    0.60    5.50
 -11   3   5    7.70    5.20
  11  -3  -5    9.60    5.60
 -11   2   5   32.00    6.80
 -11   2   5   22.30    5.80
  11  -2  -5   31.80    6.70
 -11   1   5   -0.60    4.80
  11  -1  -5   -1.40    4.60
 -11   0   5   71.29    8.10
 -11  -1   5    1.60    4.50
 -11  -2   5   22.70    5.80
 -11  -3   5    9.10    5.10
  11   3   6    6.40    6.20
 -11  -3  -6   10.00    6.10
 -11  -2  -6   20.50    6.70
 -11  -1  -6  -14.40    4.80
 -11   0  -6   -7.50    4.90
 -11   1  -6    4.60    5.60
 -11   2  -6   22.90    6.30
 -11   3  -6    9.30    5.90
 -11   3  -6    2.40    4.70
  10   5   6   -4.20    5.50
 -10  -5  -6   -8.00    5.20
  10   4   6    5.30    5.60
 -10  -4  -6   -0.20    5.10
  10   3   6   75.39    8.10
 -10  -3  -6   56.09    7.50
  10   2   6    4.60    4.70
 -10  -2  -6    7.50    5.30
 -10  -1  -6   57.09    7.60
 -10   0  -6   -0.70    4.90
 -10   1  -6   42.90    6.90
 -10   2  -6    5.80    4.40
 -10   2  -6   11.70    5.50
 -10   3  -6   55.29    6.90
 -10   3  -6   65.59    7.90
 -10   4  -6    6.10    5.30
 -10   4  -6    4.50    4.90
  10  -5   6   -3.30    4.60
 -10   5  -6    9.20    5.60
 -10   5  -6   -1.60    5.30
   9   6   6    7.00    6.10
  -9  -6  -6   15.10    5.80
   9   5   6   -3.50    5.00
  -9  -5  -6    5.20    5.00
   9   4   6   62.89    7.70
  -9  -4  -6   58.09    7.20
   9   3   6   27.40    5.90
  -9  -3  -6   30.90    6.10
   9   2   6   48.80    6.20
  -9  -2  -6   48.30    6.30
   9   1   6   79.09    6.70
  -9  -1  -6   82.89    7.80
  -9   0  -6    2.40    4.50
  -9   1  -6   93.49    8.40
  -9   1  -6   81.49    6.60
  -9   2  -6   56.09    6.20
  -9   2  -6   38.00    6.50
  -9   3  -6   24.30    5.20
  -9   3  -6   27.40    5.70
  -9   4  -6   63.79    7.50
  -9   4  -6   69.19    7.60
   9  -5   6   -1.20    4.30
  -9   5  -6    0.40    4.80
  -9   5  -6   -1.70    4.80
   9  -6   6   15.90    5.30
  -9   6  -6    7.40    5.80
  -9   6  -6   17.00    5.80
   8   7   6   92.69    9.70
  -8  -7  -6  121.89    9.90
   8   6   6   -6.40    4.70
  -8  -6  -6    1.70    4.80
   8   5   6  364.76   14.60
  -8  -5  -6  399.46   14.50
   8   4   6   68.49    7.50
  -8  -4  -6   60.69    7.10
   8   3   6   97.49    7.80
  -8  -3  -6  107.69    8.50
   8   2   6   -0.30    3.90
  -8  -2  -6   14.80    4.70
   8   1   6  241.98    9.50
  -8  -1  -6  218.28   10.20
   8   0   6   25.00    4.30
  -8   0  -6   20.40    3.60
  -8   0  -6   18.90    4.80
  -8   1  -6  238.58    9.10
  -8   1  -6  218.08   10.50
  -8   2  -6    6.90    3.90
  -8   2  -6    2.10    3.50
  -8   3  -6  104.69    8.10
  -8   3  -6  123.19    8.20
  -8   4  -6   56.09    6.50
  -8   4  -6   48.70    6.20
   8  -5   6  371.96   13.40
  -8   5  -6  375.06   13.70
  -8   5  -6  423.76   14.80
   8  -6   6    2.50    4.10
  -8   6  -6    3.90    4.40
  -8   6  -6    6.30    4.90
   8  -7   6   98.69    8.20
  -8   7  -6  111.59   13.60
  -8   7  -6   83.89    8.20
  -8   7  -6   92.89    9.30
   7   8   6   81.49    9.20
  -7  -8  -6  116.19    9.70
   7   7   6  154.38   11.10
  -7  -7  -6  151.18   10.60
   7   6   6   23.70    5.70
  -7  -6  -6   13.20    5.10
   7   5   6   33.20    5.90
  -7  -5  -6   32.90    5.50
   7   4   6   41.50    5.90
  -7  -4  -6   36.10    5.80
   7   3   6    4.60    4.00
  -7  -3  -6   14.20    4.50
   7   2   6  180.48    8.90
  -7  -2  -6  182.48    9.10
   7   1   6  847.92   18.40
  -7  -1  -6  873.21   19.50
  -7  -1  -6  854.91   16.40
   7   0   6    2.80    3.00
  -7   0  -6    4.10    3.80
  -7   0  -6   -6.50    2.40
   7  -1   6  900.71   17.40
  -7   1  -6  864.91   19.60
  -7   1  -6  854.01   18.20
  -7   2  -6  177.68    8.20
  -7   2  -6  200.38    9.10
  -7   3  -6   -4.50    3.30
  -7   3  -6   17.10    4.20
  -7   4  -6   31.50    5.20
  -7   4  -6   32.60    4.60
  -7   4  -6   28.50    4.90
   7  -5   6   31.10    5.00
  -7   5  -6   20.20    5.20
  -7   5  -6   23.80    4.80
  -7   5  -6   25.80    4.90
   7  -6   6   26.50    5.00
  -7   6  -6   24.40    5.40
  -7   6  -6   16.00    5.20
  -7   6  -6   15.30    4.60
   7  -7   6  163.88    9.40
  -7   7  -6  173.28   10.60
  -7   7  -6  156.98    9.30
  -7   7  -6  170.38   11.00
  -7   8  -6   92.59    9.20
  -7   8  -6   99.49    9.70
   6   9   6    1.10    5.50
  -6  -9  -6    1.90    5.40
   6   8   6  128.69   10.40
  -6  -8  -6   89.49    8.60
   6   7   6    0.90    5.00
  -6  -7  -6    2.90    4.60
   6   6   6  164.38    9.40
  -6  -6  -6  169.48    9.70
   6   5   6   10.20    4.60
  -6  -5  -6    6.40    4.30
   6   4   6   10.40    4.10
  -6  -4  -6    2.60    3.50
   6   3   6  150.18    8.00
  -6  -3  -6  160.08    8.20
   6   2   6  168.58    7.80
  -6  -2  -6  149.88    5.00
  -6  -2  -6  169.98    8.30
   6   1   6   -2.50    2.80
  -6  -1  -6    1.40    3.20
  -6  -1  -6    1.10    2.10
   6   0   6  912.21   17.60
  -6   0  -6  863.61   18.70
  -6   0  -6  903.11   17.00
   6  -1   6   -0.20    2.60
  -6   1  -6   -4.80    2.80
  -6   1  -6   -2.40    1.70
  -6   1  -6   -2.20    2.50
   6  -2   6  172.48    5.90
  -6   2  -6  151.98    7.30
  -6   2  -6  157.28    7.60
  -6   2  -6  153.68    5.90
  -6   3  -6  156.18    6.80
  -6   3  -6  150.58    7.60
  -6   3  -6  165.18    7.90
  -6   4  -6    8.90    3.50
  -6   4  -6    4.10    3.40
  -6   4  -6    7.70    3.50
   6  -5   6   11.20    3.60
  -6   5  -6    9.70    4.50
  -6   5  -6    4.90    3.50
  -6   5  -6   13.00    4.10
   6  -6   6  164.98    8.40
  -6   6  -6  169.78    9.80
  -6   6  -6  169.18    9.50
  -6   6  -6  148.99    8.30
   6  -7   6    2.50    3.50
  -6   7  -6    6.90    4.90
  -6   7  -6    0.40    4.40
  -6   8  -6  107.89    9.90
  -6   8  -6   95.19    8.80
  -6   9  -6   -0.80    4.90
  -6   9  -6   14.80    6.30
   5   9   6   17.10    6.20
  -5  -9  -6    6.60    5.10
   5   8   6   26.00    6.10
  -5  -8  -6   31.80    5.90
   5   7   6    0.70    4.60
  -5  -7  -6    5.80    4.30
   5   6   6  134.69    8.90
  -5  -6  -6  141.69    8.50
   5   5   6  320.57   11.60
  -5  -5  -6  309.87   11.10
   5   4   6  220.48    9.00
  -5  -4  -6  247.98    9.50
   5   3   6  222.28    8.50
  -5  -3  -6  221.18    8.80
   5   2   6  101.49    6.20
  -5  -2  -6  100.59    3.80
  -5  -2  -6   98.09    6.40
   5   1   6  332.47    9.40
  -5  -1  -6  332.17    7.80
  -5  -1  -6  313.57    9.80
   5   0   6   -0.80    2.40
  -5   0  -6    5.00    2.90
  -5   0  -6    3.90    2.30
  -5   0  -6    1.30    0.90
   5  -1   6  314.67    8.20
  -5   1  -6  319.37    9.40
  -5   1  -6  305.67    6.90
  -5   1  -6  322.07    8.80
   5  -2   6   97.99    4.40
  -5   2  -6  103.79    5.90
  -5   2  -6  105.59    4.80
  -5   2  -6   84.69    5.70
   5  -3   6  215.58    5.90
  -5   3  -6  208.88    7.80
  -5   3  -6  225.58    8.50
  -5   3  -6  228.98    7.80
  -5   4  -6  236.88    8.70
  -5   4  -6  226.88    8.30
  -5   4  -6  217.08    9.00
   5  -5   6  310.97    9.90
  -5   5  -6  319.27   11.10
  -5   5  -6  320.97    9.90
  -5   5  -6  304.87   10.80
   5  -6   6  141.49    7.10
  -5   6  -6  136.79    8.70
  -5   6  -6  127.99    7.10
  -5   6  -6  120.59    8.50
   5  -7   6    6.80    3.40
  -5   7  -6   -2.40    4.00
  -5   7  -6    5.70    4.70
  -5   8  -6   29.20    6.40
  -5   8  -6   35.70    6.20
  -5   9  -6   21.80    6.00
  -5   9  -6   14.90    6.30
   4  10   6   -2.00    5.40
  -4 -10  -6    9.40    5.60
   4   9   6    5.30    5.10
  -4  -9  -6   -2.10    4.60
   4   8   6   40.80    6.30
  -4  -8  -6   41.50    6.30
   4   7   6   -0.40    4.10
  -4  -7  -6   -0.90    3.80
   4   6   6  107.49    7.80
   4   6   6  114.29    5.80
  -4  -6  -6  113.59    7.70
   4   5   6   -5.10    3.00
   4   5   6    1.10    2.10
  -4  -5  -6    0.40    3.30
   4   4   6  201.78    5.60
   4   4   6  197.88    8.40
  -4  -4  -6  222.88    8.60
   4   3   6   14.60    3.60
   4   3   6    5.90    1.30
  -4  -3  -6    8.50    3.10
  -4  -3  -6    6.20    1.10
   4   2   6  620.24   13.50
  -4  -2  -6  606.74   10.60
  -4  -2  -6  629.94   13.80
   4   1   6  186.78    7.00
  -4  -1  -6  179.68    5.30
  -4  -1  -6  181.48    6.70
   4   0   6  483.95   10.60
  -4   0  -6  448.86    7.60
  -4   0  -6  459.55    9.90
  -4   0  -6  460.95   10.70
   4  -1   6  171.48    5.90
  -4   1  -6  176.68    5.00
  -4   1  -6  181.48    6.30
  -4   1  -6  183.78    6.60
   4  -2   6  619.44   11.60
  -4   2  -6  617.24   12.90
  -4   2  -6  623.44   13.30
  -4   2  -6  599.94   12.10
   4  -3   6   10.30    2.00
  -4   3  -6    1.60    2.90
  -4   3  -6    9.20    3.00
  -4   3  -6    6.30    2.60
   4  -4   6  201.68    5.40
  -4   4  -6  196.88    7.10
  -4   4  -6  193.88    8.00
  -4   4  -6  193.58    7.90
   4  -5   6    1.60    2.30
  -4   5  -6    1.80    3.30
  -4   5  -6    1.20    3.30
  -4   5  -6    3.50    2.60
   4  -6   6  107.29    6.00
  -4   6  -6  100.69    7.50
  -4   6  -6  111.69    8.10
   4  -7   6   -2.90    2.80
  -4   7  -6    1.30    4.50
  -4   7  -6    5.70    4.00
  -4   8  -6   34.20    5.70
  -4   8  -6   38.20    6.70
  -4   9  -6   14.80    4.90
  -4   9  -6   21.00    6.30
  -4  10  -6   15.80    6.50
  -4  10  -6   -0.30    4.60
   3  10   6  145.69   11.20
  -3 -10  -6  138.09   10.70
   3   9   6  116.39    9.00
   3   9   6  109.29    8.30
  -3  -9  -6  123.29    9.30
   3   8   6  406.26   12.90
   3   8   6  407.46   13.90
  -3  -8  -6  398.96   13.70
   3   7   6   29.50    4.40
   3   7   6   17.00    4.50
  -3  -7  -6   20.20    4.80
   3   6   6  115.99    7.40
   3   6   6  111.09    6.10
  -3  -6  -6  109.19    7.40
   3   5   6  289.27    8.10
   3   5   6  277.97    9.90
  -3  -5  -6  284.77    9.80
   3   4   6   72.09    3.90
   3   4   6   74.29    5.60
  -3  -4  -6   65.89    2.20
  -3  -4  -6   78.49    5.90
   3   3   6   11.80    2.90
   3   3   6   14.20    1.90
  -3  -3  -6   12.50    1.60
  -3  -3  -6   15.90    3.40
   3   2   6   39.00    2.10
   3   2   6   43.00    4.10
  -3  -2  -6   35.50    2.80
  -3  -2  -6   37.60    3.60
   3   1   6  285.87    7.90
  -3  -1  -6  294.27    7.90
  -3  -1  -6  262.37    4.70
  -3  -1  -6  282.17    6.50
   3   0   6   -2.60    2.30
  -3   0  -6    0.80    1.30
  -3   0  -6   -1.60    2.00
  -3   0  -6    1.00    1.90
   3  -1   6  288.27    7.20
  -3   1  -6  286.77    7.20
  -3   1  -6  258.77    7.40
  -3   1  -6  277.67    6.50
   3  -2   6   40.20    3.00
  -3   2  -6   45.60    3.60
  -3   2  -6   43.00    3.40
  -3   2  -6   33.10    3.30
   3  -3   6   14.40    2.10
  -3   3  -6   12.90    2.40
  -3   3  -6    9.70    3.10
  -3   3  -6   12.60    3.10
   3  -4   6   71.79    4.30
   3  -4   6   72.29    3.80
  -3   4  -6   75.59    5.40
  -3   4  -6   80.69    4.30
  -3   4  -6   74.69    5.70
   3  -5   6  276.07    7.10
   3  -5   6  269.77    7.70
  -3   5  -6  269.17    9.30
  -3   5  -6  291.37   10.10
  -3   5  -6  273.57    7.70
   3  -6   6  114.79    5.60
   3  -6   6   96.49    5.00
  -3   6  -6  106.29    7.00
  -3   6  -6  110.79    8.00
  -3   7  -6   25.20    5.50
  -3   7  -6   25.90    4.60
  -3   8  -6  393.46   14.50
  -3   8  -6  411.36   13.60
  -3   9  -6  120.59    9.00
  -3   9  -6  135.19   10.80
  -3  10  -6  140.79    9.60
  -3  10  -6  155.18   12.20
   2  10   6   14.00    5.50
   2  10   6    2.70    4.50
  -2 -10  -6   -0.30    5.00
   2   9   6   39.90    6.20
   2   9   6   51.89    6.50
  -2  -9  -6   46.40    6.60
   2   8   6    8.80    4.50
   2   8   6   17.70    4.50
  -2  -8  -6   21.20    5.30
   2   7   6   64.49    6.20
   2   7   6   52.99    5.50
  -2  -7  -6   84.99    6.90
   2   6   6  185.68    8.20
   2   6   6  178.78    7.70
  -2  -6  -6  171.08    8.30
   2   5   6   -0.80    2.80
   2   5   6   -0.20    2.40
   2   5   6   -0.40    1.30
  -2  -5  -6    2.10    3.00
  -2  -5  -6    1.00    1.40
   2   4   6   25.70    3.00
   2   4   6   25.90    3.70
   2   4   6   29.40    2.20
  -2  -4  -6   29.10    2.00
  -2  -4  -6   26.90    3.90
   2   3   6  211.78    5.70
   2   3   6  220.98    7.40
  -2  -3  -6  209.28    4.80
  -2  -3  -6  216.88    7.40
   2   2   6  337.17    8.40
   2   2   6  326.37    6.60
  -2  -2  -6  319.87    6.40
  -2  -2  -6  320.67    8.40
   2   1   6    8.10    2.60
   2   1   6   10.00    1.50
  -2  -1  -6    8.90    2.00
  -2  -1  -6   10.00    2.50
   2   0   6  135.69    5.20
  -2   0  -6  134.69    3.80
  -2   0  -6  142.19    4.80
  -2   0  -6  135.19    4.80
   2  -1   6    6.30    2.20
  -2   1  -6   10.30    2.20
  -2   1  -6    9.20    2.00
  -2   1  -6    6.60    2.50
   2  -2   6  319.87    7.20
  -2   2  -6  324.57    8.40
  -2   2  -6  303.67    7.90
  -2   2  -6  327.27    7.00
   2  -3   6  200.78    5.70
  -2   3  -6  203.48    7.00
  -2   3  -6  205.08    7.10
  -2   3  -6  206.68    5.30
   2  -4   6   26.20    2.50
   2  -4   6   28.20    2.80
  -2   4  -6   31.50    3.70
  -2   4  -6   23.80    4.10
  -2   4  -6   25.40    2.50
   2  -5   6    1.00    2.00
   2  -5   6   -1.20    1.80
  -2   5  -6   -1.20    3.40
  -2   5  -6    1.90    2.70
   2  -6   6  173.38    5.90
   2  -6   6  162.98    6.20
  -2   6  -6  171.78    8.90
  -2   6  -6  172.68    7.70
   2  -7   6   63.49    4.80
  -2   7  -6   60.89    5.60
  -2   7  -6   60.59    4.90
  -2   7  -6   61.59    7.00
  -2   8  -6   24.10    4.60
  -2   8  -6   16.90    5.80
  -2   9  -6   53.89    7.40
  -2   9  -6   38.40    5.60
  -2  10  -6    5.20    5.90
  -2  10  -6   11.60    4.60
   1  10   6    8.10    5.10
  -1 -10  -6    2.10    5.20
   1   9   6  158.38    9.70
   1   9   6  147.89    8.80
  -1  -9  -6  161.08    9.80
   1   8   6  465.75   13.80
   1   8   6  467.65   14.50
  -1  -8  -6  478.75   14.40
   1   7   6   32.90    5.10
   1   7   6   39.00    5.00
  -1  -7  -6   47.20    5.80
   1   6   6  561.04   14.10
   1   6   6  585.64   14.40
   1   6   6  591.14   11.50
  -1  -6  -6  578.34   14.50
   1   5   6   32.20    2.70
   1   5   6   29.70    3.80
   1   5   6   37.20    4.10
  -1  -5  -6   29.90    4.20
   1   4   6 1039.90   16.90
   1   4   6 1048.70   19.20
   1   4   6 1056.89   18.90
  -1  -4  -6 1048.10   19.50
   1   3   6   -1.90    1.90
   1   3   6   -2.30    1.30
   1   3   6   -2.20    2.30
  -1  -3  -6   -0.50    1.60
  -1  -3  -6    0.30    2.70
   1   2   6   -2.10    1.70
   1   2   6    0.30    2.10
   1   2   6    3.60    1.60
  -1  -2  -6    0.50    1.60
  -1  -2  -6    4.40    2.60
   1   1   6 1104.79   17.20
   1   1   6 1106.09   18.30
  -1  -1  -6 1095.59   17.80
  -1  -1  -6 1088.89   17.10
   1   0   6    1.30    2.10
   1   0   6   -0.50    1.60
  -1   0  -6    2.10    2.10
  -1   0  -6    1.20    1.70
  -1   0  -6    1.10    1.80
   1  -1   6 1096.79   17.80
  -1   1  -6 1098.59   18.00
  -1   1  -6 1105.29   17.90
  -1   1  -6 1100.59   16.60
   1  -2   6    4.40    2.00
  -1   2  -6    6.20    2.50
  -1   2  -6    1.70    1.30
  -1   2  -6   -3.70    2.00
   1  -3   6   -1.50    1.10
   1  -3   6   -0.10    1.70
  -1   3  -6    2.50    2.80
  -1   3  -6   -0.20    1.20
  -1   3  -6    1.60    2.50
   1  -4   6 1040.80   18.00
   1  -4   6 1030.10   16.10
  -1   4  -6 1021.40   19.70
  -1   4  -6 1041.50   18.80
   1  -5   6   30.00    3.30
   1  -5   6   34.60    2.50
  -1   5  -6   33.90    3.80
  -1   5  -6   29.90    4.80
   1  -6   6  547.95   10.90
   1  -6   6  560.04   12.60
  -1   6  -6  547.15   14.80
  -1   6  -6  574.64   13.40
  -1   6  -6  574.24   12.80
   1  -7   6   36.10    4.10
  -1   7  -6   41.50    6.00
  -1   7  -6   29.60    4.20
  -1   7  -6   41.10    4.30
   1  -8   6  446.06   12.30
  -1   8  -6  444.36   15.50
  -1   8  -6  478.45   12.60
  -1   8  -6  455.45   12.90
  -1   9  -6  158.18   10.90
  -1   9  -6  139.59    8.20
  -1  10  -6    4.20    5.90
   0  10   6   74.89    8.60
   0 -10  -6   50.79    7.20
   0   9   6   59.19    7.10
   0  -9  -6   47.80    6.50
   0   8   6   92.09    7.70
   0   8   6   92.09    7.20
   0  -8  -6  100.49    8.00
   0   7   6    9.40    3.50
   0   7   6   19.60    4.40
   0   7   6    8.10    2.80
   0  -7  -6   11.70    4.10
   0   6   6   -1.80    2.80
   0   6   6    0.80    2.10
   0   6   6   -1.30    2.60
   0  -6  -6    2.60    3.40
   0   5   6 1036.90   18.00
   0   5   6 1039.20   19.20
   0   5   6 1025.20   20.20
   0  -5  -6 1050.69   20.10
   0   4   6   68.39    4.60
   0   4   6   74.49    3.90
   0   4   6   67.79    4.80
   0  -4  -6   65.59    5.10
   0   3   6  567.54   11.40
   0   3   6  565.44   10.70
   0   3   6  568.14   11.70
   0   2   6  226.88    5.80
   0   2   6  223.18    6.60
   0   2   6  237.28    6.50
   0  -2  -6  230.08    6.60
   0   1   6  430.46    8.40
   0   1   6  423.06    8.70
   0   1   6  422.76    8.70
   0  -1  -6  435.66    8.70
   0  -1  -6  437.16    8.40
   0   0   6   85.89    4.00
   0   0   6   86.09    4.20
   0   0  -6   78.39    3.60
   0   0  -6   86.99    3.40
   0  -1   6  416.96    8.70
   0  -1   6  419.06    8.70
   0   1  -6  420.86    8.80
   0   1  -6  420.86    8.60
   0   1  -6  417.46    6.80
   0  -2   6  215.98    6.20
   0   2  -6  236.68    6.50
   0   2  -6  226.68    6.60
   0  -3   6  557.94   11.50
   0   3  -6  571.54   11.50
   0   3  -6  575.84   12.40
   0  -4   6   68.19    2.50
   0  -4   6   67.99    4.60
   0   4  -6   70.59    4.60
   0   4  -6   71.29    5.30
   0  -5   6 1062.89   19.30
   0  -5   6 1009.80   16.20
   0   5  -6 1056.19   19.00
   0   5  -6 1036.10   21.00
   0  -6   6    0.10    2.50
   0   6  -6   -1.10    2.60
   0   6  -6    3.30    3.90
   0   6  -6   -1.90    2.50
   0  -7   6   13.30    3.40
   0   7  -6   10.50    3.50
   0   7  -6   11.20    3.30
   0   7  -6   14.50    4.90
   0  -8   6   83.49    6.50
   0   8  -6  103.99    9.00
   0   8  -6   90.29    6.50
   0   8  -6   99.99    6.20
   0   9  -6   49.50    5.70
   0   9  -6   44.40    7.20
   0  10  -6   61.59    8.30
  -1  10   6   -4.80    4.60
   1 -10  -6   -4.00    4.40
  -1   9   6  117.19    9.70
   1  -9  -6  101.59    8.40
  -1   8   6   11.20    3.40
  -1   8   6   12.00    4.90
   1  -8  -6    5.80    4.40
  -1   7   6  169.78    7.30
  -1   7   6  187.68    9.00
  -1   7   6  172.58    7.40
   1  -7  -6  171.88    8.90
  -1   6   6    4.60    3.50
  -1   6   6    4.60    2.50
  -1   6   6   -3.80    2.30
   1  -6  -6   -2.80    3.10
  -1   5   6  164.88    6.20
  -1   5   6  165.08    6.30
  -1   5   6  180.28    7.80
   1  -5  -6  158.18    7.30
  -1   4   6   66.19    4.30
  -1   4   6   68.09    5.20
  -1   4   6   65.39    4.30
   1  -4  -6   67.29    5.00
  -1   3   6  572.04   12.30
  -1   3   6  579.54   11.30
  -1   3   6  579.24   11.10
   1  -3  -6  546.55   11.80
  -1   2   6  921.91   15.40
  -1   2   6  936.71   16.50
  -1   2   6  927.91   15.90
   1  -2  -6  929.91   16.30
  -1   1   6  284.67    6.80
  -1   1   6  280.07    7.00
  -1   1   6  278.67    6.60
   1  -1  -6  285.47    6.70
  -1   0   6   -1.90    2.00
  -1   0   6   -0.10    1.90
  -1   0   6   -0.30    2.10
   1   0  -6    0.00    2.10
   1   0  -6   -1.90    1.50
  -1  -1   6  281.77    7.30
  -1  -1   6  258.07    6.60
   1   1  -6  270.87    7.30
   1   1  -6  281.47    5.10
   1   1  -6  281.57    6.70
  -1  -2   6  907.31   16.00
   1   2  -6  922.71   15.40
   1   2  -6  920.61   16.50
  -1  -3   6  575.64   12.10
   1   3  -6  593.24   11.50
   1   3  -6  586.24   12.80
  -1  -4   6   57.89    4.60
  -1  -4   6   59.29    2.10
   1   4  -6   62.49    4.20
   1   4  -6   64.09    5.10
  -1  -5   6  162.38    4.20
  -1  -5   6  171.58    7.00
   1   5  -6  180.98    8.10
   1   5  -6  182.98    6.40
  -1  -6   6   -0.50    2.80
   1   6  -6    2.40    3.00
   1   6  -6    1.70    3.90
   1   6  -6    2.60    2.40
  -1  -7   6  171.78    8.10
   1   7  -6  177.58    9.80
   1   7  -6  173.48    8.50
   1   7  -6  176.98    7.00
  -1  -8   6    4.90    3.60
   1   8  -6    7.40    3.50
   1   8  -6    8.10    4.00
   1   8  -6   11.20    5.20
   1   9  -6  119.19    9.80
   1   9  -6   95.69    7.60
   1  10  -6   -4.20    4.20
   1  10  -6   -4.40    5.00
  -2  10   6   24.10    6.50
   2 -10  -6   22.30    5.90
  -2   9   6   18.30    5.80
  -2   9   6    3.70    3.60
   2  -9  -6    9.20    4.70
  -2   8   6   16.40    4.00
  -2   8   6   16.60    5.20
   2  -8  -6   18.20    4.70
  -2   7   6   18.40    5.00
  -2   7   6   10.10    3.50
   2  -7  -6    9.50    4.20
  -2   6   6   11.80    3.20
  -2   6   6    8.00    2.70
  -2   6   6   18.90    4.30
   2  -6  -6    1.50    3.50
  -2   5   6   23.80    2.80
  -2   5   6   13.50    3.10
  -2   5   6   14.10    3.40
   2  -5  -6   14.10    3.70
  -2   4   6   85.19    5.00
  -2   4   6   73.49    5.10
  -2   4   6   81.89    4.00
   2  -4  -6   82.89    5.50
  -2   3   6   16.00    3.30
  -2   3   6   14.40    2.10
  -2   3   6   21.60    3.10
   2  -3  -6   15.10    2.90
  -2   2   6    2.30    2.70
  -2   2   6    1.40    2.00
  -2   2   6    1.70    1.60
   2  -2  -6    3.30    2.10
  -2   1   6  180.98    6.10
  -2   1   6  175.68    5.10
  -2   1   6  175.78    5.60
   2  -1  -6  190.18    5.70
  -2   0   6  672.83   12.80
  -2   0   6  672.63   11.70
  -2   0   6  674.73   12.30
  -2   0   6  663.63   12.10
   2   0  -6  660.03   11.60
  -2  -1   6  177.18    5.40
  -2  -1   6  168.48    4.50
  -2  -1   6  176.08    5.80
  -2  -1   6  176.98    5.90
   2   1  -6  175.28    6.10
   2   1  -6  183.58    5.30
   2   1  -6  170.78    4.40
  -2  -2   6    4.30    1.30
  -2  -2   6    2.20    2.10
   2   2  -6    4.00    1.90
   2   2  -6    5.10    2.60
  -2  -3   6   16.40    1.50
  -2  -3   6   17.20    3.10
   2   3  -6   14.20    3.10
   2   3  -6   18.50    2.40
  -2  -4   6   79.49    5.40
  -2  -4   6   76.79    2.80
   2   4  -6   85.29    4.50
   2   4  -6   79.59    5.80
  -2  -5   6   18.50    2.00
  -2  -5   6   14.80    3.40
   2   5  -6   18.90    4.20
   2   5  -6   15.20    3.60
   2   5  -6   19.50    3.00
  -2  -6   6   12.30    3.60
   2   6  -6   10.00    2.70
   2   6  -6    9.60    4.50
   2   6  -6   13.80    3.80
  -2  -7   6   13.90    4.10
   2   7  -6   14.90    5.00
   2   7  -6   16.50    4.10
   2   7  -6   17.70    3.00
  -2  -8   6   22.60    5.00
   2   8  -6   14.80    4.70
   2   8  -6   21.60    5.20
   2   9  -6    7.50    4.50
   2   9  -6    9.00    5.50
   2  10  -6   24.70    5.70
   2  10  -6   23.60    6.50
  -3  10   6    9.10    5.80
   3 -10  -6   -0.60    4.80
  -3   9   6   15.60    5.70
  -3   9   6    9.10    4.20
   3  -9  -6   13.20    5.00
  -3   8   6   21.20    4.50
  -3   8   6   25.80    5.40
   3  -8  -6   20.60    5.10
  -3   7   6   11.20    3.80
  -3   7   6   10.90    4.70
   3  -7  -6   14.80    4.40
  -3   6   6    9.00    3.30
  -3   6   6   10.70    3.90
   3  -6  -6   16.80    4.10
  -3   5   6   94.09    3.80
  -3   5   6   91.79    5.50
   3  -5  -6   82.19    6.10
  -3   4   6  513.85   13.00
  -3   4   6  506.35   12.00
  -3   4   6  495.45    9.20
   3  -4  -6  490.15   12.30
  -3   3   6   78.59    5.10
  -3   3   6   75.09    3.10
  -3   3   6   70.79    5.30
   3  -3  -6   77.39    4.80
  -3   2   6  990.20   18.40
  -3   2   6  990.90   15.80
  -3   2   6  937.21   17.70
   3  -2  -6 1030.60   18.00
  -3   1   6  153.48    5.70
  -3   1   6  164.08    6.20
  -3   1   6  159.98    5.70
  -3   1   6  153.58    4.80
   3  -1  -6  154.88    5.60
  -3   0   6    1.50    2.10
  -3   0   6   -1.50    2.30
  -3   0   6   -0.70    1.90
  -3   0   6   -2.20    1.80
   3   0  -6   -2.50    1.70
  -3  -1   6  155.48    5.70
  -3  -1   6  151.08    5.20
  -3  -1   6  153.88    4.90
  -3  -1   6  158.58    5.90
   3   1  -6  153.98    5.10
  -3  -2   6  977.80   17.60
  -3  -2   6  945.41   15.60
  -3  -2   6  945.01   17.50
   3   2  -6  974.70   17.70
   3   2  -6  963.40   16.30
  -3  -3   6   77.29    5.30
  -3  -3   6   74.19    3.40
   3   3  -6   78.69    5.10
   3   3  -6   73.39    3.90
  -3  -4   6  502.35    9.60
  -3  -4   6  530.25   12.80
   3   4  -6  486.75   12.50
   3   4  -6  529.45   12.70
   3   4  -6  493.05   10.20
  -3  -5   6   93.09    6.40
  -3  -5   6   90.79    3.90
   3   5  -6   82.99    6.20
   3   5  -6  100.49    6.70
   3   5  -6   87.59    4.50
  -3  -6   6   14.20    4.10
   3   6  -6    4.50    3.80
   3   6  -6   16.40    4.70
   3   6  -6   17.10    2.70
  -3  -7   6   14.90    4.50
   3   7  -6   10.30    4.80
   3   7  -6    9.80    4.20
  -3  -8   6   33.00    5.70
   3   8  -6   25.30    5.40
   3   8  -6   21.40    5.80
   3   9  -6   20.10    5.80
   3   9  -6   14.60    5.10
   3  10  -6   -5.20    4.90
   3  10  -6   -3.70    4.60
  -4  10   6   28.00    7.30
  -4  10   6   26.90    5.70
   4 -10  -6   21.00    5.90
  -4   9   6   47.00    6.30
  -4   9   6   34.40    7.20
   4  -9  -6   32.70    6.10
  -4   8   6   61.09    7.80
  -4   8   6   62.79    6.40
   4  -8  -6   52.89    6.40
  -4   7   6  281.17   10.80
  -4   7   6  279.37   12.30
   4  -7  -6  289.17   11.40
  -4   6   6   69.19    6.10
  -4   6   6   60.99    6.10
   4  -6  -6   71.09    6.40
  -4   5   6  308.87   11.00
  -4   5   6  314.57   10.00
   4  -5  -6  296.07   10.20
  -4   4   6  184.58    8.20
  -4   4   6  176.78    7.60
   4  -4  -6  166.78    7.60
  -4   3   6  109.89    6.40
  -4   3   6  111.09    3.40
  -4   3   6  113.29    6.20
   4  -3  -6  111.09    6.00
  -4   2   6    5.90    2.60
  -4   2   6    5.00    1.60
  -4   2   6   10.20    3.30
  -4   2   6    5.00    2.50
   4  -2  -6    7.40    2.60
  -4   1   6  271.57    7.80
  -4   1   6  275.67    6.80
  -4   1   6  279.27    8.30
  -4   1   6  289.17    8.10
   4  -1  -6  277.27    7.80
  -4   0   6  910.91   16.60
  -4   0   6  911.61   16.20
  -4   0   6  931.41   16.80
  -4   0   6  906.21   17.00
  -4  -1   6  288.97    8.10
  -4  -1   6  280.77    7.60
  -4  -1   6  281.97    7.90
  -4  -1   6  291.17    7.60
  -4  -2   6    9.30    3.00
  -4  -2   6    8.70    2.80
  -4  -2   6    9.00    2.20
  -4  -2   6    7.30    2.20
   4   2  -6   11.90    2.20
   4   2  -6    9.00    2.70
  -4  -3   6  112.49    6.30
  -4  -3   6  109.69    4.60
   4   3  -6  119.99    4.70
   4   3  -6  110.69    6.30
   4   3  -6  114.69    5.80
  -4  -4   6  165.48    5.40
  -4  -4   6  162.88    7.60
   4   4  -6  155.68    7.60
   4   4  -6  160.18    7.10
   4   4  -6  149.09    5.20
  -4  -5   6  331.37    8.20
  -4  -5   6  318.57   11.00
   4   5  -6  331.47   11.20
   4   5  -6  340.37   10.80
   4   5  -6  336.07    8.10
  -4  -6   6   62.79    6.20
   4   6  -6   73.79    6.50
   4   6  -6   68.29    6.40
  -4  -7   6  275.07   11.50
   4   7  -6  260.87   11.10
   4   7  -6  247.58   11.10
   4   8  -6   54.49    7.00
   4   8  -6   63.39    7.30
   4   9  -6   42.50    6.90
   4   9  -6   31.60    6.30
   4  10  -6   17.60    6.00
   4  10  -6   11.10    5.90
  -5   9   6   86.49    9.20
  -5   9   6   94.99    8.60
   5  -9  -6  115.69    9.30
  -5   8   6   17.00    4.90
  -5   8   6   16.90    6.00
   5  -8  -6   18.60    5.40
  -5   7   6   34.60    5.70
  -5   7   6   30.70    5.90
   5  -7  -6   42.90    6.20
  -5   6   6   -0.90    3.60
  -5   6   6   -0.20    3.70
   5  -6  -6   -3.70    3.60
  -5   5   6   14.70    4.20
  -5   5   6   16.80    4.20
   5  -5  -6   13.80    4.20
  -5   4   6    3.50    3.60
  -5   4   6    4.40    3.40
   5  -4  -6    7.80    3.60
  -5   3   6   69.69    5.70
  -5   3   6   62.59    5.00
  -5   3   6   75.09    5.90
   5  -3  -6   61.09    5.20
  -5   2   6    6.60    2.70
  -5   2   6   11.20    3.20
  -5   2   6    9.70    1.90
  -5   2   6    9.70    3.30
   5  -2  -6   16.10    3.60
  -5   1   6   20.20    3.20
  -5   1   6   23.50    2.70
  -5   1   6   26.60    3.70
  -5   1   6   26.30    3.80
   5  -1  -6   30.20    3.90
  -5   0   6    3.60    2.60
  -5   0   6   -0.50    2.10
  -5   0   6    1.80    2.40
  -5   0   6    0.20    2.50
  -5  -1   6   24.70    3.40
  -5  -1   6   20.40    3.00
  -5  -1   6   17.90    3.10
  -5  -1   6   19.30    3.20
   5   1  -6   29.70    3.50
  -5  -2   6    7.60    2.30
  -5  -2   6    4.80    2.70
  -5  -2   6   10.10    3.10
  -5  -2   6   10.80    2.60
   5   2  -6    8.90    2.30
   5   2  -6    8.40    2.70
   5   2  -6   10.90    3.10
  -5  -3   6   66.09    4.60
  -5  -3   6   77.09    6.00
   5   3  -6   76.69    5.20
   5   3  -6   68.19    4.10
   5   3  -6   75.29    5.70
  -5  -4   6    1.00    3.40
  -5  -4   6    5.00    2.50
   5   4  -6    5.80    2.20
   5   4  -6    4.40    3.00
   5   4  -6   10.00    3.80
  -5  -5   6   15.30    4.40
  -5  -5   6   16.80    2.90
   5   5  -6    4.50    3.80
   5   5  -6    8.30    3.50
  -5  -6   6    7.80    4.10
   5   6  -6   -0.80    3.60
   5   6  -6   -0.70    4.00
  -5  -7   6   32.90    5.90
   5   7  -6   30.30    5.50
   5   7  -6   26.70    5.50
   5   8  -6   13.20    5.20
   5   8  -6    1.10    4.80
   5   9  -6   98.19    9.40
   5   9  -6   93.19    8.90
  -6   9   6   11.80    6.10
  -6   9   6    5.80    5.10
   6  -9  -6   14.20    5.50
  -6   8   6   92.29    9.50
  -6   8   6   77.59    8.00
   6  -8  -6   86.99    8.40
  -6   7   6    1.60    4.80
  -6   7   6    9.90    4.80
   6  -7  -6    6.10    4.60
  -6   6   6   18.70    5.20
  -6   6   6   17.10    4.90
   6  -6  -6   28.70    5.60
  -6   5   6   48.00    5.50
  -6   5   6   50.59    6.40
   6  -5  -6   52.39    6.10
  -6   4   6  185.08    9.20
  -6   4   6  185.18    8.90
  -6   4   6  186.78    9.00
   6  -4  -6  193.88    8.80
  -6   3   6   56.89    5.70
  -6   3   6   52.99    5.60
  -6   3   6   53.59    5.30
   6  -3  -6   46.20    5.10
  -6   2   6  188.88    8.00
  -6   2   6  166.78    7.60
  -6   2   6  168.78    7.90
  -6   2   6  174.68    5.80
   6  -2  -6  181.08    5.30
   6  -2  -6  178.48    8.00
  -6   1   6  102.49    6.00
  -6   1   6   91.99    5.90
  -6   1   6   95.49    4.70
  -6   1   6  103.49    6.40
   6  -1  -6   95.79    4.70
   6  -1  -6   98.09    6.30
  -6   0   6  202.58    7.40
  -6   0   6  189.18    7.70
  -6   0   6  182.98    7.40
  -6   0   6  195.18    6.90
   6   0  -6  197.58    6.80
  -6  -1   6  104.99    5.80
  -6  -1   6  102.19    6.00
  -6  -1   6  104.69    5.80
  -6  -1   6   93.79    5.40
   6   1  -6   95.89    5.70
  -6  -2   6  183.98    6.60
  -6  -2   6  188.08    7.30
  -6  -2   6  177.38    7.80
  -6  -2   6  181.88    7.30
   6   2  -6  192.58    7.40
   6   2  -6  191.28    7.80
   6   2  -6  193.28    6.60
  -6  -3   6   62.99    4.90
  -6  -3   6   56.69    4.00
  -6  -3   6   56.69    5.50
   6   3  -6   50.99    3.90
   6   3  -6   50.39    5.30
   6   3  -6   60.89    4.90
  -6  -4   6  190.88    7.40
  -6  -4   6  184.58    9.00
   6   4  -6  172.78    7.70
   6   4  -6  196.28    8.80
  -6  -5   6   55.89    4.80
  -6  -5   6   56.89    6.10
   6   5  -6   50.09    6.10
   6   5  -6   49.70    5.30
  -6  -6   6   23.30    5.60
   6   6  -6   25.20    5.50
   6   6  -6   20.50    4.70
   6   7  -6   11.80    4.50
   6   7  -6   -1.70    4.30
   6   8  -6   78.39    8.40
   6   9  -6   -3.80    5.20
  -7   8   6   64.09    8.00
  -7   8   6   45.10    7.90
   7  -8  -6   57.89    7.40
  -7   7   6   44.30    7.10
  -7   7   6   42.80    6.40
   7  -7  -6   58.89    7.20
  -7   6   6  133.39    9.40
  -7   6   6  114.09    9.30
   7  -6  -6  116.39    9.30
  -7   5   6    8.60    4.50
  -7   5   6   15.40    5.20
   7  -5  -6   13.90    4.60
  -7   4   6   52.59    6.30
  -7   4   6   65.59    6.70
  -7   4   6   61.59    6.70
   7  -4  -6   66.69    6.70
  -7   3   6   94.89    6.90
  -7   3   6   98.89    7.40
  -7   3   6   88.99    6.90
   7  -3  -6   92.19    6.90
  -7   2   6   74.19    6.20
  -7   2   6   76.59    6.40
  -7   2   6   76.19    6.20
   7  -2  -6   75.89    6.50
  -7   1   6 1042.10   18.60
  -7   1   6 1048.80   20.80
  -7   1   6 1016.00   20.80
  -7   1   6 1058.99   21.80
   7  -1  -6 1007.50   21.60
   7  -1  -6 1022.90   18.60
  -7   0   6   -1.20    2.90
  -7   0   6   -2.00    2.80
  -7   0   6   -1.30    3.00
  -7   0   6    0.30    2.70
   7   0  -6    0.90    2.40
  -7  -1   6 1019.70   21.10
  -7  -1   6 1005.60   20.30
  -7  -1   6 1039.10   20.20
  -7  -1   6 1075.69   20.00
   7   1  -6 1049.89   20.40
   7   1  -6 1016.20   20.20
  -7  -2   6   77.59    5.70
  -7  -2   6   90.19    6.20
  -7  -2   6   73.69    5.90
  -7  -2   6   72.49    5.10
   7   2  -6   74.09    5.90
   7   2  -6   78.69    5.70
   7   2  -6   87.09    5.30
  -7  -3   6  105.39    7.40
  -7  -3   6   99.29    6.60
   7   3  -6  100.59    7.00
   7   3  -6   94.19    5.90
  -7  -4   6   68.09    6.70
  -7  -4   6   60.89    5.50
   7   4  -6   56.69    6.40
   7   4  -6   69.59    5.80
   7   5  -6    9.30    4.80
   7   6  -6  100.09    8.40
   7   7  -6   43.70    7.10
   7   8  -6   49.40    7.50
  -8   7   6  140.19   10.70
  -8   7   6  132.39   11.00
   8  -7  -6  133.79   10.60
  -8   6   6   -2.30    4.70
  -8   6   6    3.80    4.90
   8  -6  -6   -2.90    4.60
  -8   5   6    3.00    4.70
  -8   5   6    2.50    4.30
   8  -5  -6    1.40    4.40
  -8   4   6   -2.10    4.10
  -8   4   6    6.40    4.50
  -8   4   6   -4.50    3.70
   8  -4  -6   -5.90    3.70
  -8   3   6   21.50    5.00
  -8   3   6   20.20    4.60
  -8   3   6   29.00    5.30
   8  -3  -6   18.90    4.60
  -8   2   6    6.00    4.00
  -8   2   6    5.00    3.70
  -8   2   6    1.50    3.40
   8  -2  -6    3.40    3.80
  -8   1   6   -0.50    3.20
  -8   1   6    0.40    3.30
  -8   1   6   -4.30    3.60
   8  -1  -6    1.20    3.80
  -8   0   6   46.50    5.40
  -8   0   6   48.60    5.00
  -8   0   6   47.60    5.10
   8   0  -6   40.90    4.30
  -8  -1   6    6.70    3.30
  -8  -1   6    8.90    3.70
  -8  -1   6    1.00    2.80
   8   1  -6    3.10    3.00
   8   1  -6    7.30    3.10
  -8  -2   6    0.20    3.40
   8   2  -6    5.70    3.30
  -8  -3   6   23.50    4.50
   8   3  -6   24.80    4.70
  -8  -4   6    3.80    3.40
   8   4  -6    0.90    4.00
   8   5  -6    8.80    4.90
   8   6  -6    3.50    5.00
   8   7  -6  123.69   10.40
  -9   6   6    4.60    5.30
  -9   6   6   11.40    5.50
   9  -6  -6    4.50    5.20
  -9   5   6   30.90    6.70
  -9   5   6   32.50    6.20
  -9   5   6   32.50    6.00
   9  -5  -6   22.70    6.10
  -9   4   6   76.29    7.80
  -9   4   6   72.99    8.00
  -9   4   6   63.99    7.20
   9  -4  -6   84.89    8.50
  -9   3   6   -2.30    4.00
  -9   3   6    1.10    4.60
  -9   3   6    4.00    4.10
   9  -3  -6    7.50    4.80
  -9   2   6   60.79    8.20
  -9   2   6   54.39    6.60
  -9   2   6   67.49    6.70
   9  -2  -6   54.19    6.60
  -9   1   6   35.90    5.30
  -9   1   6   48.00    6.30
   9  -1  -6   55.69    6.70
  -9   0   6    5.60    3.80
  -9  -1   6   45.00    5.50
  -9  -1   6   40.80    5.70
   9   1  -6   49.10    5.30
  -9  -2   6   58.19    6.40
   9   2  -6   58.79    6.10
  -9  -3   6    2.90    4.10
   9   3  -6    1.70    4.00
  -9  -4   6   71.79    6.80
   9   4  -6   67.69    7.20
   9   5  -6   33.60    6.70
   9   6  -6    2.10    5.20
 -10   5   6    6.30    5.60
 -10   5   6   -6.90    5.00
  10  -5  -6    5.70    5.30
 -10   4   6    2.60    4.80
 -10   4   6    4.20    5.10
  10  -4  -6    1.90    5.00
 -10   3   6   84.39    8.70
 -10   3   6   78.89    8.00
  10  -3  -6   88.99    8.90
 -10   2   6   51.19    6.60
 -10   2   6   39.70    6.40
  10  -2  -6   41.30    6.70
 -10   1   6    3.10    4.70
 -10   1   6   -1.90    4.00
  10  -1  -6   -5.90    4.00
 -10   0   6    4.20    4.70
 -10   0   6    1.90    3.70
 -10  -1   6    6.10    4.50
 -10  -2   6   40.60    6.10
  10   2  -6   45.50    8.50
 -10  -3   6   79.19    7.60
  10   3  -6   83.79    7.70
 -10  -4   6    4.60    4.50
  10   4  -6    5.80    5.00
  10   5  -6   -3.90    4.50
 -11   3   6   57.79    8.20
 -11   3   6   75.49    8.00
  11  -3  -6   73.99    8.80
 -11   2   6  120.89    9.50
 -11   2   6  122.99   10.20
  11  -2  -6  109.79    9.60
 -11   1   6  150.38   10.50
 -11   1   6  124.59   10.20
  11  -1  -6  144.49   10.80
 -11   0   6   -2.80    4.50
 -11  -1   6  146.69   10.40
 -11  -2   6  110.99    9.30
 -11  -3   6   73.89    8.00
  11   3   7   23.00    6.60
 -11  -2  -7    2.30    5.60
 -11  -1  -7    9.60    5.60
 -11   0  -7   10.20    6.00
 -11   1  -7   -1.00    5.00
 -11   2  -7    4.60    5.40
  10   5   7   44.30    8.00
 -10  -5  -7   33.00    7.00
  10   4   7   53.69    8.10
 -10  -4  -7   62.99    8.10
  10   3   7   -5.40    4.80
 -10  -3  -7   10.60    5.50
  10   2   7   44.60    6.60
 -10  -2  -7   42.50    7.00
 -10  -1  -7   57.09    7.80
 -10   0  -7    8.60    5.40
 -10   1  -7   54.09    7.30
 -10   2  -7   50.69    6.40
 -10   2  -7   38.30    6.80
 -10   3  -7    0.60    4.70
 -10   3  -7    5.90    5.20
 -10   4  -7   45.10    7.20
 -10   4  -7   59.09    7.70
  10  -5   7   46.60    7.10
 -10   5  -7   43.50    7.10
 -10   5  -7   37.50    7.20
   9   6   7    5.80    5.90
  -9  -6  -7    7.40    5.50
   9   5   7   -3.20    5.40
  -9  -5  -7   -4.60    4.50
   9   4   7   42.70    7.00
  -9  -4  -7   42.70    6.80
   9   3   7   47.30    6.80
  -9  -3  -7   60.39    7.50
   9   2   7  108.79    8.50
  -9  -2  -7  105.59    9.00
   9   1   7  117.69    8.50
  -9  -1  -7  126.39    9.60
  -9   0  -7  140.09    9.80
  -9   1  -7  114.69    7.70
  -9   1  -7  115.79    9.20
  -9   2  -7   91.89    8.00
  -9   2  -7  119.69    7.90
  -9   3  -7   57.49    6.90
  -9   3  -7   59.09    6.90
  -9   4  -7   49.40    6.70
  -9   4  -7   41.80    6.40
   9  -5   7    4.40    4.50
  -9   5  -7    6.20    5.00
  -9   5  -7    4.60    4.70
   9  -6   7    7.00    4.70
  -9   6  -7    9.80    5.40
  -9   6  -7   17.60    5.70
   8   7   7   -1.80    5.70
  -8  -7  -7    4.60    5.30
   8   6   7   91.19    9.40
  -8  -6  -7   84.09    8.40
   8   5   7    6.00    5.40
  -8  -5  -7   25.70    5.90
   8   4   7   -3.70    4.50
  -8  -4  -7    5.90    4.80
   8   3   7   75.49    7.20
  -8  -3  -7   69.29    7.20
   8   2   7    7.80    4.30
  -8  -2  -7    5.00    4.20
   8   1   7  215.58    9.60
  -8  -1  -7  223.48   10.60
   8   0   7   -5.10    3.20
  -8   0  -7   -0.20    3.00
  -8   0  -7    1.30    4.00
  -8   1  -7  224.58    9.10
  -8   1  -7  207.18   10.20
  -8   2  -7   16.40    4.70
  -8   2  -7    7.80    4.10
  -8   3  -7   75.09    7.00
  -8   3  -7   72.79    6.80
  -8   4  -7   -4.50    3.80
  -8   4  -7    3.70    4.30
   8  -5   7   16.40    4.80
  -8   5  -7   19.80    5.50
  -8   5  -7   19.00    4.90
   8  -6   7   85.59    7.60
  -8   6  -7   91.19    8.10
  -8   6  -7   92.19    8.90
   8  -7   7    9.00    5.30
  -8   7  -7    7.10    4.90
  -8   7  -7    5.00    5.70
   7   8   7    6.30    6.30
  -7  -8  -7    9.80    5.60
   7   7   7  110.29   10.10
  -7  -7  -7  101.69    9.00
   7   6   7    9.10    5.30
  -7  -6  -7    2.40    4.50
   7   5   7  258.37   12.10
  -7  -5  -7  250.17   11.50
   7   4   7   70.39    7.20
  -7  -4  -7   49.50    6.20
   7   3   7   36.40    5.60
  -7  -3  -7   52.59    6.20
   7   2   7  394.96   12.40
  -7  -2  -7  394.76   12.60
   7   1   7   26.40    4.50
  -7  -1  -7   28.80    3.50
  -7  -1  -7   18.50    4.50
   7   0   7  388.66   11.20
  -7   0  -7  386.76   10.60
  -7   0  -7  400.46   12.50
   7  -1   7   29.90    4.00
  -7   1  -7   30.60    4.90
  -7   1  -7   26.10    4.30
  -7   2  -7  393.26   12.60
  -7   2  -7  409.26   12.10
  -7   3  -7   48.90    5.70
  -7   3  -7   52.09    5.90
  -7   4  -7   65.29    6.10
  -7   4  -7   65.99    5.80
  -7   4  -7   69.49    7.00
   7  -5   7  261.37   10.60
  -7   5  -7  250.87   10.40
  -7   5  -7  238.18   10.20
  -7   5  -7  249.88   11.40
   7  -6   7    1.60    3.70
  -7   6  -7    5.90    4.50
  -7   6  -7    1.10    4.20
  -7   6  -7    3.00    4.00
   7  -7   7  111.29   10.80
  -7   7  -7   96.59    8.60
  -7   7  -7  117.69    9.60
  -7   7  -7  108.39   10.10
  -7   8  -7   21.30    6.10
  -7   8  -7   12.30    5.80
   6   9   7    1.50    6.00
  -6  -9  -7   -6.40    4.80
   6   8   7  188.38   12.20
  -6  -8  -7  185.58   11.20
   6   7   7   22.50    5.70
  -6  -7  -7   27.00    5.90
   6   6   7   79.99    8.00
  -6  -6  -7   95.19    8.20
   6   5   7  141.59    9.20
  -6  -5  -7  122.19    8.60
   6   4   7   28.50    5.40
  -6  -4  -7   33.10    5.20
   6   3   7   43.20    5.40
  -6  -3  -7   45.00    5.50
   6   2   7  210.38    8.80
  -6  -2  -7  203.68    9.10
  -6  -2  -7  196.38    5.90
   6   1   7    4.70    3.10
  -6  -1  -7    0.30    2.20
  -6  -1  -7    1.30    3.40
   6   0   7    3.30    3.00
  -6   0  -7   -1.50    3.10
  -6   0  -7   -0.70    2.40
   6  -1   7    1.70    2.60
  -6   1  -7    1.20    3.30
  -6   1  -7   -0.10    2.80
   6  -2   7  207.88    6.80
  -6   2  -7  219.78    8.50
  -6   2  -7  195.58    8.50
  -6   2  -7  201.58    6.70
  -6   3  -7   43.30    4.40
  -6   3  -7   43.90    4.90
  -6   3  -7   37.30    4.80
  -6   4  -7   26.40    4.30
  -6   4  -7   31.00    4.60
  -6   4  -7   31.20    4.50
   6  -5   7  129.79    7.30
  -6   5  -7  119.39    7.90
  -6   5  -7  136.99    8.50
  -6   5  -7  123.99    7.30
   6  -6   7   71.79    6.20
  -6   6  -7   82.09    7.30
  -6   6  -7   71.49    6.30
  -6   6  -7   61.49    6.70
  -6   7  -7   29.90    6.00
  -6   7  -7   28.70    6.00
  -6   8  -7  179.68   11.60
  -6   8  -7  193.38   11.40
  -6   9  -7    0.10    5.20
  -6   9  -7    0.90    5.70
   5   9   7   26.40    6.80
  -5  -9  -7   33.40    6.40
   5   8   7   11.80    5.50
  -5  -8  -7    8.00    5.00
   5   7   7   64.39    7.30
  -5  -7  -7   70.69    7.00
   5   6   7  116.89    8.60
  -5  -6  -7  121.59    8.30
   5   5   7   20.10    4.90
  -5  -5  -7   19.60    4.60
   5   4   7  779.32   18.10
  -5  -4  -7  774.32   17.90
   5   3   7  132.99    7.40
  -5  -3  -7  120.99    7.30
   5   2   7    5.50    3.40
  -5  -2  -7    5.70    3.30
  -5  -2  -7    7.60    1.90
   5   1   7  272.37    8.70
  -5  -1  -7  267.67    9.10
  -5  -1  -7  249.58    7.00
   5   0   7  151.68    6.60
  -5   0  -7  148.59    5.70
  -5   0  -7  142.29    3.20
  -5   0  -7  161.08    7.00
   5  -1   7  260.07    7.70
  -5   1  -7  249.58    6.10
  -5   1  -7  266.97    8.20
  -5   1  -7  256.07    8.20
   5  -2   7    8.70    2.20
  -5   2  -7    7.40    2.90
  -5   2  -7    9.60    3.20
  -5   2  -7    5.40    2.30
   5  -3   7  123.59    4.80
  -5   3  -7  113.19    6.00
  -5   3  -7  121.79    6.20
  -5   3  -7  116.19    6.80
  -5   4  -7  792.92   16.60
  -5   4  -7  774.92   17.60
  -5   4  -7  787.82   17.20
   5  -5   7   15.60    3.40
  -5   5  -7   21.90    4.50
  -5   5  -7   15.50    3.50
  -5   5  -7   11.70    3.80
   5  -6   7  110.59    6.70
  -5   6  -7  139.79    8.70
  -5   6  -7  128.99    8.60
  -5   6  -7  131.39    7.00
  -5   7  -7   73.29    7.90
  -5   7  -7   89.49    8.00
  -5   8  -7   12.50    5.10
  -5   8  -7   10.00    5.50
  -5   9  -7   35.20    7.10
  -5   9  -7   44.50    6.80
   4  10   7   -6.90    5.00
  -4 -10  -7    2.40    5.10
   4   9   7    1.00    5.30
  -4  -9  -7    3.30    4.90
   4   8   7    1.00    4.90
  -4  -8  -7    4.60    4.70
   4   7   7    9.00    4.80
  -4  -7  -7    5.70    4.20
   4   6   7   36.90    5.40
  -4  -6  -7   35.50    5.30
   4   5   7   15.50    2.60
   4   5   7   15.10    3.90
  -4  -5  -7   10.00    4.00
   4   4   7   38.00    2.80
   4   4   7   35.40    4.80
  -4  -4  -7   40.90    4.60
   4   3   7   43.70    2.40
   4   3   7   48.50    5.00
  -4  -3  -7   42.80    4.50
  -4  -3  -7   50.69    2.50
   4   2   7    3.70    3.10
  -4  -2  -7    2.40    3.00
  -4  -2  -7    4.30    1.70
   4   1   7   19.20    3.40
  -4  -1  -7   16.40    3.00
  -4  -1  -7   23.70    2.60
   4   0   7    2.50    2.60
  -4   0  -7    3.30    2.70
  -4   0  -7    1.10    1.20
  -4   0  -7    5.00    2.30
   4  -1   7   22.20    3.00
  -4   1  -7   23.70    2.40
  -4   1  -7   22.10    3.20
  -4   1  -7   24.50    3.30
   4  -2   7    2.60    2.10
  -4   2  -7    2.30    2.30
  -4   2  -7    5.50    2.70
  -4   2  -7    4.70    2.50
   4  -3   7   43.30    3.30
  -4   3  -7   42.40    4.10
  -4   3  -7   36.60    3.90
  -4   3  -7   46.30    3.90
   4  -4   7   36.30    3.00
  -4   4  -7   35.80    4.50
  -4   4  -7   29.60    4.30
  -4   4  -7   34.50    3.70
   4  -5   7   11.60    3.50
   4  -5   7    9.80    2.80
  -4   5  -7    7.50    2.80
  -4   5  -7    6.70    3.30
  -4   5  -7    3.70    3.70
   4  -6   7   38.70    4.10
  -4   6  -7   35.00    5.10
  -4   6  -7   45.80    6.00
  -4   7  -7   11.10    4.50
  -4   7  -7   10.20    5.10
  -4   8  -7   10.50    4.60
  -4   8  -7    3.60    5.20
  -4   9  -7    7.60    4.80
  -4   9  -7    2.10    5.30
  -4  10  -7    7.80    6.00
  -4  10  -7   -1.30    4.60
   3  10   7   -6.50    5.10
  -3 -10  -7   -0.30    5.30
   3   9   7   16.80    5.80
  -3  -9  -7    9.90    5.50
   3   8   7   -1.90    3.40
   3   8   7   -0.90    4.40
  -3  -8  -7   -3.40    4.30
   3   7   7  223.28    8.90
   3   7   7  217.48   10.30
  -3  -7  -7  232.28   10.40
   3   6   7   49.20    4.70
   3   6   7   52.69    5.80
  -3  -6  -7   52.49    5.90
   3   5   7  793.22   15.60
   3   5   7  802.12   18.00
  -3  -5  -7  798.32   17.70
   3   4   7   44.60    4.50
   3   4   7   48.80    3.50
  -3  -4  -7   40.20    2.40
  -3  -4  -7   41.20    4.50
   3   3   7  265.07    6.20
   3   3   7  283.57    9.00
  -3  -3  -7  278.57    8.90
  -3  -3  -7  260.47    5.70
   3   2   7  752.42   12.10
   3   2   7  773.72   15.50
  -3  -2  -7  764.22   12.90
  -3  -2  -7  779.62   15.40
   3   1   7  455.15   10.60
   3   1   7  431.76    7.30
  -3  -1  -7  438.56   10.30
  -3  -1  -7  446.36    9.00
  -3  -1  -7  436.36    7.40
   3   0   7  311.67    8.10
  -3   0  -7  292.77    7.80
  -3   0  -7  306.77    7.60
  -3   0  -7  290.17    6.10
   3  -1   7  446.76    9.80
  -3   1  -7  471.35    9.30
  -3   1  -7  439.66   10.20
  -3   1  -7  456.35    9.80
   3  -2   7  774.32   14.10
  -3   2  -7  782.52   14.70
  -3   2  -7  816.62   15.50
  -3   2  -7  778.02   14.30
   3  -3   7  267.17    6.90
  -3   3  -7  279.37    8.40
  -3   3  -7  277.37    7.30
  -3   3  -7  262.57    8.50
   3  -4   7   51.99    3.70
   3  -4   7   49.30    3.60
  -3   4  -7   40.10    3.30
  -3   4  -7   42.70    4.40
  -3   4  -7   47.40    4.80
   3  -5   7  791.12   14.60
   3  -5   7  800.32   14.90
  -3   5  -7  759.82   17.10
  -3   5  -7  783.12   14.90
  -3   5  -7  791.22   17.90
   3  -6   7   46.10    3.70
   3  -6   7   46.20    3.90
  -3   6  -7   43.60    5.00
  -3   6  -7   49.60    6.20
  -3   7  -7  195.88    9.30
  -3   7  -7  214.08   10.30
  -3   8  -7    5.00    4.00
  -3   8  -7    3.80    5.10
  -3   9  -7   15.00    5.00
  -3   9  -7   13.50    6.10
  -3  10  -7    3.20    6.20
  -3  10  -7    3.40    4.60
   2  10   7   -2.70    4.70
   2  10   7    1.30    4.60
  -2 -10  -7    0.90    5.30
   2   9   7   26.80    5.60
   2   9   7   27.10    5.40
  -2  -9  -7   19.90    5.60
   2   8   7   -0.50    4.00
   2   8   7    6.10    3.90
  -2  -8  -7    5.80    4.60
   2   7   7   18.10    4.70
   2   7   7   20.20    4.30
  -2  -7  -7   18.60    4.70
   2   6   7   88.99    6.80
   2   6   7   89.19    5.90
  -2  -6  -7  100.89    7.40
   2   5   7  849.61   14.10
   2   5   7  856.71   16.90
   2   5   7  879.31   18.20
  -2  -5  -7  833.12   14.10
  -2  -5  -7  867.71   18.20
   2   4   7  368.16    8.90
   2   4   7  356.76    7.10
   2   4   7  354.06   10.20
  -2  -4  -7  358.56   10.30
  -2  -4  -7  347.87    7.10
   2   3   7  260.57    8.20
   2   3   7  247.08    6.40
  -2  -3  -7  244.58    5.60
  -2  -3  -7  237.58    7.70
   2   2   7  403.16    9.80
   2   2   7  395.66    7.90
  -2  -2  -7  411.36    9.80
  -2  -2  -7  405.26    7.90
   2   1   7 1479.55   23.70
   2   1   7 1425.96   21.40
  -2  -1  -7 1411.16   22.00
  -2  -1  -7 1411.86   23.20
   2   0   7   -4.40    2.10
  -2   0  -7    0.60    1.60
  -2   0  -7    0.80    2.10
  -2   0  -7    3.10    2.10
   2  -1   7 1431.16   23.00
  -2   1  -7 1444.56   22.40
  -2   1  -7 1435.46   22.60
  -2   1  -7 1449.65   23.20
   2  -2   7  404.26    8.80
  -2   2  -7  407.66    8.10
  -2   2  -7  398.86    9.40
  -2   2  -7  402.16    9.70
   2  -3   7  248.18    6.70
  -2   3  -7  248.78    6.00
  -2   3  -7  255.07    8.20
  -2   3  -7  255.87    7.90
   2  -4   7  352.06    8.50
   2  -4   7  346.97    7.50
  -2   4  -7  356.66   10.40
  -2   4  -7  340.57    7.50
   2  -5   7  840.82   15.80
   2  -5   7  856.11   14.80
  -2   5  -7  850.11   18.50
  -2   5  -7  804.52   17.30
   2  -6   7   92.79    5.10
   2  -6   7   96.79    4.80
  -2   6  -7   94.99    7.60
  -2   6  -7   97.89    6.50
   2  -7   7   21.10    3.50
  -2   7  -7   23.90    4.40
  -2   7  -7   19.10    5.30
  -2   7  -7   24.00    3.60
  -2   8  -7    2.40    5.10
  -2   8  -7    6.80    3.80
  -2   9  -7   38.90    7.10
  -2   9  -7   27.60    5.20
  -2  10  -7    5.20    4.30
  -2  10  -7   15.70    6.50
   1  10   7    4.40    5.10
  -1 -10  -7    2.80    5.20
   1   9   7   -8.10    3.70
   1   9   7    3.00    4.40
  -1  -9  -7   -5.20    4.50
   1   8   7  110.69    8.00
   1   8   7  121.09    8.20
  -1  -8  -7  117.19    8.60
   1   7   7   -0.30    3.20
   1   7   7   -0.50    3.40
  -1  -7  -7   -4.80    3.90
   1   6   7   49.10    5.20
   1   6   7   35.30    4.60
   1   6   7   43.30    3.40
  -1  -6  -7   45.90    5.40
   1   5   7  212.68    7.70
   1   5   7  211.28    6.00
   1   5   7  206.88    7.90
  -1  -5  -7  212.98    8.40
   1   4   7   29.60    2.50
   1   4   7   29.80    3.90
   1   4   7   27.00    3.30
  -1  -4  -7   24.40    3.80
   1   3   7  186.28    5.20
   1   3   7  203.78    7.00
   1   3   7  188.48    6.00
  -1  -3  -7  180.28    6.60
  -1  -3  -7  191.48    5.30
   1   2   7  686.53   12.30
   1   2   7  669.03   13.30
   1   2   7  663.63   11.70
  -1  -2  -7  682.43   13.30
  -1  -2  -7  676.03   11.80
   1   1   7  784.62   14.40
   1   1   7  781.02   13.40
  -1  -1  -7  794.02   14.00
  -1  -1  -7  790.12   13.40
   1   0   7  196.08    5.50
   1   0   7  207.98    6.20
  -1   0  -7  203.08    5.70
  -1   0  -7  205.78    5.50
  -1   0  -7  204.38    5.30
   1  -1   7  762.32   13.60
  -1   1  -7  759.72   12.30
  -1   1  -7  752.12   13.50
  -1   1  -7  754.62   13.60
   1  -2   7  668.53   12.40
  -1   2  -7  647.34   10.50
  -1   2  -7  669.03   13.10
  -1   2  -7  656.13   12.90
   1  -3   7  190.78    6.10
   1  -3   7  189.58    4.20
  -1   3  -7  199.38    7.10
  -1   3  -7  198.88    7.30
  -1   3  -7  193.68    4.30
   1  -4   7   28.00    2.20
   1  -4   7   27.80    3.10
  -1   4  -7   25.50    3.90
  -1   4  -7   18.80    3.30
   1  -5   7  212.18    5.20
   1  -5   7  204.58    7.10
  -1   5  -7  212.48    7.70
  -1   5  -7  206.88    8.60
   1  -6   7   40.00    4.10
  -1   6  -7   45.50    4.60
  -1   6  -7   41.60    5.70
   1  -7   7   -0.80    2.60
  -1   7  -7   -0.10    4.30
  -1   7  -7    0.90    2.80
  -1   7  -7    3.20    3.20
   1  -8   7  107.89    6.90
  -1   8  -7  130.59    9.70
  -1   8  -7  113.99    7.40
  -1   8  -7  120.09    6.90
  -1   9  -7   -5.00    3.20
  -1   9  -7    2.20    5.30
  -1  10  -7    3.50    5.10
   0  10   7    2.70    5.00
   0 -10  -7    4.50    5.30
   0   9   7   43.60    6.60
   0  -9  -7   35.10    6.10
   0   8   7   76.89    7.20
   0   8   7   69.59    6.20
   0  -8  -7   58.19    6.50
   0   7   7    3.70    3.60
   0   7   7    0.40    2.40
   0   7   7   -1.60    3.10
   0  -7  -7   -0.60    3.90
   0   6   7   73.99    5.80
   0   6   7   72.99    4.70
   0   6   7   62.99    5.60
   0  -6  -7   72.29    5.90
   0   5   7   59.49    4.00
   0   5   7   64.59    4.80
   0   5   7   52.29    4.60
   0  -5  -7   63.49    5.20
   0   4   7  130.29    5.80
   0   4   7  127.09    6.00
   0   4   7  137.09    5.10
   0  -4  -7  135.09    6.40
   0   3   7  322.57    8.40
   0   3   7  316.67    8.50
   0   3   7  327.57    7.50
   0  -3  -7  318.37    8.80
   0   2   7   38.60    3.30
   0   2   7   37.40    2.90
   0   2   7   42.10    3.60
   0  -2  -7   32.30    3.40
   0  -2  -7   36.60    2.90
   0   1   7  917.41   15.80
   0   1   7  902.41   15.30
   0   1   7  920.91   15.70
   0  -1  -7  921.41   15.40
   0  -1  -7  906.11   15.30
   0   0   7    0.30    2.10
   0   0   7    2.20    2.20
   0   0  -7    3.40    2.00
   0   0  -7   -0.20    1.70
   0  -1   7  923.21   15.70
   0   1  -7  898.51   15.40
   0   1  -7  897.81   15.90
   0   1  -7  892.61   13.60
   0  -2   7   29.00    2.90
   0   2  -7   28.50    3.20
   0   2  -7   30.30    3.00
   0  -3   7  336.37    8.50
   0   3  -7  337.27    9.20
   0   3  -7  326.87    8.60
   0  -4   7  131.29    5.70
   0   4  -7  117.49    5.70
   0   4  -7  132.09    6.50
   0  -5   7   50.49    4.30
   0  -5   7   55.99    2.60
   0   5  -7   50.59    5.20
   0   5  -7   63.69    4.80
   0  -6   7   86.99    5.60
   0   6  -7   55.79    5.80
   0   6  -7   71.99    5.30
   0  -7   7   -2.50    2.60
   0   7  -7    4.50    2.90
   0   7  -7   -1.10    3.00
   0   7  -7   -1.20    4.30
   0  -8   7   59.59    5.80
   0   8  -7   74.39    8.10
   0   8  -7   78.99    6.10
   0   8  -7   60.79    5.90
   0  -9   7   37.30    5.30
   0   9  -7   36.10    5.40
   0   9  -7   48.50    7.20
   0  10  -7    4.10    5.80
  -1  10   7   -1.90    5.00
   1 -10  -7    9.60    5.50
  -1   9   7    2.90    4.70
   1  -9  -7   -0.50    4.50
  -1   8   7   51.79    5.00
  -1   8   7   44.20    5.90
   1  -8  -7   44.40    5.90
  -1   7   7   53.29    6.20
  -1   7   7   53.89    4.90
  -1   7   7   50.09    4.60
   1  -7  -7   55.29    6.10
  -1   6   7    3.30    3.60
  -1   6   7   -0.10    2.60
  -1   6   7    1.20    2.50
   1  -6  -7    7.60    3.40
  -1   5   7    6.20    2.50
  -1   5   7    0.20    2.40
  -1   5   7    0.30    3.00
   1  -5  -7   -0.30    3.10
  -1   4   7  554.74   11.70
  -1   4   7  573.64   11.90
  -1   4   7  543.95   12.90
   1  -4  -7  570.04   12.90
  -1   3   7  361.46    9.50
  -1   3   7  403.96    9.00
  -1   3   7  382.76    8.80
   1  -3  -7  373.76    9.40
  -1   2   7    2.90    2.30
  -1   2   7    1.50    2.10
  -1   2   7    0.70    2.00
   1  -2  -7    3.30    2.50
  -1   1   7 1202.18   20.20
  -1   1   7 1178.98   19.60
  -1   1   7 1218.88   19.60
   1  -1  -7 1240.18   19.60
  -1   0   7   58.39    3.90
  -1   0   7   60.19    3.80
  -1   0   7   57.19    4.20
   1   0  -7   51.59    3.90
   1   0  -7   55.79    3.20
  -1  -1   7 1224.78   20.40
  -1  -1   7 1213.68   20.10
   1   1  -7 1222.58   20.60
   1   1  -7 1215.88   17.90
   1   1  -7 1227.08   19.80
  -1  -2   7   -2.10    2.00
   1   2  -7    1.00    2.10
   1   2  -7    6.30    2.60
  -1  -3   7  376.56    9.50
   1   3  -7  365.16    9.80
   1   3  -7  391.66    9.10
  -1  -4   7  556.14   12.60
   1   4  -7  543.95   13.20
   1   4  -7  549.45   11.60
  -1  -5   7    1.30    1.10
  -1  -5   7    5.50    2.90
   1   5  -7   -2.30    3.50
   1   5  -7    5.50    2.60
  -1  -6   7   -0.70    2.90
   1   6  -7   -0.10    3.90
   1   6  -7    4.70    3.20
   1   6  -7    1.50    2.50
  -1  -7   7   51.09    5.40
   1   7  -7   46.30    6.00
   1   7  -7   46.80    5.30
   1   7  -7   44.60    4.40
  -1  -8   7   39.50    5.40
   1   8  -7   40.50    6.70
   1   8  -7   37.50    4.30
   1   8  -7   36.50    5.10
  -1  -9   7    8.50    4.10
   1   9  -7   -1.60    3.80
   1   9  -7    3.40    5.30
   1  10  -7   -4.00    5.40
   1  10  -7    3.10    4.60
  -2  10   7  116.69   10.60
   2 -10  -7  116.19    9.60
  -2   9   7   28.70    6.30
  -2   9   7   30.60    4.90
   2  -9  -7   25.60    5.50
  -2   8   7  845.72   19.00
  -2   8   7  890.91   22.30
   2  -8  -7  877.21   21.00
  -2   7   7   35.30    4.60
  -2   7   7   39.50    5.90
   2  -7  -7   46.60    5.80
  -2   6   7   61.89    4.40
  -2   6   7   59.19    6.10
  -2   6   7   56.89    5.00
   2  -6  -7   51.69    5.60
  -2   5   7  332.27    8.30
  -2   5   7  327.07    9.40
  -2   5   7  324.47   10.70
   2  -5  -7  315.17   10.20
  -2   4   7  393.86   10.90
  -2   4   7  388.26    8.80
  -2   4   7  413.36   10.20
   2  -4  -7  401.46   10.80
  -2   3   7  188.78    5.40
  -2   3   7  183.98    6.90
  -2   3   7  168.18    6.30
   2  -3  -7  185.48    6.60
  -2   2   7   76.99    3.80
  -2   2   7   74.29    4.50
   2  -2  -7   71.49    4.60
  -2   1   7  182.78    5.90
  -2   1   7  180.58    6.40
  -2   1   7  173.28    5.40
   2  -1  -7  186.98    5.80
  -2   0   7    1.30    2.20
  -2   0   7   -1.70    1.90
  -2   0   7    2.20    2.50
   2   0  -7    0.20    1.60
   2   0  -7   -1.20    2.10
  -2  -1   7  185.98    6.30
  -2  -1   7  177.58    5.50
  -2  -1   7  174.38    5.90
  -2  -1   7  176.88    4.60
   2   1  -7  179.48    6.20
   2   1  -7  174.48    4.50
   2   1  -7  185.88    5.60
  -2  -2   7   64.09    4.70
  -2  -2   7   67.59    2.60
  -2  -2   7   66.59    4.70
   2   2  -7   72.79    4.90
   2   2  -7   75.29    2.70
   2   2  -7   77.09    4.00
  -2  -3   7  172.38    3.70
  -2  -3   7  179.78    6.80
   2   3  -7  174.08    7.10
   2   3  -7  183.98    5.80
  -2  -4   7  383.96    6.70
  -2  -4   7  403.86   10.70
   2   4  -7  401.86   11.20
   2   4  -7  400.96    9.30
  -2  -5   7  289.17    7.40
  -2  -5   7  310.17    9.80
   2   5  -7  302.67    8.30
   2   5  -7  313.67   10.60
  -2  -6   7   49.30    5.10
   2   6  -7   56.99    4.40
   2   6  -7   57.49    5.60
   2   6  -7   69.69    6.70
  -2  -7   7   38.20    5.30
   2   7  -7   35.90    3.90
   2   7  -7   32.40    5.50
   2   7  -7   38.80    5.10
  -2  -8   7  868.61   20.50
   2   8  -7  847.22   21.80
   2   8  -7  855.61   20.50
   2   9  -7   17.40    5.20
   2   9  -7   38.90    6.80
   2  10  -7   89.79    8.30
   2  10  -7  116.19   10.10
  -3  10   7   -0.30    5.70
   3 -10  -7    4.20    5.10
  -3   9   7    1.60    5.00
  -3   9   7    2.70    3.80
   3  -9  -7    5.20    4.70
  -3   8   7   19.70    5.60
  -3   8   7   15.90    4.30
   3  -8  -7   11.30    4.90
  -3   7   7    4.20    3.50
  -3   7   7   -4.20    3.90
   3  -7  -7   10.80    4.20
  -3   6   7   74.99    6.00
  -3   6   7   68.09    6.30
   3  -6  -7   61.79    6.30
  -3   5   7  164.08    7.40
  -3   5   7  158.68    5.10
  -3   5   7  169.78    8.30
   3  -5  -7  151.28    7.60
  -3   4   7  183.58    5.20
  -3   4   7  183.68    8.00
  -3   4   7  192.28    7.50
   3  -4  -7  180.28    7.60
  -3   3   7   64.09    3.30
  -3   3   7   64.99    5.00
  -3   3   7   69.99    5.00
   3  -3  -7   68.19    5.20
  -3   2   7   45.40    4.10
  -3   2   7   45.80    3.20
  -3   2   7   50.99    4.00
   3  -2  -7   50.29    4.10
  -3   1   7  470.65   10.30
  -3   1   7  462.25   10.50
  -3   1   7  469.55    9.50
  -3   1   7  466.65   11.00
   3  -1  -7  448.86   10.10
  -3   0   7  484.25   10.80
  -3   0   7  490.55   10.00
  -3   0   7  477.25   10.10
  -3   0   7  485.05   10.40
   3   0  -7  483.65   10.00
  -3  -1   7  445.86   10.20
  -3  -1   7  448.96   10.60
  -3  -1   7  465.85    9.90
  -3  -1   7  464.35    9.20
   3   1  -7  469.95    9.90
   3   1  -7  454.45    9.20
  -3  -2   7   51.79    3.00
  -3  -2   7   58.89    4.70
  -3  -2   7   55.19    4.50
   3   2  -7   47.10    3.70
   3   2  -7   46.90    4.10
  -3  -3   7   67.79    5.20
  -3  -3   7   62.99    3.10
   3   3  -7   58.99    4.70
   3   3  -7   62.79    3.80
  -3  -4   7  199.68    7.90
  -3  -4   7  177.48    4.80
   3   4  -7  188.58    6.10
   3   4  -7  188.88    7.80
  -3  -5   7  160.68    7.90
   3   5  -7  168.18    8.10
   3   5  -7  172.48    6.10
   3   5  -7  161.68    7.90
  -3  -6   7   56.59    5.50
   3   6  -7   57.49    6.10
   3   6  -7   63.09    6.00
   3   6  -7   76.19    4.80
  -3  -7   7   -0.10    3.50
   3   7  -7    6.90    4.50
   3   7  -7    4.90    3.90
  -3  -8   7   22.60    4.90
   3   8  -7   24.70    6.00
   3   8  -7   19.10    4.90
   3   9  -7    3.20    4.80
   3   9  -7    0.30    5.20
   3  10  -7    4.00    5.00
   3  10  -7    3.10    5.40
  -4  10   7    1.80    5.00
  -4  10   7   -2.40    4.20
   4 -10  -7    2.50    5.00
  -4   9   7   64.89    7.20
  -4   9   7   45.00    7.10
   4  -9  -7   65.49    7.50
  -4   8   7   32.20    6.30
  -4   8   7   37.90    5.60
   4  -8  -7   37.60    5.90
  -4   7   7   -1.10    4.40
  -4   7   7    0.80    3.60
   4  -7  -7   -0.90    3.70
  -4   6   7    3.60    4.10
  -4   6   7    8.00    3.40
   4  -6  -7    6.40    4.10
  -4   5   7   34.10    4.60
  -4   5   7   30.50    4.90
   4  -5  -7   36.90    5.00
  -4   4   7    4.40    2.10
  -4   4   7    2.50    3.00
  -4   4   7    0.80    3.40
   4  -4  -7    5.20    3.40
  -4   3   7 1159.38   18.40
  -4   3   7 1160.78   21.90
  -4   3   7 1166.08   22.50
   4  -3  -7 1225.48   22.30
  -4   2   7  440.96   11.10
  -4   2   7  428.26    8.90
  -4   2   7  457.55   11.60
  -4   2   7  455.05   11.20
   4  -2  -7  475.05   11.40
  -4   1   7  537.05   11.90
  -4   1   7  538.15   10.70
  -4   1   7  515.15   11.90
  -4   1   7  531.25   12.40
   4  -1  -7  539.05   11.80
  -4   0   7   -0.10    2.20
  -4   0   7    0.60    2.10
  -4   0   7   -1.80    2.00
  -4   0   7    0.90    2.50
   4   0  -7    0.00    2.00
  -4  -1   7  532.15   11.10
  -4  -1   7  529.75   11.80
  -4  -1   7  541.35   12.20
  -4  -1   7  535.75   11.40
   4   1  -7  546.25   11.40
  -4  -2   7  456.15   11.20
  -4  -2   7  465.75   10.10
  -4  -2   7  438.36    9.60
  -4  -2   7  467.85   11.20
   4   2  -7  431.26   11.10
   4   2  -7  443.86    9.90
  -4  -3   7 1156.98   19.20
  -4  -3   7 1153.38   21.90
   4   3  -7 1159.08   21.60
   4   3  -7 1164.08   19.60
  -4  -4   7    5.30    2.00
  -4  -4   7    5.00    3.40
   4   4  -7    3.50    3.30
   4   4  -7    0.70    2.90
   4   4  -7    1.50    2.10
  -4  -5   7   21.90    4.00
   4   5  -7   34.10    5.00
   4   5  -7   39.40    5.00
   4   5  -7   30.10    3.30
  -4  -6   7    6.10    3.90
   4   6  -7    7.90    4.20
   4   6  -7   -0.90    3.70
  -4  -7   7    1.40    4.10
   4   7  -7    1.50    4.10
   4   7  -7   -4.30    4.20
  -4  -8   7   25.00    5.50
   4   8  -7   26.60    5.80
   4   8  -7   36.20    6.20
   4   9  -7   52.89    7.60
   4   9  -7   50.99    7.10
   4  10  -7    4.30    5.50
   4  10  -7   -1.40    5.00
  -5   9   7    2.70    4.40
  -5   9   7    4.70    5.70
   5  -9  -7    4.10    4.60
  -5   8   7   24.50    6.30
  -5   8   7   32.40    5.90
   5  -8  -7   27.00    5.60
  -5   7   7   12.00    4.50
  -5   7   7   11.80    5.30
   5  -7  -7   14.40    4.90
  -5   6   7    2.70    3.90
  -5   6   7    0.00    3.70
   5  -6  -7   10.80    4.40
  -5   5   7  168.18    8.20
  -5   5   7  159.98    9.10
   5  -5  -7  181.78    9.00
  -5   4   7    0.30    3.30
  -5   4   7    3.10    3.80
   5  -4  -7    1.90    3.00
  -5   3   7   81.59    6.30
  -5   3   7   68.19    5.40
  -5   3   7   80.89    6.00
   5  -3  -7   80.49    5.70
  -5   2   7  363.36   10.30
  -5   2   7  348.57    7.90
  -5   2   7  360.46   10.60
  -5   2   7  358.16   10.50
   5  -2  -7  371.96   10.60
  -5   1   7  437.66   11.50
  -5   1   7  467.55   11.60
  -5   1   7  455.45    9.90
  -5   1   7  446.26   11.30
   5  -1  -7  440.06   11.30
  -5   0   7 1189.78   20.70
  -5   0   7 1209.78   21.70
  -5   0   7 1209.18   21.40
  -5   0   7 1212.48   21.90
   5   0  -7 1141.29   21.40
  -5  -1   7  420.86   10.80
  -5  -1   7  444.46   10.60
  -5  -1   7  448.76   10.60
  -5  -1   7  455.25   11.30
  -5  -2   7  376.16    9.40
  -5  -2   7  375.06   10.30
  -5  -2   7  359.16   10.40
  -5  -2   7  379.86    9.30
   5   2  -7  357.56   10.30
   5   2  -7  374.86    9.20
  -5  -3   7   74.49    4.80
  -5  -3   7   77.09    6.10
   5   3  -7   65.39    5.40
   5   3  -7   79.79    5.40
   5   3  -7   79.59    4.50
  -5  -4   7    5.10    2.40
  -5  -4   7    1.40    3.00
   5   4  -7    1.80    3.20
   5   4  -7    8.50    3.10
   5   4  -7    2.50    2.20
  -5  -5   7  165.68    8.90
   5   5  -7  153.28    8.70
   5   5  -7  157.98    8.10
  -5  -6   7    6.80    4.40
   5   6  -7    5.90    4.00
   5   6  -7    0.50    4.10
  -5  -7   7   13.30    5.20
   5   7  -7   11.70    5.00
   5   7  -7    4.50    4.60
   5   8  -7   26.90    5.90
   5   8  -7   18.30    5.90
   5   9  -7    5.80    5.00
   5   9  -7   -0.50    5.10
  -6   9   7   -3.90    5.30
  -6   9   7   22.30    6.00
   6  -9  -7   13.50    5.60
  -6   8   7  114.29    9.30
  -6   8   7   98.79    9.40
   6  -8  -7   90.09    8.40
  -6   7   7    7.10    4.50
  -6   7   7    2.10    4.80
   6  -7  -7   -2.60    4.30
  -6   6   7    4.00    4.50
  -6   6   7    9.70    4.10
   6  -6  -7    7.80    4.70
  -6   5   7    3.50    3.70
  -6   5   7    7.60    4.60
   6  -5  -7    3.40    4.30
  -6   4   7   -1.70    3.50
  -6   4   7   -4.10    3.60
   6  -4  -7   -4.40    3.20
  -6   3   7   11.90    3.70
  -6   3   7   10.30    4.00
  -6   3   7    8.50    3.80
   6  -3  -7    8.40    3.80
  -6   2   7   14.90    3.70
  -6   2   7   17.30    2.60
  -6   2   7   14.70    3.60
  -6   2   7   18.20    3.90
   6  -2  -7   14.80    2.20
   6  -2  -7   10.80    3.70
  -6   1   7  242.58    8.80
  -6   1   7  219.68    8.40
  -6   1   7  256.97    9.00
  -6   1   7  238.38    7.20
   6  -1  -7  243.18    7.10
   6  -1  -7  241.58    8.90
  -6   0   7    0.10    2.70
  -6   0   7    0.50    2.90
  -6   0   7   -3.30    2.20
  -6   0   7   -1.70    2.70
   6   0  -7    0.80    2.20
  -6  -1   7  244.48    8.50
  -6  -1   7  213.18    8.10
  -6  -1   7  237.08    8.20
  -6  -1   7  226.98    7.70
   6   1  -7  233.88    8.20
  -6  -2   7   13.20    3.60
  -6  -2   7   12.40    3.40
  -6  -2   7   14.40    3.00
  -6  -2   7   22.40    3.60
   6   2  -7   15.50    2.90
   6   2  -7   11.20    3.30
   6   2  -7   13.80    3.30
  -6  -3   7    6.50    2.90
  -6  -3   7    5.50    2.60
  -6  -3   7   10.10    3.60
   6   3  -7   12.80    2.70
   6   3  -7    5.80    3.60
   6   3  -7    8.70    3.20
  -6  -4   7    2.00    3.40
  -6  -4   7   -1.00    2.60
   6   4  -7   -5.30    2.60
   6   4  -7    3.50    3.80
  -6  -5   7   -0.50    4.00
   6   5  -7    3.90    3.50
   6   5  -7    6.30    4.30
  -6  -6   7    7.70    4.60
   6   6  -7    8.00    4.30
   6   6  -7    9.60    4.60
   6   7  -7    1.90    4.50
   6   7  -7    4.70    4.60
   6   8  -7   97.99    9.30
   6   9  -7   -1.70    5.40
  -7   8   7    0.40    4.80
  -7   8   7   10.60    6.10
   7  -8  -7    2.80    4.90
  -7   7   7  253.17   12.40
  -7   7   7  259.47   13.30
   7  -7  -7  288.07   13.30
  -7   6   7   11.80    5.30
  -7   6   7   22.10    5.60
   7  -6  -7   22.50    5.50
  -7   5   7   35.10    5.80
  -7   5   7   33.40    5.70
   7  -5  -7   43.50    6.20
  -7   4   7   12.40    4.40
  -7   4   7   13.00    4.50
  -7   4   7   20.20    5.00
   7  -4  -7   13.40    4.60
  -7   3   7    4.80    4.10
  -7   3   7   -1.10    3.50
  -7   3   7   -1.20    3.30
   7  -3  -7   -5.10    3.50
  -7   2   7   27.50    4.50
  -7   2   7   32.30    4.90
  -7   2   7   21.50    4.40
   7  -2  -7   19.00    4.50
  -7   1   7   75.99    5.90
  -7   1   7   92.69    5.20
  -7   1   7   88.29    6.30
  -7   1   7   75.59    6.20
   7  -1  -7   82.89    6.60
   7  -1  -7   86.89    5.10
  -7   0   7  458.95   11.60
  -7   0   7  450.15   12.10
  -7   0   7  457.65   12.50
  -7   0   7  442.26   12.80
   7   0  -7  457.55   11.50
  -7  -1   7   81.49    6.00
  -7  -1   7   83.69    6.20
  -7  -1   7   86.19    5.90
  -7  -1   7   90.69    6.30
   7   1  -7   83.79    5.70
   7   1  -7   96.59    6.20
  -7  -2   7   22.40    4.20
  -7  -2   7   23.90    3.50
  -7  -2   7   25.00    4.10
  -7  -2   7   26.40    4.10
   7   2  -7   21.00    3.90
   7   2  -7   20.80    3.90
   7   2  -7   23.40    3.50
  -7  -3   7    0.40    3.70
  -7  -3   7    5.40    3.20
   7   3  -7    3.70    3.00
   7   3  -7    2.60    3.50
   7   3  -7    7.10    3.60
  -7  -4   7    9.50    3.50
  -7  -4   7   12.50    4.40
   7   4  -7   13.50    4.60
   7   4  -7   10.50    3.70
  -7  -5   7   28.20    5.60
   7   5  -7   34.10    5.70
   7   5  -7   32.10    5.00
   7   6  -7   17.00    5.40
   7   7  -7  288.47   13.50
   7   8  -7   14.50    6.10
  -8   7   7   33.20    6.90
  -8   7   7   23.90    6.80
   8  -7  -7   31.40    6.30
  -8   6   7    3.10    4.80
  -8   6   7   -5.60    4.50
   8  -6  -7    4.00    4.80
  -8   5   7   43.80    6.70
  -8   5   7   33.60    6.20
   8  -5  -7   35.00    5.80
  -8   4   7   11.70    4.70
  -8   4   7   -0.20    3.70
  -8   4   7   -2.00    3.70
   8  -4  -7    7.60    4.60
  -8   3   7   11.00    4.50
  -8   3   7   15.10    4.40
  -8   3   7   15.70    4.60
   8  -3  -7   20.70    5.10
  -8   2   7   10.10    4.30
  -8   2   7   12.10    4.20
  -8   2   7   15.20    4.60
   8  -2  -7   21.90    4.90
  -8   1   7  216.68   10.10
  -8   1   7  236.68    9.60
  -8   1   7  244.18    9.50
   8  -1  -7  218.38   10.10
  -8   0   7    4.80    3.40
  -8   0   7    0.20    3.00
  -8   0   7   -5.10    3.40
  -8   0   7    4.60    3.00
   8   0  -7    3.10    2.70
  -8  -1   7  215.98    9.10
  -8  -1   7  217.58    8.70
  -8  -1   7  223.68    9.10
  -8  -1   7  230.98    9.80
   8   1  -7  240.68    9.10
   8   1  -7  232.68    9.00
  -8  -2   7   19.50    4.30
  -8  -2   7   15.90    4.00
  -8  -2   7   16.20    4.10
   8   2  -7   23.00    4.30
   8   2  -7   24.50    4.80
   8   2  -7   17.90    3.40
  -8  -3   7   17.30    4.70
  -8  -3   7   20.40    4.40
   8   3  -7   15.50    4.30
  -8  -4   7    6.10    3.50
   8   4  -7   -0.10    3.90
   8   5  -7   38.10    6.20
   8   6  -7    7.20    5.10
   8   7  -7   34.90    6.90
  -9   6   7   17.20    5.80
  -9   6   7   13.20    5.70
   9  -6  -7    0.70    5.10
  -9   5   7   61.49    7.80
  -9   5   7   68.99    7.80
   9  -5  -7   60.19    7.50
  -9   4   7  119.49    9.30
  -9   4   7  131.39    9.60
  -9   4   7  147.09    9.90
   9  -4  -7  147.59   10.30
  -9   3   7  287.97   12.90
  -9   3   7  296.37   12.30
  -9   3   7  308.77   12.50
   9  -3  -7  313.37   13.20
  -9   2   7    8.50    4.90
  -9   2   7   14.20    4.60
  -9   2   7   14.40    4.50
   9  -2  -7   22.10    5.50
  -9   1   7  149.29    8.60
  -9   1   7  153.18    9.40
   9  -1  -7  139.29    9.60
  -9   0   7   13.50    4.70
  -9   0   7   18.80    4.30
  -9  -1   7  148.29    8.80
  -9  -1   7  156.78    8.00
   9   1  -7  142.79    7.70
  -9  -2   7   15.80    4.60
   9   2  -7   12.90    4.10
  -9  -3   7  298.67   11.70
   9   3  -7  281.37   11.50
  -9  -4   7  127.79    9.90
   9   4  -7  145.99   10.00
   9   5  -7   67.49    8.10
   9   6  -7   14.10    5.70
 -10   5   7    5.10    5.40
  10  -5  -7    8.30    5.60
 -10   4   7    4.20    5.10
 -10   4   7   -2.10    5.30
  10  -4  -7    4.20    5.20
 -10   3   7   27.60    6.00
 -10   3   7   30.80    6.50
  10  -3  -7   30.50    6.60
 -10   2   7    6.10    5.00
 -10   2   7   13.30    5.00
  10  -2  -7   14.20    5.50
 -10   1   7    7.00    4.70
 -10   1   7    3.60    4.20
  10  -1  -7    7.50    4.90
 -10   0   7    3.00    4.60
 -10   0   7   -0.10    3.60
 -10  -1   7   -1.00    4.10
 -10  -2   7   11.20    4.80
 -10  -3   7   30.90    5.70
  10   3  -7   36.60    6.00
  10   4  -7    0.40    4.60
  10   5  -7   10.20    5.40
 -11   3   7    1.80    5.10
 -11   3   7    3.10    5.30
  11  -3  -7   -4.30    5.10
 -11   2   7   46.60    7.50
 -11   2   7   49.50    7.20
  11  -2  -7   46.00    7.40
 -11   1   7   -3.40    4.80
 -11   1   7    3.10    4.60
  11  -1  -7   -1.80    4.60
 -11   0   7    8.30    5.20
  11   0  -7   -0.40    4.70
 -11  -1   7   -4.40    4.50
 -11  -2   7   39.20    6.60
 -11  -3   7   -3.70    4.60
 -11  -2  -8   -1.90    5.70
 -11  -1  -8   12.60    6.00
 -11   0  -8    2.90    5.60
 -11   1  -8   24.50    6.60
 -11   2  -8    0.90    5.30
  10   5   8    1.30    6.30
 -10  -5  -8   11.20    6.20
  10   4   8   -4.70    5.10
 -10  -4  -8    0.20    5.50
  10   3   8    1.40    5.00
 -10  -3  -8   -1.50    5.20
  10   2   8  104.89    8.80
 -10  -2  -8   98.19    9.00
 -10  -1  -8   26.00    6.30
 -10   0  -8   79.59    8.70
 -10   1  -8   24.90    6.10
 -10   2  -8  106.89    9.40
 -10   2  -8  112.89    8.90
 -10   3  -8    1.40    5.10
 -10   3  -8   13.70    5.00
 -10   4  -8    6.90    5.20
 -10   4  -8   10.30    5.30
  10  -5   8   14.50    5.50
 -10   5  -8    9.40    5.70
 -10   5  -8   27.70    6.60
   9   6   8  103.99   10.50
  -9  -6  -8   96.39    9.50
   9   5   8    0.20    5.60
  -9  -5  -8   16.00    5.80
   9   4   8  102.79    9.50
  -9  -4  -8  104.19    9.20
   9   3   8   17.20    5.60
  -9  -3  -8   21.40    5.90
   9   2   8    0.80    4.40
  -9  -2  -8    5.70    4.90
   9   1   8  191.38   10.10
  -9  -1  -8  199.68   11.20
  -9   0  -8   -1.90    4.60
  -9   1  -8  213.98    9.70
  -9   1  -8  220.28   11.50
  -9   2  -8    0.10    3.70
  -9   2  -8    0.70    4.40
  -9   3  -8   30.00    5.90
  -9   3  -8   18.20    5.30
  -9   4  -8   88.79    8.30
  -9   4  -8   94.69    8.20
   9  -5   8    8.00    4.90
  -9   5  -8    8.90    5.10
  -9   5  -8   23.00    6.00
   9  -6   8  114.19    9.00
  -9   6  -8   99.79    9.50
  -9   6  -8  105.99    9.20
   8   7   8  106.09   10.40
  -8  -7  -8   90.19    9.20
   8   6   8   89.39    9.40
  -8  -6  -8   85.19    8.50
   8   5   8   -0.20    5.00
  -8  -5  -8   -2.70    4.70
   8   4   8    4.80    5.10
  -8  -4  -8   19.20    5.50
   8   3   8   28.00    5.90
  -8  -3  -8   31.10    5.90
   8   2   8   18.60    4.80
  -8  -2  -8   18.30    5.00
   8   1   8    1.60    3.80
  -8  -1  -8   13.90    4.90
   8   0   8   39.90    5.30
  -8   0  -8   39.70    5.80
  -8   0  -8   47.80    4.80
  -8   1  -8    6.10    4.30
  -8   1  -8   10.20    3.70
  -8   2  -8    9.90    4.00
  -8   2  -8    6.30    4.50
  -8   3  -8   34.00    5.50
  -8   3  -8   28.60    5.30
  -8   4  -8   21.90    4.90
  -8   4  -8   21.50    5.30
   8  -5   8    1.10    3.90
  -8   5  -8   -3.90    4.10
  -8   5  -8   -3.10    4.10
   8  -6   8   84.29    7.60
  -8   6  -8   82.89    7.70
  -8   6  -8   59.39    7.20
  -8   7  -8  106.79    9.90
   7   8   8   -6.20    5.80
  -7  -8  -8    6.20    5.70
   7   7   8   50.89    7.80
  -7  -7  -8   48.40    7.10
   7   6   8   53.19    7.40
  -7  -6  -8   44.80    6.70
   7   5   8    0.80    4.90
  -7  -5  -8    7.10    4.80
   7   4   8   75.49    7.30
  -7  -4  -8   90.39    7.70
   7   3   8  109.89    8.30
  -7  -3  -8   99.29    8.00
   7   2   8  332.47   11.50
  -7  -2  -8  347.67   12.30
   7   1   8   23.30    4.40
  -7  -1  -8   29.00    3.50
  -7  -1  -8   21.60    4.50
   7   0   8   -0.90    3.30
  -7   0  -8   -0.30    2.80
  -7   0  -8    0.00    3.70
   7  -1   8   25.20    4.00
  -7   1  -8   27.70    4.70
  -7   1  -8   16.90    3.80
  -7   2  -8  344.57   11.10
  -7   2  -8  331.77   11.70
  -7   3  -8   95.49    7.30
  -7   3  -8   96.89    7.40
  -7   4  -8   78.79    7.10
  -7   4  -8   91.79    7.20
   7  -5   8    4.10    3.70
  -7   5  -8    7.00    4.00
  -7   5  -8    4.20    4.70
  -7   5  -8    7.70    4.10
   7  -6   8   49.50    5.80
  -7   6  -8   46.60    6.30
  -7   6  -8   44.70    5.80
  -7   6  -8   43.80    6.40
  -7   7  -8   46.20    7.00
  -7   7  -8   60.39    7.90
  -7   8  -8    9.70    5.50
  -7   8  -8    9.40    5.70
   6   9   8    9.50    6.40
  -6  -9  -8   13.00    6.00
   6   8   8    3.40    5.50
  -6  -8  -8    6.40    5.50
   6   7   8   16.80    5.80
  -6  -7  -8   35.60    6.30
   6   6   8   12.60    5.00
  -6  -6  -8   12.80    4.90
   6   5   8   11.20    4.70
  -6  -5  -8   15.60    4.90
   6   4   8  144.89    9.00
  -6  -4  -8  155.88    8.80
   6   3   8    6.70    4.00
  -6  -3  -8   -3.30    3.00
   6   2   8   96.79    7.00
  -6  -2  -8   94.19    7.10
  -6  -2  -8   86.69    4.80
   6   1   8    1.40    3.30
  -6  -1  -8    0.90    2.30
  -6  -1  -8    7.60    3.80
   6   0   8   -1.90    3.00
  -6   0  -8   -0.60    3.20
  -6   0  -8    1.50    2.60
   6  -1   8    2.30    2.80
  -6   1  -8    3.50    3.30
  -6   1  -8    3.50    3.00
   6  -2   8   93.79    5.30
  -6   2  -8  101.49    6.60
  -6   2  -8   93.79    6.50
  -6   2  -8   90.39    4.80
  -6   3  -8    0.80    2.70
  -6   3  -8   -3.80    2.80
  -6   3  -8   -2.90    3.30
  -6   4  -8  143.89    8.40
  -6   4  -8  133.89    7.30
  -6   4  -8  141.69    7.50
   6  -5   8   20.90    4.10
  -6   5  -8   18.90    4.00
  -6   5  -8   22.80    4.60
  -6   5  -8   18.90    5.00
   6  -6   8    9.10    3.80
  -6   6  -8   10.80    4.60
  -6   6  -8   12.70    3.80
  -6   6  -8   14.30    4.90
  -6   7  -8   28.50    6.10
  -6   7  -8   46.90    6.70
  -6   8  -8   12.40    5.70
  -6   8  -8    6.90    5.10
  -6   9  -8   10.80    5.50
  -6   9  -8    7.50    6.10
   5   9   8   52.69    7.90
  -5  -9  -8   55.39    7.60
   5   8   8    7.10    5.40
  -5  -8  -8   17.10    5.60
   5   7   8    3.90    5.10
  -5  -7  -8    6.90    4.80
   5   6   8   -0.70    4.40
  -5  -6  -8    1.40    4.10
   5   5   8   16.30    4.80
  -5  -5  -8   12.30    4.40
   5   4   8  426.76   13.30
  -5  -4  -8  447.56   13.20
   5   3   8    7.10    3.90
  -5  -3  -8    8.50    3.70
   5   2   8  226.68    8.80
  -5  -2  -8  216.88    6.00
  -5  -2  -8  234.68    8.90
   5   1   8   30.00    4.00
  -5  -1  -8   21.50    4.00
  -5  -1  -8   20.90    2.70
   5   0   8   -0.10    2.70
  -5   0  -8    2.20    1.10
  -5   0  -8    0.00    2.60
  -5   0  -8   -1.00    2.20
   5  -1   8   20.20    3.30
  -5   1  -8   23.80    2.40
  -5   1  -8   18.60    3.30
  -5   1  -8   18.70    3.60
   5  -2   8  219.68    6.90
  -5   2  -8  219.78    6.80
  -5   2  -8  236.58    8.40
  -5   2  -8  224.18    8.00
   5  -3   8   11.50    2.40
  -5   3  -8    5.20    3.10
  -5   3  -8   12.80    3.20
  -5   3  -8   11.80    3.10
   5  -4   8  408.26   12.90
  -5   4  -8  416.06   12.20
  -5   4  -8  443.96   11.50
  -5   4  -8  415.56   11.70
   5  -5   8   18.80    3.60
  -5   5  -8   15.30    4.60
  -5   5  -8   15.00    4.10
  -5   5  -8   14.40    3.40
   5  -6   8   -0.90    2.80
  -5   6  -8    4.00    4.20
  -5   6  -8   -3.80    3.80
  -5   6  -8    5.20    3.10
  -5   7  -8   12.20    5.10
  -5   7  -8    3.50    4.50
  -5   8  -8   25.20    6.30
  -5   8  -8   18.30    5.20
  -5   9  -8   61.59    8.10
  -5   9  -8   60.09    7.70
   4  10   8    4.10    6.00
  -4 -10  -8   -5.00    5.00
   4   9   8   36.60    6.90
  -4  -9  -8   30.10    6.40
   4   8   8   69.79    7.80
  -4  -8  -8   63.49    7.40
   4   7   8  139.99    9.60
  -4  -7  -8  149.88    9.50
   4   6   8   54.49    6.40
  -4  -6  -8   55.89    6.40
   4   5   8   44.60    4.20
   4   5   8   44.20    5.60
  -4  -5  -8   25.80    4.50
   4   4   8  210.98    9.00
   4   4   8  204.88    5.80
  -4  -4  -8  206.88    8.90
   4   3   8    2.10    1.40
   4   3   8   -2.60    3.10
  -4  -3  -8    4.80    3.20
  -4  -3  -8    3.60    1.60
   4   2   8   10.20    1.10
   4   2   8    4.20    3.20
  -4  -2  -8   10.30    3.20
  -4  -2  -8    7.30    1.90
   4   1   8   52.79    4.50
  -4  -1  -8   49.00    3.50
  -4  -1  -8   48.70    4.30
   4   0   8  567.24   12.40
  -4   0  -8  572.54   12.70
  -4   0  -8  545.55    9.50
  -4   0  -8  559.24   11.70
   4  -1   8   53.39    4.00
  -4   1  -8   43.20    3.80
  -4   1  -8   46.90    4.10
  -4   1  -8   45.40    3.50
   4  -2   8    7.70    2.30
  -4   2  -8    3.80    2.80
  -4   2  -8    8.30    2.60
  -4   2  -8    7.90    2.60
   4  -3   8    3.70    2.00
  -4   3  -8    3.60    2.50
  -4   3  -8    3.70    2.80
  -4   3  -8   -0.10    3.00
   4  -4   8  193.58    6.20
  -4   4  -8  202.88    8.40
  -4   4  -8  194.78    6.90
  -4   4  -8  206.48    8.40
   4  -5   8   39.50    3.90
   4  -5   8   39.70    3.50
  -4   5  -8   43.30    4.00
  -4   5  -8   43.60    5.50
  -4   5  -8   36.10    4.80
   4  -6   8   50.89    4.50
  -4   6  -8   47.20    5.70
  -4   6  -8   47.80    4.50
  -4   6  -8   48.30    6.10
  -4   7  -8  144.49    9.00
  -4   7  -8  155.38    9.80
  -4   8  -8   54.09    6.50
  -4   8  -8   59.09    7.50
  -4   9  -8   54.39    8.10
  -4   9  -8   45.60    6.90
  -4  10  -8    8.00    4.90
  -4  10  -8   -2.30    6.00
   3  10   8   12.70    6.10
  -3 -10  -8   17.20    6.40
   3   9   8   19.90    5.90
  -3  -9  -8   23.60    6.00
   3   8   8  173.48    8.90
   3   8   8  175.48   10.30
  -3  -8  -8  178.48   10.30
   3   7   8  109.49    6.90
   3   7   8  105.79    8.30
  -3  -7  -8  105.79    8.10
   3   6   8  301.27    9.40
   3   6   8  313.17   11.40
  -3  -6  -8  299.57   11.20
   3   5   8   31.90    4.70
   3   5   8   34.60    3.60
  -3  -5  -8   41.30    5.10
   3   4   8  370.36   11.10
   3   4   8  375.76    8.70
  -3  -4  -8  350.06    7.00
  -3  -4  -8  365.66   10.90
   3   3   8  258.37    6.20
  -3  -3  -8  250.27    5.90
  -3  -3  -8  251.87    8.70
   3   2   8  198.18    4.80
   3   2   8  203.48    7.70
  -3  -2  -8  199.68    5.60
  -3  -2  -8  207.68    7.10
   3   1   8  406.06    7.50
   3   1   8  435.06   10.60
  -3  -1  -8  422.96    7.70
  -3  -1  -8  415.76   10.20
  -3  -1  -8  425.06    9.10
   3   0   8   -0.20    2.50
  -3   0  -8   -2.20    2.30
  -3   0  -8    2.80    1.70
  -3   0  -8   -1.80    2.20
   3  -1   8  436.46    9.80
  -3   1  -8  427.76    9.60
  -3   1  -8  411.16    9.00
  -3   1  -8  414.96   10.10
   3  -2   8  203.18    6.30
  -3   2  -8  196.48    6.10
  -3   2  -8  197.58    7.20
  -3   2  -8  208.58    6.90
   3  -3   8  263.17    7.10
  -3   3  -8  248.48    8.20
  -3   3  -8  265.17    7.00
  -3   3  -8  242.08    8.30
   3  -4   8  368.16    8.70
  -3   4  -8  348.27    8.50
  -3   4  -8  362.66   10.60
  -3   4  -8  370.16   10.90
   3  -5   8   36.80    3.40
   3  -5   8   35.50    3.40
  -3   5  -8   36.90    5.10
  -3   5  -8   38.30    4.90
  -3   5  -8   40.90    3.50
   3  -6   8  294.07    8.30
  -3   6  -8  293.47   10.70
  -3   6  -8  289.67   11.40
  -3   7  -8  100.29    7.60
  -3   7  -8   81.19    7.50
  -3   8  -8  192.58    9.90
  -3   8  -8  210.18   11.60
  -3   9  -8   18.20    6.20
  -3   9  -8   18.70    5.40
  -3  10  -8   22.40    5.50
  -3  10  -8   21.40    7.10
   2  10   8   98.69    9.10
   2  10   8   95.19    8.70
  -2 -10  -8  121.29   10.10
   2   9   8    9.90    4.70
   2   9   8    9.80    5.20
  -2  -9  -8    5.10    5.10
   2   8   8  156.28    8.90
   2   8   8  139.09    9.00
  -2  -8  -8  164.88   10.30
   2   7   8    1.50    3.20
   2   7   8    2.10    3.90
  -2  -7  -8    2.50    4.40
   2   6   8   12.50    3.30
   2   6   8   10.90    4.10
  -2  -6  -8   18.10    4.60
   2   5   8   89.79    5.40
   2   5   8   95.19    3.80
   2   5   8   98.99    6.70
  -2  -5  -8  101.29    6.90
  -2  -5  -8   89.79    3.70
   2   4   8   49.10    4.50
   2   4   8   52.19    4.10
  -2  -4  -8   50.39    4.60
  -2  -4  -8   49.50    3.10
   2   3   8  610.04   13.60
   2   3   8  617.04   11.80
  -2  -3  -8  614.84   13.60
  -2  -3  -8  606.24   10.90
   2   2   8   -2.20    2.40
   2   2   8    1.90    1.70
  -2  -2  -8    0.20    1.70
  -2  -2  -8   -2.90    2.60
   2   1   8   11.30    3.10
   2   1   8    8.30    1.80
  -2  -1  -8   11.30    2.40
  -2  -1  -8    7.80    2.70
   2   0   8  703.53   13.50
   2   0   8  678.43   11.90
  -2   0  -8  680.03   12.00
  -2   0  -8  692.13   12.90
  -2   0  -8  673.03   12.70
   2  -1   8   10.60    2.60
  -2   1  -8    6.90    2.00
  -2   1  -8    5.40    2.80
  -2   1  -8    9.80    2.40
   2  -2   8    3.40    2.00
  -2   2  -8   -0.50    1.60
  -2   2  -8   -2.70    2.80
  -2   2  -8    2.90    2.40
   2  -3   8  603.94   12.10
  -2   3  -8  608.64   10.90
  -2   3  -8  582.64   13.00
  -2   3  -8  608.64   13.50
   2  -4   8   54.69    3.20
   2  -4   8   53.49    4.00
  -2   4  -8   58.29    4.90
  -2   4  -8   50.59    3.20
  -2   4  -8   66.49    5.60
   2  -5   8   95.29    5.20
   2  -5   8   90.99    4.00
  -2   5  -8   86.49    6.80
  -2   5  -8   91.09    6.20
   2  -6   8   10.00    2.90
  -2   6  -8    8.50    3.60
  -2   6  -8    6.40    3.90
   2  -7   8   -2.70    2.50
  -2   7  -8    2.70    2.70
  -2   7  -8    7.00    3.70
  -2   7  -8    7.00    4.80
  -2   8  -8  127.29    9.30
  -2   8  -8  137.39    8.20
  -2   9  -8    9.00    5.60
  -2   9  -8    7.60    4.30
  -2  10  -8  102.79    8.50
  -2  10  -8  139.39   11.80
   1  10   8   35.10    6.50
  -1 -10  -8   18.20    6.30
   1   9   8   83.39    8.10
   1   9   8   85.69    7.60
  -1  -9  -8   74.49    7.90
   1   8   8   92.49    7.70
   1   8   8   87.29    7.20
  -1  -8  -8   96.39    8.00
   1   7   8   37.70    5.00
   1   7   8   40.90    5.30
  -1  -7  -8   31.50    5.30
   1   6   8   26.20    4.50
   1   6   8   20.50    2.80
   1   6   8   24.30    4.10
  -1  -6  -8   23.30    4.60
   1   5   8  457.45   11.80
   1   5   8  451.05   12.00
   1   5   8  459.65    9.70
  -1  -5  -8  467.05   12.60
   1   4   8   88.99    5.60
   1   4   8   81.39    4.80
   1   4   8   83.49    4.00
  -1  -4  -8   85.99    4.10
  -1  -4  -8   81.29    5.50
   1   3   8    5.60    2.90
   1   3   8    1.30    2.30
   1   3   8    5.00    1.90
  -1  -3  -8    6.20    2.00
  -1  -3  -8    4.30    3.00
   1   2   8  317.97    7.50
   1   2   8  323.17    8.80
  -1  -2  -8  317.87    7.30
  -1  -2  -8  319.57    8.60
   1   1   8   47.00    3.50
   1   1   8   41.70    3.70
  -1  -1  -8   43.70    3.40
  -1  -1  -8   47.80    3.50
   1   0   8   -1.20    2.30
   1   0   8    0.50    1.90
  -1   0  -8    2.50    2.30
  -1   0  -8   -0.80    2.00
  -1   0  -8   -1.30    1.90
   1  -1   8   52.89    4.00
  -1   1  -8   55.29    3.90
  -1   1  -8   47.40    2.90
  -1   1  -8   54.29    3.90
   1  -2   8  334.97    8.20
  -1   2  -8  314.17    6.10
  -1   2  -8  323.87    8.70
  -1   2  -8  322.07    8.80
   1  -3   8    8.70    2.40
  -1   3  -8    1.70    3.00
  -1   3  -8    8.70    3.20
  -1   3  -8    5.40    1.20
   1  -4   8   80.69    4.70
   1  -4   8   80.29    2.80
  -1   4  -8   85.09    6.30
  -1   4  -8   70.99    5.40
   1  -5   8  424.66   10.60
   1  -5   8  436.26    8.00
  -1   5  -8  446.16   12.60
  -1   5  -8  445.06   11.50
   1  -6   8   23.60    3.60
  -1   6  -8   16.10    3.70
  -1   6  -8   20.00    4.90
   1  -7   8   36.10    4.40
  -1   7  -8   44.10    6.40
  -1   7  -8   39.40    4.40
  -1   7  -8   31.80    4.50
   1  -8   8   95.09    6.60
  -1   8  -8   99.99    7.20
  -1   8  -8   78.89    7.70
  -1   8  -8   90.79    6.60
  -1   9  -8   75.49    6.80
  -1   9  -8   76.49    8.60
  -1  10  -8   22.50    6.20
   0  10   8   28.50    6.50
   0 -10  -8   17.20    6.00
   0   9   8  171.38   10.30
   0  -9  -8  157.78   10.20
   0   8   8    3.00    4.00
   0   8   8   -0.80    3.60
   0  -8  -8   -7.00    4.10
   0   7   8  330.77   10.90
   0   7   8  335.07   11.80
   0   7   8  341.87    9.60
   0  -7  -8  336.87   12.00
   0   6   8  157.78    6.30
   0   6   8  155.08    7.90
   0   6   8  143.79    7.30
   0  -6  -8  172.48    8.70
   0   5   8    0.00    2.90
   0   5   8   -0.30    2.10
   0   5   8   -3.80    2.60
   0  -5  -8   -1.20    3.40
   0   4   8   22.10    3.40
   0   4   8   19.50    3.30
   0   4   8   22.60    2.80
   0  -4  -8   24.40    3.90
   0   3   8   12.50    2.80
   0   3   8   14.20    2.40
   0   3   8   11.40    3.00
   0  -3  -8   10.40    2.80
   0   2   8 1817.52   28.20
   0   2   8 1863.71   29.00
   0   2   8 1837.92   28.90
   0  -2  -8 1824.82   29.00
   0  -2  -8 1824.02   28.20
   0   1   8    1.30    2.20
   0   1   8    1.80    2.30
   0   1   8    1.20    1.90
   0  -1  -8    0.00    2.10
   0  -1  -8    3.20    2.20
   0   0   8   -1.30    2.20
   0   0   8    1.10    2.20
   0   0  -8   -0.40    2.00
   0   0  -8   -0.20    1.80
   0  -1   8    1.10    2.20
   0  -1   8    1.20    2.40
   0   1  -8   -1.10    2.30
   0   1  -8    1.30    2.10
   0   1  -8    1.20    1.40
   0  -2   8 1863.71   28.80
   0   2  -8 1824.22   28.50
   0   2  -8 1780.82   29.10
   0   2  -8 1772.52   25.10
   0  -3   8   14.60    2.80
   0   3  -8   13.10    3.10
   0   3  -8   14.10    3.30
   0  -4   8   22.50    3.20
   0   4  -8   17.20    3.20
   0   4  -8   10.80    3.50
   0  -5   8    3.20    2.80
   0   5  -8   -0.60    2.70
   0   5  -8   -0.20    3.50
   0  -6   8  161.28    7.30
   0   6  -8  158.58    7.10
   0   6  -8  178.18    9.20
   0  -7   8  317.37   10.50
   0   7  -8  332.77   12.90
   0   7  -8  328.17   10.70
   0   7  -8  332.77   10.30
   0  -8   8   10.20    3.70
   0   8  -8   12.50    3.70
   0   8  -8    1.10    4.90
   0   8  -8    5.00    3.70
   0  -9   8  162.38    8.80
   0   9  -8  177.28   11.60
   0   9  -8  144.39    8.70
   0   9  -8  155.78   12.90
   0  10  -8   25.10    6.70
  -1  10   8   56.09    8.20
   1 -10  -8   65.69    7.90
  -1   9   8   19.50    5.60
   1  -9  -8   15.20    5.40
  -1   8   8   16.40    5.10
  -1   8   8   -2.50    2.70
   1  -8  -8    5.50    4.70
  -1   7   8   24.30    4.10
  -1   7   8   30.60    4.10
  -1   7   8   27.60    5.30
   1  -7  -8   27.40    4.90
  -1   6   8    9.60    3.20
  -1   6   8    5.30    3.70
  -1   6   8   11.50    3.00
   1  -6  -8   10.60    3.90
  -1   5   8  645.14   15.20
  -1   5   8  610.94   13.40
  -1   5   8  624.24   13.50
   1  -5  -8  639.64   15.00
  -1   4   8   91.39    5.10
  -1   4   8   88.59    5.40
  -1   4   8   88.09    4.80
   1  -4  -8   81.89    5.70
  -1   3   8   14.90    2.60
  -1   3   8   18.60    3.30
  -1   3   8   15.80    2.60
   1  -3  -8   12.70    3.00
  -1   2   8   20.70    2.80
  -1   2   8   19.40    2.60
  -1   2   8   21.00    3.20
   1  -2  -8   18.10    3.00
  -1   1   8  139.89    5.60
  -1   1   8  136.99    5.30
  -1   1   8  136.39    5.20
   1  -1  -8  133.19    5.00
   1  -1  -8  137.09    5.20
  -1   0   8   -1.50    2.40
  -1   0   8   -0.40    2.20
  -1   0   8    1.80    2.20
   1   0  -8    0.30    2.20
   1   0  -8    0.30    1.70
  -1  -1   8  145.49    5.50
  -1  -1   8  137.19    5.50
   1   1  -8  138.89    5.30
   1   1  -8  144.19    5.90
   1   1  -8  130.19    3.60
  -1  -2   8   19.30    3.10
   1   2  -8   22.70    3.00
   1   2  -8   23.40    3.60
  -1  -3   8   14.40    3.10
   1   3  -8   15.10    2.90
   1   3  -8   14.90    3.60
  -1  -4   8   90.79    5.60
   1   4  -8   86.29    5.10
   1   4  -8   75.39    5.60
  -1  -5   8  635.64   14.50
   1   5  -8  641.94   13.70
   1   5  -8  623.44   15.50
  -1  -6   8   13.70    3.60
   1   6  -8   16.90    4.90
   1   6  -8    3.90    3.00
  -1  -7   8   25.20    4.40
   1   7  -8   26.70    4.50
   1   7  -8   19.80    5.00
   1   7  -8   28.70    4.00
  -1  -8   8    2.50    3.70
   1   8  -8    2.90    3.10
   1   8  -8    4.60    3.90
   1   8  -8    8.20    5.50
  -1  -9   8   18.60    4.70
   1   9  -8   25.40    6.30
   1   9  -8   29.90    5.40
   1  10  -8   55.09    7.20
   1  10  -8   43.20    7.50
  -2  10   8   26.60    7.00
   2 -10  -8   31.20    6.70
  -2   9   8    7.40    4.60
  -2   9   8    1.30    4.90
   2  -9  -8   12.10    5.20
  -2   8   8   99.29    6.80
  -2   8   8   89.89    8.10
   2  -8  -8   68.69    7.10
  -2   7   8   -0.40    3.90
  -2   7   8    1.60    2.90
   2  -7  -8    1.30    4.00
  -2   6   8  453.15   11.90
  -2   6   8  421.06   13.30
  -2   6   8  436.76   10.70
   2  -6  -8  458.65   13.30
  -2   5   8  444.06   10.30
  -2   5   8  451.05   11.40
  -2   5   8  454.35   12.90
   2  -5  -8  443.76   12.30
  -2   4   8   31.50    3.50
  -2   4   8   43.00    4.80
  -2   4   8   34.80    3.10
   2  -4  -8   40.30    4.60
  -2   3   8  310.17    8.50
  -2   3   8  306.57    7.50
  -2   3   8  291.27    9.00
   2  -3  -8  298.17    8.60
  -2   2   8  798.32   14.30
  -2   2   8  796.22   15.30
  -2   2   8  813.22   15.90
   2  -2  -8  814.32   15.40
  -2   1   8  128.29    5.40
  -2   1   8  120.39    5.70
  -2   1   8  119.09    4.90
   2  -1  -8  125.19    5.20
  -2   0   8  563.44   12.10
  -2   0   8  560.44   11.40
  -2   0   8  546.05   11.30
   2   0  -8  577.44   11.50
   2   0  -8  538.95   10.40
  -2  -1   8  127.79    5.70
  -2  -1   8  129.19    5.50
  -2  -1   8  126.59    5.20
   2   1  -8  123.79    3.90
   2   1  -8  125.79    4.90
   2   1  -8  124.89    5.60
  -2  -2   8  794.12   15.60
  -2  -2   8  806.52   15.60
   2   2  -8  777.12   12.30
   2   2  -8  780.12   15.70
   2   2  -8  806.22   14.60
  -2  -3   8  291.57    8.80
  -2  -3   8  291.57    5.10
   2   3  -8  302.87    7.80
   2   3  -8  314.87    9.50
   2   3  -8  302.87    5.20
  -2  -4   8   39.20    4.40
   2   4  -8   36.20    3.60
   2   4  -8   31.50    4.10
  -2  -5   8  443.96   12.20
   2   5  -8  428.06   10.50
   2   5  -8  432.56   12.50
  -2  -6   8  427.36   12.70
   2   6  -8  448.26   13.90
   2   6  -8  456.65   11.20
  -2  -7   8   -0.40    3.50
   2   7  -8    0.90    3.40
   2   7  -8    2.40    2.60
   2   7  -8   -4.60    3.80
  -2  -8   8   90.29    7.60
   2   8  -8   93.19    8.60
   2   8  -8   96.29    7.70
  -2  -9   8    6.40    4.50
   2   9  -8    2.80    4.40
   2   9  -8    5.10    5.40
   2  10  -8   22.40    6.90
   2  10  -8   26.50    6.10
  -3  10   8    3.10    5.00
   3 -10  -8   11.30    5.70
  -3   9   8    2.60    4.10
  -3   9   8    0.80    4.80
   3  -9  -8   12.40    5.00
  -3   8   8   97.99    7.40
  -3   8   8  100.19    9.00
   3  -8  -8   86.39    7.50
  -3   7   8    4.60    3.60
  -3   7   8    5.50    4.30
   3  -7  -8    1.00    4.10
  -3   6   8    4.60    3.40
  -3   6   8    3.10    3.70
   3  -6  -8    8.10    4.30
  -3   5   8   37.50    4.90
  -3   5   8   45.10    3.30
  -3   5   8   38.90    4.60
   3  -5  -8   31.30    4.40
  -3   4   8  836.82   14.80
  -3   4   8  849.72   17.30
  -3   4   8  859.41   18.50
   3  -4  -8  827.52   17.50
  -3   3   8  373.56    9.90
  -3   3   8  377.96   10.60
  -3   3   8  374.86    8.20
  -3   2   8  860.21   15.10
  -3   2   8  900.81   17.00
  -3   2   8  860.11   17.30
   3  -2  -8  868.01   16.60
  -3   1   8   59.49    3.90
  -3   1   8   63.39    4.20
   3  -1  -8   58.29    4.30
  -3   0   8   -0.20    2.00
  -3   0   8    2.10    2.40
  -3   0   8    0.40    2.00
  -3   0   8    2.50    2.40
   3   0  -8   -1.20    1.70
  -3  -1   8   58.29    4.80
  -3  -1   8   60.59    4.60
  -3  -1   8   61.39    3.50
  -3  -1   8   63.09    4.30
   3   1  -8   62.79    4.10
   3   1  -8   61.89    3.60
  -3  -2   8  878.41   17.20
  -3  -2   8  859.41   14.40
  -3  -2   8  831.02   16.70
   3   2  -8  889.41   14.50
   3   2  -8  879.91   17.40
   3   2  -8  879.51   15.90
  -3  -3   8  376.16    7.40
  -3  -3   8  355.86   10.30
   3   3  -8  384.76   10.50
   3   3  -8  374.06    8.80
  -3  -4   8  840.22   17.70
  -3  -4   8  803.12   13.30
   3   4  -8  847.62   18.10
   3   4  -8  823.82   15.50
  -3  -5   8   40.20    4.80
   3   5  -8   39.80    3.90
   3   5  -8   47.60    5.60
  -3  -6   8    4.00    3.50
   3   6  -8    2.40    4.20
   3   6  -8    8.80    4.00
   3   6  -8    7.50    2.90
  -3  -7   8    1.20    4.10
   3   7  -8    3.30    4.50
   3   7  -8    3.10    4.00
  -3  -8   8  115.99    8.60
   3   8  -8   95.89    8.00
   3   8  -8  104.89    9.00
  -3  -9   8   -5.20    4.10
   3   9  -8   -1.50    5.20
   3   9  -8    0.10    4.80
   3  10  -8   13.60    6.30
   3  10  -8    6.70    5.30
  -4  10   8  107.29   10.50
  -4  10   8  137.59    9.60
   4 -10  -8  131.99   10.50
  -4   9   8    6.20    4.60
  -4   9   8    6.10    5.80
   4  -9  -8   12.50    5.40
  -4   8   8  193.48   11.10
  -4   8   8  179.28    9.60
   4  -8  -8  186.08   10.40
  -4   7   8    0.30    3.70
  -4   7   8    5.60    4.40
   4  -7  -8    6.80    4.70
  -4   6   8   55.99    6.20
  -4   6   8   62.39    6.10
   4  -6  -8   73.79    6.90
  -4   5   8  401.46   11.90
  -4   5   8  394.46   12.90
   4  -5  -8  384.16   12.20
  -4   4   8   -0.30    1.80
  -4   4   8    2.70    3.10
  -4   4   8   -1.20    3.40
   4  -4  -8    2.20    3.20
  -4   3   8  106.59    6.20
  -4   3   8  114.59    4.30
   4  -3  -8  102.29    6.30
  -4   2   8  273.87    9.10
  -4   2   8  268.17    8.60
  -4   2   8  279.47    6.90
   4  -2  -8  285.07    8.70
  -4   1   8  172.98    5.80
  -4   1   8  175.88    7.20
  -4   1   8  162.48    6.50
  -4   1   8  172.68    6.50
   4  -1  -8  169.88    6.50
  -4   0   8  310.57    8.20
  -4   0   8  303.57    8.60
  -4   0   8  308.67    9.10
  -4   0   8  309.17    8.30
   4   0  -8  305.97    8.20
  -4  -1   8  179.98    5.90
  -4  -1   8  175.38    7.00
  -4  -1   8  170.08    6.20
  -4  -1   8  178.78    6.70
   4   1  -8  178.38    5.90
   4   1  -8  178.58    6.20
  -4  -2   8  264.77    7.70
  -4  -2   8  275.07    7.10
  -4  -2   8  262.37    8.60
  -4  -2   8  266.47    8.60
   4   2  -8  263.07    7.50
   4   2  -8  269.17    8.70
  -4  -3   8  118.09    4.50
  -4  -3   8  112.09    6.50
   4   3  -8  109.89    6.20
   4   3  -8  117.79    5.10
  -4  -4   8    2.10    3.30
  -4  -4   8   -0.10    1.70
   4   4  -8    0.90    3.00
   4   4  -8   -2.90    2.00
  -4  -5   8  378.66   11.90
   4   5  -8  388.26   12.20
   4   5  -8  385.96    9.70
  -4  -6   8   52.99    6.30
   4   6  -8   60.39    6.50
   4   6  -8   62.49    6.50
  -4  -7   8   11.80    4.70
   4   7  -8   15.30    4.60
   4   7  -8    4.20    4.80
  -4  -8   8  178.48   10.50
   4   8  -8  191.68   10.90
   4   8  -8  178.78   10.60
   4   9  -8    6.80    5.50
   4   9  -8   12.60    5.30
   4  10  -8  114.79   10.50
   4  10  -8  117.79   10.20
  -5   9   8   19.70    5.50
  -5   9   8   25.50    7.30
   5  -9  -8   31.80    6.20
  -5   8   8  363.26   15.60
  -5   8   8  386.76   14.00
   5  -8  -8  397.76   14.70
  -5   7   8   46.20    7.00
  -5   7   8   39.30    5.70
   5  -7  -8   28.40    5.30
  -5   6   8   82.99    7.10
  -5   6   8   77.79    7.40
   5  -6  -8   84.19    7.20
  -5   5   8  125.99    8.50
  -5   5   8  122.29    7.70
   5  -5  -8  137.99    8.30
  -5   4   8  100.09    6.80
  -5   4   8   96.99    7.30
   5  -4  -8   98.79    7.20
  -5   3   8   21.50    4.00
  -5   3   8   23.50    4.30
  -5   3   8   24.00    3.10
   5  -3  -8   24.90    4.20
  -5   2   8   34.50    4.30
  -5   2   8   33.10    2.90
  -5   2   8   39.30    4.60
  -5   2   8   35.40    4.60
   5  -2  -8   37.00    4.50
  -5   1   8   13.50    3.00
  -5   1   8   16.60    2.80
  -5   1   8   15.90    3.40
  -5   1   8   17.10    3.20
   5  -1  -8   22.00    3.70
  -5   0   8    0.30    2.70
  -5   0   8    0.50    2.50
  -5   0   8    1.20    2.30
  -5   0   8    0.30    2.30
   5   0  -8    3.80    2.50
  -5  -1   8   12.50    3.30
  -5  -1   8   17.70    3.00
  -5  -1   8   17.50    3.20
  -5  -1   8   13.40    3.10
   5   1  -8   17.80    2.90
  -5  -2   8   37.20    3.70
  -5  -2   8   38.30    3.60
  -5  -2   8   47.50    4.80
  -5  -2   8   30.20    4.20
   5   2  -8   33.10    3.40
   5   2  -8   29.60    3.90
  -5  -3   8   22.50    3.10
  -5  -3   8   27.20    4.40
   5   3  -8   18.30    3.60
   5   3  -8   25.50    3.10
   5   3  -8   21.50    4.20
  -5  -4   8   91.19    4.80
  -5  -4   8   92.39    7.00
   5   4  -8   88.59    6.90
   5   4  -8   91.59    4.90
   5   4  -8   93.49    6.30
   5   5  -8  130.39    7.90
   5   5  -8  120.79    8.20
  -5  -6   8  104.49    8.20
   5   6  -8   62.89    6.80
   5   6  -8   71.49    6.90
  -5  -7   8   45.00    6.50
   5   7  -8   26.40    5.70
   5   7  -8   41.60    6.30
  -5  -8   8  377.66   14.70
   5   8  -8  344.97   14.10
   5   8  -8  334.67   14.40
   5   9  -8   21.10    6.00
   5   9  -8   36.70    6.90
  -6   9   8  111.19   10.80
  -6   9   8  104.19    9.60
   6  -9  -8  132.19   10.70
  -6   8   8   -3.20    5.20
  -6   8   8    2.60    4.80
   6  -8  -8   -2.20    4.80
  -6   7   8   39.00    7.20
  -6   7   8   36.50    6.10
   6  -7  -8   28.80    5.90
  -6   6   8   37.40    6.00
  -6   6   8   39.90    6.80
   6  -6  -8   26.30    5.40
  -6   5   8    3.40    4.00
  -6   5   8   -5.70    3.90
   6  -5  -8    3.40    4.10
  -6   4   8    6.00    3.90
  -6   4   8   -1.90    4.00
   6  -4  -8    8.80    4.20
  -6   3   8  132.49    7.80
  -6   3   8  125.59    7.70
  -6   3   8  133.29    7.60
   6  -3  -8  140.49    8.00
  -6   2   8  407.36    9.60
  -6   2   8  428.46   11.90
  -6   2   8  427.26   12.40
  -6   2   8  450.65   12.70
   6  -2  -8  416.76   12.30
  -6   1   8  156.88    7.60
  -6   1   8  141.69    7.20
  -6   1   8  161.18    6.10
  -6   1   8  148.49    7.60
   6  -1  -8  156.68    7.40
  -6   0   8  280.27    9.40
  -6   0   8  276.07    8.60
  -6   0   8  298.17    9.30
  -6   0   8  274.87    9.40
   6   0  -8  260.07    9.10
  -6  -1   8  154.28    7.10
  -6  -1   8  152.18    7.10
  -6  -1   8  161.28    6.80
  -6  -1   8  148.99    6.90
   6   1  -8  151.88    7.00
  -6  -2   8  425.86   10.90
  -6  -2   8  446.16   12.30
  -6  -2   8  429.56   12.10
  -6  -2   8  429.26   11.20
   6   2  -8  442.46   10.90
   6   2  -8  439.46   12.30
   6   2  -8  461.05   12.40
  -6  -3   8  129.79    6.30
  -6  -3   8  138.39    7.70
   6   3  -8  132.99    6.90
   6   3  -8  124.89    5.90
   6   3  -8  131.69    7.70
  -6  -4   8    3.20    2.70
  -6  -4   8    6.00    3.80
   6   4  -8    5.10    3.80
   6   4  -8   10.30    3.50
  -6  -5   8    0.00    3.80
   6   5  -8    0.50    4.00
   6   5  -8   -1.70    3.40
  -6  -6   8   25.60    5.40
   6   6  -8   32.20    5.40
   6   6  -8   26.00    5.40
  -6  -7   8   31.90    6.10
   6   7  -8   37.60    6.10
   6   7  -8   15.40    5.60
   6   8  -8    4.10    5.30
   6   8  -8    4.60    4.80
   6   9  -8  112.79   10.50
  -7   8   8   72.19    8.20
  -7   8   8   89.39   10.00
   7  -8  -8   59.69    7.80
  -7   7   8   14.00    5.40
  -7   7   8    8.00    5.60
   7  -7  -8   13.10    5.20
  -7   6   8   23.20    5.10
  -7   6   8   12.20    5.50
   7  -6  -8   20.50    5.70
  -7   5   8   79.19    7.50
  -7   5   8   84.59    8.10
   7  -5  -8   64.19    7.00
  -7   4   8   13.20    4.90
  -7   4   8    5.20    3.80
   7  -4  -8   18.10    4.80
  -7   3   8   32.30    5.00
  -7   3   8   32.80    5.10
  -7   3   8   31.70    5.20
   7  -3  -8   25.40    4.80
  -7   2   8   15.30    4.10
  -7   2   8    8.10    4.00
  -7   2   8   11.80    4.30
   7  -2  -8    8.50    4.10
  -7   1   8   31.80    4.70
  -7   1   8   27.30    4.30
  -7   1   8   24.40    3.40
  -7   1   8   24.80    4.30
   7  -1  -8   22.20    4.20
   7  -1  -8   27.10    3.50
  -7   0   8   -1.30    2.70
  -7   0   8   -3.40    2.90
  -7   0   8    0.00    3.20
  -7   0   8    0.00    3.00
   7   0  -8    4.80    3.20
   7   0  -8    0.10    2.60
  -7  -1   8   19.70    4.00
  -7  -1   8   22.70    4.10
  -7  -1   8   26.10    4.00
  -7  -1   8   25.40    4.10
   7   1  -8   31.00    4.20
   7   1  -8   21.00    3.80
  -7  -2   8    4.30    3.20
  -7  -2   8   12.00    3.20
  -7  -2   8   14.10    3.90
  -7  -2   8   10.50    3.30
   7   2  -8    7.40    3.40
   7   2  -8   12.20    3.10
   7   2  -8    6.10    3.30
  -7  -3   8   30.10    5.00
  -7  -3   8   31.40    4.30
   7   3  -8   33.00    3.90
   7   3  -8   36.70    5.30
   7   3  -8   35.10    4.60
  -7  -4   8   12.10    3.50
  -7  -4   8    7.40    4.20
   7   4  -8   10.50    3.70
   7   4  -8    5.80    4.20
  -7  -5   8   76.79    7.50
   7   5  -8   71.19    6.70
   7   5  -8   79.19    7.70
  -7  -6   8   19.30    5.60
   7   6  -8   23.10    5.90
   7   7  -8    5.30    5.10
   7   8  -8   84.09    8.90
  -8   7   8   36.70    7.20
  -8   7   8   31.10    6.50
   8  -7  -8   45.40    7.20
  -8   6   8   -3.50    4.50
  -8   6   8   -1.10    4.90
   8  -6  -8    8.80    5.10
  -8   5   8   36.30    6.20
  -8   5   8   40.40    6.50
   8  -5  -8   30.50    6.30
  -8   4   8    5.90    4.40
  -8   4   8   -1.60    4.50
  -8   4   8    4.00    4.30
   8  -4  -8    4.10    4.70
  -8   3   8   11.50    4.50
  -8   3   8   12.00    4.70
  -8   3   8    7.30    4.50
   8  -3  -8   11.20    4.80
  -8   2   8   35.40    5.60
  -8   2   8   38.00    5.40
  -8   2   8   36.40    5.30
   8  -2  -8   39.70    5.90
  -8   1   8   -0.10    3.50
  -8   1   8   -1.00    3.50
  -8   1   8   -3.30    3.40
   8  -1  -8    2.60    3.80
  -8   0   8   61.99    6.10
  -8   0   8   62.69    5.70
  -8   0   8   68.39    5.50
  -8   0   8   58.89    5.70
   8   0  -8   47.70    5.60
   8   0  -8   66.39    5.30
  -8  -1   8   -2.00    3.10
  -8  -1   8   -2.50    3.20
  -8  -1   8   -1.50    3.00
  -8  -1   8   -1.40    3.20
   8   1  -8   -2.30    2.90
   8   1  -8    6.60    3.20
  -8  -2   8   32.90    4.90
  -8  -2   8   37.10    4.40
  -8  -2   8   37.80    4.90
  -8  -2   8   35.90    5.20
   8   2  -8   30.30    4.10
   8   2  -8   38.10    5.10
   8   2  -8   34.80    5.00
  -8  -3   8   11.90    3.90
  -8  -3   8   12.10    4.40
   8   3  -8   12.00    4.20
  -8  -4   8    8.40    4.80
   8   4  -8    8.70    4.80
   8   5  -8   32.60    6.30
   8   6  -8    7.90    5.10
   8   7  -8   56.79    8.00
  -9   6   8   75.09    8.30
  -9   6   8   68.09    8.50
   9  -6  -8   59.29    7.90
  -9   5   8  249.58   12.70
  -9   5   8  255.27   12.80
   9  -5  -8  266.17   13.30
  -9   4   8  364.86   14.80
  -9   4   8  378.26   14.40
  -9   4   8  363.46   14.10
   9  -4  -8  363.76   14.60
  -9   3   8   34.40    6.10
  -9   3   8   42.20    6.40
  -9   3   8   31.30    5.70
   9  -3  -8   37.20    6.20
  -9   2   8   50.09    6.20
  -9   2   8   26.60    5.90
  -9   2   8   44.40    6.00
   9  -2  -8   45.20    6.50
  -9   1   8   -0.80    4.20
  -9   1   8    0.30    3.80
  -9   1   8    5.00    4.10
   9  -1  -8    4.80    4.30
  -9   0   8    3.20    4.00
  -9   0   8   -3.00    3.30
   9   0  -8   -5.40    3.40
  -9  -1   8   -1.30    3.70
  -9  -1   8    2.20    3.40
   9   1  -8    2.80    3.30
  -9  -2   8   42.70    5.60
   9   2  -8   30.20    4.90
  -9  -3   8   29.60    5.30
   9   3  -8   48.10    6.10
   9   4  -8  380.16   14.50
   9   5  -8  235.58   12.30
   9   6  -8   68.69    8.40
 -10   5   8   17.00    6.10
 -10   5   8    7.90    7.80
  10  -5  -8   16.00    6.00
 -10   4   8    5.20    5.30
 -10   4   8    4.90    5.20
  10  -4  -8    8.70    5.20
 -10   3   8   10.40    5.50
 -10   3   8   -4.80    4.60
  10  -3  -8    7.50    5.00
 -10   2   8   43.30    6.30
 -10   2   8   40.10    6.70
  10  -2  -8   49.70    7.00
 -10   1   8   12.90    4.70
 -10   1   8    1.30    4.70
  10  -1  -8   -1.40    4.30
 -10   0   8   19.60    4.80
 -10   0   8   17.70    5.50
  10   0  -8   17.00    5.30
 -10  -1   8    8.10    4.70
 -10  -2   8   36.60    5.90
 -10  -3   8    5.40    4.40
  10   3  -8   -2.10    3.90
  10   4  -8    5.00    4.80
  10   5  -8   17.60    6.10
 -11   2   8    4.90    5.40
 -11   2   8    5.90    4.90
  11  -2  -8    4.60    5.60
 -11   1   8   45.60    7.40
 -11   1   8   35.90    6.10
  11  -1  -8   35.60    7.00
 -11   0   8   -2.40    4.80
  11   0  -8    7.20    5.20
 -11  -1   8   39.70    6.70
  11   1  -8   49.99    7.00
 -11  -2   8   -2.30    4.40
 -11  -1  -9    2.80    5.40
 -11   0  -9  135.09   11.10
 -11   1  -9   11.40    6.10
  10   4   9   -3.80    5.40
 -10  -4  -9    3.40    5.80
  10   3   9   -6.40    5.00
 -10  -3  -9    0.00    5.30
  10   2   9    8.10    5.60
 -10  -2  -9   17.50    5.60
 -10  -1  -9  146.39   11.10
 -10   0  -9   -1.70    5.10
 -10   1  -9  167.98   11.30
 -10   2  -9    8.50    5.10
 -10   2  -9    9.20    4.70
 -10   3  -9   13.70    5.10
 -10   3  -9    1.80    5.00
 -10   4  -9    8.30    5.50
 -10   4  -9   22.30    5.80
   9   6   9   11.40    6.70
  -9  -6  -9   15.90    6.10
   9   5   9  263.17   13.80
  -9  -5  -9  258.07   13.40
   9   4   9   -4.80    5.00
  -9  -4  -9   11.70    5.40
   9   3   9  222.28   11.90
  -9  -3  -9  215.98   11.90
   9   2   9    4.40    4.70
  -9  -2  -9   11.00    5.20
   9   1   9    0.60    4.40
  -9  -1  -9    3.00    4.70
  -9   0  -9  191.58   11.00
  -9   1  -9   11.60    4.20
  -9   1  -9   22.20    5.70
  -9   2  -9    7.80    4.90
  -9   2  -9    6.80    4.20
  -9   3  -9  231.58   11.70
  -9   3  -9  242.98   11.30
  -9   4  -9    1.20    4.50
  -9   4  -9    0.70    4.50
  -9   5  -9  275.67   13.10
  -9   5  -9  269.07   12.60
   9  -6   9   21.30    5.60
  -9   6  -9   24.60    6.60
  -9   6  -9   11.60    5.30
   8   7   9   33.20    7.50
  -8  -7  -9   34.50    6.90
   8   6   9   64.89    8.60
  -8  -6  -9   65.99    7.90
   8   5   9    8.80    5.60
  -8  -5  -9   15.40    6.00
   8   4   9   21.40    5.80
  -8  -4  -9   22.30    5.80
   8   3   9   10.40    4.70
  -8  -3  -9   10.30    5.00
   8   2   9   31.60    5.60
  -8  -2  -9   44.30    6.50
   8   1   9   17.70    5.00
  -8  -1  -9   14.70    5.10
   8   0   9   -1.50    3.70
  -8   0  -9    5.50    3.20
  -8   0  -9    8.60    4.60
  -8   1  -9   15.30    4.10
  -8   1  -9   19.80    5.00
  -8   2  -9   38.30    5.80
  -8   2  -9   44.50    5.60
  -8   3  -9    5.50    4.30
  -8   3  -9    6.00    4.20
  -8   4  -9   26.80    5.30
  -8   4  -9   27.30    5.50
  -8   5  -9   19.80    5.60
  -8   5  -9   16.50    5.00
   8  -6   9   60.49    6.80
  -8   6  -9   54.39    6.80
  -8   6  -9   74.39    8.30
  -8   7  -9   38.10    7.00
   7   8   9    0.70    5.60
  -7  -8  -9   -2.00    5.30
   7   7   9    8.20    6.00
  -7  -7  -9    8.30    5.70
   7   6   9  103.99    9.60
  -7  -6  -9   95.79    9.00
   7   5   9   33.00    6.40
  -7  -5  -9   36.10    6.10
   7   4   9  155.08    9.90
  -7  -4  -9  186.58   10.20
   7   3   9  312.47   12.20
  -7  -3  -9  332.47   12.70
   7   2   9  198.08    9.60
  -7  -2  -9  202.78   10.10
   7   1   9   16.00    4.40
  -7  -1  -9   25.90    3.60
  -7  -1  -9   26.40    4.90
   7   0   9   48.40    5.20
  -7   0  -9   35.80    5.20
  -7   0  -9   51.09    4.90
   7  -1   9   32.80    4.50
  -7   1  -9   27.40    4.20
  -7   1  -9   31.50    5.00
   7  -2   9  202.28    9.60
  -7   2  -9  215.28    9.30
  -7   2  -9  223.48    9.80
  -7   3  -9  306.37   11.60
  -7   3  -9  323.07   11.50
  -7   4  -9  185.18    9.70
  -7   4  -9  186.68    9.40
  -7   5  -9   27.20    5.00
  -7   5  -9   32.70    6.00
   7  -6   9   78.69    6.90
  -7   6  -9   88.19    7.80
  -7   6  -9   94.89    7.60
  -7   6  -9  105.29    9.10
  -7   7  -9   14.70    5.60
  -7   7  -9    6.90    5.20
  -7   8  -9   -0.40    4.90
  -7   8  -9   -3.00    5.00
   6   8   9  180.28   12.10
  -6  -8  -9  169.68   11.40
   6   7   9   -2.50    5.00
  -6  -7  -9    2.10    4.90
   6   6   9    1.40    5.00
  -6  -6  -9    2.20    4.50
   6   5   9    8.90    4.90
  -6  -5  -9    8.50    4.80
   6   4   9   82.59    7.10
  -6  -4  -9   93.69    7.70
   6   3   9   14.80    4.50
  -6  -3  -9    8.10    4.00
   6   2   9  135.99    8.00
  -6  -2  -9  132.59    7.90
   6   1   9    9.80    3.70
  -6  -1  -9    2.40    3.20
  -6  -1  -9    8.10    2.70
   6   0   9    0.00    3.10
  -6   0  -9    0.60    3.20
  -6   0  -9    0.10    2.70
   6  -1   9    9.40    3.20
  -6   1  -9    2.00    3.20
  -6   1  -9    6.20    3.30
   6  -2   9  137.09    6.30
  -6   2  -9  136.09    7.40
  -6   2  -9  144.49    7.40
   6  -3   9    9.50    3.00
  -6   3  -9   15.90    3.50
  -6   3  -9    8.30    3.70
  -6   3  -9   16.20    3.80
  -6   4  -9   93.59    6.80
  -6   4  -9   89.59    6.60
  -6   4  -9   94.79    7.10
  -6   5  -9   17.50    4.40
  -6   5  -9   15.60    5.00
  -6   5  -9   16.60    4.00
   6  -6   9   -1.90    3.00
  -6   6  -9    8.30    4.80
  -6   6  -9    1.10    4.10
  -6   6  -9    0.50    3.20
  -6   7  -9   -7.70    4.20
  -6   7  -9    6.00    4.70
  -6   8  -9  195.08   11.70
  -6   8  -9  164.08   11.30
   5   9   9   73.89    9.00
  -5  -9  -9   62.99    8.00
   5   8   9   29.00    6.50
  -5  -8  -9   41.50    6.70
   5   7   9  211.78   11.60
  -5  -7  -9  219.28   11.40
   5   6   9   31.00    6.00
  -5  -6  -9   29.60    5.60
   5   5   9  273.77   11.10
  -5  -5  -9  281.77   11.20
   5   4   9    2.00    4.00
  -5  -4  -9    4.90    4.00
   5   3   9   84.59    6.80
  -5  -3  -9   75.59    6.20
   5   2   9  204.68    8.70
  -5  -2  -9  193.38    6.00
  -5  -2  -9  201.08    8.50
   5   1   9   -1.80    3.10
  -5  -1  -9    4.60    3.20
  -5  -1  -9    2.60    2.30
   5   0   9  119.99    6.40
  -5   0  -9  128.19    6.00
  -5   0  -9  115.19    6.50
   5  -1   9    6.80    2.90
  -5   1  -9   -0.90    2.70
  -5   1  -9    1.00    2.90
  -5   1  -9    2.80    1.90
   5  -2   9  200.18    7.00
  -5   2  -9  208.98    7.70
  -5   2  -9  206.28    6.70
  -5   2  -9  185.38    7.90
   5  -3   9   74.29    4.60
  -5   3  -9   77.49    5.50
  -5   3  -9   66.89    5.10
  -5   3  -9   73.29    5.70
   5  -4   9    8.00    2.50
  -5   4  -9    4.20    3.90
  -5   4  -9    6.00    3.50
  -5   4  -9    4.10    2.80
   5  -5   9  283.37    9.20
  -5   5  -9  279.87   11.00
  -5   5  -9  263.27   10.30
  -5   5  -9  269.07    9.20
  -5   6  -9   34.00    5.70
  -5   6  -9   30.30    4.90
  -5   6  -9   30.70    5.60
  -5   7  -9  217.08   11.20
  -5   7  -9  207.88   11.00
  -5   8  -9   47.60    7.30
  -5   8  -9   41.30    6.70
  -5   9  -9   66.99    7.90
  -5   9  -9   70.69    8.70
   4   9   9   10.30    6.00
  -4  -9  -9   19.60    6.10
   4   8   9   -1.20    4.70
  -4  -8  -9   -3.30    4.70
   4   7   9   10.70    5.00
  -4  -7  -9    8.00    5.00
   4   6   9   45.30    6.40
  -4  -6  -9   45.40    6.30
   4   5   9    9.10    4.30
  -4  -5  -9    7.60    4.10
   4   4   9  249.48    9.90
   4   4   9  249.58    6.60
  -4  -4  -9  265.17    9.60
   4   3   9  788.62   17.20
   4   3   9  727.83   12.40
  -4  -3  -9  764.32   16.90
  -4  -3  -9  745.03   13.00
   4   2   9  206.58    4.30
   4   2   9  218.08    8.40
  -4  -2  -9  216.48    6.20
  -4  -2  -9  204.98    4.40
  -4  -2  -9  214.88    8.30
   4   1   9  328.47    9.80
  -4  -1  -9  310.87    5.90
  -4  -1  -9  303.67    9.20
  -4  -1  -9  324.27    8.20
   4   0   9   -3.20    2.60
  -4   0  -9    1.20    1.60
  -4   0  -9   -0.80    2.40
  -4   0  -9    0.50    2.50
   4  -1   9  324.77    8.80
  -4   1  -9  323.17    8.90
  -4   1  -9  318.87    7.60
  -4   1  -9  318.67    9.10
   4  -2   9  213.68    6.80
  -4   2  -9  212.98    7.10
  -4   2  -9  217.88    7.00
  -4   2  -9  202.88    7.70
   4  -3   9  737.83   14.40
  -4   3  -9  739.83   16.30
  -4   3  -9  744.23   15.70
  -4   3  -9  762.82   15.00
   4  -4   9  240.48    7.30
  -4   4  -9  260.87    8.00
  -4   4  -9  255.37    9.50
  -4   4  -9  259.57    9.30
   4  -5   9    9.40    2.70
   4  -5   9    5.30    2.40
  -4   5  -9    7.20    2.80
  -4   5  -9    6.70    3.80
  -4   5  -9   14.40    4.20
  -4   6  -9   45.10    6.00
  -4   6  -9   38.30    5.10
  -4   7  -9    7.80    4.80
  -4   7  -9    5.30    4.50
  -4   8  -9    1.60    4.30
  -4   8  -9    0.20    4.90
  -4   9  -9   21.70    5.70
  -4   9  -9   21.50    6.80
   3  10   9   40.50    7.40
  -3 -10  -9   34.80    7.20
   3   9   9  106.29    9.30
  -3  -9  -9  136.59   10.80
   3   8   9   13.10    5.30
  -3  -8  -9   16.70    5.40
   3   7   9   64.09    5.70
   3   7   9   79.19    7.50
  -3  -7  -9   72.69    7.40
   3   6   9   32.00    4.10
   3   6   9   28.40    4.90
  -3  -6  -9   37.90    5.50
   3   5   9   -4.10    3.40
   3   5   9    0.80    2.30
  -3  -5  -9    6.70    4.00
   3   4   9    3.40    3.40
   3   4   9    2.60    2.10
  -3  -4  -9   -3.40    3.10
  -3  -4  -9    0.70    1.70
   3   3   9  405.66    8.50
   3   3   9  407.16   11.40
  -3  -3  -9  403.56    8.30
  -3  -3  -9  412.46   11.30
   3   2   9   32.10    4.20
   3   2   9   29.20    2.30
  -3  -2  -9   37.10    3.10
  -3  -2  -9   32.20    4.00
   3   1   9   27.40    2.20
   3   1   9   39.30    4.30
  -3  -1  -9   31.40    2.40
  -3  -1  -9   32.70    3.50
  -3  -1  -9   33.70    3.40
   3   0   9  175.88    6.70
  -3   0  -9  178.88    6.40
  -3   0  -9  164.68    6.40
  -3   0  -9  170.58    5.00
   3  -1   9   28.50    3.40
  -3   1  -9   32.90    3.00
  -3   1  -9   31.70    3.20
  -3   1  -9   21.90    3.20
   3  -2   9   34.00    3.30
  -3   2  -9   33.80    3.50
  -3   2  -9   26.80    3.50
  -3   2  -9   34.70    3.10
   3  -3   9  399.06    9.60
  -3   3  -9  414.56   11.10
  -3   3  -9  413.26    9.20
  -3   3  -9  401.26   10.80
   3  -4   9   -0.70    2.00
  -3   4  -9    3.30    3.30
  -3   4  -9    0.10    3.00
  -3   4  -9    2.20    1.90
   3  -5   9    1.80    2.30
   3  -5   9    1.10    2.00
  -3   5  -9    3.00    3.50
  -3   5  -9    2.50    2.10
  -3   5  -9   -1.60    3.20
   3  -6   9   39.80    4.00
  -3   6  -9   40.60    5.50
  -3   6  -9   46.00    5.50
  -3   7  -9   77.09    6.80
  -3   7  -9   68.99    7.50
  -3   8  -9   27.50    6.50
  -3   8  -9   22.80    5.00
  -3   9  -9  128.19    9.10
  -3   9  -9  102.79    9.50
  -3  10  -9   54.99    7.30
  -3  10  -9   49.00    8.30
   2  10   9   44.50   11.00
   2  10   9   31.30    6.70
  -2 -10  -9   41.10    7.30
   2   9   9   -0.80    4.80
   2   9   9   11.50    4.70
  -2  -9  -9    1.40    5.20
   2   8   9   82.59    7.50
   2   8   9   92.89    7.50
  -2  -8  -9   83.69    7.70
   2   7   9   36.10    5.60
   2   7   9   33.70    4.90
  -2  -7  -9   36.40    6.00
   2   6   9  124.89    7.90
   2   6   9  111.59    6.60
  -2  -6  -9  128.99    8.40
   2   5   9   19.50    3.40
   2   5   9   20.10    2.40
   2   5   9   18.70    4.00
  -2  -5  -9   26.20    4.60
  -2  -5  -9   25.00    2.60
   2   4   9  392.76   11.20
   2   4   9  410.26    9.80
  -2  -4  -9  400.06    8.40
  -2  -4  -9  386.06   11.00
   2   3   9  487.95   12.30
   2   3   9  499.85   10.50
  -2  -3  -9  523.25   12.50
  -2  -3  -9  503.45    9.90
   2   2   9    0.90    1.80
   2   2   9    3.30    2.80
  -2  -2  -9    2.90    2.00
  -2  -2  -9    0.90    2.80
   2   1   9 2391.26   37.50
   2   1   9 2408.96   35.40
  -2  -1  -9 2391.86   36.80
  -2  -1  -9 2404.26   35.90
   2   0   9    1.80    1.70
   2   0   9   -2.60    2.10
  -2   0  -9    1.60    2.10
  -2   0  -9    0.40    1.90
  -2   0  -9    5.90    2.70
   2  -1   9 2353.26   36.20
  -2   1  -9 2370.06   36.40
  -2   1  -9 2350.36   35.10
  -2   1  -9 2352.26   35.70
   2  -2   9    2.60    2.20
  -2   2  -9    1.40    1.70
  -2   2  -9    0.10    3.10
  -2   2  -9   -0.40    2.50
   2  -3   9  503.85   11.00
  -2   3  -9  498.45    9.40
  -2   3  -9  484.65   12.00
   2  -4   9  384.46    9.60
   2  -4   9  376.46    7.80
  -2   4  -9  382.86    7.90
  -2   4  -9  385.56   11.30
  -2   4  -9  392.26   10.80
   2  -5   9   24.40    3.40
   2  -5   9   27.70    2.50
  -2   5  -9   27.80    4.40
  -2   5  -9   26.40    4.90
   2  -6   9  114.79    6.10
  -2   6  -9  110.79    7.10
  -2   6  -9  107.99    8.30
   2  -7   9   36.40    4.30
  -2   7  -9   39.40    5.20
  -2   7  -9   31.50    6.20
  -2   8  -9   75.09    8.30
  -2   8  -9   83.59    7.00
  -2   9  -9    8.50    5.90
  -2   9  -9    3.80    4.30
  -2  10  -9   44.10    6.60
  -2  10  -9   54.29    8.60
   1  10   9   53.19    7.40
  -1 -10  -9   56.99    7.80
   1   9   9   20.30    5.30
   1   9   9   34.60    6.10
  -1  -9  -9   19.10    5.90
   1   8   9   52.49    6.20
   1   8   9   47.90    6.00
  -1  -8  -9   44.40    6.50
   1   7   9   93.79    7.20
   1   7   9   98.49    7.20
  -1  -7  -9  106.39    8.50
   1   6   9   29.20    4.40
   1   6   9   25.40    4.40
   1   6   9   27.20    3.10
  -1  -6  -9   32.50    5.20
   1   5   9    5.50    2.80
   1   5   9    3.40    2.00
   1   5   9    2.30    3.30
  -1  -5  -9   -2.10    3.30
  -1  -5  -9    0.60    2.10
   1   4   9   10.10    3.30
   1   4   9   16.60    2.40
   1   4   9   17.00    3.10
  -1  -4  -9   15.90    2.50
  -1  -4  -9   11.40    3.30
   1   3   9   29.80    3.40
   1   3   9   27.50    2.70
   1   3   9   29.20    3.90
  -1  -3  -9   23.10    3.70
  -1  -3  -9   29.50    2.80
   1   2   9    1.00    2.50
   1   2   9    2.00    2.10
  -1  -2  -9    3.60    2.00
  -1  -2  -9    3.50    2.80
   1   1   9  101.69    4.50
   1   1   9   93.59    5.40
  -1  -1  -9  105.79    4.60
  -1  -1  -9   98.89    5.00
   1   0   9   61.29    4.70
   1   0   9   66.99    4.10
  -1   0  -9   61.29    4.00
  -1   0  -9   75.49    4.00
  -1   0  -9   68.99    4.40
   1  -1   9   95.69    5.00
  -1   1  -9   95.69    4.90
  -1   1  -9  104.89    3.80
  -1   1  -9   95.19    4.90
   1  -2   9    1.60    2.20
  -1   2  -9   -0.40    2.60
  -1   2  -9   -3.80    2.90
  -1   2  -9    1.40    1.30
   1  -3   9   26.70    3.20
  -1   3  -9   25.20    3.60
  -1   3  -9   25.80    4.00
  -1   3  -9   25.50    1.70
   1  -4   9   13.50    2.90
   1  -4   9   12.90    1.40
  -1   4  -9   16.00    3.60
  -1   4  -9   20.30    4.20
   1  -5   9    0.00    2.40
  -1   5  -9    0.20    2.80
  -1   5  -9    2.30    4.00
   1  -6   9   29.80    4.00
  -1   6  -9   21.90    5.30
  -1   6  -9   27.50    4.40
   1  -7   9   95.19    6.40
  -1   7  -9  100.39    8.80
  -1   7  -9   90.59    6.70
   1  -8   9   45.80    5.20
  -1   8  -9   46.90    5.50
  -1   8  -9   38.00    4.90
  -1   8  -9   44.70    7.00
  -1   9  -9   32.40    5.10
  -1   9  -9   26.20    6.10
  -1  10  -9   56.79    8.00
   0  10   9  136.09   10.40
   0 -10  -9  139.69   10.80
   0   9   9   21.30    5.70
   0  -9  -9   24.40    5.90
   0   8   9  226.88   10.90
   0   8   9  219.28    9.90
   0  -8  -9  217.78   11.10
   0   7   9  310.57   10.80
   0   7   9  324.87   11.80
   0   7   9  323.77    9.40
   0  -7  -9  313.07   12.00
   0   6   9  165.08    6.60
   0   6   9  166.88    8.10
   0   6   9  157.28    7.50
   0  -6  -9  157.78    8.80
   0   5   9   45.90    4.70
   0   5   9   38.30    4.40
   0   5   9   40.90    3.70
   0  -5  -9   29.40    4.30
   0   4   9   35.00    3.30
   0   4   9   36.50    4.10
   0   4   9   34.10    4.10
   0  -4  -9   34.70    4.40
   0   3   9  810.62   16.00
   0   3   9  813.02   15.10
   0   3   9  816.42   16.00
   0  -3  -9  843.62   16.50
   0  -3  -9  846.32   15.20
   0   2   9  289.67    7.40
   0   2   9  265.77    8.00
   0   2   9  286.87    7.80
   0  -2  -9  281.37    7.40
   0  -2  -9  273.37    8.10
   0   1   9 1258.87   21.40
   0   1   9 1290.47   21.00
   0   1   9 1274.17   21.30
   0  -1  -9 1287.57   21.00
   0  -1  -9 1253.57   20.80
   0   0   9    0.90    2.10
   0   0   9   -0.90    2.20
   0   0  -9   -0.50    2.00
   0   0  -9   -1.10    1.80
   0  -1   9 1245.98   21.20
   0  -1   9 1267.37   21.20
   0   1  -9 1235.88   18.90
   0   1  -9 1264.77   21.60
   0   1  -9 1253.57   21.00
   0  -2   9  279.67    8.00
   0   2  -9  271.97    4.80
   0   2  -9  283.07    8.00
   0   2  -9  275.37    8.30
   0  -3   9  833.82   16.00
   0   3  -9  807.72   15.90
   0   3  -9  810.42   16.90
   0  -4   9   41.30    4.10
   0   4  -9   34.30    3.90
   0   4  -9   36.70    4.80
   0  -5   9   35.50    4.00
   0   5  -9   42.90    5.10
   0   5  -9   35.00    4.10
   0  -6   9  160.68    7.50
   0   6  -9  152.58    7.30
   0   6  -9  150.08    9.10
   0  -7   9  308.57   10.70
   0   7  -9  305.37   10.20
   0   7  -9  308.97   12.70
   0   7  -9  330.07   10.80
   0  -8   9  216.28    9.30
   0   8  -9  205.38   11.80
   0   8  -9  219.28    9.20
   0   8  -9  230.98    9.90
   0  -9   9   24.60    4.80
   0   9  -9   20.70    4.70
   0   9  -9   31.90    5.30
   0   9  -9   31.90    7.20
   0  10  -9  117.89   10.70
  -1  10   9    9.20    5.50
   1 -10  -9   -1.00    5.50
  -1   9   9    1.30    4.70
   1  -9  -9   -2.80    4.30
  -1   8   9   14.10    4.90
  -1   8   9    2.00    3.00
   1  -8  -9    9.70    5.00
  -1   7   9   13.60    4.20
  -1   7   9    0.70    3.40
  -1   7   9   13.80    3.40
   1  -7  -9   11.40    4.60
  -1   6   9  420.96   11.40
  -1   6   9  431.36   11.30
  -1   6   9  424.96   13.00
   1  -6  -9  415.06   12.50
  -1   5   9   18.20    3.20
  -1   5   9   20.40    3.80
  -1   5   9   17.50    3.30
   1  -5  -9   17.10    4.10
  -1   4   9  348.37    9.30
  -1   4   9  340.97   10.00
  -1   4   9  365.66    9.30
   1  -4  -9  334.67    9.90
  -1   3   9   50.39    3.80
  -1   3   9   48.50    4.60
  -1   3   9   40.70    3.50
   1  -3  -9   49.60    4.40
  -1   2   9  180.78    6.20
  -1   2   9  187.18    6.30
  -1   2   9  188.28    6.70
   1  -2  -9  182.08    6.60
  -1   1   9  168.28    6.00
  -1   1   9  171.88    6.40
  -1   1   9  165.78    5.90
   1  -1  -9  160.18    5.70
   1  -1  -9  169.18    6.00
  -1   0   9   24.10    3.20
  -1   0   9   27.70    3.10
  -1   0   9   23.00    2.90
   1   0  -9   20.80    2.40
   1   0  -9   15.40    2.70
  -1  -1   9  166.38    6.40
  -1  -1   9  169.18    6.20
   1   1  -9  161.18    6.50
   1   1  -9  164.48    5.70
   1   1  -9  163.48    4.30
  -1  -2   9  180.58    6.60
   1   2  -9  178.98    7.10
   1   2  -9  195.38    6.50
   1   2  -9  171.88    3.40
  -1  -3   9   49.80    4.40
   1   3  -9   45.50    3.90
   1   3  -9   42.10    4.30
  -1  -4   9  360.46   10.10
   1   4  -9  354.86    9.60
   1   4  -9  348.67   10.60
  -1  -5   9   14.10    3.50
   1   5  -9   16.30    3.60
   1   5  -9   15.10    4.00
  -1  -6   9  406.26   12.10
   1   6  -9  432.76   13.80
   1   6  -9  419.46   11.50
  -1  -7   9   15.10    3.90
   1   7  -9    3.00    3.60
   1   7  -9    5.50    5.00
   1   7  -9   14.20    3.50
  -1  -8   9    5.70    4.00
   1   8  -9    1.80    4.60
   1   8  -9   -3.20    3.50
   1   8  -9    5.10    3.20
  -1  -9   9    6.00    4.10
   1   9  -9   -1.50    5.30
   1   9  -9    4.30    4.30
   1  10  -9   10.20    5.20
   1  10  -9    7.60    5.70
  -2  10   9   49.99    7.60
   2 -10  -9   51.89    7.70
  -2   9   9  156.68   10.90
   2  -9  -9  144.59   10.20
  -2   8   9   33.60    4.80
  -2   8   9   24.30    5.80
   2  -8  -9   29.20    5.80
  -2   7   9   16.10    3.90
  -2   7   9    5.00    4.10
   2  -7  -9   18.50    5.00
  -2   6   9  549.15   13.70
  -2   6   9  557.94   15.60
  -2   6   9  576.44   12.80
   2  -6  -9  556.24   15.20
  -2   5   9  131.49    7.60
  -2   5   9  134.09    5.90
  -2   5   9  141.69    6.70
   2  -5  -9  134.29    7.10
  -2   4   9  210.28    8.10
  -2   4   9  191.78    6.40
  -2   4   9  200.58    7.40
   2  -4  -9  195.48    8.20
  -2   3   9  170.38    7.30
  -2   3   9  150.78    5.60
  -2   3   9  156.08    6.50
   2  -3  -9  156.08    6.70
  -2   2   9  152.28    5.50
  -2   2   9  144.39    6.40
  -2   2   9  147.89    6.00
   2  -2  -9  138.19    6.00
  -2   1   9  401.16    9.60
  -2   1   9  392.86   10.10
  -2   1   9  397.36    9.10
   2  -1  -9  379.36    9.00
  -2   0   9    2.90    2.40
  -2   0   9    0.20    2.60
  -2   0   9   -0.50    2.10
   2   0  -9   -2.40    1.70
   2   0  -9   -5.00    2.20
  -2  -1   9  407.96    9.90
  -2  -1   9  415.96   10.30
   2   1  -9  402.16    9.50
   2   1  -9  404.66   10.50
   2   1  -9  417.66    8.00
  -2  -2   9  148.09    6.50
  -2  -2   9  140.09    6.00
   2   2  -9  143.09    5.60
   2   2  -9  151.48    6.40
   2   2  -9  138.49    3.70
  -2  -3   9  150.18    6.70
   2   3  -9  165.68    7.40
   2   3  -9  155.08    5.90
  -2  -4   9  209.38    8.20
   2   4  -9  187.98    8.40
   2   4  -9  194.18    7.10
  -2  -5   9  116.89    6.90
   2   5  -9  112.99    7.10
   2   5  -9  127.89    6.30
  -2  -6   9  560.74   14.90
   2   6  -9  576.44   13.30
   2   6  -9  553.34   15.90
  -2  -7   9    6.90    4.00
   2   7  -9    8.70    4.00
   2   7  -9   14.60    5.40
   2   7  -9   19.10    3.70
  -2  -8   9   29.80    5.50
   2   8  -9   21.10    6.20
   2   8  -9   24.30    5.00
  -2  -9   9  142.59    9.30
   2   9  -9  145.69   10.30
   2   9  -9  125.49    9.40
   2  10  -9   49.70    8.20
   2  10  -9   59.09    7.50
  -3  10   9   27.70    7.10
   3 -10  -9   23.10    6.30
  -3   9   9   36.50    5.70
  -3   9   9   30.90    7.00
   3  -9  -9   40.90    6.70
  -3   8   9    3.90    3.70
  -3   8   9    1.70    4.70
   3  -8  -9   -2.60    4.00
  -3   7   9  325.57   11.40
  -3   7   9  320.57   12.90
   3  -7  -9  325.97   12.50
  -3   6   9  130.29    7.30
  -3   6   9  112.59    8.30
   3  -6  -9  117.99    8.20
  -3   5   9  275.27   10.60
  -3   5   9  260.17    7.30
  -3   5   9  257.87    9.30
   3  -5  -9  261.87   10.00
  -3   4   9  280.87    7.30
  -3   4   9  289.87    9.30
  -3   4   9  277.67   10.10
   3  -4  -9  278.57    9.60
  -3   3   9  891.91   17.90
  -3   3   9  937.51   19.10
  -3   3   9  918.51   16.10
   3  -3  -9  901.01   18.10
  -3   2   9   11.30    3.40
  -3   2   9   14.60    2.40
  -3   2   9   17.30    3.30
   3  -2  -9   14.20    3.20
  -3   1   9   24.00    3.40
  -3   1   9   25.80    3.40
  -3   1   9   17.10    2.70
   3  -1  -9   21.90    3.20
  -3   0   9  652.03   13.40
  -3   0   9  641.04   13.10
  -3   0   9  654.43   14.20
   3   0  -9  646.44   12.50
   3   0  -9  663.53   13.50
  -3  -1   9   18.20    3.00
  -3  -1   9   28.00    3.60
  -3  -1   9   24.70    2.50
  -3  -1   9   21.00    3.20
   3   1  -9   25.90    2.50
   3   1  -9   18.20    2.80
  -3  -2   9   13.20    2.00
  -3  -2   9   14.10    3.40
  -3  -2   9   16.70    3.40
   3   2  -9   12.50    3.30
   3   2  -9   16.60    2.70
   3   2  -9   18.50    2.10
  -3  -3   9  897.61   18.20
  -3  -3   9  897.81   14.40
   3   3  -9  907.01   14.50
   3   3  -9  898.61   16.70
   3   3  -9  924.21   18.70
  -3  -4   9  263.97    9.50
  -3  -4   9  241.88    7.10
   3   4  -9  277.97    9.90
   3   4  -9  276.97    8.10
  -3  -5   9  264.27    9.90
   3   5  -9  261.27    8.30
   3   5  -9  251.17   10.20
  -3  -6   9  109.89    7.80
   3   6  -9  129.59    8.00
   3   6  -9  118.59    6.30
   3   6  -9  115.89    7.90
  -3  -7   9  298.77   11.80
   3   7  -9  301.27   12.70
   3   7  -9  304.67   12.00
  -3  -8   9    3.20    4.50
   3   8  -9    1.50    4.20
   3   8  -9   -4.40    4.70
  -3  -9   9   45.30    6.60
   3   9  -9   45.90    6.70
   3   9  -9   48.80    7.50
   3  10  -9   30.50    6.40
   3  10  -9   22.40    6.80
  -4   9   9    0.20    4.60
  -4   9   9    3.80    4.20
   4  -9  -9    7.50    4.80
  -4   8   9  243.68   12.80
  -4   8   9  233.78   10.80
   4  -8  -9  243.58   11.80
  -4   7   9   68.39    6.70
  -4   7   9   66.99    7.40
   4  -7  -9   79.19    7.60
  -4   6   9    6.40    4.40
  -4   6   9    2.80    3.40
   4  -6  -9    5.10    4.00
  -4   5   9  441.86   14.00
  -4   5   9  461.55   12.90
   4  -5  -9  440.66   13.00
  -4   4   9   19.00    2.40
  -4   4   9   24.60    4.80
  -4   4   9   19.70    3.90
   4  -4  -9   10.00    3.80
  -4   3   9    5.60    3.20
  -4   3   9    2.70    1.90
  -4   3   9    1.20    3.10
   4  -3  -9    2.00    2.70
  -4   2   9   89.39    5.70
  -4   2   9   79.29    5.20
  -4   2   9   85.19    4.30
   4  -2  -9   88.99    5.70
  -4   1   9   -2.60    2.40
  -4   1   9   -1.70    2.70
  -4   1   9    0.50    2.60
  -4   1   9    0.40    2.00
   4  -1  -9   -2.60    2.40
  -4   0   9    0.10    2.20
  -4   0   9    4.50    2.70
  -4   0   9    3.00    2.60
  -4   0   9   -1.60    2.20
   4   0  -9    2.10    2.10
  -4  -1   9   -0.60    2.40
  -4  -1   9    2.00    2.60
  -4  -1   9   -1.60    2.40
  -4  -1   9   -0.30    1.90
   4   1  -9    2.60    1.90
   4   1  -9   -1.90    2.00
  -4  -2   9   79.79    5.70
  -4  -2   9   87.69    4.30
  -4  -2   9   85.89    4.90
  -4  -2   9   80.79    5.30
   4   2  -9   84.39    4.70
   4   2  -9   78.29    5.70
   4   2  -9   91.99    4.30
  -4  -3   9    4.90    1.90
  -4  -3   9    6.30    3.00
   4   3  -9    3.90    3.00
   4   3  -9    5.00    2.40
  -4  -4   9   16.60    2.60
  -4  -4   9   17.00    4.10
   4   4  -9   18.70    3.10
   4   4  -9   19.80    4.10
  -4  -5   9  452.45   13.50
   4   5  -9  436.66   13.30
   4   5  -9  439.06   13.30
   4   5  -9  431.36   10.80
  -4  -6   9    7.00    4.00
   4   6  -9    9.50    4.80
   4   6  -9    4.20    4.00
  -4  -7   9   68.69    7.30
   4   7  -9   83.29    8.10
   4   7  -9   77.89    7.60
  -4  -8   9  220.38   11.90
   4   8  -9  226.78   11.60
   4   8  -9  234.68   12.00
  -4  -9   9    4.30    4.90
   4   9  -9    0.20    4.90
   4   9  -9    8.90    5.80
  -5   9   9   81.59    8.00
  -5   9   9   87.09    9.70
   5  -9  -9   90.79    8.90
  -5   8   9    1.20    5.10
  -5   8   9    1.80    4.40
   5  -8  -9    1.70    4.80
  -5   7   9   69.09    7.20
  -5   7   9   62.39    7.20
   5  -7  -9   58.59    6.90
  -5   6   9   12.70    4.40
  -5   6   9    7.40    4.50
   5  -6  -9    7.60    3.90
  -5   5   9    4.80    3.90
  -5   5   9    2.40    3.90
   5  -5  -9   -1.80    3.20
  -5   4   9   42.90    5.30
  -5   4   9   46.50    5.10
   5  -4  -9   46.50    5.50
  -5   3   9   72.79    4.70
  -5   3   9   76.19    6.00
  -5   3   9   76.19    5.70
   5  -3  -9   78.69    6.20
  -5   2   9  424.06   12.20
  -5   2   9  415.66   11.70
  -5   2   9  409.66    9.30
  -5   2   9  408.96   11.60
   5  -2  -9  408.76   11.60
  -5   1   9  101.79    6.00
  -5   1   9  102.19    6.40
  -5   1   9  102.59    6.10
  -5   1   9   99.79    5.20
   5  -1  -9  103.29    6.10
  -5   0   9  837.22   17.70
  -5   0   9  793.02   16.60
  -5   0   9  806.52   16.20
  -5   0   9  823.72   16.50
   5   0  -9  817.62   16.50
  -5  -1   9  104.89    6.20
  -5  -1   9  108.89    5.40
  -5  -1   9   97.09    5.60
  -5  -1   9  111.39    6.40
   5   1  -9  102.79    5.20
   5   1  -9  108.39    5.60
  -5  -2   9  406.96    9.90
  -5  -2   9  394.26   10.20
  -5  -2   9  388.66   11.20
  -5  -2   9  403.06   11.60
   5   2  -9  414.56   11.60
   5   2  -9  410.26   10.30
  -5  -3   9   69.59    6.00
  -5  -3   9   63.39    4.30
   5   3  -9   68.59    4.70
   5   3  -9   66.89    5.60
  -5  -4   9   56.39    6.10
  -5  -4   9   39.30    4.90
   5   4  -9   44.80    5.10
   5   4  -9   49.30    4.10
   5   4  -9   40.50    5.20
  -5  -5   9    0.10    3.80
   5   5  -9    0.10    3.50
   5   5  -9    3.50    4.00
  -5  -6   9    6.90    4.00
   5   6  -9   11.50    4.70
   5   6  -9    8.50    4.10
  -5  -7   9   64.39    7.60
   5   7  -9   76.79    8.00
   5   7  -9   64.19    7.50
  -5  -8   9    5.30    4.80
   5   8  -9    3.60    5.20
   5   8  -9    4.30    4.80
   5   9  -9   77.99    8.80
   5   9  -9   70.89    8.50
  -6   9   9   26.50    6.20
   6  -9  -9   19.90    6.00
  -6   8   9   90.29    9.70
  -6   8   9   83.79    8.40
   6  -8  -9   64.89    7.60
  -6   7   9    4.60    5.20
  -6   7   9    7.00    4.90
   6  -7  -9    5.60    4.70
  -6   6   9   46.70    5.90
  -6   6   9   47.80    6.60
   6  -6  -9   42.20    6.10
  -6   5   9   11.50    4.50
  -6   5   9   13.80    4.70
   6  -5  -9   12.90    4.20
  -6   4   9   10.50    4.20
  -6   4   9   11.60    4.20
   6  -4  -9   13.80    4.50
  -6   3   9   21.20    4.30
  -6   3   9   16.30    4.40
   6  -3  -9   20.80    4.50
  -6   2   9   27.80    4.80
  -6   2   9   17.70    4.00
  -6   2   9   17.30    4.00
  -6   2   9   18.30    2.90
   6  -2  -9   14.20    3.80
  -6   1   9  206.68    8.60
  -6   1   9  229.78    7.50
  -6   1   9  217.18    8.90
  -6   1   9  232.78    8.80
   6  -1  -9  228.28    8.90
  -6   0   9   -2.70    2.50
  -6   0   9    0.40    2.80
  -6   0   9    0.40    3.00
  -6   0   9    2.30    3.00
   6   0  -9   -0.10    2.70
  -6  -1   9  225.88    8.20
  -6  -1   9  218.38    8.20
  -6  -1   9  216.38    8.60
  -6  -1   9  223.08    8.40
   6   1  -9  218.88    8.00
   6   1  -9  211.78    7.80
  -6  -2   9   19.30    3.50
  -6  -2   9   13.80    3.90
  -6  -2   9   15.90    3.10
  -6  -2   9   22.80    4.10
   6   2  -9   21.90    4.10
   6   2  -9   16.00    3.20
   6   2  -9   14.80    3.80
  -6  -3   9   19.20    4.50
  -6  -3   9   14.90    3.30
   6   3  -9   14.40    4.10
   6   3  -9   23.20    4.30
   6   3  -9   21.80    3.40
  -6  -4   9   12.90    4.30
   6   4  -9    6.50    3.60
   6   4  -9    6.60    4.20
   6   4  -9   13.30    3.20
  -6  -5   9   10.20    4.70
   6   5  -9   17.80    4.30
   6   5  -9   17.30    5.00
  -6  -6   9   34.90    5.70
   6   6  -9   48.60    6.30
   6   6  -9   54.19    6.50
  -6  -7   9    6.40    5.10
   6   7  -9    2.90    4.90
   6   7  -9    2.00    4.80
   6   8  -9   79.19    8.30
   6   8  -9   75.99    8.50
  -7   8   9   19.90    6.20
  -7   8   9    2.10    6.00
   7  -8  -9   16.10    5.90
  -7   7   9   32.30    6.90
  -7   7   9   39.90    6.60
   7  -7  -9   38.90    6.70
  -7   6   9   40.70    6.00
  -7   6   9   48.00    7.30
   7  -6  -9   40.50    6.30
  -7   5   9  526.65   16.80
  -7   5   9  511.05   16.00
   7  -5  -9  528.25   16.50
  -7   4   9   60.79    6.80
  -7   4   9   69.49    7.10
   7  -4  -9   57.19    6.50
  -7   3   9  784.52   19.30
  -7   3   9  786.42   19.50
  -7   3   9  790.12   18.90
   7  -3  -9  809.02   19.50
  -7   2   9   27.50    5.00
  -7   2   9   23.30    4.70
  -7   2   9   23.20    4.80
   7  -2  -9   27.40    4.80
  -7   1   9  140.29    7.90
  -7   1   9  147.59    7.80
  -7   1   9  133.99    7.80
  -7   1   9  133.39    6.40
   7  -1  -9  151.88    8.10
   7  -1  -9  135.09    6.30
  -7   0   9  174.78    8.20
  -7   0   9  191.78    7.90
  -7   0   9  161.98    8.10
  -7   0   9  171.58    8.10
   7   0  -9  191.18    8.40
   7   0  -9  172.18    7.30
  -7  -1   9  143.19    7.30
  -7  -1   9  136.19    7.50
  -7  -1   9  144.19    7.50
  -7  -1   9  134.89    7.40
   7   1  -9  156.68    7.70
   7   1  -9  141.79    7.30
  -7  -2   9   28.70    4.60
  -7  -2   9   17.20    4.10
  -7  -2   9   25.20    4.10
  -7  -2   9   19.20    3.70
   7   2  -9   20.60    3.50
   7   2  -9   27.60    4.50
   7   2  -9   22.40    4.20
  -7  -3   9  790.92   16.70
  -7  -3   9  786.32   17.20
  -7  -3   9  792.62   19.00
   7   3  -9  806.22   19.30
   7   3  -9  784.82   18.30
   7   3  -9  801.72   16.70
  -7  -4   9   64.09    6.70
   7   4  -9   53.89    6.50
   7   4  -9   47.90    5.60
  -7  -5   9  523.05   16.30
   7   5  -9  532.25   16.50
   7   5  -9  499.55   15.00
  -7  -6   9   29.60    6.10
   7   6  -9   25.50    5.70
   7   6  -9   39.10    6.40
  -7  -7   9   30.70    6.40
   7   7  -9   42.80    7.30
   7   8  -9    4.30    5.40
  -8   7   9   36.20    7.30
  -8   7   9   46.40    7.60
   8  -7  -9   45.90    7.20
  -8   6   9   12.60    4.90
  -8   6   9   17.50    5.90
   8  -6  -9   10.20    5.30
  -8   5   9   93.99    8.60
  -8   5   9   74.49    8.00
   8  -5  -9   69.49    7.70
  -8   4   9    3.40    4.30
  -8   4   9   -1.50    4.10
   8  -4  -9    4.50    4.50
  -8   3   9   58.99    6.70
  -8   3   9   73.59    7.40
  -8   3   9   52.09    6.70
   8  -3  -9   62.69    6.80
  -8   2   9  124.69    8.70
  -8   2   9  120.69    8.30
  -8   2   9  119.39    8.50
   8  -2  -9  107.99    8.30
  -8   1   9  122.99    7.80
  -8   1   9  112.59    7.90
  -8   1   9  114.19    8.00
   8  -1  -9  118.19    8.00
  -8   0   9   -1.00    3.30
  -8   0   9    0.40    3.00
  -8   0   9   -2.50    3.50
  -8   0   9    5.40    3.50
   8   0  -9   -0.40    2.90
   8   0  -9    2.70    3.60
  -8  -1   9  131.09    7.50
  -8  -1   9  124.19    8.00
  -8  -1   9  134.09    7.70
  -8  -1   9  127.09    7.60
   8   1  -9  116.39    7.50
   8   1  -9  129.09    7.40
  -8  -2   9  125.59    7.00
  -8  -2   9  134.69    7.50
  -8  -2   9  107.69    8.00
  -8  -2   9  120.09    7.60
   8   2  -9  115.99    6.70
   8   2  -9   93.49    6.90
   8   2  -9  135.89    7.80
  -8  -3   9   76.09    7.10
  -8  -3   9   66.19    5.90
   8   3  -9   72.49    6.50
   8   3  -9   60.39    6.40
  -8  -4   9    3.10    4.20
   8   4  -9   -1.50    4.00
  -8  -5   9   52.19    7.00
   8   5  -9   68.89    7.60
   8   6  -9    5.10    5.30
   8   7  -9   41.40    7.40
  -9   6   9    3.40    5.30
  -9   6   9    1.90    5.20
   9  -6  -9    8.30    5.50
  -9   5   9   -0.40    4.60
  -9   5   9    1.00    4.80
   9  -5  -9    9.20    5.60
  -9   4   9    7.80    5.10
  -9   4   9   11.70    5.40
   9  -4  -9    8.10    5.30
  -9   3   9    8.60    4.80
  -9   3   9   14.90    5.10
  -9   3   9   20.60    5.50
   9  -3  -9   17.10    5.40
  -9   2   9  163.98    9.60
  -9   2   9  160.58   10.10
  -9   2   9  166.98    9.50
   9  -2  -9  160.58   10.10
  -9   1   9    7.80    4.50
  -9   1   9    6.90    4.30
  -9   1   9    0.80    3.90
   9  -1  -9    0.60    4.10
  -9   0   9  177.48   10.10
  -9   0   9  200.08    9.30
   9   0  -9  186.68   10.10
  -9  -1   9    0.80    3.40
  -9  -1   9   -3.70    3.80
   9   1  -9    1.90    3.50
   9   1  -9    4.00    3.80
  -9  -2   9  171.68    9.10
  -9  -2   9  161.28    9.10
   9   2  -9  160.48    9.00
  -9  -3   9   18.30    4.60
   9   3  -9   18.00    4.80
   9   4  -9    7.10    4.90
   9   5  -9   -7.20    4.00
   9   6  -9   -0.60    5.50
 -10   4   9   37.10    6.60
  10  -4  -9   40.10    7.20
 -10   3   9   37.80    6.60
 -10   3   9   21.30    6.20
  10  -3  -9   29.20    6.50
 -10   2   9    4.40    5.10
 -10   2   9    6.20    4.80
  10  -2  -9    6.60    5.20
 -10   1   9  130.89    9.40
 -10   1   9  131.39   10.30
  10  -1  -9  147.49   10.60
 -10   0   9   -4.70    4.10
 -10   0   9   -0.40    3.80
  10   0  -9   -0.70    4.00
 -10  -1   9  144.79    9.90
  10   1  -9  133.69    9.40
 -10  -2   9   -1.20    4.20
  10   3  -9   29.80    5.70
  10   4  -9   26.20    6.00
 -11   2   9   37.30    6.50
 -11   2   9   33.40    6.80
  11  -2  -9   31.80    6.70
 -11   1   9   16.70    5.40
 -11   1   9   14.90    6.00
  11  -1  -9   20.20    6.20
 -11   0   9   75.59    8.00
  11   0  -9   55.09    7.40
 -11  -1   9   15.20    5.50
  11   1  -9   16.20    5.40
 -11  -2   9   39.40    6.60
  11   2  -9   38.10    6.40
 -11   0 -10   -5.20    5.50
  10   4  10   10.10    6.10
 -10  -4 -10   22.50    6.60
  10   3  10   32.60    6.70
 -10  -3 -10   30.70    6.70
  10   2  10    5.70    5.40
 -10  -2 -10    3.60    5.30
 -10  -1 -10    1.20    5.50
 -10   0 -10    3.50    5.30
 -10   1 -10    5.50    5.40
 -10   2 -10    3.00    4.50
 -10   2 -10   10.00    5.20
 -10   3 -10   31.30    6.20
 -10   3 -10   42.10    7.10
 -10   4 -10   10.10    5.50
 -10   4 -10   13.00    5.60
   9   6  10   49.80    8.50
  -9  -6 -10   35.90    7.40
   9   5  10   33.90    7.10
  -9  -5 -10   44.50    7.60
   9   4  10    5.80    5.90
  -9  -4 -10   12.40    5.40
   9   3  10   42.90    6.90
  -9  -3 -10   47.60    7.10
   9   2  10   21.30    5.70
  -9  -2 -10   22.70    6.00
   9   1  10   -2.40    4.10
  -9  -1 -10    2.80    4.90
  -9   0 -10   -4.10    4.40
  -9   1 -10    2.40    4.80
  -9   1 -10    0.00    3.40
  -9   2 -10   30.80    5.30
  -9   2 -10   32.40    6.20
  -9   3 -10   42.20    6.20
  -9   3 -10   46.40    7.00
  -9   4 -10   24.00    5.70
  -9   4 -10   28.30    5.90
  -9   5 -10   29.20    6.10
  -9   5 -10   35.50    6.60
  -9   6 -10   59.19    8.30
   8   7  10    1.80    6.20
  -8  -7 -10   25.00    6.80
   8   6  10  107.69    9.90
  -8  -6 -10  116.09   10.00
   8   5  10    4.80    5.50
  -8  -5 -10    3.40    5.00
   8   4  10    3.30    5.00
  -8  -4 -10    3.90    5.00
   8   3  10   16.40    5.50
  -8  -3 -10    3.90    4.80
   8   2  10   -1.60    4.30
  -8  -2 -10    1.50    4.60
   8   1  10   39.30    5.70
  -8  -1 -10   42.80    6.20
   8   0  10  160.88    8.60
  -8   0 -10  168.88    8.00
  -8   0 -10  192.98   10.10
   8  -1  10   36.50    7.60
  -8   1 -10   44.30    5.30
  -8   1 -10   45.80    6.20
  -8   2 -10    4.10    4.30
  -8   2 -10    4.50    3.90
  -8   3 -10   20.00    5.00
  -8   3 -10    6.60    4.30
  -8   4 -10    3.40    4.10
  -8   4 -10    3.70    4.50
  -8   5 -10    6.10    4.50
  -8   5 -10    7.80    4.90
  -8   6 -10  116.09    9.80
  -8   7 -10    8.90    5.70
   7   8  10   27.30    7.70
  -7  -8 -10   34.80    7.10
   7   7  10   -5.30    5.00
  -7  -7 -10    5.80    5.40
   7   6  10  122.59   10.20
  -7  -6 -10  110.99    9.20
   7   5  10   83.79    8.30
  -7  -5 -10   74.89    8.00
   7   4  10   49.70    6.90
  -7  -4 -10   43.70    6.30
   7   3  10   67.29    7.00
  -7  -3 -10   73.19    7.20
   7   2  10  135.89    8.60
  -7  -2 -10  132.69    8.30
   7   1  10   -5.60    3.80
  -7  -1 -10   -5.40    3.60
  -7  -1 -10   -2.70    2.50
   7   0  10   -1.40    3.40
  -7   0 -10    4.90    3.20
  -7   0 -10    2.70    4.00
   7  -1  10   -1.30    3.10
  -7   1 -10   -1.60    3.50
  -7   1 -10    2.00    3.20
   7  -2  10  131.39    6.60
  -7   2 -10  121.49    7.70
  -7   2 -10  124.89    8.00
  -7   3 -10   73.89    6.70
  -7   3 -10   68.89    6.60
  -7   4 -10   45.80    6.10
  -7   4 -10   48.70    5.80
  -7   5 -10   79.39    6.80
  -7   5 -10   85.89    7.60
  -7   6 -10  113.89    9.10
  -7   6 -10  133.79   10.50
  -7   7 -10    9.10    4.90
  -7   7 -10   13.70    5.30
  -7   8 -10   39.30    7.10
  -7   8 -10   22.60    6.40
   6   8  10  164.78   12.10
  -6  -8 -10  176.28   11.90
   6   7  10    0.70    5.40
  -6  -7 -10   -1.50    4.60
   6   6  10  156.68   10.70
  -6  -6 -10  152.68   10.10
   6   5  10   41.00    6.80
  -6  -5 -10   27.90    5.30
   6   4  10    1.90    4.50
  -6  -4 -10    7.10    4.40
   6   3  10    2.10    3.80
  -6  -3 -10    3.50    3.90
   6   2  10  246.18   10.20
  -6  -2 -10  243.38   10.10
   6   1  10   93.09    7.00
  -6  -1 -10   97.49    7.30
  -6  -1 -10  101.59    5.60
   6   0  10 1130.49   22.00
  -6   0 -10 1083.89   22.30
  -6   0 -10 1104.89   20.80
   6  -1  10  106.99    6.40
  -6   1 -10   88.19    6.10
  -6   1 -10   92.99    6.70
   6  -2  10  246.98    8.40
  -6   2 -10  244.58    9.30
  -6   2 -10  241.38    9.40
   6  -3  10    0.00    2.30
  -6   3 -10    0.30    3.20
  -6   3 -10    1.90    3.00
  -6   3 -10    1.50    3.60
  -6   4 -10    2.80    3.30
  -6   4 -10   11.40    3.60
  -6   4 -10   -1.20    3.40
  -6   5 -10   41.00    5.50
  -6   5 -10   38.10    5.90
  -6   5 -10   38.00    4.90
  -6   6 -10  150.38    9.20
  -6   6 -10  136.29    9.00
  -6   7 -10   13.40    5.30
  -6   7 -10    3.50    5.00
  -6   8 -10  158.48   11.10
  -6   8 -10  156.18   11.10
   5   9  10    9.20    6.50
  -5  -9 -10    6.70    5.50
   5   8  10   -2.40    4.90
  -5  -8 -10   -1.00    4.80
   5   7  10   54.69    7.60
  -5  -7 -10   57.59    7.40
   5   6  10   77.49    7.40
  -5  -6 -10   69.59    7.20
   5   5  10   16.50    4.80
  -5  -5 -10   10.30    4.70
   5   4  10  483.35   14.60
  -5  -4 -10  484.35   14.10
   5   3  10   65.09    5.90
  -5  -3 -10   74.59    6.50
   5   2  10  117.69    7.30
  -5  -2 -10  125.59    5.20
  -5  -2 -10  145.99    7.70
   5   1  10  763.02   16.90
  -5  -1 -10  753.72   14.80
  -5  -1 -10  744.93   16.80
   5   0  10    4.30    3.20
  -5   0 -10   -3.50    2.80
  -5   0 -10    2.00    2.70
   5  -1  10  749.62   15.60
  -5   1 -10  751.62   15.90
  -5   1 -10  740.23   16.00
  -5   1 -10  721.23   13.40
   5  -2  10  127.39    6.10
  -5   2 -10  128.49    6.50
  -5   2 -10  126.99    7.00
  -5   2 -10  124.29    5.70
   5  -3  10   70.59    4.90
  -5   3 -10   68.99    5.70
  -5   3 -10   73.69    5.70
  -5   3 -10   74.99    6.20
   5  -4  10  491.95   11.20
  -5   4 -10  475.45   12.90
  -5   4 -10  490.55   14.00
  -5   4 -10  492.05   12.20
   5  -5  10    7.90    3.20
  -5   5 -10    9.30    4.20
  -5   5 -10    8.80    4.30
  -5   5 -10    7.10    3.10
  -5   6 -10   76.39    7.10
  -5   6 -10   71.29    7.30
  -5   7 -10   58.89    6.90
  -5   7 -10   55.29    6.90
  -5   8 -10    3.40    5.00
  -5   8 -10    1.90    4.30
  -5   9 -10   17.90    6.30
  -5   9 -10   11.60    5.70
   4   9  10   -1.80    5.30
  -4  -9 -10   -4.30    5.40
   4   8  10    2.80    5.40
  -4  -8 -10    7.30    5.50
   4   7  10   59.39    7.30
  -4  -7 -10   64.49    7.40
   4   6  10    0.80    4.60
  -4  -6 -10    3.50    4.70
   4   5  10  119.09    8.40
  -4  -5 -10  126.99    7.90
   4   4  10  189.08    9.10
  -4  -4 -10  193.18    8.60
   4   3  10  758.42   13.10
   4   3  10  801.82   17.80
  -4  -3 -10  761.02   17.10
  -4  -3 -10  778.22   13.70
   4   2  10  145.79    7.60
   4   2  10  134.69    3.70
  -4  -2 -10  150.38    5.60
  -4  -2 -10  133.49    7.10
  -4  -2 -10  137.89    3.90
   4   1  10    3.70    3.40
  -4  -1 -10    0.90    1.40
  -4  -1 -10   -0.40    2.40
  -4  -1 -10   -0.30    2.80
   4   0  10  123.49    6.40
  -4   0 -10  116.39    6.00
  -4   0 -10  114.29    5.70
  -4   0 -10  117.59    4.20
   4  -1  10    3.10    2.50
  -4   1 -10   -2.50    2.30
  -4   1 -10   -3.90    2.60
  -4   1 -10    1.60    2.20
   4  -2  10  130.79    6.00
  -4   2 -10  149.79    6.10
  -4   2 -10  139.09    6.00
  -4   2 -10  143.59    7.00
   4  -3  10  780.32   15.30
  -4   3 -10  794.42   17.20
  -4   3 -10  744.33   16.10
  -4   3 -10  788.32   15.50
   4  -4  10  184.08    6.70
  -4   4 -10  191.18    8.20
  -4   4 -10  185.48    6.80
  -4   4 -10  181.78    8.30
   4  -5  10  113.99    5.60
   4  -5  10  126.29    5.90
  -4   5 -10  124.09    5.90
  -4   5 -10  126.29    8.10
  -4   5 -10  140.49    8.10
  -4   6 -10    5.60    4.10
  -4   6 -10    0.70    4.00
  -4   7 -10   69.19    7.10
  -4   7 -10   66.49    7.70
  -4   8 -10    7.50    5.40
  -4   8 -10   13.30    5.00
  -4   9 -10    1.80    4.50
  -4   9 -10   -2.90    5.30
   3  10  10    3.50    5.80
  -3 -10 -10    4.00    6.00
   3   9  10   -8.90    4.80
  -3  -9 -10   -4.60    4.90
   3   8  10    0.10    5.00
  -3  -8 -10   -2.90    4.90
   3   7  10   -3.90    4.20
   3   7  10    3.80    3.30
  -3  -7 -10   -0.50    4.40
   3   6  10   16.20    4.90
   3   6  10   18.60    3.50
  -3  -6 -10   15.30    4.70
   3   5  10   11.70    2.90
   3   5  10    5.30    4.00
  -3  -5 -10    8.30    4.20
   3   4  10    5.80    2.20
   3   4  10   -3.10    3.30
  -3  -4 -10   -1.40    1.80
  -3  -4 -10    1.00    3.60
   3   3  10    2.30    1.90
   3   3  10    4.30    3.40
  -3  -3 -10    8.40    3.50
  -3  -3 -10    7.50    2.20
   3   2  10   49.80    4.60
   3   2  10   54.09    3.20
  -3  -2 -10   55.59    4.10
  -3  -2 -10   53.39    4.50
   3   1  10  309.07    6.90
   3   1  10  317.47    9.50
  -3  -1 -10  304.87    7.00
  -3  -1 -10  312.37    8.90
  -3  -1 -10  326.77    8.40
   3   0  10    1.90    2.70
  -3   0 -10    0.70    2.30
  -3   0 -10   -1.10    2.60
  -3   0 -10   -0.70    1.80
   3  -1  10  327.77    9.10
  -3   1 -10  317.97    9.10
  -3   1 -10  307.77    8.20
  -3   1 -10  316.17    8.00
   3  -2  10   55.29    4.20
  -3   2 -10   58.19    4.50
  -3   2 -10   55.19    4.00
  -3   2 -10   71.19    5.60
   3  -3  10    2.80    2.30
  -3   3 -10   10.10    3.40
  -3   3 -10    5.70    2.10
  -3   3 -10    3.20    2.80
   3  -4  10   -2.50    2.10
  -3   4 -10   -0.10    1.90
  -3   4 -10    2.30    3.40
  -3   4 -10    0.00    3.20
   3  -5  10   10.10    2.60
   3  -5  10    7.90    2.80
  -3   5 -10    8.10    2.30
  -3   5 -10    3.40    3.70
  -3   5 -10    7.00    4.20
   3  -6  10   18.70    3.40
  -3   6 -10   22.20    4.70
  -3   6 -10   21.70    5.20
  -3   7 -10   -0.10    4.60
  -3   7 -10    5.30    4.20
  -3   8 -10   12.20    4.60
  -3   8 -10    3.60    5.30
  -3   9 -10    0.10    4.30
  -3   9 -10    1.10    5.30
  -3  10 -10    1.30    4.90
  -3  10 -10    1.50    5.80
   2  10  10   15.60    6.10
  -2 -10 -10   13.60    6.40
   2   9  10  298.67   12.40
   2   9  10  283.17   12.60
  -2  -9 -10  262.07   13.10
   2   8  10   11.60    4.80
   2   8  10   18.50    4.70
  -2  -8 -10   14.20    5.60
   2   7  10  227.18   10.40
   2   7  10  217.58    9.40
  -2  -7 -10  231.18   11.10
   2   6  10   25.00    4.80
   2   6  10   32.70    4.40
  -2  -6 -10   26.20    5.30
   2   5  10   29.30    3.90
   2   5  10   25.40    4.60
  -2  -5 -10   34.60    5.20
  -2  -5 -10   28.10    2.90
   2   4  10   55.59    5.20
   2   4  10   54.79    4.20
  -2  -4 -10   51.09    3.60
  -2  -4 -10   50.39    5.30
   2   3  10  600.64   12.10
   2   3  10  607.64   14.30
  -2  -3 -10  593.04   11.50
  -2  -3 -10  624.64   14.20
   2   2  10  163.58    5.40
   2   2  10  171.18    7.30
  -2  -2 -10  163.28    6.90
  -2  -2 -10  163.68    5.60
   2   1  10   96.39    4.20
   2   1  10   99.29    5.90
  -2  -1 -10   97.39    5.20
  -2  -1 -10  100.29    5.10
   2   0  10  299.77    8.60
   2   0  10  285.17    7.30
  -2   0 -10  292.97    8.10
  -2   0 -10  289.97    7.70
  -2   0 -10  301.57    7.50
   2  -1  10   82.59    5.00
  -2   1 -10   79.99    4.60
  -2   1 -10   90.69    4.20
  -2   1 -10  102.89    5.40
   2  -2  10  156.78    6.10
  -2   2 -10  158.98    6.40
  -2   2 -10  151.48    4.90
   2  -3  10  611.54   13.00
  -2   3 -10  606.44   11.00
  -2   3 -10  613.74   14.00
  -2   3 -10  610.04   14.00
   2  -4  10   56.29    4.40
   2  -4  10   54.19    3.10
  -2   4 -10   48.90    3.10
  -2   4 -10   58.49    5.60
  -2   4 -10   48.00    4.90
   2  -5  10   31.50    3.90
  -2   5 -10   26.90    4.30
  -2   5 -10   18.90    4.30
   2  -6  10   26.90    3.80
  -2   6 -10   23.30    4.40
  -2   6 -10   19.30    4.80
   2  -7  10  229.48    8.60
  -2   7 -10  221.18   10.80
  -2   7 -10  229.38    9.80
  -2   8 -10   16.70    5.90
  -2   8 -10   19.30    4.60
  -2   9 -10  279.57   14.20
  -2   9 -10  282.27   12.10
  -2  10 -10   13.40    6.40
  -2  10 -10   12.00    4.90
   1  10  10    0.20    4.40
  -1 -10 -10   -5.10    5.30
   1   9  10   13.10    5.10
   1   9  10   12.00    5.00
  -1  -9 -10   18.20    6.10
   1   8  10   36.30    5.60
   1   8  10   21.00    5.20
  -1  -8 -10   30.40    6.20
   1   7  10   88.19    7.00
   1   7  10  100.79    7.30
  -1  -7 -10  113.69    8.80
   1   6  10  163.08    8.70
   1   6  10  164.08    6.20
   1   6  10  168.28    7.90
  -1  -6 -10  172.88    6.40
  -1  -6 -10  175.68    9.30
   1   5  10    2.50    2.00
   1   5  10   -1.20    3.20
   1   5  10    3.30    2.90
  -1  -5 -10   -3.50    3.50
  -1  -5 -10   -1.20    2.10
   1   4  10   76.59    4.20
   1   4  10   76.89    5.30
   1   4  10   85.29    6.00
  -1  -4 -10   70.29    4.20
  -1  -4 -10   81.09    5.90
   1   3  10  130.99    5.70
   1   3  10  130.89    5.10
   1   3  10  132.49    6.60
  -1  -3 -10  121.39    5.10
  -1  -3 -10  127.49    6.30
   1   2  10   90.99    4.80
   1   2  10   89.49    5.70
  -1  -2 -10   99.19    5.70
  -1  -2 -10   93.79    4.70
   1   1  10  248.78    7.00
   1   1  10  253.87    7.90
  -1  -1 -10  251.97    7.40
  -1  -1 -10  254.07    7.00
   1   0  10    0.50    2.60
   1   0  10   -3.30    1.90
  -1   0 -10   -0.40    2.10
  -1   0 -10    2.30    2.40
  -1   0 -10   -1.20    2.20
   1  -1  10  263.37    7.40
   1  -1  10  255.07    7.70
  -1   1 -10  249.78    7.50
  -1   1 -10  253.97    6.20
  -1   1 -10  255.87    7.70
   1  -2  10   88.99    5.00
  -1   2 -10   83.09    3.30
  -1   2 -10   91.89    5.50
  -1   2 -10   92.89    5.70
   1  -3  10  123.69    5.80
  -1   3 -10  141.39    6.90
  -1   3 -10  121.49    3.30
  -1   3 -10  147.59    6.70
   1  -4  10   73.59    2.30
   1  -4  10   78.49    5.30
  -1   4 -10   69.69    5.80
  -1   4 -10   83.79    6.10
   1  -5  10    4.70    2.80
  -1   5 -10    2.30    4.00
  -1   5 -10    3.60    3.40
   1  -6  10  166.78    7.40
  -1   6 -10  159.48    8.90
  -1   6 -10  143.59    7.60
   1  -7  10   93.89    6.60
  -1   7 -10   87.39    7.80
  -1   7 -10  109.99    7.60
   1  -8  10   23.10    4.30
  -1   8 -10   32.00    5.00
  -1   8 -10   23.40    4.40
  -1   8 -10   39.60    6.90
  -1   9 -10   23.20    4.80
  -1   9 -10    8.20    5.30
  -1  10 -10    0.70    5.90
   0  10  10  104.59    9.50
   0 -10 -10  101.89    9.50
   0   9  10   94.19    8.40
   0  -9 -10  107.39    9.30
   0   8  10   51.69    5.90
   0   8  10   70.49    7.30
   0  -8 -10   65.29    7.50
   0   7  10  202.48    9.40
   0   7  10  230.98   10.20
   0   7  10  222.08    7.90
   0  -7 -10  204.18   10.40
   0   6  10   15.60    3.10
   0   6  10   12.50    3.90
   0   6  10   21.70    4.30
   0  -6 -10   13.10    4.20
   0   5  10  283.67    9.70
   0   5  10  282.67    9.40
   0   5  10  285.47    8.30
   0  -5 -10  278.07   10.30
   0   4  10   35.10    3.40
   0   4  10   38.30    4.30
   0   4  10   35.10    4.10
   0  -4 -10   37.00    4.60
   0   3  10  151.38    5.70
   0   3  10  160.78    6.50
   0   3  10  164.48    6.80
   0  -3 -10  163.38    7.00
   0  -3 -10  147.19    5.90
   0   2  10  260.57    7.40
   0   2  10  265.37    8.10
   0   2  10  278.67    8.00
   0  -2 -10  269.77    8.20
   0  -2 -10  277.47    7.50
   0   1  10   19.90    3.00
   0   1  10   16.70    3.20
   0  -1 -10   18.30    2.80
   0  -1 -10   23.10    3.00
   0   0  10   63.09    4.10
   0   0  10   44.60    3.70
   0   0 -10   58.49    4.00
   0   0 -10   58.39    3.80
   0  -1  10   15.60    2.80
   0  -1  10   16.20    2.80
   0   1 -10   16.60    3.20
   0   1 -10   18.60    2.90
   0   1 -10   22.90    2.20
   0  -2  10  265.17    8.10
   0   2 -10  264.17    7.80
   0   2 -10  268.87    8.40
   0   2 -10  262.37    5.00
   0  -3  10  149.29    6.30
   0   3 -10  146.09    6.60
   0   3 -10  133.59    6.60
   0  -4  10   35.10    4.10
   0   4 -10   38.00    5.00
   0   4 -10   35.10    4.30
   0  -5  10  283.07    9.30
   0   5 -10  265.67   10.60
   0   5 -10  273.77    9.30
   0  -6  10   16.60    3.90
   0   6 -10   15.40    3.80
   0   6 -10   15.50    4.80
   0  -7  10  205.88    8.90
   0   7 -10  220.78    9.20
   0   7 -10  206.68   10.60
   0  -8  10   55.69    6.10
   0   8 -10   60.99    5.90
   0   8 -10   46.50    7.30
   0   8 -10   50.99    5.80
   0  -9  10  108.19    8.10
   0   9 -10  100.79   10.00
   0   9 -10   93.09    7.60
   0   9 -10  109.19    7.70
   0  10 -10   99.09   10.10
  -1  10  10    4.00    5.30
   1 -10 -10    4.00    5.60
  -1   9  10   67.99    8.00
   1  -9 -10   45.40    7.10
  -1   8  10    3.50    3.40
  -1   8  10    2.00    4.50
   1  -8 -10    1.90    4.80
  -1   7  10   61.79    5.60
  -1   7  10   57.89    5.30
  -1   7  10   58.89    6.40
   1  -7 -10   65.39    7.00
  -1   6  10  169.98    7.60
  -1   6  10  161.38    8.50
  -1   6  10  167.88    7.40
   1  -6 -10  158.78    8.30
  -1   5  10  145.99    7.70
  -1   5  10  149.99    6.50
  -1   5  10  140.19    6.70
   1  -5 -10  146.99    7.90
  -1   4  10  744.83   15.40
  -1   4  10  751.72   15.20
  -1   4  10  758.72   16.70
   1  -4 -10  759.92   16.40
  -1   3  10  175.78    6.50
  -1   3  10  173.58    6.40
  -1   3  10  177.78    7.20
   1  -3 -10  178.48    7.30
  -1   2  10  630.64   13.10
  -1   2  10  648.24   13.20
  -1   2  10  638.94   13.80
   1  -2 -10  648.64   13.20
   1  -2 -10  648.84   13.50
  -1   1  10   34.00    3.50
  -1   1  10   21.90    3.20
  -1   1  10   32.40    3.50
   1  -1 -10   29.30    3.40
   1  -1 -10   30.80    3.30
  -1   0  10    3.30    2.50
  -1   0  10    0.90    2.30
   1   0 -10   -2.70    2.00
   1   0 -10    1.30    2.00
  -1  -1  10   27.80    3.70
  -1  -1  10   23.10    3.00
   1   1 -10   27.50    3.90
   1   1 -10   28.10    2.30
   1   1 -10   27.30    3.20
  -1  -2  10  613.84   13.30
  -1  -2  10  627.14   13.60
   1   2 -10  633.64   13.10
   1   2 -10  612.24    9.60
   1   2 -10  623.44   13.80
  -1  -3  10  169.88    7.00
   1   3 -10  180.78    6.90
   1   3 -10  166.68    7.30
  -1  -4  10  760.52   16.30
   1   4 -10  764.32   17.30
   1   4 -10  734.63   15.50
  -1  -5  10  147.09    7.40
   1   5 -10  144.69    7.20
   1   5 -10  143.49    8.30
  -1  -6  10  171.68    8.40
   1   6 -10  143.69    8.80
   1   6 -10  158.28    7.50
  -1  -7  10   73.09    6.40
   1   7 -10   60.49    5.50
   1   7 -10   64.29    7.10
  -1  -8  10   -7.30    3.40
   1   8 -10    1.80    3.80
   1   8 -10    6.50    3.30
   1   8 -10    2.30    5.10
  -1  -9  10   61.59    6.80
   1   9 -10   66.79    7.00
   1   9 -10   59.89    8.10
  -1 -10  10   -7.60    3.90
   1  10 -10    3.30    5.90
   1  10 -10    0.40    4.50
  -2  10  10   21.90    6.60
   2 -10 -10   27.10    6.90
  -2   9  10    7.20    5.30
   2  -9 -10   -1.10    4.90
  -2   8  10   78.39    6.50
  -2   8  10   63.49    7.40
   2  -8 -10   76.79    7.90
  -2   7  10   63.39    6.70
  -2   7  10   75.59    6.20
   2  -7 -10   53.99    6.50
  -2   6  10  767.02   19.10
  -2   6  10  790.42   16.30
  -2   6  10  781.82   17.20
   2  -6 -10  775.12   18.70
  -2   5  10    0.80    2.80
  -2   5  10    2.10    2.40
  -2   5  10   -0.70    3.40
   2  -5 -10    5.30    3.70
  -2   4  10  229.68    7.20
  -2   4  10  217.18    8.00
  -2   4  10  234.28    9.20
   2  -4 -10  239.48    8.50
  -2   3  10  218.38    8.30
  -2   3  10  215.78    7.60
  -2   3  10  223.78    6.90
   2  -3 -10  226.58    8.20
  -2   2  10  177.58    6.20
  -2   2  10  166.58    6.50
   2  -2 -10  175.38    6.70
  -2   1  10  221.88    7.70
  -2   1  10  220.18    7.00
  -2   1  10  224.38    7.30
   2  -1 -10  221.68    7.00
   2  -1 -10  217.28    7.30
  -2   0  10   39.60    3.80
  -2   0  10   34.80    3.90
  -2   0  10   27.40    3.40
   2   0 -10   27.30    2.80
   2   0 -10   35.70    3.70
  -2  -1  10  222.18    7.40
  -2  -1  10  213.38    7.70
   2   1 -10  220.48    7.90
   2   1 -10  222.88    5.60
   2   1 -10  219.98    7.20
  -2  -2  10  172.28    6.90
   2   2 -10  168.18    6.30
   2   2 -10  167.68    4.10
  -2  -3  10  207.28    7.60
   2   3 -10  201.98    7.90
   2   3 -10  212.18    7.10
  -2  -4  10  237.28    8.80
   2   4 -10  223.58    7.70
   2   4 -10  219.78    9.20
  -2  -5  10   -4.40    3.10
   2   5 -10   -2.70    3.70
   2   5 -10    2.20    3.00
  -2  -6  10  784.52   18.50
   2   6 -10  771.72   19.60
   2   6 -10  789.82   16.80
  -2  -7  10   63.19    6.50
   2   7 -10   61.99    6.30
   2   7 -10   62.29    7.00
   2   7 -10   74.49    5.90
  -2  -8  10   81.49    7.60
   2   8 -10   66.29    6.80
   2   8 -10   83.89    8.90
  -2  -9  10    1.20    4.30
   2   9 -10    5.30    5.30
   2   9 -10   11.40    4.90
  -2 -10  10   15.20    5.60
   2  10 -10   23.50    5.90
   2  10 -10   23.40    7.20
  -3  10  10   -0.60    5.50
   3 -10 -10    7.10    5.70
  -3   9  10    7.30    4.40
  -3   9  10   16.40    6.20
   3  -9 -10   18.00    6.10
  -3   8  10    1.80    4.80
  -3   8  10   -0.80    3.60
   3  -8 -10    0.30    4.40
  -3   7  10    4.30    3.70
  -3   7  10   16.60    5.30
   3  -7 -10    4.60    4.80
  -3   6  10   82.69    6.50
  -3   6  10   84.59    7.60
   3  -6 -10   83.69    7.10
  -3   5  10   41.20    3.60
  -3   5  10   36.90    4.30
  -3   5  10   39.40    5.70
   3  -5 -10   37.80    5.00
  -3   4  10  132.79    7.20
  -3   4  10  130.99    6.90
  -3   4  10  127.19    5.30
   3  -4 -10  130.79    7.20
  -3   3  10    4.90    3.10
  -3   3  10   -0.60    2.90
  -3   3  10    2.30    2.00
   3  -3 -10    0.00    2.80
  -3   2  10  175.78    6.80
  -3   2  10  181.88    6.20
  -3   2  10  189.88    7.80
   3  -2 -10  175.08    7.00
  -3   1  10  415.06   11.10
  -3   1  10  411.76    9.90
  -3   1  10  403.96   10.50
   3  -1 -10  413.96   10.20
  -3   0  10   -2.10    2.40
  -3   0  10    0.70    2.30
  -3   0  10    1.10    2.50
   3   0 -10    0.80    1.90
   3   0 -10   -0.40    2.40
  -3  -1  10  410.16   10.20
  -3  -1  10  390.46   10.60
  -3  -1  10  413.46   10.50
   3   1 -10  419.66   10.20
   3   1 -10  400.36    8.70
   3   1 -10  400.56   11.10
  -3  -2  10  178.08    5.00
  -3  -2  10  182.08    7.60
  -3  -2  10  182.78    7.30
   3   2 -10  186.18    5.10
   3   2 -10  200.48    8.10
   3   2 -10  178.98    6.60
  -3  -3  10    3.00    1.40
  -3  -3  10    4.70    3.20
   3   3 -10    5.00    2.50
   3   3 -10    4.40    1.40
   3   3 -10    3.20    3.30
  -3  -4  10  123.39    7.10
   3   4 -10  121.99    5.90
   3   4 -10  134.09    7.60
  -3  -5  10   35.70    5.00
   3   5 -10   38.70    5.50
   3   5 -10   37.30    4.20
  -3  -6  10   82.49    6.70
   3   6 -10   76.49    7.50
   3   6 -10   79.79    6.80
   3   6 -10   83.89    6.00
  -3  -7  10   12.20    4.30
   3   7 -10   11.70    4.50
   3   7 -10   -1.70    4.20
  -3  -8  10   -5.90    4.00
   3   8 -10   -0.20    4.40
   3   8 -10   -1.20    4.40
  -3  -9  10    5.00    5.00
   3   9 -10    9.80    5.80
   3   9 -10    4.00    4.70
   3  10 -10   -0.90    5.90
   3  10 -10  -10.00    4.30
  -4   9  10    1.30    4.40
  -4   9  10    1.00    5.30
   4  -9 -10    3.40    4.90
  -4   8  10    7.10    4.20
  -4   8  10   17.50    5.90
   4  -8 -10   16.10    5.40
  -4   7  10   19.90    5.60
  -4   7  10   16.10    4.80
   4  -7 -10   23.40    5.40
  -4   6  10   -1.70    3.90
  -4   6  10    4.90    3.70
   4  -6 -10    1.00    3.80
  -4   5  10   84.69    7.30
  -4   5  10   86.39    6.80
   4  -5 -10   71.29    6.40
  -4   4  10   24.40    4.30
  -4   4  10   21.20    2.70
  -4   4  10   19.90    4.20
   4  -4 -10   21.40    4.30
  -4   3  10  106.99    6.50
  -4   3  10  105.39    6.90
  -4   3  10  102.09    4.80
   4  -3 -10   84.79    6.20
  -4   2  10    4.30    2.70
  -4   2  10    8.10    3.10
  -4   2  10    4.90    2.30
   4  -2 -10    1.90    3.00
  -4   1  10  208.68    7.50
  -4   1  10  215.98    8.10
  -4   1  10  219.38    7.00
   4  -1 -10  209.88    7.40
  -4   0  10  147.19    6.60
  -4   0  10  150.98    6.50
  -4   0  10  149.79    7.20
  -4   0  10  148.09    6.10
   4   0 -10  148.49    5.80
   4   0 -10  147.89    6.50
  -4  -1  10  209.38    7.70
  -4  -1  10  207.18    7.40
  -4  -1  10  203.18    7.80
  -4  -1  10  211.28    6.60
   4   1 -10  223.58    6.60
   4   1 -10  213.08    7.30
  -4  -2  10   -0.30    2.80
  -4  -2  10    3.80    2.00
  -4  -2  10    6.40    3.30
   4   2 -10    2.20    1.90
   4   2 -10    1.40    2.30
   4   2 -10    5.90    3.10
  -4  -3  10  109.49    6.80
  -4  -3  10  103.49    4.30
   4   3 -10  109.79    5.50
   4   3 -10  106.99    6.80
   4   3 -10  106.89    4.40
  -4  -4  10   15.60    4.00
   4   4 -10   21.30    4.40
   4   4 -10   16.50    3.20
  -4  -5  10   68.09    6.20
   4   5 -10   82.79    6.80
   4   5 -10   76.39    5.50
  -4  -6  10   -2.90    3.40
   4   6 -10    2.50    3.80
   4   6 -10    2.20    4.40
  -4  -7  10   22.90    5.40
   4   7 -10   21.90    5.80
   4   7 -10   18.70    5.10
  -4  -8  10    7.00    5.00
   4   8 -10    7.40    5.80
   4   8 -10   10.90    5.30
  -4  -9  10   -5.40    4.30
   4   9 -10   -1.70    4.80
   4   9 -10   10.60    5.90
  -5   9  10    2.00    5.00
  -5   9  10    3.10    4.80
   5  -9 -10   -3.10    5.10
  -5   8  10   18.50    6.30
  -5   8  10   19.00    5.40
   5  -8 -10    9.80    5.20
  -5   7  10   41.20    5.80
  -5   7  10   50.29    7.40
   5  -7 -10   42.80    6.40
  -5   6  10  171.18    9.40
  -5   6  10  157.68   10.20
   5  -6 -10  165.88    9.80
  -5   5  10   14.50    4.40
  -5   5  10   23.00    5.20
   5  -5 -10   22.20    4.70
  -5   4  10   61.79    6.10
  -5   4  10   59.39    5.70
   5  -4 -10   72.29    6.50
  -5   3  10   38.80    4.90
  -5   3  10   52.09    3.90
  -5   3  10   45.70    5.20
   5  -3 -10   48.10    5.60
  -5   2  10   59.59    4.40
  -5   2  10   53.09    5.10
  -5   2  10   57.19    5.70
   5  -2 -10   66.29    5.60
  -5   1  10  945.71   19.20
  -5   1  10  926.01   18.90
  -5   1  10  945.01   17.80
  -5   1  10 1000.60   20.30
   5  -1 -10  935.11   18.90
  -5   0  10   -0.70    2.50
  -5   0  10    3.90    3.20
  -5   0  10    3.40    2.60
  -5   0  10    1.40    2.80
   5   0 -10   -1.20    2.40
  -5  -1  10  979.80   18.30
  -5  -1  10  954.80   19.20
  -5  -1  10  981.10   20.00
  -5  -1  10  955.90   18.90
   5   1 -10  959.80   18.80
   5   1 -10  964.70   18.10
  -5  -2  10   52.09    5.20
  -5  -2  10   61.39    5.30
  -5  -2  10   67.99    5.10
  -5  -2  10   61.29    4.40
   5   2 -10   72.59    6.00
   5   2 -10   68.39    4.50
   5   2 -10   58.49    4.60
  -5  -3  10   53.69    5.50
  -5  -3  10   45.30    3.70
   5   3 -10   53.49    4.50
   5   3 -10   51.49    5.50
  -5  -4  10   60.19    6.20
   5   4 -10   66.19    6.30
   5   4 -10   62.09    4.80
  -5  -5  10   26.80    5.20
   5   5 -10   17.50    4.40
   5   5 -10   23.30    5.20
   5   5 -10   24.80    4.90
  -5  -6  10  168.68    9.80
   5   6 -10  162.78    9.70
   5   6 -10  170.28   10.00
  -5  -7  10   46.40    6.60
   5   7 -10   47.00    6.60
   5   7 -10   36.50    6.60
  -5  -8  10   18.40    5.80
   5   8 -10   17.70    5.80
   5   8 -10   13.80    5.90
  -5  -9  10    1.30    5.00
   5   9 -10   13.30    6.20
   5   9 -10   -1.00    5.20
  -6   8  10   27.50    6.30
  -6   8  10   31.90    7.50
   6  -8 -10   40.80    7.20
  -6   7  10    2.80    5.30
  -6   7  10    0.90    4.20
   6  -7 -10   -3.20    4.30
  -6   6  10   17.00    5.10
  -6   6  10   23.20    6.10
   6  -6 -10   21.70    5.60
  -6   5  10   -2.50    4.30
  -6   5  10    0.50    3.80
   6  -5 -10    2.30    4.00
  -6   4  10    7.10    4.50
  -6   4  10    1.40    3.70
   6  -4 -10    3.00    3.90
  -6   3  10    7.40    4.10
  -6   3  10   -0.70    3.50
   6  -3 -10    4.20    3.70
  -6   2  10   38.90    5.20
  -6   2  10   41.20    5.20
  -6   2  10   41.20    3.80
  -6   2  10   46.90    5.60
   6  -2 -10   39.50    5.30
  -6   1  10   21.00    4.10
  -6   1  10   19.60    4.10
  -6   1  10   25.60    4.50
  -6   1  10   13.80    3.20
   6  -1 -10   26.40    4.40
  -6   0  10  186.78    7.60
  -6   0  10  209.88    8.90
  -6   0  10  199.38    8.20
  -6   0  10  190.38    7.90
   6   0 -10  193.88    7.90
  -6  -1  10   21.00    3.90
  -6  -1  10   19.80    3.70
  -6  -1  10   22.00    4.10
  -6  -1  10   21.30    3.60
   6   1 -10   13.30    3.20
   6   1 -10   23.60    3.50
  -6  -2  10   43.70    4.40
  -6  -2  10   37.20    4.70
  -6  -2  10   40.80    4.10
  -6  -2  10   49.20    5.50
   6   2 -10   34.20    4.60
   6   2 -10   37.10    4.10
   6   2 -10   47.80    4.30
  -6  -3  10    3.70    3.70
  -6  -3  10    6.40    2.80
   6   3 -10    9.70    4.00
   6   3 -10    3.10    3.50
   6   3 -10    1.20    2.70
  -6  -4  10    4.30    4.10
   6   4 -10   -1.00    3.30
   6   4 -10    7.90    4.00
   6   4 -10    1.30    2.70
  -6  -5  10   -4.10    4.00
   6   5 -10    3.60    3.80
   6   5 -10    6.70    4.50
  -6  -6  10   23.90    5.60
   6   6 -10   15.40    5.20
   6   6 -10   22.00    5.40
  -6  -7  10   -1.20    4.50
   6   7 -10    2.10    4.70
   6   7 -10   -3.30    4.40
  -6  -8  10   16.60    6.00
   6   8 -10   22.80    6.40
   6   8 -10   22.20    6.40
  -7   8  10   -1.20    5.30
  -7   8  10   -1.90    4.60
   7  -8 -10    0.90    5.10
  -7   7  10   -0.10    4.90
  -7   7  10    3.80    5.50
   7  -7 -10   -1.40    4.80
  -7   6  10   37.20    6.10
  -7   6  10   33.00    6.70
   7  -6 -10   33.80    5.90
  -7   5  10  127.79    9.00
  -7   5  10  114.99    9.30
   7  -5 -10  122.99    9.40
  -7   4  10   47.40    6.40
  -7   4  10   42.10    5.60
   7  -4 -10   39.60    5.90
  -7   3  10   73.59    7.00
  -7   3  10   89.39    7.40
   7  -3 -10   79.39    7.10
  -7   2  10    6.60    3.90
  -7   2  10    2.30    3.80
  -7   2  10    4.40    3.40
   7  -2 -10   -1.30    3.60
  -7   1  10   70.99    5.20
  -7   1  10   75.39    6.40
  -7   1  10   86.19    6.70
  -7   1  10   57.29    5.90
   7  -1 -10   86.79    6.90
  -7   0  10   -2.70    2.90
  -7   0  10   -6.30    3.00
  -7   0  10    1.10    3.30
  -7   0  10   -8.40    2.80
   7   0 -10   -0.90    2.40
   7   0 -10    0.30    3.10
  -7  -1  10   67.19    6.10
  -7  -1  10   64.49    5.50
  -7  -1  10   73.59    5.90
  -7  -1  10   73.09    6.00
   7   1 -10   70.49    5.60
   7   1 -10   76.39    6.00
   7   1 -10   66.09    6.20
   7   1 -10   75.89    5.90
  -7  -2  10   10.40    3.90
  -7  -2  10    6.70    3.20
  -7  -2  10    7.80    3.70
  -7  -2  10    3.90    3.10
   7   2 -10    9.20    3.80
   7   2 -10    2.50    2.80
   7   2 -10    1.80    3.40
  -7  -3  10   66.89    5.50
  -7  -3  10   58.39    6.10
   7   3 -10   71.79    6.80
   7   3 -10   72.29    5.50
   7   3 -10   78.49    6.60
  -7  -4  10   50.49    6.30
   7   4 -10   50.89    6.40
   7   4 -10   44.70    5.70
  -7  -5  10  101.09    8.40
   7   5 -10  115.79    9.10
   7   5 -10  129.49    8.30
  -7  -6  10   30.20    6.30
   7   6 -10   31.50    5.90
   7   6 -10   25.30    6.10
  -7  -7  10   -0.40    5.30
   7   7 -10   -0.20    5.20
   7   8 -10    1.30    5.40
  -8   7  10   26.20    6.20
  -8   7  10   33.80    7.40
   8  -7 -10   52.39    8.00
  -8   6  10   24.40    6.20
  -8   6  10   27.70    6.30
   8  -6 -10   13.40    5.40
  -8   5  10   67.19    7.70
  -8   5  10   81.29    8.50
   8  -5 -10   72.99    8.10
  -8   4  10   22.30    5.90
  -8   4  10   20.00    5.60
   8  -4 -10   28.30    6.00
  -8   3  10    1.00    4.10
  -8   3  10   -2.40    3.90
  -8   3  10   -6.10    4.00
   8  -3 -10    0.10    4.10
  -8   2  10  160.08    9.20
  -8   2  10  167.88    9.70
  -8   2  10  174.38    9.50
   8  -2 -10  178.08   10.10
  -8   1  10  113.79    8.00
  -8   1  10  111.59    8.30
  -8   1  10   98.89    7.40
   8  -1 -10   91.49    7.30
  -8   0  10  718.53   18.20
  -8   0  10  710.43   18.00
  -8   0  10  716.93   17.60
  -8   0  10  730.23   18.10
   8   0 -10  701.03   17.70
   8   0 -10  726.03   16.60
  -8  -1  10  112.49    7.70
  -8  -1  10  118.99    7.50
  -8  -1  10  106.69    7.70
  -8  -1  10  102.99    7.30
   8   1 -10  118.49    7.70
   8   1 -10   99.89    6.60
   8   1 -10  100.79    7.00
   8   1 -10  103.19    7.40
  -8  -2  10  166.38    8.50
  -8  -2  10  170.68    8.60
  -8  -2  10  160.38    7.90
  -8  -2  10  169.28    9.00
   8   2 -10  158.68    8.70
   8   2 -10  164.98    7.80
   8   2 -10  165.98    8.90
  -8  -3  10    2.70    4.20
  -8  -3  10   -2.40    3.30
   8   3 -10   -4.50    3.20
   8   3 -10    1.10    3.90
  -8  -4  10   26.30    5.70
   8   4 -10   20.50    5.30
  -8  -5  10   80.89    8.60
   8   5 -10   69.39    7.80
  -8  -6  10   20.80    6.10
   8   6 -10   15.50    5.80
   8   7 -10   25.10    6.40
  -9   6  10    1.40    5.30
  -9   6  10   18.10    5.80
   9  -6 -10   13.40    6.20
  -9   5  10   -3.80    4.70
  -9   5  10    3.00    5.10
   9  -5 -10    4.60    5.20
  -9   4  10   22.40    5.80
  -9   4  10    5.80    5.30
   9  -4 -10   21.20    5.70
  -9   3  10   -1.30    4.50
  -9   3  10    0.60    4.50
  -9   3  10   -4.60    4.00
   9  -3 -10    4.00    4.60
  -9   2  10   97.89    8.30
  -9   2  10   92.79    8.50
  -9   2  10   86.19    7.90
   9  -2 -10   93.89    8.50
  -9   1  10    8.70    4.50
  -9   1  10    8.10    4.40
  -9   1  10    3.40    4.20
   9  -1 -10    7.80    4.50
  -9   0  10    4.00    3.80
  -9   0  10   -1.30    4.00
  -9   0  10   -1.50    3.70
   9   0 -10   -0.80    3.90
  -9  -1  10    8.90    3.90
  -9  -1  10   14.70    4.50
   9   1 -10    4.70    4.60
   9   1 -10    7.80    3.60
   9   1 -10    2.90    3.80
  -9  -2  10   92.29    7.70
  -9  -2  10   93.19    7.60
   9   2 -10   94.29    7.40
   9   2 -10   88.89    7.30
  -9  -3  10    5.20    4.80
   9   3 -10   -0.30    3.80
  -9  -4  10   18.30    5.60
   9   4 -10   15.10    5.10
   9   5 -10    1.90    4.80
   9   6 -10   13.10    5.70
 -10   4  10    4.20    5.40
 -10   4  10    0.00    4.60
  10  -4 -10   -9.20    4.30
 -10   3  10   68.29    7.80
 -10   3  10   84.49    9.10
  10  -3 -10   78.79    8.80
 -10   2  10    4.90    4.60
 -10   2  10   -4.80    4.60
  10  -2 -10   11.90    5.30
 -10   1  10   16.90    5.60
 -10   1  10    6.40    4.50
  10  -1 -10   15.50    5.60
 -10   0  10    5.40    4.90
 -10   0  10    3.80    4.20
  10   0 -10    8.40    4.80
 -10  -1  10   17.10    5.10
  10   1 -10    2.70    4.10
 -10  -2  10    8.10    4.50
  10   2 -10   -5.30    3.30
  10   3 -10   77.59    7.90
  10   4 -10    2.60    4.70
 -11   1  10    1.00    4.90
 -11   1  10   -7.70    4.50
  11  -1 -10    7.10    5.40
 -11   0  10   -9.80    4.30
  11   0 -10    0.80    4.70
 -11  -1  10    7.30    5.00
  11   1 -10   -1.70    4.30
  10   4  11    8.30    6.20
 -10  -4 -11   22.90    6.70
  10   3  11    5.50    5.90
 -10  -3 -11    8.00    5.80
  10   2  11   -6.10    4.90
 -10  -2 -11   10.80    5.80
 -10  -1 -11   58.19    7.80
 -10   0 -11   -0.80    5.00
 -10   1 -11   54.09    7.80
 -10   2 -11    6.70    4.50
 -10   2 -11    7.20    5.40
 -10   3 -11   20.60    5.70
 -10   3 -11    4.90    5.40
 -10   4 -11   16.30    5.90
 -10   4 -11   21.30    6.20
   9   5  11   64.39    8.70
  -9  -5 -11   85.69    9.00
   9   4  11    0.60    5.40
  -9  -4 -11    3.60    5.40
   9   3  11   61.59    7.70
  -9  -3 -11   57.59    7.50
   9   2  11   -1.00    4.90
  -9  -2 -11   -0.10    5.00
   9   1  11   10.30    5.00
  -9  -1 -11   12.10    5.40
  -9   0 -11   40.60    6.70
  -9   1 -11   19.90    5.60
  -9   1 -11   19.40    4.60
  -9   2 -11    4.00    4.60
  -9   2 -11   10.50    5.00
  -9   3 -11   48.30    6.90
  -9   3 -11   68.49    7.40
  -9   4 -11    8.20    5.20
  -9   4 -11    5.50    5.00
  -9   5 -11   77.59    8.60
  -9   5 -11   69.99    7.90
   8   6  11    9.80    6.10
  -8  -6 -11    9.80    5.70
   8   5  11    4.60    5.50
  -8  -5 -11   -1.10    5.10
   8   4  11   -2.30    4.80
  -8  -4 -11    4.50    5.00
   8   3  11   -2.70    4.70
  -8  -3 -11    3.00    4.80
   8   2  11  146.49   10.00
  -8  -2 -11  157.08   10.00
   8   1  11   28.30    5.50
  -8  -1 -11   40.30    6.40
   8   0  11   -1.50    3.90
  -8   0 -11    4.40    4.50
  -8   0 -11    1.30    3.20
   8  -1  11   26.50    5.30
  -8   1 -11   35.60    6.00
  -8   1 -11   37.90    5.20
  -8   2 -11  173.18   10.10
  -8   2 -11  153.38    8.80
  -8   3 -11   10.40    4.60
  -8   3 -11   -0.30    4.10
  -8   4 -11    8.00    4.50
  -8   4 -11   11.60    5.10
  -8   5 -11    1.70    4.80
  -8   5 -11    6.30    4.40
  -8   6 -11    8.80    5.50
  -8   7 -11   17.20    6.20
   7   7  11   52.29    8.40
  -7  -7 -11   44.60    7.20
   7   6  11   77.79    9.00
  -7  -6 -11   69.29    8.00
   7   5  11    7.30    5.50
  -7  -5 -11   10.50    5.20
   7   4  11   36.00    6.30
  -7  -4 -11   37.80    6.40
   7   3  11   -0.70    4.50
  -7  -3 -11   -0.50    4.30
   7   2  11   27.30    5.50
  -7  -2 -11   45.40    6.20
   7   1  11    4.50    4.30
  -7  -1 -11    8.70    3.50
  -7  -1 -11    4.50    4.30
   7   0  11  383.06   12.20
  -7   0 -11  392.76   11.10
  -7   0 -11  384.16   13.00
   7  -1  11    5.40    3.50
  -7   1 -11    3.00    3.50
  -7   1 -11   -2.50    3.40
   7  -2  11   42.90    4.70
  -7   2 -11   41.40    5.20
  -7   2 -11   39.20    5.30
  -7   3 -11    8.30    4.30
  -7   3 -11    2.20    3.70
  -7   4 -11   34.30    5.10
  -7   4 -11   39.20    6.20
  -7   5 -11   15.90    4.40
  -7   5 -11   16.50    5.50
  -7   6 -11   64.49    7.30
  -7   7 -11   60.09   11.20
  -7   7 -11   48.60    7.00
   6   8  11    2.60    6.00
  -6  -8 -11    3.00    5.70
   6   7  11   26.50    6.80
  -6  -7 -11   26.10    6.20
   6   6  11   40.90    6.80
  -6  -6 -11   41.00    6.50
   6   5  11   27.50    5.70
  -6  -5 -11   31.60    5.80
   6   4  11    6.90    5.00
  -6  -4 -11   12.60    5.00
   6   3  11  402.66   13.40
  -6  -3 -11  393.56   13.30
   6   2  11   29.80    5.30
  -6  -2 -11   24.90    5.00
   6   1  11  325.47   11.40
  -6  -1 -11  354.86   11.90
  -6  -1 -11  338.37    9.60
   6   0  11    1.90    3.60
  -6   0 -11    1.70    3.40
  -6   0 -11    2.90    3.00
   6  -1  11  310.37    9.90
  -6   1 -11  339.27   10.40
  -6   1 -11  324.07   11.10
   6  -2  11   23.00    3.70
  -6   2 -11   20.70    4.20
  -6   2 -11   20.90    4.20
   6  -3  11  403.36   10.60
  -6   3 -11  406.36   12.00
  -6   3 -11  413.16   12.90
  -6   4 -11   -0.20    3.90
  -6   4 -11   10.60    3.70
  -6   4 -11    6.40    3.50
  -6   5 -11   34.80    5.70
  -6   5 -11   23.70    4.20
  -6   5 -11   36.20    5.40
  -6   6 -11   33.10    6.20
  -6   6 -11   47.00    6.30
  -6   7 -11   22.90    6.10
  -6   7 -11   34.40    6.20
  -6   8 -11   11.70    5.70
  -6   8 -11   12.50    6.00
   5   9  11   15.20    6.80
  -5  -9 -11   27.80    7.10
   5   8  11   23.70    6.50
  -5  -8 -11   35.50    7.00
   5   7  11   24.70    6.30
  -5  -7 -11   21.20    6.00
   5   6  11    6.70    5.20
  -5  -6 -11    8.00    4.80
   5   5  11  106.59    8.40
  -5  -5 -11  113.29    8.70
   5   4  11  114.99    8.60
  -5  -4 -11  120.19    8.30
   5   3  11   47.50    5.90
  -5  -3 -11   47.60    5.40
   5   2  11    0.80    3.80
  -5  -2 -11   -1.60    2.40
  -5  -2 -11   -2.50    3.40
   5   1  11   90.89    6.80
  -5  -1 -11   91.59    6.70
  -5  -1 -11  108.19    5.70
   5   0  11  267.67    9.30
  -5   0 -11  250.57    9.20
  -5   0 -11  264.17    8.50
   5  -1  11   98.79    6.30
  -5   1 -11   98.89    6.20
  -5   1 -11   99.09    6.10
  -5   1 -11   85.49    4.50
   5  -2  11   -0.40    2.50
  -5   2 -11    2.50    3.20
  -5   2 -11    0.70    2.80
  -5   2 -11    0.70    2.60
   5  -3  11   63.59    4.90
  -5   3 -11   53.19    4.90
  -5   3 -11   59.79    5.90
  -5   3 -11   61.29    5.10
   5  -4  11  116.69    6.00
  -5   4 -11  124.69    8.00
  -5   4 -11  108.09    7.20
  -5   4 -11  110.19    6.30
  -5   5 -11  113.69    6.40
  -5   5 -11  105.99    8.20
  -5   5 -11  108.89    8.00
  -5   6 -11    9.50    4.60
  -5   6 -11    6.50    4.40
  -5   7 -11   29.80    5.90
  -5   7 -11   27.30    6.00
  -5   8 -11   27.20    6.30
  -5   8 -11   20.40    5.80
  -5   9 -11   13.70    5.80
  -5   9 -11   22.90    7.00
   4   9  11    3.40    5.60
  -4  -9 -11    8.40    6.00
   4   8  11   61.79    7.90
  -4  -8 -11   56.09    7.60
   4   7  11   49.99    7.00
  -4  -7 -11   54.29    7.40
   4   6  11  217.38   10.90
  -4  -6 -11  219.28   11.10
   4   5  11  286.97   11.70
  -4  -5 -11  309.67   12.00
   4   4  11  237.78   10.10
  -4  -4 -11  221.58    9.80
   4   3  11   13.00    4.10
  -4  -3 -11   14.40    3.70
  -4  -3 -11   21.10    3.00
   4   2  11  104.09    6.60
   4   2  11   98.39    3.50
  -4  -2 -11   97.39    5.20
  -4  -2 -11  107.19    6.80
  -4  -2 -11   97.39    4.00
   4   1  11   86.39    6.40
  -4  -1 -11  100.99    5.60
  -4  -1 -11  112.79    6.40
  -4  -1 -11   91.09    3.70
   4   0  11   -6.50    2.80
  -4   0 -11   -3.80    2.50
  -4   0 -11   -1.50    1.80
  -4   0 -11   -0.60    2.80
   4  -1  11   98.09    5.70
  -4   1 -11   99.29    5.70
  -4   1 -11   99.09    6.10
  -4   1 -11   91.39    4.80
   4  -2  11  101.59    5.60
  -4   2 -11   97.49    5.60
  -4   2 -11   89.39    6.20
  -4   2 -11  104.69    5.50
   4  -3  11   13.20    3.00
  -4   3 -11   14.20    4.00
  -4   3 -11   16.80    3.80
  -4   3 -11   15.20    3.10
   4  -4  11  241.18    7.90
  -4   4 -11  231.58    7.60
  -4   4 -11  238.28    9.60
  -4   4 -11  241.98    9.50
   4  -5  11  296.97    8.80
  -4   5 -11  291.77   11.00
  -4   5 -11  268.67   10.80
  -4   5 -11  280.67   10.90
  -4   6 -11  220.38   10.60
  -4   6 -11  208.18   10.20
  -4   7 -11   38.10    6.40
  -4   7 -11   33.70    5.80
  -4   8 -11   57.69    7.10
  -4   8 -11   73.79    8.40
  -4   9 -11   11.00    5.70
  -4   9 -11    3.00    4.90
   3   9  11   -0.60    5.20
  -3  -9 -11   -0.30    5.60
   3   8  11   22.40    5.90
  -3  -8 -11   23.40    6.20
   3   7  11   16.10    5.10
  -3  -7 -11    8.50    4.80
   3   6  11   -6.40    4.00
   3   6  11   -1.50    2.70
  -3  -6 -11    6.10    4.40
   3   5  11   32.40    5.30
   3   5  11   26.30    3.60
  -3  -5 -11   23.90    4.70
   3   4  11    7.70    3.50
   3   4  11    7.70    2.50
  -3  -4 -11    8.70    2.30
  -3  -4 -11    9.40    3.60
   3   3  11  137.39    5.10
   3   3  11  141.99    7.30
  -3  -3 -11  132.89    5.30
  -3  -3 -11  158.58    7.70
   3   2  11   -0.70    3.40
   3   2  11    4.00    1.80
  -3  -2 -11    4.00    3.00
  -3  -2 -11    5.10    2.50
   3   1  11    4.60    3.30
   3   1  11    7.20    1.90
  -3  -1 -11    7.30    2.10
  -3  -1 -11    4.80    2.90
  -3  -1 -11    9.20    2.80
   3   0  11  215.08    7.70
  -3   0 -11  198.98    7.00
  -3   0 -11  214.38    7.40
  -3   0 -11  204.68    6.00
   3  -1  11    7.10    2.80
  -3   1 -11    7.70    2.50
  -3   1 -11    9.80    2.50
  -3   1 -11    4.80    3.20
   3  -2  11    0.10    2.50
  -3   2 -11   -1.10    2.60
  -3   2 -11    2.40    2.10
  -3   2 -11    1.50    3.20
   3  -3  11  140.49    6.20
  -3   3 -11  137.79    5.30
  -3   3 -11  129.89    6.80
  -3   3 -11  133.79    6.90
   3  -4  11    6.10    2.60
  -3   4 -11   14.30    4.00
  -3   4 -11    8.20    3.70
  -3   4 -11    5.10    2.20
   3  -5  11   32.90    3.90
  -3   5 -11   26.40    4.80
  -3   5 -11   36.60    5.50
   3  -6  11    0.20    2.80
  -3   6 -11    1.90    4.50
  -3   6 -11    3.10    3.90
  -3   7 -11   28.70    6.00
  -3   8 -11   19.90    6.00
  -3   8 -11   16.80    5.00
  -3   9 -11    5.20    4.60
  -3   9 -11   12.60    6.10
   2  10  11   51.29    7.50
  -2 -10 -11   52.89    8.20
   2   9  11    7.80    5.10
   2   9  11    5.50    5.30
  -2  -9 -11    1.80    5.70
   2   8  11    7.20    4.00
   2   8  11   -4.20    4.20
  -2  -8 -11   -4.80    4.90
   2   7  11   42.10    5.30
   2   7  11   27.40    5.50
  -2  -7 -11   34.80    5.70
   2   6  11  542.35   13.90
   2   6  11  549.15   15.40
  -2  -6 -11  547.55   15.70
   2   5  11   78.99    6.70
   2   5  11   71.59    5.50
  -2  -5 -11   72.29    4.40
  -2  -5 -11   59.79    5.90
   2   4  11   90.19    5.20
   2   4  11   91.99    6.70
  -2  -4 -11   84.39    6.80
  -2  -4 -11   83.39    4.50
   2   3  11  231.18    8.70
   2   3  11  242.58    7.20
  -2  -3 -11  245.08    6.90
  -2  -3 -11  245.88    9.00
   2   2  11   76.99    4.30
   2   2  11   70.89    5.30
  -2  -2 -11   71.29    5.60
  -2  -2 -11   80.69    4.40
   2   1  11 1332.97   23.60
   2   1  11 1285.67   21.30
  -2  -1 -11 1288.47   22.50
  -2  -1 -11 1298.07   22.00
   2   0  11    0.20    2.60
   2   0  11   -2.60    1.80
  -2   0 -11   -2.10    2.10
  -2   0 -11    3.80    2.60
  -2   0 -11    3.70    2.30
[truncated: 4,753,385 more chars]
