# Supplementary material for: Hydro­chlorides, hydrates, hydro­nitrate, and an unanti­cipated hydrolysis product of famotidine
Source: Acta Crystallogr C Struct Chem. 2026 Apr 24;82(Pt 5):241–9. doi: 10.1107/S2053229626004122 (PMC13139895; doi:10.1107/S2053229626004122)
Supplement: Supplementary file 2 [file c-82-00241-Isup2.hkl]

data_I                                                                          
_shelx_title ' mw_fmtco_9_21_a.res in P2(1)/n'                                  
_shelx_refln_list_code          4                                               
_shelx_F_calc_maximum      245.71                                               
_exptl_crystal_F_000       776.00                                               
_reflns_d_resolution_high  0.7495                                               
                                                                                
loop_                                                                           
 _space_group_symop_operation_xyz                                               
 'x, y, z'                                                                      
 '-x+1/2, y+1/2, -z+1/2'                                                        
 '-x, -y, -z'                                                                   
 'x-1/2, -y-1/2, z-1/2'                                                         
                                                                                
_cell_length_a     8.8712                                                       
_cell_length_b     8.4069                                                       
_cell_length_c    21.4230                                                       
_cell_angle_alpha  90.000                                                       
_cell_angle_beta   90.357                                                       
_cell_angle_gamma  90.000                                                       
                                                                                
_shelx_F_squared_multiplier     1.000                                           
                                                                                
loop_                                                                           
 _refln_index_h                                                                 
 _refln_index_k                                                                 
 _refln_index_l                                                                 
 _refln_F_squared_calc                                                          
 _refln_F_squared_meas                                                          
 _refln_F_squared_sigma                                                         
 _refln_observed_status                                                         
   2   0   0       3023.38       2791.93        24.40 o                         
   4   0   0       7070.67       7164.20        58.57 o                         
   6   0   0          0.12         -1.62         6.88 o                         
   8   0   0       4199.26       4131.35        59.66 o                         
  10   0   0        220.82        208.41        40.23 o                         
   1   1   0       3134.29       3166.26        16.14 o                         
   2   1   0       9765.91       9613.35        49.90 o                         
   3   1   0        629.07        532.28         7.82 o                         
   4   1   0        155.48        205.33         5.93 o                         
   5   1   0        796.18        771.71        10.13 o                         
   6   1   0        320.28        290.31         8.33 o                         
   7   1   0        945.23        919.22        15.72 o                         
   8   1   0          2.09          9.70         9.08 o                         
   9   1   0        592.03        612.75        23.90 o                         
  10   1   0          8.98         -4.59        16.00 o                         
  11   1   0        928.53        944.72        50.36 o                         
   0   2   0      11447.23      12205.07        78.91 o                         
   1   2   0       3798.37       3912.32        20.73 o                         
   2   2   0        303.99        371.60         6.54 o                         
   3   2   0       2858.71       2948.13        22.31 o                         
   4   2   0       2733.04       2640.60        23.82 o                         
   5   2   0        231.06        207.85         8.02 o                         
   6   2   0         64.43         62.85         5.63 o                         
   7   2   0       2524.67       2414.24        35.88 o                         
   8   2   0         88.99         68.04        13.17 o                         
   9   2   0        641.02        634.99        33.81 o                         
  10   2   0         17.22         22.22        14.18 o                         
  11   2   0        319.00        316.93        27.28 o                         
   1   3   0       1231.91       1204.91        12.01 o                         
   2   3   0       5866.66       5961.99        33.24 o                         
   3   3   0       1692.63       1760.36        18.61 o                         
   4   3   0      10392.21      10813.19        67.51 o                         
   5   3   0       1400.10       1414.08        19.10 o                         
   6   3   0        397.77        386.11        15.58 o                         
   7   3   0        367.29        352.03        15.89 o                         
   8   3   0         44.76         63.41        11.99 o                         
   9   3   0        177.80        193.40        26.18 o                         
  10   3   0        347.93        343.22        22.89 o                         
  11   3   0         17.42         16.38        17.00 o                         
   0   4   0       2119.95       2336.96        27.32 o                         
   1   4   0       2332.54       2430.98        19.61 o                         
   2   4   0        869.57        888.83        13.29 o                         
   3   4   0        564.32        520.87        12.47 o                         
   4   4   0        815.04        835.59        17.31 o                         
   5   4   0        772.75        780.48        15.58 o                         
   6   4   0         16.20         26.66         8.86 o                         
   7   4   0       5104.18       5141.07        49.79 o                         
   8   4   0         50.69         47.36        11.29 o                         
   9   4   0        682.01        700.27        25.79 o                         
  10   4   0        458.79        494.70        23.90 o                         
  11   4   0        151.89        119.41        18.17 o                         
   1   5   0        199.92        239.86         7.99 o                         
   2   5   0       2597.29       2563.53        21.69 o                         
   3   5   0       1955.41       1866.34        18.22 o                         
   4   5   0        248.58        225.60        12.39 o                         
   5   5   0         38.42         39.61        10.65 o                         
   6   5   0        423.52        450.72        16.56 o                         
   7   5   0        178.59        224.31        14.32 o                         
   8   5   0        249.79        268.86        17.17 o                         
   9   5   0         96.44        111.27        16.02 o                         
  10   5   0        126.98        148.54        17.93 o                         
   0   6   0         48.58         26.40         9.14 o                         
   1   6   0        439.70        454.49        11.34 o                         
   2   6   0         73.97         58.56         6.27 o                         
   3   6   0       1469.76       1467.60        22.87 o                         
   4   6   0        157.73        156.91        12.08 o                         
   5   6   0       1697.63       1737.36        27.01 o                         
   6   6   0        994.23       1010.54        26.01 o                         
   7   6   0        540.35        547.93        21.19 o                         
   8   6   0        138.19        142.07        14.96 o                         
   9   6   0         31.86         31.16        14.59 o                         
  10   6   0         48.54         41.55        36.27 o                         
   1   7   0        551.30        572.36        13.62 o                         
   2   7   0       2798.86       2693.53        37.07 o                         
   3   7   0       1777.40       1746.57        26.72 o                         
   4   7   0         64.98         81.29        10.85 o                         
   5   7   0        117.74        134.83        12.65 o                         
   6   7   0       1327.61       1358.82        30.90 o                         
   7   7   0        280.33        325.38        19.29 o                         
   8   7   0         16.26         21.32        14.53 o                         
   9   7   0         31.83         52.87        18.38 o                         
   0   8   0       1990.44       1882.09        32.94 o                         
   1   8   0         46.78         25.46         9.53 o                         
   2   8   0          2.41         -5.58         9.23 o                         
   3   8   0        564.08        542.86        18.88 o                         
   4   8   0        630.71        650.23        21.41 o                         
   5   8   0        400.02        429.75        39.12 o                         
   6   8   0        282.15        293.10        21.63 o                         
   7   8   0        122.31        184.40        20.50 o                         
   8   8   0        201.38        162.51        21.05 o                         
   1   9   0        326.74        336.86        20.65 o                         
   2   9   0        868.37        841.43        25.79 o                         
   3   9   0        215.50        201.92        23.03 o                         
   4   9   0        117.99        121.66        15.05 o                         
   5   9   0        127.31        142.15        18.51 o                         
   6   9   0        312.32        328.40        24.20 o                         
   7   9   0        292.13        315.70        27.76 o                         
   0  10   0         28.54         68.59        38.91 o                         
   1  10   0        611.70        667.59        44.39 o                         
   2  10   0         25.43         33.54        17.94 o                         
   3  10   0        783.35        737.16        30.87 o                         
   4  10   0        238.54        242.91        33.94 o                         
   5  10   0         82.10         63.79        21.54 o                         
   1  11   0        493.25        496.85        63.64 o                         
   2  11   0        488.15        557.46        44.19 o                         
 -11   0   1        201.58        133.88        40.23 o                         
  -9   0   1        335.81        296.69        83.07 o                         
  -7   0   1        164.20        163.38        13.61 o                         
  -5   0   1       4323.51       4433.84        56.55 o                         
  -3   0   1       8511.42       8188.02        56.70 o                         
  -1   0   1        557.09        592.87         8.88 o                         
   1   0   1        325.38        307.06         7.62 o                         
   3   0   1       6335.74       6407.21        50.80 o                         
   5   0   1         11.16         18.74         6.29 o                         
   7   0   1       2079.76       2107.65        36.47 o                         
   9   0   1        378.59        428.15        33.31 o                         
  11   0   1        769.94        662.75        60.02 o                         
 -11   1   1        323.76        314.73        32.64 o                         
 -10   1   1        700.09        701.90        59.59 o                         
  -9   1   1          0.13         -3.27        11.61 o                         
  -8   1   1         15.60         27.93         9.43 o                         
  -7   1   1        907.24        912.57        14.53 o                         
  -6   1   1        389.04        388.65        12.22 o                         
  -5   1   1        867.43        880.30        11.08 o                         
  -4   1   1         55.54         57.49         4.38 o                         
  -3   1   1       2248.26       2521.25        16.03 o                         
  -2   1   1       4603.07       4183.97        20.62 o                         
  -1   1   1       4164.66       4325.48        21.49 o                         
   0   1   1         72.41         71.04         2.62 o                         
   1   1   1       1869.56       1776.14        12.62 o                         
   2   1   1      17563.61      18066.65        97.30 o                         
   3   1   1        847.01        813.84         8.90 o                         
   4   1   1        111.83        155.78         6.03 o                         
   5   1   1        135.54        154.48         5.44 o                         
   6   1   1       5606.60       5384.09        33.22 o                         
   7   1   1         43.92         37.53         6.89 o                         
   8   1   1        478.94        481.43        24.13 o                         
   9   1   1        430.40        424.18        20.51 o                         
  10   1   1        718.39        720.64        46.83 o                         
  11   1   1         11.70          2.31        23.78 o                         
 -11   2   1        452.14        470.20        30.57 o                         
 -10   2   1          3.47         -3.79        13.57 o                         
  -9   2   1        543.78        570.48        24.21 o                         
  -8   2   1        481.12        485.68        32.35 o                         
  -7   2   1        116.58        133.68         9.84 o                         
  -6   2   1         29.84         36.29         5.34 o                         
  -5   2   1       1891.35       1774.71        16.54 o                         
  -4   2   1        272.14        260.49         6.53 o                         
  -3   2   1       1782.61       2014.06        14.58 o                         
  -2   2   1         55.36         50.33         5.31 o                         
  -1   2   1        886.29        931.85         9.94 o                         
   0   2   1       4406.92       4261.70        23.55 o                         
   1   2   1        115.33        120.10         4.25 o                         
   2   2   1       1754.31       1683.51        14.56 o                         
   3   2   1       1620.09       1655.63        13.11 o                         
   4   2   1        657.74        669.08         9.10 o                         
   5   2   1        232.90        213.99         7.06 o                         
   6   2   1        487.62        436.14        12.69 o                         
   7   2   1        104.84         85.75        10.74 o                         
   8   2   1        596.65        589.64        23.01 o                         
   9   2   1        502.64        511.02        23.27 o                         
  10   2   1        176.01        193.61        18.85 o                         
  11   2   1         23.18         65.23        20.26 o                         
 -11   3   1        184.91        187.81        21.53 o                         
 -10   3   1        705.65        649.40        49.45 o                         
  -9   3   1         10.71          3.71        12.18 o                         
  -8   3   1        537.54        554.09        18.72 o                         
  -7   3   1        561.61        572.72        17.97 o                         
  -6   3   1         39.80         15.77         7.07 o                         
  -5   3   1       6149.05       6019.25        44.60 o                         
  -4   3   1        404.08        410.03         8.95 o                         
  -3   3   1        584.19        575.66        13.70 o                         
  -2   3   1       8022.58       8238.01        68.42 o                         
  -1   3   1       3410.42       3283.46        21.11 o                         
   0   3   1       2474.55       2377.35        18.04 o                         
   1   3   1         24.42         17.96         3.76 o                         
   2   3   1       4907.31       4887.02        28.48 o                         
   3   3   1       2123.25       2113.72        20.40 o                         
   4   3   1        182.62        206.03        10.75 o                         
   5   3   1       1825.08       1731.51        15.47 o                         
   6   3   1        415.54        384.74        17.57 o                         
   7   3   1        112.22        127.93        12.18 o                         
   8   3   1         36.53         38.89        15.14 o                         
   9   3   1        258.69        278.91        20.07 o                         
  10   3   1          0.11          0.99        14.89 o                         
  11   3   1        164.13        192.91        22.96 o                         
 -11   4   1         39.81         39.94        16.14 o                         
 -10   4   1        106.63        132.86        16.98 o                         
  -9   4   1        103.55         99.38        15.14 o                         
  -8   4   1         41.36         35.28        11.19 o                         
  -7   4   1       1216.03       1195.08        24.07 o                         
  -6   4   1        720.69        728.98        16.34 o                         
  -5   4   1         12.88         17.52         6.88 o                         
  -4   4   1         68.20         76.35         8.38 o                         
  -3   4   1         79.68         76.20         5.56 o                         
  -2   4   1        607.62        644.58        10.71 o                         
  -1   4   1          4.52          2.08         4.25 o                         
   0   4   1        881.55        816.58        10.76 o                         
   1   4   1          3.94         11.92         4.21 o                         
   2   4   1       5217.64       5206.53        30.93 o                         
   3   4   1         79.48        105.32         5.58 o                         
   4   4   1       4475.28       4538.73        36.36 o                         
   5   4   1        726.52        753.78        15.39 o                         
   6   4   1        436.40        441.73        15.47 o                         
   7   4   1        655.94        670.49        19.63 o                         
   8   4   1          8.20        -10.13        10.13 o                         
   9   4   1        411.35        444.10        21.67 o                         
  10   4   1        802.27        781.17        28.39 o                         
  11   4   1         99.28         94.65        17.62 o                         
 -10   5   1          0.02         14.20        17.18 o                         
  -9   5   1        250.17        248.34        18.92 o                         
  -8   5   1         58.18         48.19        12.60 o                         
  -7   5   1         50.43         39.56        10.96 o                         
  -6   5   1         40.63         34.36         9.88 o                         
  -5   5   1       1802.76       1792.96        23.95 o                         
  -4   5   1       3732.29       3792.46        37.08 o                         
  -3   5   1       3176.42       3106.04        28.63 o                         
  -2   5   1       1166.71       1156.55        14.18 o                         
  -1   5   1       4268.99       4212.86        30.25 o                         
   0   5   1        568.52        597.29        11.92 o                         
   1   5   1        932.56        904.06        12.97 o                         
   2   5   1         27.15         21.08         4.82 o                         
   3   5   1       1140.90       1157.08        16.67 o                         
   4   5   1         40.61         62.76         8.03 o                         
   5   5   1         10.62         10.53         7.64 o                         
   6   5   1       1278.57       1270.55        24.10 o                         
   7   5   1       1467.07       1526.83        27.92 o                         
   8   5   1         58.58         65.69        12.41 o                         
   9   5   1        350.70        341.56        20.43 o                         
  10   5   1        440.63        506.25        25.27 o                         
  -9   6   1        358.66        375.54        20.17 o                         
  -8   6   1        924.70        923.25        26.15 o                         
  -7   6   1          9.72         -3.08        11.17 o                         
  -6   6   1        699.18        730.72        23.48 o                         
  -5   6   1       1282.64       1276.11        24.28 o                         
  -4   6   1       2132.32       2144.48        28.84 o                         
  -3   6   1        202.08        198.52        11.30 o                         
  -2   6   1         28.58         26.68         5.85 o                         
  -1   6   1        454.02        455.90        11.43 o                         
   0   6   1       2340.43       2338.86        28.35 o                         
   1   6   1       1825.53       1748.90        19.21 o                         
   2   6   1        109.63        127.81         8.57 o                         
   3   6   1        140.45        168.15        10.80 o                         
   4   6   1         80.60         83.72        10.16 o                         
   5   6   1          2.37          9.42        10.13 o                         
   6   6   1         17.18          7.76        10.32 o                         
   7   6   1        715.51        692.80        21.98 o                         
   8   6   1        118.93        166.43        14.90 o                         
   9   6   1       1313.00       1319.70        34.61 o                         
  -9   7   1        444.26        450.02        32.64 o                         
  -8   7   1          5.98         19.56        16.07 o                         
  -7   7   1        281.71        301.10        20.92 o                         
  -6   7   1        276.50        286.25        21.89 o                         
  -5   7   1        145.33        148.94        12.47 o                         
  -4   7   1       3503.95       3422.00        38.87 o                         
  -3   7   1         16.93         22.37         9.05 o                         
  -2   7   1        538.31        523.25        16.49 o                         
  -1   7   1        402.40        384.59        11.75 o                         
   0   7   1        882.51        869.29        15.70 o                         
   1   7   1        996.05       1023.23        16.46 o                         
   2   7   1         10.85          2.03         8.73 o                         
   3   7   1         14.80         -0.24         8.90 o                         
   4   7   1          1.28          6.53         9.05 o                         
   5   7   1        525.69        518.95        31.66 o                         
   6   7   1        745.05        781.88        25.60 o                         
   7   7   1        973.99        957.56        28.76 o                         
   8   7   1        464.90        509.04        23.82 o                         
   9   7   1        958.86        971.96        36.67 o                         
  -8   8   1       1464.55       1501.45        61.69 o                         
  -7   8   1          0.39          4.22        16.08 o                         
  -6   8   1         82.23         72.45        16.36 o                         
  -5   8   1         81.60         93.56        16.36 o                         
  -4   8   1         57.64         75.18        12.82 o                         
  -3   8   1        294.60        301.16        16.86 o                         
  -2   8   1         99.98        103.94        12.79 o                         
  -1   8   1         90.32         90.80        11.85 o                         
   0   8   1       3687.95       3652.91        33.05 o                         
   1   8   1        305.25        276.04        13.84 o                         
   2   8   1        447.32        467.36        17.19 o                         
   3   8   1         71.16         85.52        11.61 o                         
   4   8   1        594.29        580.67        24.28 o                         
   5   8   1         87.25         97.23        17.64 o                         
   6   8   1         25.00         28.07        15.69 o                         
   7   8   1         71.69         80.66        17.99 o                         
   8   8   1         75.66        101.52        19.60 o                         
  -7   9   1         13.80         16.20        24.78 o                         
  -6   9   1       1484.07       1416.18        53.40 o                         
  -5   9   1          5.22         31.13        18.28 o                         
  -4   9   1         35.14         43.84        13.22 o                         
  -3   9   1         29.37         39.09        12.81 o                         
  -2   9   1        778.50        725.20        24.61 o                         
  -1   9   1        629.45        584.34        31.22 o                         
   0   9   1        504.67        508.47        25.37 o                         
   1   9   1         12.63         29.94        12.70 o                         
   2   9   1        455.78        434.05        23.02 o                         
   3   9   1          4.15        -13.55        13.55 o                         
   4   9   1         35.39         38.72        14.95 o                         
   5   9   1        991.58        995.45        33.96 o                         
   6   9   1        187.30        197.04        21.38 o                         
   7   9   1          0.23          2.54        21.47 o                         
  -5  10   1         13.02         41.68        20.02 o                         
  -4  10   1         60.23         67.55        20.04 o                         
  -3  10   1        304.57        305.16        22.85 o                         
  -2  10   1          8.56         24.78        18.59 o                         
  -1  10   1       1527.78       1390.32        56.80 o                         
   0  10   1        886.66        956.24        50.37 o                         
   1  10   1          5.24         24.91        23.73 o                         
   2  10   1        366.37        344.86        27.54 o                         
   3  10   1          3.59          4.49        15.67 o                         
   4  10   1       1526.62       1480.31        47.84 o                         
   5  10   1         60.25        105.73        22.87 o                         
  -2  11   1        608.34        601.22        48.47 o                         
  -1  11   1         36.53         86.82        28.81 o                         
   0  11   1         34.63         83.65        28.40 o                         
   1  11   1         57.13         91.02        29.48 o                         
   2  11   1        981.31       1033.07        67.24 o                         
 -10   0   2       1553.55       1400.03        74.53 o                         
  -8   0   2        878.31        739.70        24.67 o                         
  -6   0   2       1758.88       1716.90        25.74 o                         
  -4   0   2        704.99        816.70        13.69 o                         
  -2   0   2        413.87        324.10         9.69 o                         
   0   0   2        876.96        837.41         8.69 o                         
   2   0   2      12076.20      11171.46       141.92 o                         
   4   0   2       4412.71       4405.47        39.34 o                         
   6   0   2       1858.89       1888.49        33.89 o                         
   8   0   2       6976.48       6910.18        80.45 o                         
  10   0   2         11.56         19.13        32.98 o                         
 -11   1   2         37.36         42.42        24.48 o                         
 -10   1   2        168.58        203.10        21.79 o                         
  -9   1   2       2013.53       2027.75        45.62 o                         
  -8   1   2        121.75        115.21        11.47 o                         
  -7   1   2        435.47        414.79        10.29 o                         
  -6   1   2         20.82         27.76         5.10 o                         
  -5   1   2       4272.48       4443.73        30.55 o                         
  -4   1   2         76.21         76.48         4.88 o                         
  -3   1   2        636.16        510.70         7.03 o                         
  -2   1   2       3622.42       3688.70        21.35 o                         
  -1   1   2          0.92          6.87         2.99 o                         
   0   1   2         15.00         16.58         2.15 o                         
   1   1   2       1811.42       1582.31        11.04 o                         
   2   1   2        334.16        348.83         5.79 o                         
   3   1   2        724.96        770.83        10.85 o                         
   4   1   2         71.37         57.94         4.13 o                         
   5   1   2        188.65        156.72         6.14 o                         
   6   1   2        367.54        374.59        11.71 o                         
   7   1   2       3363.45       3180.07        32.26 o                         
   8   1   2         82.17         76.86        10.53 o                         
   9   1   2        226.00        217.12        17.25 o                         
  10   1   2        485.66        508.41        44.46 o                         
  11   1   2         89.61         96.66        26.74 o                         
 -11   2   2         56.51         64.67        24.57 o                         
 -10   2   2       1037.06       1031.29        31.95 o                         
  -9   2   2         33.21         38.94        15.90 o                         
  -8   2   2       2389.47       2319.17        34.05 o                         
  -7   2   2        231.54        255.18        11.67 o                         
  -6   2   2       2762.47       2687.84        24.75 o                         
  -5   2   2       2339.88       2415.80        23.16 o                         
  -4   2   2        809.89        859.02         9.84 o                         
  -3   2   2       2809.39       3000.28        19.33 o                         
  -2   2   2        165.91        126.94         4.33 o                         
  -1   2   2        972.03       1042.16        10.32 o                         
   0   2   2       2213.92       2496.79        16.94 o                         
   1   2   2       1867.16       1804.30        13.74 o                         
   2   2   2       8588.71       8770.03        51.20 o                         
   3   2   2         14.32         27.27         3.29 o                         
   4   2   2       1834.76       1855.74        15.35 o                         
   5   2   2        884.32        956.76        19.23 o                         
   6   2   2          0.11         11.81         5.66 o                         
   7   2   2        305.90        322.71        14.73 o                         
   8   2   2       1996.51       1935.06        36.27 o                         
   9   2   2       1238.21       1232.84        32.33 o                         
  10   2   2          0.36         -4.02        13.67 o                         
  11   2   2        793.10        745.10        36.10 o                         
 -11   3   2        147.40        126.67        19.23 o                         
 -10   3   2       2296.89       2291.09        40.73 o                         
  -9   3   2         72.09         80.72        14.24 o                         
  -8   3   2        578.25        547.45        18.75 o                         
  -7   3   2         83.96         78.14        10.41 o                         
  -6   3   2         13.44         15.31         6.04 o                         
  -5   3   2       4747.51       4789.31        31.83 o                         
  -4   3   2        737.23        784.10        11.25 o                         
  -3   3   2         42.79         73.79         5.17 o                         
  -2   3   2       6782.62       6644.07        36.95 o                         
  -1   3   2       2345.25       2329.68        16.92 o                         
   0   3   2       1050.54        894.68        10.52 o                         
   1   3   2       2403.86       2324.58        17.60 o                         
   2   3   2       3012.54       3052.82        22.04 o                         
   3   3   2         73.04         97.90         6.26 o                         
   4   3   2        372.73        355.15        10.78 o                         
   5   3   2        199.14        201.19         9.16 o                         
   6   3   2         14.04         16.38        11.40 o                         
   7   3   2       2192.13       1999.20        30.97 o                         
   8   3   2        955.60        978.35        29.07 o                         
   9   3   2         46.94         56.30        15.37 o                         
  10   3   2          5.30         12.24        15.07 o                         
  11   3   2        248.23        251.79        24.68 o                         
 -11   4   2         47.09         50.22        22.76 o                         
 -10   4   2        158.06        174.69        17.81 o                         
  -9   4   2       2043.14       1969.10        37.67 o                         
  -8   4   2          9.15         14.49        10.85 o                         
  -7   4   2        136.67        118.80        11.71 o                         
  -6   4   2         14.34         11.13         7.81 o                         
  -5   4   2        949.12        910.70        16.80 o                         
  -4   4   2        411.27        431.26        18.68 o                         
  -3   4   2       1163.22       1191.50        17.90 o                         
  -2   4   2        401.29        406.37         8.55 o                         
  -1   4   2         20.22         10.51         4.59 o                         
   0   4   2       1557.08       1534.04        14.37 o                         
   1   4   2       4581.37       4475.96        27.94 o                         
   2   4   2        320.48        304.03         6.72 o                         
   3   4   2        470.84        470.96         8.32 o                         
   4   4   2       4888.79       4854.10        37.89 o                         
   5   4   2          7.40         -4.60         7.69 o                         
   6   4   2       1615.09       1654.64        25.83 o                         
   7   4   2         69.15         79.47        10.88 o                         
   8   4   2        124.78        121.43        12.73 o                         
   9   4   2       2317.87       2284.57        39.69 o                         
  10   4   2          4.41        -15.42        15.42 o                         
  11   4   2          0.46          2.66        14.95 o                         
 -10   5   2       1280.64       1297.23        35.17 o                         
  -9   5   2        235.54        293.53        29.88 o                         
  -8   5   2         39.79         38.85        12.22 o                         
  -7   5   2        135.74        158.26        13.10 o                         
  -6   5   2        369.84        367.67        13.78 o                         
  -5   5   2       3150.88       2993.43        39.75 o                         
  -4   5   2        121.05        137.36        10.14 o                         
  -3   5   2        418.64        392.64        15.04 o                         
  -2   5   2       1380.08       1333.34        14.71 o                         
  -1   5   2        453.35        456.93         9.96 o                         
   0   5   2        145.48        139.61         7.88 o                         
   1   5   2        326.66        352.17         8.64 o                         
   2   5   2       2649.46       2596.82        20.20 o                         
   3   5   2        192.25        210.11         8.40 o                         
   4   5   2        219.36        201.97         9.99 o                         
   5   5   2       3823.14       3723.55        34.95 o                         
   6   5   2        159.20        176.79        12.30 o                         
   7   5   2        477.90        462.04        17.90 o                         
   8   5   2        155.03        136.17        14.65 o                         
   9   5   2          1.37        -13.18        13.18 o                         
  10   5   2          2.98         -7.32        14.73 o                         
  -9   6   2         56.53         62.79        14.99 o                         
  -8   6   2        112.34        134.80        14.68 o                         
  -7   6   2       1205.42       1148.88        30.44 o                         
  -6   6   2       1222.34       1210.58        27.24 o                         
  -5   6   2          0.15         15.50         9.13 o                         
  -4   6   2        221.99        229.96        12.63 o                         
  -3   6   2       3711.14       3619.33        36.77 o                         
  -2   6   2        178.60        193.18         8.36 o                         
  -1   6   2        427.15        449.66        11.63 o                         
   0   6   2        179.71        177.86         8.08 o                         
   1   6   2        337.89        349.37        10.14 o                         
   2   6   2        153.93        147.21         7.41 o                         
   3   6   2          7.48          4.87         7.91 o                         
   4   6   2       2204.34       2139.73        28.56 o                         
   5   6   2        373.83        383.09        16.46 o                         
   6   6   2        289.84        263.45        18.29 o                         
   7   6   2         94.94         89.97        12.62 o                         
   8   6   2          1.07        -10.25        11.57 o                         
   9   6   2       1844.44       1902.09        39.82 o                         
  -9   7   2         32.56         22.51        17.61 o                         
  -8   7   2          3.40         26.82        16.51 o                         
  -7   7   2        197.61        189.71        25.35 o                         
  -6   7   2        401.55        392.07        22.57 o                         
  -5   7   2         81.08         58.18        11.70 o                         
  -4   7   2         63.32         64.94        10.60 o                         
  -3   7   2        968.79        944.98        20.89 o                         
  -2   7   2        422.70        412.47        15.09 o                         
  -1   7   2         48.37         55.60         7.49 o                         
   0   7   2         10.34         23.31         6.74 o                         
   1   7   2         50.85         60.41         7.36 o                         
   2   7   2       5072.17       4998.37        46.45 o                         
   3   7   2        539.10        533.49        17.08 o                         
   4   7   2       2328.20       2210.47        33.72 o                         
   5   7   2       1179.77       1214.25        28.04 o                         
   6   7   2       1548.28       1556.64        32.64 o                         
   7   7   2        241.66        276.23        19.80 o                         
   8   7   2        500.13        544.49        24.74 o                         
   9   7   2         44.56         27.60        18.85 o                         
  -8   8   2        286.55        269.27        23.84 o                         
  -7   8   2       1278.50       1324.34        39.31 o                         
  -6   8   2        224.32        237.90        20.98 o                         
  -5   8   2        413.52        409.27        20.52 o                         
  -4   8   2        533.77        598.69        27.31 o                         
  -3   8   2       2626.71       2561.35        60.15 o                         
  -2   8   2          1.19          8.08        12.18 o                         
  -1   8   2        288.40        294.21        16.29 o                         
   0   8   2        106.57         95.82         9.54 o                         
   1   8   2        683.89        637.23        20.59 o                         
   2   8   2       1030.52       1012.70        22.51 o                         
   3   8   2        950.05        917.47        22.27 o                         
   4   8   2        349.55        361.33        16.63 o                         
   5   8   2         54.99         70.45        13.72 o                         
   6   8   2        126.01        128.57        15.44 o                         
   7   8   2          0.28         22.10        14.55 o                         
   8   8   2        172.77        217.77        22.33 o                         
  -7   9   2        254.56        287.92        33.32 o                         
  -6   9   2        436.61        432.83        26.47 o                         
  -5   9   2       1158.66       1257.68        37.21 o                         
  -4   9   2         52.09         55.95        14.01 o                         
  -3   9   2         15.02          8.69        12.11 o                         
  -2   9   2         67.41         60.04        13.13 o                         
  -1   9   2        115.68        119.10        16.89 o                         
   0   9   2          0.25        -13.04        13.04 o                         
   1   9   2        233.95        236.71        16.18 o                         
   2   9   2       1346.38       1322.72        29.95 o                         
   3   9   2        418.00        434.03        22.12 o                         
   4   9   2       1015.09       1054.30        65.93 o                         
   5   9   2          0.96        -15.08        18.05 o                         
   6   9   2        171.60        192.75        26.08 o                         
  -5  10   2          0.09          2.57        16.18 o                         
  -4  10   2        302.24        327.07        33.81 o                         
  -3  10   2        118.82        152.83        25.37 o                         
  -2  10   2         39.78         39.46        22.57 o                         
  -1  10   2         49.51         87.18        27.25 o                         
   0  10   2        598.82        605.29        52.10 o                         
   1  10   2          9.61         32.43        24.20 o                         
   2  10   2          0.09        -16.21        16.21 o                         
   3  10   2          1.38        -15.01        15.01 o                         
   4  10   2        993.83        990.11        42.27 o                         
   5  10   2        155.47        202.97        29.03 o                         
  -1  11   2        186.37        223.37        37.59 o                         
   0  11   2          7.98         -2.08        24.95 o                         
   1  11   2        105.49        140.73        30.06 o                         
 -11   0   3          2.50         -5.94        31.00 o                         
  -9   0   3        780.90        778.34        79.14 o                         
  -7   0   3      10657.45      10370.13        89.77 o                         
  -5   0   3          3.85          6.83         6.00 o                         
  -3   0   3       6306.27       6273.56        53.86 o                         
  -1   0   3       2383.26       2156.05        19.69 o                         
   1   0   3       8189.22       7704.68        55.49 o                         
   3   0   3        124.11        214.49         7.74 o                         
   5   0   3       1446.62       1514.35        20.54 o                         
   7   0   3        226.35        235.41        15.61 o                         
   9   0   3        650.57        708.18        34.86 o                         
  11   0   3       1177.87       1004.32        75.84 o                         
 -11   1   3         68.73         87.71        42.54 o                         
 -10   1   3         19.01         17.50        28.68 o                         
  -9   1   3         31.03         54.92        13.01 o                         
  -8   1   3         43.86         50.82         8.92 o                         
  -7   1   3        838.46        828.63        13.48 o                         
  -6   1   3       1104.20       1055.67        14.51 o                         
  -5   1   3          0.79          4.91         4.17 o                         
  -4   1   3       7505.73       7458.11        39.18 o                         
  -3   1   3        521.32        526.73         8.38 o                         
  -2   1   3       1446.63       1579.03        11.21 o                         
  -1   1   3      12105.35      12180.48        73.58 o                         
   0   1   3       1065.61       1097.07        10.50 o                         
   1   1   3       1950.02       1765.51        12.71 o                         
   2   1   3      15271.31      15316.95        77.55 o                         
   3   1   3       4027.08       4129.58        28.03 o                         
   4   1   3       1607.31       1595.12        16.01 o                         
   5   1   3        222.36        231.49         7.94 o                         
   6   1   3        492.91        530.79        11.94 o                         
   7   1   3       1148.56       1074.33        18.98 o                         
   8   1   3       1575.37       1574.30        29.68 o                         
   9   1   3         35.51         47.65        13.27 o                         
  10   1   3         73.29        101.69        18.74 o                         
  11   1   3        191.87        190.99        30.78 o                         
 -11   2   3        378.19        336.07        23.92 o                         
 -10   2   3          3.72         -0.21        12.29 o                         
  -9   2   3        140.52        131.50        15.68 o                         
  -8   2   3       1546.04       1520.22        28.41 o                         
  -7   2   3       2138.10       2010.31        23.82 o                         
  -6   2   3        190.83        209.43         7.39 o                         
  -5   2   3        220.25        217.32         6.46 o                         
  -4   2   3       4401.07       4672.62        24.78 o                         
  -3   2   3      16905.48      17220.52        76.56 o                         
  -2   2   3       2002.31       1932.78        14.42 o                         
  -1   2   3      15605.34      15742.98        80.51 o                         
   0   2   3      32363.70      32377.59       159.13 o                         
   1   2   3       9390.31       9357.40        46.85 o                         
   2   2   3       2584.88       2520.41        17.45 o                         
   3   2   3       1289.41       1251.40        11.46 o                         
   4   2   3       8064.39       8180.39        72.07 o                         
   5   2   3        352.29        386.57         9.69 o                         
   6   2   3        774.73        775.18        17.18 o                         
   7   2   3        869.27        855.03        23.84 o                         
   8   2   3        200.84        225.96        17.05 o                         
   9   2   3       3218.04       3124.31        67.68 o                         
  10   2   3        352.67        371.96        29.42 o                         
  11   2   3        711.94        658.04        34.91 o                         
 -11   3   3       1047.73       1022.65        36.37 o                         
 -10   3   3        380.88        420.58        21.41 o                         
  -9   3   3         48.09         34.97        12.37 o                         
  -8   3   3         28.57         36.85        16.43 o                         
  -7   3   3        363.57        328.00        17.28 o                         
  -6   3   3         20.33          9.44         5.24 o                         
  -5   3   3       1569.39       1674.19        21.22 o                         
  -4   3   3        108.70         96.53         5.92 o                         
  -3   3   3       2307.60       2315.04        18.91 o                         
  -2   3   3        884.01        974.63        10.81 o                         
  -1   3   3       4314.06       4657.84        32.23 o                         
   0   3   3        346.31        349.92         8.22 o                         
   1   3   3       1128.43       1224.35        12.36 o                         
   2   3   3        931.19        966.12        11.73 o                         
   3   3   3        628.96        578.43        10.29 o                         
   4   3   3        308.31        313.22        10.84 o                         
   5   3   3        490.31        549.41        10.18 o                         
   6   3   3       2164.55       2077.72        30.69 o                         
   7   3   3          6.87         18.66         9.77 o                         
   8   3   3        407.35        411.57        21.14 o                         
   9   3   3         22.87         43.32        15.05 o                         
  10   3   3        686.85        674.80        28.67 o                         
  11   3   3        405.99        365.11        27.15 o                         
 -10   4   3        173.40        184.39        17.95 o                         
  -9   4   3         52.01         61.72        13.38 o                         
  -8   4   3        878.69        954.22        24.06 o                         
  -7   4   3         98.29         99.00        11.67 o                         
  -6   4   3         18.15         19.18         7.83 o                         
  -5   4   3        350.63        334.45        10.16 o                         
  -4   4   3        593.31        563.51        11.62 o                         
  -3   4   3       2792.81       2727.77        21.24 o                         
  -2   4   3       1293.87       1405.76        14.09 o                         
  -1   4   3        806.22        806.18        10.97 o                         
   0   4   3       1465.13       1378.40        13.73 o                         
   1   4   3       1346.35       1183.56        13.31 o                         
   2   4   3       1926.05       1854.68        16.43 o                         
   3   4   3       4998.16       5152.88        34.70 o                         
   4   4   3       6487.49       6289.90        45.45 o                         
   5   4   3        442.91        409.94        12.37 o                         
   6   4   3        299.89        365.29        15.02 o                         
   7   4   3         10.81         21.61        10.78 o                         
   8   4   3       1380.66       1384.51        34.03 o                         
   9   4   3         70.73         91.56        15.29 o                         
  10   4   3         48.25         78.54        15.76 o                         
 -10   5   3       1657.28       1668.95        38.26 o                         
  -9   5   3        190.13        193.47        16.02 o                         
  -8   5   3        306.01        354.59        17.94 o                         
  -7   5   3         45.14         36.44        10.78 o                         
  -6   5   3          6.97         -7.79         8.02 o                         
  -5   5   3        456.73        428.71        15.24 o                         
  -4   5   3        737.61        750.84        16.19 o                         
  -3   5   3         26.61         33.11         4.99 o                         
  -2   5   3          2.90          8.45         4.86 o                         
  -1   5   3       1518.28       1447.22        15.39 o                         
   0   5   3         20.96          7.38         5.33 o                         
   1   5   3         46.06         51.35         5.31 o                         
   2   5   3        269.10        284.77         9.85 o                         
   3   5   3       2337.63       2335.56        21.06 o                         
   4   5   3       2587.26       2561.78        27.01 o                         
   5   5   3        147.61        176.21        10.66 o                         
   6   5   3       2636.67       2660.45        34.00 o                         
   7   5   3         10.86         20.22        10.56 o                         
   8   5   3          8.36         -4.89        12.29 o                         
   9   5   3         75.20         80.59        15.60 o                         
  10   5   3          9.62         40.37        15.47 o                         
  -9   6   3         19.45         24.51        16.64 o                         
  -8   6   3       1454.25       1450.22        42.36 o                         
  -7   6   3        384.59        415.14        25.96 o                         
  -6   6   3        925.13        933.44        25.42 o                         
  -5   6   3         57.95         48.43        10.04 o                         
  -4   6   3         88.13         71.16         9.69 o                         
  -3   6   3         49.19         38.61         8.27 o                         
  -2   6   3        186.94        211.33        11.36 o                         
  -1   6   3       1030.89       1046.20        14.54 o                         
   0   6   3       1689.05       1760.83        18.35 o                         
   1   6   3        162.03        181.38        10.60 o                         
   2   6   3        827.05        849.66        14.33 o                         
   3   6   3       2058.32       2060.73        27.19 o                         
   4   6   3       2224.08       2194.79        29.07 o                         
   5   6   3         42.63         41.53        11.43 o                         
   6   6   3         12.56          7.59        10.19 o                         
   7   6   3         12.08          7.47        11.10 o                         
   8   6   3       1118.03       1114.21        27.88 o                         
   9   6   3         64.55         43.83        20.94 o                         
  -9   7   3         43.88         22.06        17.61 o                         
  -8   7   3          0.92         -0.90        16.23 o                         
  -7   7   3          5.16        -14.83        14.83 o                         
  -6   7   3         19.27         12.40        18.98 o                         
  -5   7   3        255.08        256.94        16.80 o                         
  -4   7   3        515.38        526.90        31.99 o                         
  -3   7   3        240.92        226.79        14.90 o                         
  -2   7   3         48.02         50.35         9.36 o                         
  -1   7   3       4367.80       4286.38        34.65 o                         
   0   7   3        251.64        273.17        10.38 o                         
   1   7   3        309.74        321.75        11.19 o                         
   2   7   3         28.39         28.72         9.09 o                         
   3   7   3        115.12        126.78        11.40 o                         
   4   7   3        533.07        509.67        22.50 o                         
   5   7   3        229.90        239.17        19.23 o                         
   6   7   3        100.11        102.56        14.56 o                         
   7   7   3        773.36        803.36        27.04 o                         
   8   7   3        714.95        688.24        27.02 o                         
   9   7   3         13.62          8.61        15.33 o                         
  -8   8   3        296.65        287.61        24.51 o                         
  -7   8   3        140.44        127.71        19.75 o                         
  -6   8   3       1152.83       1165.62        46.55 o                         
  -5   8   3        289.04        294.30        18.37 o                         
  -4   8   3          0.57         21.61        12.57 o                         
  -3   8   3        107.21        112.98        13.58 o                         
  -2   8   3         20.24         18.46        11.16 o                         
  -1   8   3        247.11        249.59        15.19 o                         
   0   8   3        166.78        161.48        15.30 o                         
   1   8   3        282.95        287.29        14.53 o                         
   2   8   3        418.00        402.17        18.68 o                         
   3   8   3        415.82        451.42        17.57 o                         
   4   8   3        686.86        733.78        29.92 o                         
   5   8   3        216.16        250.52        22.67 o                         
   6   8   3        106.14        114.64        15.60 o                         
   7   8   3          0.42         14.33        14.29 o                         
   8   8   3        823.78        811.53        30.07 o                         
  -6   9   3          7.93         -4.29        17.42 o                         
  -5   9   3       1699.38       1677.10        41.63 o                         
  -4   9   3        403.50        409.44        21.34 o                         
  -3   9   3        282.34        275.85        18.14 o                         
  -2   9   3         60.54         67.91        13.52 o                         
  -1   9   3       3851.32       3665.45        88.61 o                         
   0   9   3         39.08         27.69        18.28 o                         
   1   9   3        179.46        168.02        15.14 o                         
   2   9   3        332.68        317.95        18.65 o                         
   3   9   3         40.74         32.63        17.38 o                         
   4   9   3        189.01        222.33        22.63 o                         
   5   9   3         36.00         50.88        20.48 o                         
   6   9   3        229.12        282.81        28.38 o                         
  -5  10   3          2.18         15.99        16.36 o                         
  -4  10   3          5.75         18.83        14.18 o                         
  -3  10   3       1405.99       1372.36        33.36 o                         
  -2  10   3          0.10         13.17        17.42 o                         
  -1  10   3         43.21         31.40        19.73 o                         
   0  10   3          1.59         30.71        40.56 o                         
   1  10   3       1777.08       1795.22       117.39 o                         
   2  10   3         62.70         83.45        17.43 o                         
   3  10   3         58.10         60.75        17.16 o                         
   4  10   3          7.03         -8.13        18.46 o                         
   5  10   3        510.96        536.15        38.86 o                         
  -1  11   3          2.10         10.59        25.80 o                         
   0  11   3        745.31        922.36        54.33 o                         
   1  11   3         65.07         87.61        29.01 o                         
 -10   0   4        388.83        354.76        44.19 o                         
  -8   0   4         53.16         28.38        12.08 o                         
  -6   0   4        130.83        144.54         9.29 o                         
  -4   0   4       3523.31       3531.98        36.15 o                         
  -2   0   4        459.49        387.94        10.18 o                         
   0   0   4      13171.58      13209.22        94.46 o                         
   2   0   4       3382.11       3365.28        33.98 o                         
   4   0   4        114.59         78.10         6.04 o                         
   6   0   4        234.56        224.42        14.23 o                         
   8   0   4        102.06        109.98        21.26 o                         
  10   0   4       1832.28       1849.76        86.40 o                         
 -11   1   4         27.75          6.74        49.13 o                         
 -10   1   4         45.58         35.61        17.17 o                         
  -9   1   4       1858.15       1803.22        44.65 o                         
  -8   1   4         91.48         77.66         9.69 o                         
  -7   1   4         17.54         11.76         5.84 o                         
  -6   1   4        160.85        139.83         7.15 o                         
  -5   1   4       1961.16       1912.14        17.58 o                         
  -4   1   4       3144.56       3268.61        22.91 o                         
  -3   1   4        597.38        677.53         9.93 o                         
  -2   1   4       8276.21       8276.33        38.89 o                         
  -1   1   4      60375.58      60634.73       406.87 o                         
   0   1   4       5667.62       5369.89        47.31 o                         
   1   1   4       3923.24       4096.29        24.32 o                         
   2   1   4        111.56        122.59         4.88 o                         
   3   1   4       3058.60       3144.63        23.42 o                         
   4   1   4         47.98         33.57         7.00 o                         
   5   1   4        246.59        231.96         8.29 o                         
   6   1   4        699.91        733.89        13.53 o                         
   7   1   4          5.53          3.19         7.65 o                         
   8   1   4        657.31        610.90        22.90 o                         
   9   1   4        346.70        311.00        19.16 o                         
  10   1   4          1.64         -8.37        16.55 o                         
  11   1   4        452.87        452.68        49.13 o                         
 -11   2   4          0.61         11.69        17.08 o                         
 -10   2   4         70.25         61.91        13.66 o                         
  -9   2   4         33.29         29.76        11.73 o                         
  -8   2   4         11.32          9.61        11.55 o                         
  -7   2   4        559.88        575.64        14.00 o                         
  -6   2   4        278.20        279.31         8.86 o                         
  -5   2   4       2526.22       2551.10        18.22 o                         
  -4   2   4       3136.29       3348.53        20.34 o                         
  -3   2   4       7134.28       7409.17        38.74 o                         
  -2   2   4      10802.94      11274.35        64.56 o                         
  -1   2   4        215.43        207.25         5.76 o                         
   0   2   4       7705.81       7728.96        42.43 o                         
   1   2   4        702.63        733.78         8.73 o                         
   2   2   4       2705.68       2721.83        19.06 o                         
   3   2   4        440.72        471.90         7.79 o                         
   4   2   4       2834.55       2885.14        29.92 o                         
   5   2   4          6.15         16.11         5.18 o                         
   6   2   4        298.75        314.73        10.23 o                         
   7   2   4         27.57         39.37        12.07 o                         
   8   2   4        336.62        336.48        18.69 o                         
   9   2   4        376.68        364.54        21.38 o                         
  10   2   4        427.46        412.19        23.49 o                         
  11   2   4         78.12        128.70        27.96 o                         
 -11   3   4        174.26        185.19        21.04 o                         
 -10   3   4         34.51         36.23        13.94 o                         
  -9   3   4          3.29         10.11        13.08 o                         
  -8   3   4       2852.85       2847.70        36.54 o                         
  -7   3   4         26.87         21.91         8.27 o                         
  -6   3   4         74.33         70.06         6.20 o                         
  -5   3   4          3.41         -5.19         5.19 o                         
  -4   3   4          1.04         -2.70         4.85 o                         
  -3   3   4       3888.73       4065.45        26.46 o                         
  -2   3   4      18342.33      19074.08        99.39 o                         
  -1   3   4          2.17          6.42         4.17 o                         
   0   3   4       1157.27       1236.74        16.01 o                         
   1   3   4       1042.17       1230.19        12.58 o                         
   2   3   4       1489.52       1592.83        13.42 o                         
   3   3   4       1111.32        993.04        13.12 o                         
   4   3   4        568.89        537.61        10.34 o                         
   5   3   4         54.81         51.24         5.66 o                         
   6   3   4       6949.92       6826.09        61.38 o                         
   7   3   4        108.82        109.09        11.83 o                         
   8   3   4        789.67        803.38        27.51 o                         
   9   3   4         22.74         29.66        14.93 o                         
  10   3   4        235.70        236.87        20.84 o                         
  11   3   4        443.47        445.63        29.13 o                         
 -10   4   4         51.90         70.22        15.63 o                         
  -9   4   4         38.54         62.17        12.70 o                         
  -8   4   4        613.20        645.38        21.06 o                         
  -7   4   4         23.99         22.08        10.11 o                         
  -6   4   4       1168.51       1169.74        20.58 o                         
  -5   4   4       2187.78       2164.67        21.29 o                         
  -4   4   4         50.69         63.19         6.41 o                         
  -3   4   4        816.88        806.59        11.41 o                         
  -2   4   4        857.69        838.13        13.46 o                         
  -1   4   4       1200.28       1232.78        13.90 o                         
   0   4   4        103.04         71.55         5.53 o                         
   1   4   4        183.42        192.56         6.98 o                         
   2   4   4        227.64        192.11         6.21 o                         
   3   4   4       4887.28       4981.85        34.18 o                         
   4   4   4        559.98        548.65        10.73 o                         
   5   4   4         10.27         15.66         9.46 o                         
   6   4   4          6.48          9.61         9.61 o                         
   7   4   4         15.88         10.63        11.12 o                         
   8   4   4         36.69         24.35        14.93 o                         
   9   4   4        232.39        261.79        21.07 o                         
  10   4   4        120.88         80.06        29.13 o                         
 -10   5   4         69.34         57.85        17.91 o                         
  -9   5   4        216.35        230.16        16.79 o                         
  -8   5   4       2188.19       2157.44        34.69 o                         
  -7   5   4         62.20         42.85        11.40 o                         
  -6   5   4        511.07        573.40        17.95 o                         
  -5   5   4        106.70        123.83         9.90 o                         
  -4   5   4        927.91        926.37        15.68 o                         
  -3   5   4         40.58         46.94         5.41 o                         
  -2   5   4       1915.67       1854.17        23.04 o                         
  -1   5   4         92.91        107.23         6.28 o                         
   0   5   4         47.65         49.15         5.34 o                         
   1   5   4        348.72        376.38         9.18 o                         
   2   5   4          0.32         11.99         4.79 o                         
   3   5   4       1685.30       1617.05        23.73 o                         
   4   5   4       1468.19       1372.34        19.87 o                         
   5   5   4       1099.09       1069.30        21.52 o                         
   6   5   4        467.48        479.19        17.13 o                         
   7   5   4         25.43         17.77        10.36 o                         
   8   5   4         79.07         64.92        14.53 o                         
   9   5   4        581.89        641.20        26.10 o                         
  10   5   4       1020.33       1022.09        33.11 o                         
  -9   6   4         58.69         92.64        18.68 o                         
  -8   6   4        370.53        353.49        23.42 o                         
  -7   6   4        463.54        495.35        33.03 o                         
  -6   6   4        358.54        341.51        17.05 o                         
  -5   6   4         49.30         38.65        10.77 o                         
  -4   6   4        450.65        411.25        14.12 o                         
  -3   6   4       1719.00       1639.73        22.61 o                         
  -2   6   4        495.45        497.34        11.96 o                         
  -1   6   4        519.09        548.59        11.83 o                         
   0   6   4        640.11        634.43        12.37 o                         
   1   6   4       1371.54       1299.85        15.75 o                         
   2   6   4       3126.69       3145.79        34.84 o                         
   3   6   4        437.34        462.23        15.13 o                         
   4   6   4         26.74         12.43         8.67 o                         
   5   6   4        677.70        620.95        22.12 o                         
   6   6   4        218.65        250.36        14.79 o                         
   7   6   4        229.06        227.31        15.29 o                         
   8   6   4         11.39         12.16        11.80 o                         
   9   6   4        262.07        287.81        22.77 o                         
  -9   7   4        612.84        673.65        32.23 o                         
  -8   7   4        235.68        263.54        23.20 o                         
  -7   7   4        759.18        790.32        38.55 o                         
  -6   7   4       1330.25       1314.44        35.71 o                         
  -5   7   4          0.11         -1.96        11.45 o                         
  -4   7   4        640.67        672.66        23.15 o                         
  -3   7   4        131.12        120.89        13.51 o                         
  -2   7   4        139.51        153.94        12.24 o                         
  -1   7   4       3014.20       2907.81        28.33 o                         
   0   7   4         61.36         69.18         7.42 o                         
   1   7   4        350.76        330.86        11.64 o                         
   2   7   4        688.08        691.70        16.20 o                         
   3   7   4        436.53        399.27        17.35 o                         
   4   7   4        594.90        616.22        18.96 o                         
   5   7   4       1224.99       1232.53        28.36 o                         
   6   7   4         64.27         78.98        13.71 o                         
   7   7   4        230.54        266.49        18.95 o                         
   8   7   4          0.93         -2.13        12.62 o                         
   9   7   4          1.29         32.40        15.55 o                         
  -8   8   4         23.80          0.96        17.28 o                         
  -7   8   4        232.10        269.29        22.64 o                         
  -6   8   4         52.54         50.04        16.70 o                         
  -5   8   4        150.63        157.71        16.46 o                         
  -4   8   4          1.86          3.87        11.72 o                         
  -3   8   4        128.84        121.33        14.07 o                         
  -2   8   4       1006.70        943.43        25.16 o                         
  -1   8   4         26.17         21.14        10.88 o                         
   0   8   4        239.01        225.70        15.65 o                         
   1   8   4       2559.27       2445.44        37.50 o                         
   2   8   4          3.11        -10.87        10.87 o                         
   3   8   4         12.07         14.01        14.00 o                         
   4   8   4        124.33        147.39        17.21 o                         
   5   8   4       1398.73       1509.03        38.14 o                         
   6   8   4          4.91         14.57        12.98 o                         
   7   8   4         70.75         82.66        16.03 o                         
   8   8   4        113.76        113.03        17.52 o                         
  -6   9   4        115.06        163.14        20.64 o                         
  -5   9   4        440.02        482.65        25.04 o                         
  -4   9   4       1960.21       1890.50        37.58 o                         
  -3   9   4        462.51        497.14        22.64 o                         
  -2   9   4         77.19         64.91        13.68 o                         
  -1   9   4        221.50        209.08        19.22 o                         
   0   9   4        626.85        637.54        26.31 o                         
   1   9   4        131.66        145.75        14.78 o                         
   2   9   4        351.15        366.61        24.33 o                         
   3   9   4        570.68        555.79        23.13 o                         
   4   9   4        243.13        227.71        25.70 o                         
   5   9   4        765.09        800.92        32.02 o                         
   6   9   4         47.34         23.64        26.75 o                         
  -5  10   4        468.57        469.58        27.45 o                         
  -4  10   4        809.47        829.24        44.42 o                         
  -3  10   4        446.99        451.95        24.38 o                         
  -2  10   4        530.67        505.12        26.71 o                         
  -1  10   4         75.13         75.10        18.41 o                         
   0  10   4        145.55        141.21        24.08 o                         
   1  10   4        411.05        395.55        33.58 o                         
   2  10   4        180.54        211.73        21.13 o                         
   3  10   4         10.00         10.47        20.75 o                         
   4  10   4        102.69         91.09        22.58 o                         
   5  10   4         21.19         41.00        49.13 o                         
  -1  11   4         83.33        100.60        38.25 o                         
   0  11   4         68.71         91.30        28.90 o                         
   1  11   4        198.29        239.27        35.61 o                         
 -11   0   5        492.13        470.17        53.42 o                         
  -9   0   5        697.31        665.68        35.30 o                         
  -7   0   5         50.39         65.68        10.36 o                         
  -5   0   5       6917.63       7121.02        56.65 o                         
  -3   0   5          0.02          8.79         6.68 o                         
  -1   0   5       7528.06       7634.06        58.92 o                         
   1   0   5      30361.17      31501.27       195.63 o                         
   3   0   5       6189.95       6147.65        50.72 o                         
   5   0   5        745.08        608.90        31.22 o                         
   7   0   5          5.31         -5.50        21.97 o                         
   9   0   5       2078.83       2046.96        85.08 o                         
  11   0   5       1580.43       1593.27        87.72 o                         
 -11   1   5          4.03         -0.75        17.62 o                         
 -10   1   5        137.56        163.97        20.60 o                         
  -9   1   5         13.21          7.95        11.64 o                         
  -8   1   5       1245.39       1205.91        22.53 o                         
  -7   1   5          2.72          3.24         5.54 o                         
  -6   1   5       3460.42       3429.31        25.03 o                         
  -5   1   5         54.23         61.00         5.18 o                         
  -4   1   5       1459.14       1418.73        19.40 o                         
  -3   1   5        282.07        339.23         7.53 o                         
  -2   1   5       3001.13       2875.21        18.32 o                         
  -1   1   5          0.01          2.05         3.68 o                         
   0   1   5        814.22        771.30         8.16 o                         
   1   1   5        125.63         85.53         4.79 o                         
   2   1   5          6.45         22.99         4.08 o                         
   3   1   5        414.98        539.83        10.15 o                         
   4   1   5        584.55        550.15        10.71 o                         
   5   1   5          0.10          3.04         5.71 o                         
   6   1   5       1411.97       1382.91        27.08 o                         
   7   1   5        541.94        578.81        16.86 o                         
   8   1   5         61.88         52.17        12.90 o                         
   9   1   5        135.31        142.32        18.56 o                         
  10   1   5        885.19        873.42        41.82 o                         
  11   1   5        109.97         59.07        61.99 o                         
 -11   2   5        175.70        180.10        20.51 o                         
 -10   2   5        233.67        197.32        17.29 o                         
  -9   2   5         55.49         47.68        12.44 o                         
  -8   2   5        294.00        281.93        14.43 o                         
  -7   2   5        179.88        190.44         8.76 o                         
  -6   2   5       2582.64       2615.79        19.54 o                         
  -5   2   5        419.36        406.26         7.64 o                         
  -4   2   5         17.55         13.11         4.03 o                         
  -3   2   5       1748.78       1795.94        13.99 o                         
  -2   2   5        992.12        951.10        11.54 o                         
  -1   2   5       2140.35       2283.41        16.91 o                         
   0   2   5       3621.38       3718.03        26.56 o                         
   1   2   5      17719.35      17946.47        86.46 o                         
   2   2   5        178.93        133.22         5.29 o                         
   3   2   5        558.23        560.88         8.78 o                         
   4   2   5       3448.48       3510.03        38.05 o                         
   5   2   5       5591.36       5543.02        39.47 o                         
   6   2   5          3.21         -1.45         7.70 o                         
   7   2   5          5.16          4.51        10.44 o                         
   8   2   5       1684.97       1644.48        34.01 o                         
   9   2   5        207.85        180.32        17.85 o                         
  10   2   5        199.46        210.84        22.69 o                         
  11   2   5        145.24        108.58        41.88 o                         
 -11   3   5         68.86         44.82        17.60 o                         
 -10   3   5        130.33        108.69        17.53 o                         
  -9   3   5       1015.92       1068.46        31.75 o                         
  -8   3   5        943.59        945.34        23.18 o                         
  -7   3   5       1214.00       1187.82        20.93 o                         
  -6   3   5        412.57        372.98        10.21 o                         
  -5   3   5         18.12         22.56         5.35 o                         
  -4   3   5         12.91         16.65         4.25 o                         
  -3   3   5         60.77         90.76         5.32 o                         
  -2   3   5        102.49        131.76         5.84 o                         
  -1   3   5          6.42          7.91         4.02 o                         
   0   3   5       1970.09       2019.71        16.61 o                         
   1   3   5       3097.76       3288.03        30.80 o                         
   2   3   5         27.51         41.89         4.80 o                         
   3   3   5       2255.54       2154.96        22.53 o                         
   4   3   5       2486.30       2528.78        22.39 o                         
   5   3   5       1586.67       1563.51        20.92 o                         
   6   3   5          4.67         14.74         9.11 o                         
   7   3   5       1632.10       1552.33        28.04 o                         
   8   3   5         73.73         72.16        14.34 o                         
   9   3   5         36.50         33.10        15.15 o                         
  10   3   5         38.49         25.31        16.38 o                         
  11   3   5         75.13         97.63        19.41 o                         
 -10   4   5          0.04         -1.13        17.59 o                         
  -9   4   5         65.33         47.55        12.36 o                         
  -8   4   5        719.63        689.38        21.94 o                         
  -7   4   5        242.18        236.82        13.16 o                         
  -6   4   5       6213.91       6109.20        46.53 o                         
  -5   4   5         99.84        117.97         7.95 o                         
  -4   4   5          2.41         -4.25         5.61 o                         
  -3   4   5       3567.93       3564.76        25.52 o                         
  -2   4   5       4750.41       4708.14        32.19 o                         
  -1   4   5        232.37        226.47         9.16 o                         
   0   4   5        992.58       1126.93        13.36 o                         
   1   4   5       1612.05       1683.36        18.80 o                         
   2   4   5       4114.65       4245.93        25.55 o                         
   3   4   5        253.10        285.51        11.21 o                         
   4   4   5       2460.42       2520.11        22.50 o                         
   5   4   5        268.35        253.81        18.08 o                         
   6   4   5       1425.97       1465.85        27.30 o                         
   7   4   5        238.11        255.67        15.58 o                         
   8   4   5        179.65        166.28        17.86 o                         
   9   4   5          7.46         -2.09        14.97 o                         
  10   4   5        962.13       1069.64        36.74 o                         
 -10   5   5        473.58        420.53        26.33 o                         
  -9   5   5         40.63         55.69        15.08 o                         
  -8   5   5        169.52        207.67        17.54 o                         
  -7   5   5          4.24         -8.27        10.52 o                         
  -6   5   5         49.20         51.54         9.36 o                         
  -5   5   5       1257.89       1354.39        21.79 o                         
  -4   5   5        212.50        204.99         9.07 o                         
  -3   5   5         38.67         56.85         6.99 o                         
  -2   5   5       3673.10       3716.17        27.34 o                         
  -1   5   5       3082.51       2975.17        25.34 o                         
   0   5   5       1551.76       1512.99        16.83 o                         
   1   5   5        439.13        420.96        10.31 o                         
   2   5   5        253.55        273.72        13.83 o                         
   3   5   5       2297.59       2342.91        30.07 o                         
   4   5   5        717.85        697.62        15.16 o                         
   5   5   5        895.48        902.11        20.39 o                         
   6   5   5       1731.21       1698.65        34.55 o                         
   7   5   5         69.57         80.23        11.68 o                         
   8   5   5       1237.34       1191.10        30.54 o                         
   9   5   5          9.29          3.73        13.89 o                         
  10   5   5         12.76         -1.59        18.44 o                         
  -9   6   5         40.64         53.56        17.88 o                         
  -8   6   5        567.63        592.27        28.43 o                         
  -7   6   5        194.25        222.06        19.85 o                         
  -6   6   5       1135.62       1142.22        31.12 o                         
  -5   6   5       1649.17       1652.82        28.62 o                         
  -4   6   5        401.79        452.09        17.15 o                         
  -3   6   5       5554.71       5437.25        44.55 o                         
  -2   6   5       1571.43       1548.54        17.80 o                         
  -1   6   5         14.07         14.58         5.76 o                         
   0   6   5       1585.11       1544.83        17.42 o                         
   1   6   5        220.74        209.72         8.13 o                         
   2   6   5        633.67        643.50        13.46 o                         
   3   6   5         70.39         78.83         9.51 o                         
   4   6   5        245.39        238.07        12.63 o                         
   5   6   5       1130.87       1096.74        23.24 o                         
   6   6   5       2156.03       2143.40        32.11 o                         
   7   6   5          4.03         12.78        11.08 o                         
   8   6   5        290.49        337.82        23.12 o                         
   9   6   5         21.44         45.68        18.38 o                         
  -9   7   5       1224.54       1167.70        46.05 o                         
  -8   7   5         27.13         44.13        17.77 o                         
  -7   7   5         59.76        102.30        23.72 o                         
  -6   7   5        170.60        203.54        17.98 o                         
  -5   7   5       1643.76       1645.21        52.53 o                         
  -4   7   5        874.96        841.83        22.81 o                         
  -3   7   5        350.26        346.42        18.18 o                         
  -2   7   5        602.50        619.27        16.94 o                         
  -1   7   5       3013.58       2988.54        29.04 o                         
   0   7   5        854.16        854.19        16.48 o                         
   1   7   5       1258.75       1222.22        20.38 o                         
   2   7   5        185.66        191.47        10.54 o                         
   3   7   5        100.27        114.15        13.13 o                         
   4   7   5         16.12          8.49         9.43 o                         
   5   7   5          0.22        -11.18        11.18 o                         
   6   7   5          1.42          9.67        12.31 o                         
   7   7   5         32.40         48.01        12.92 o                         
   8   7   5        479.80        487.01        33.92 o                         
  -8   8   5        148.55        180.79        25.32 o                         
  -7   8   5        309.15        318.18        24.24 o                         
  -6   8   5         53.53         64.18        21.61 o                         
  -5   8   5        388.58        398.56        20.90 o                         
  -4   8   5        235.94        264.96        17.81 o                         
  -3   8   5          9.41          9.24        11.68 o                         
  -2   8   5         48.64         40.94        11.97 o                         
  -1   8   5        783.03        797.18        21.05 o                         
   0   8   5        202.34        189.34        11.90 o                         
   1   8   5         36.76         30.18        10.93 o                         
   2   8   5        289.88        330.59        23.94 o                         
   3   8   5        209.66        211.63        15.77 o                         
   4   8   5        813.79        792.55        42.65 o                         
   5   8   5          1.16          7.33        14.90 o                         
   6   8   5        460.97        496.59        26.92 o                         
   7   8   5        202.65        173.92        21.14 o                         
   8   8   5        309.00        283.13        34.22 o                         
  -6   9   5        121.96        126.99        22.48 o                         
  -5   9   5        190.75        171.96        19.74 o                         
  -4   9   5         16.56         15.41        13.71 o                         
  -3   9   5        450.16        465.01        21.70 o                         
  -2   9   5        270.02        265.76        17.80 o                         
  -1   9   5        620.98        630.13        27.41 o                         
   0   9   5        190.68        211.35        18.69 o                         
   1   9   5       1336.84       1290.09        29.71 o                         
   2   9   5        318.28        314.77        18.84 o                         
   3   9   5        959.12        898.86        28.02 o                         
   4   9   5          1.17         13.53        25.99 o                         
   5   9   5         67.63         81.21        18.25 o                         
   6   9   5         76.67         93.61        19.83 o                         
  -4  10   5        207.70        247.58        35.90 o                         
  -3  10   5        124.02        151.57        18.90 o                         
  -2  10   5        154.95        164.13        20.13 o                         
  -1  10   5        906.58        916.84        46.30 o                         
   0  10   5         17.33          9.03        20.88 o                         
   1  10   5        131.57        153.68        39.95 o                         
   2  10   5          6.57          2.58        13.78 o                         
   3  10   5        151.96        156.12        20.94 o                         
   4  10   5        260.05        278.28        30.01 o                         
   0  11   5          4.40         26.39        26.86 o                         
 -10   0   6          7.89         19.21        19.17 o                         
  -8   0   6        264.46        301.20        16.15 o                         
  -6   0   6       1266.63       1279.35        21.28 o                         
  -4   0   6       6167.32       6035.27        54.88 o                         
  -2   0   6       4340.97       4409.54        35.62 o                         
   0   0   6        693.75        556.47        12.40 o                         
   2   0   6        840.18        901.87        15.01 o                         
   4   0   6       3093.54       3039.60        34.74 o                         
   6   0   6       5918.99       5901.56        88.43 o                         
   8   0   6        136.09        143.33        15.78 o                         
  10   0   6         18.73         -4.62        32.32 o                         
 -11   1   6        982.38        936.55        34.52 o                         
 -10   1   6          2.93          0.46        16.18 o                         
  -9   1   6        273.17        302.52        15.44 o                         
  -8   1   6          7.65         17.47         7.99 o                         
  -7   1   6       6817.92       6819.99        38.64 o                         
  -6   1   6        645.57        651.19        11.16 o                         
  -5   1   6        165.55        158.09         7.96 o                         
  -4   1   6       1716.36       1857.59        17.02 o                         
  -3   1   6        836.24       1025.95        11.32 o                         
  -2   1   6       1070.40       1166.00        10.64 o                         
  -1   1   6       1779.26       1836.91        14.44 o                         
   0   1   6       2733.71       2798.09        17.47 o                         
   1   1   6       7417.87       7251.52        40.95 o                         
   2   1   6         76.18         59.92         4.88 o                         
   3   1   6       1894.52       1829.21        26.32 o                         
   4   1   6       1111.38       1184.70        14.93 o                         
   5   1   6       2137.82       2106.63        21.04 o                         
   6   1   6          0.14         -5.94         5.94 o                         
   7   1   6       5990.21       5713.93        48.85 o                         
   8   1   6       1507.08       1522.83        42.08 o                         
   9   1   6        552.06        551.61        23.95 o                         
  10   1   6        354.62        331.89        46.79 o                         
  11   1   6          2.67        -37.14        62.65 o                         
 -11   2   6        794.14        766.35        31.77 o                         
 -10   2   6        317.41        288.86        19.85 o                         
  -9   2   6        414.25        390.09        17.99 o                         
  -8   2   6         24.86         23.52         9.62 o                         
  -7   2   6        537.63        516.36        11.67 o                         
  -6   2   6       1212.59       1202.96        13.39 o                         
  -5   2   6         51.37         63.31         5.07 o                         
  -4   2   6         82.63         54.13         4.74 o                         
  -3   2   6       6146.90       6414.85        51.95 o                         
  -2   2   6          1.59         20.30         4.40 o                         
  -1   2   6       6348.03       6092.67        39.84 o                         
   0   2   6       1573.73       1504.56        15.90 o                         
   1   2   6          8.59          9.89         6.17 o                         
   2   2   6       2012.97       2127.49        17.28 o                         
   3   2   6        280.26        260.33         8.29 o                         
   4   2   6       3940.21       4060.62        30.90 o                         
   5   2   6        724.10        657.17        12.59 o                         
   6   2   6       1088.59       1053.06        22.27 o                         
   7   2   6       1331.40       1221.51        29.02 o                         
   8   2   6         31.43         36.13        18.94 o                         
   9   2   6        365.53        322.28        20.76 o                         
  10   2   6         63.31         47.51        16.21 o                         
  11   2   6        193.77        144.04        30.27 o                         
 -11   3   6        494.32        468.48        27.14 o                         
 -10   3   6        507.44        546.46        23.98 o                         
  -9   3   6         12.90         15.56        11.40 o                         
  -8   3   6        164.71        152.97        12.82 o                         
  -7   3   6        605.90        638.17        15.92 o                         
  -6   3   6        364.66        364.16        10.21 o                         
  -5   3   6        409.40        461.24        12.03 o                         
  -4   3   6        780.79        742.99        11.35 o                         
  -3   3   6        466.79        497.27         9.86 o                         
  -2   3   6         96.46        110.26         5.64 o                         
  -1   3   6       3488.74       3801.87        29.43 o                         
   0   3   6       4066.04       3743.04        30.97 o                         
   1   3   6          0.80         -3.41         3.41 o                         
   2   3   6       1309.59       1377.45        14.15 o                         
   3   3   6         94.70         87.46         5.42 o                         
   4   3   6         59.56         48.74         7.04 o                         
   5   3   6       1515.76       1449.79        20.63 o                         
   6   3   6       1020.13       1032.23        22.56 o                         
   7   3   6         53.93         51.29        29.70 o                         
   8   3   6        695.23        717.59        29.44 o                         
   9   3   6        191.22        180.95        18.78 o                         
  10   3   6        357.77        417.19        28.18 o                         
  11   3   6         71.24         44.36        18.51 o                         
 -10   4   6         41.89         25.23        14.35 o                         
  -9   4   6        456.07        479.86        20.25 o                         
  -8   4   6          3.83         -2.37        11.60 o                         
  -7   4   6        381.34        416.50        14.69 o                         
  -6   4   6       1238.45       1232.78        19.88 o                         
  -5   4   6         31.54         34.22         7.05 o                         
  -4   4   6       1087.81       1079.79        20.50 o                         
  -3   4   6       3329.92       3323.46        30.07 o                         
  -2   4   6        557.19        528.68        10.24 o                         
  -1   4   6        280.34        411.92         8.86 o                         
   0   4   6        477.92        457.38         9.47 o                         
   1   4   6       6724.06       6863.08        42.58 o                         
   2   4   6        173.82        182.57         5.81 o                         
   3   4   6        450.85        473.47         8.69 o                         
   4   4   6       1268.97       1327.05        17.44 o                         
   5   4   6       1544.55       1516.95        33.26 o                         
   6   4   6         46.48         43.62        10.55 o                         
   7   4   6        220.29        223.81        15.36 o                         
   8   4   6        392.57        384.75        23.22 o                         
   9   4   6        458.59        419.43        24.71 o                         
  10   4   6         30.89         25.58        17.17 o                         
 -10   5   6          1.72         -0.39        21.70 o                         
  -9   5   6        183.29        203.47        18.64 o                         
  -8   5   6          2.26         25.08        15.03 o                         
  -7   5   6         76.97         77.20        15.68 o                         
  -6   5   6        350.69        344.55        14.15 o                         
  -5   5   6         85.11         89.82         9.41 o                         
  -4   5   6       2117.70       2137.73        31.53 o                         
  -3   5   6        603.40        599.19        11.71 o                         
  -2   5   6        112.23        119.36         7.02 o                         
  -1   5   6       1184.77       1116.69        20.35 o                         
   0   5   6       7080.08       6849.25        44.21 o                         
   1   5   6        228.47        215.40         7.96 o                         
   2   5   6          0.28          1.41         4.35 o                         
   3   5   6       1865.62       1836.02        19.81 o                         
   4   5   6          1.32          4.93         6.77 o                         
   5   5   6       2033.13       2074.19        28.74 o                         
   6   5   6         61.93         60.70        10.86 o                         
   7   5   6        164.81        186.40        13.94 o                         
   8   5   6       2633.10       2553.52        65.04 o                         
   9   5   6         17.08         -1.32        14.03 o                         
  10   5   6         17.37        -11.55        15.34 o                         
  -9   6   6         36.53         36.77        17.46 o                         
  -8   6   6          5.15          2.81        15.80 o                         
  -7   6   6        719.02        767.04        33.89 o                         
  -6   6   6        152.98        148.65        14.04 o                         
  -5   6   6          4.83          0.72        10.10 o                         
  -4   6   6        461.20        447.30        16.90 o                         
  -3   6   6         84.51         90.05        10.25 o                         
  -2   6   6         80.12         71.83         8.63 o                         
  -1   6   6          3.75          6.44         6.56 o                         
   0   6   6          1.51         -0.66         6.23 o                         
   1   6   6       3890.17       3753.18        30.76 o                         
   2   6   6       1174.57       1142.00        18.26 o                         
   3   6   6        709.53        715.87        15.93 o                         
   4   6   6        723.27        723.11        18.74 o                         
   5   6   6        877.52        886.23        21.60 o                         
   6   6   6       1043.79       1081.80        24.56 o                         
   7   6   6        136.78        137.01        14.80 o                         
   8   6   6          1.13         10.67        13.42 o                         
   9   6   6        107.15         83.08        16.94 o                         
  -8   7   6        813.37        874.94        35.18 o                         
  -7   7   6        329.18        316.50        22.91 o                         
  -6   7   6         23.44         36.03        14.80 o                         
  -5   7   6        211.38        220.29        15.53 o                         
  -4   7   6       1834.49       1797.88        34.96 o                         
  -3   7   6         73.46         79.62        11.74 o                         
  -2   7   6         95.73         99.11         9.85 o                         
  -1   7   6       1244.06       1153.60        18.89 o                         
   0   7   6         73.34         80.93         8.36 o                         
   1   7   6        234.06        251.06        12.36 o                         
   2   7   6        438.80        422.06        16.12 o                         
   3   7   6        154.38        161.40        13.91 o                         
   4   7   6          0.39          1.70        10.87 o                         
   5   7   6         19.07         22.48        12.13 o                         
   6   7   6         18.66         17.58        12.88 o                         
   7   7   6       1003.50       1068.04        27.61 o                         
   8   7   6        648.32        656.89        31.72 o                         
  -7   8   6        331.15        362.89        26.16 o                         
  -6   8   6        496.22        551.35        28.11 o                         
  -5   8   6         92.79         87.97        16.40 o                         
  -4   8   6        389.37        389.36        20.41 o                         
  -3   8   6        161.49        164.05        14.16 o                         
  -2   8   6        108.39        122.20        12.76 o                         
  -1   8   6         47.92         56.35         9.96 o                         
   0   8   6        640.92        621.76        17.79 o                         
   1   8   6       3115.88       3051.67        33.87 o                         
   2   8   6        135.78        122.72        14.35 o                         
   3   8   6       2788.70       2663.70        40.38 o                         
   4   8   6        233.92        255.11        20.51 o                         
   5   8   6        201.97        205.10        20.25 o                         
   6   8   6        676.28        693.25        49.41 o                         
   7   8   6        572.32        649.70        39.60 o                         
  -6   9   6         32.31         44.22        22.85 o                         
  -5   9   6        660.05        649.21        26.74 o                         
  -4   9   6        229.17        254.40        19.37 o                         
  -3   9   6         70.69         94.21        14.91 o                         
  -2   9   6         36.65         58.89        13.62 o                         
  -1   9   6        645.32        707.22        37.22 o                         
   0   9   6        322.77        333.62        21.56 o                         
   1   9   6       1015.56       1002.92        27.57 o                         
   2   9   6        291.64        303.13        18.82 o                         
   3   9   6        818.92        792.35        27.07 o                         
   4   9   6         58.37         60.76        31.03 o                         
   5   9   6         97.24         99.37        19.25 o                         
   6   9   6         22.22         24.74        19.14 o                         
  -4  10   6        161.88        142.57        17.96 o                         
  -3  10   6          2.02         -3.47        16.71 o                         
  -2  10   6        138.96        156.40        20.18 o                         
  -1  10   6          1.26        -14.91        14.91 o                         
   0  10   6        444.66        412.79        39.02 o                         
   1  10   6         54.14         31.97        20.44 o                         
   2  10   6         36.24         43.19        16.19 o                         
   3  10   6        993.35        951.83        35.62 o                         
   4  10   6         31.85         32.97        26.18 o                         
 -11   0   7         31.02         24.60        28.69 o                         
  -9   0   7        123.28        110.51        20.92 o                         
  -7   0   7       3116.04       2992.67        35.60 o                         
  -5   0   7       7911.57       7866.70        70.95 o                         
  -3   0   7       2941.93       3193.40        30.22 o                         
  -1   0   7        405.57        374.06        11.07 o                         
   1   0   7       1177.13       1341.19        16.57 o                         
   3   0   7       2055.86       1972.73        33.79 o                         
   5   0   7        838.59        970.65        23.52 o                         
   7   0   7       2661.86       2580.47        43.23 o                         
   9   0   7        888.61        923.92        64.63 o                         
  11   0   7          0.10         67.27        39.57 o                         
 -11   1   7          0.55        -10.70        15.24 o                         
 -10   1   7         29.02         26.66        14.63 o                         
  -9   1   7       1014.69        980.44        23.16 o                         
  -8   1   7       1513.64       1505.22        20.42 o                         
  -7   1   7        545.97        567.10        11.26 o                         
  -6   1   7       1606.34       1559.05        19.22 o                         
  -5   1   7       2928.56       2945.17        24.07 o                         
  -4   1   7       3436.52       3527.48        24.25 o                         
  -3   1   7       2941.28       3040.02        19.87 o                         
  -2   1   7       1099.68       1183.08        11.01 o                         
  -1   1   7       7928.67       8020.93        43.33 o                         
   0   1   7       5750.68       5991.59        33.63 o                         
   1   1   7       5045.83       5091.78        37.70 o                         
   2   1   7       9222.97       9469.10        52.83 o                         
   3   1   7       2756.91       2938.79        21.77 o                         
   4   1   7        142.14        146.72         7.28 o                         
   5   1   7       1691.73       1706.05        20.45 o                         
   6   1   7         14.93          9.40         7.54 o                         
   7   1   7        204.14        181.27        11.33 o                         
   8   1   7       1473.20       1438.88        32.40 o                         
   9   1   7        869.98        779.88        28.55 o                         
  10   1   7        308.28        366.24        35.15 o                         
  11   1   7          3.89         26.38        34.95 o                         
 -11   2   7        274.62        299.11        23.57 o                         
 -10   2   7         72.40         73.41        16.67 o                         
  -9   2   7         84.74         97.73        12.51 o                         
  -8   2   7        119.28        120.42         8.82 o                         
  -7   2   7        159.42        159.05         8.10 o                         
  -6   2   7         96.92        101.63         5.79 o                         
  -5   2   7       2411.05       2412.96        19.44 o                         
  -4   2   7       2899.38       2967.51        27.44 o                         
  -3   2   7        312.93        330.26         8.39 o                         
  -2   2   7        463.84        476.39         8.93 o                         
  -1   2   7         26.87         11.42         5.48 o                         
   0   2   7        167.41        228.78        10.78 o                         
   1   2   7       4250.39       4405.55        26.97 o                         
   2   2   7       2754.83       2660.71        20.55 o                         
   3   2   7       5183.76       5116.20        33.01 o                         
   4   2   7         24.38         24.07         5.84 o                         
   5   2   7         52.37         48.06         6.38 o                         
   6   2   7       1402.66       1346.80        18.63 o                         
   7   2   7       2682.71       2627.36        40.96 o                         
   8   2   7         47.99         61.46        14.21 o                         
   9   2   7        759.71        709.43        29.51 o                         
  10   2   7        281.20        294.97        22.06 o                         
  11   2   7         17.91         22.89        25.64 o                         
 -11   3   7          0.05         -5.86        16.50 o                         
 -10   3   7        181.66        208.40        18.09 o                         
  -9   3   7       1922.99       1962.27        33.13 o                         
  -8   3   7        124.67        111.02        11.35 o                         
  -7   3   7          9.60         12.13         7.59 o                         
  -6   3   7         73.11         59.79         6.84 o                         
  -5   3   7        501.19        505.02        11.92 o                         
  -4   3   7       7394.51       7699.08        48.40 o                         
  -3   3   7        420.02        425.33         9.68 o                         
  -2   3   7       1126.76       1179.68        15.46 o                         
  -1   3   7       2625.91       2509.78        31.54 o                         
   0   3   7       2105.37       2153.80        21.08 o                         
   1   3   7       1315.78       1264.05        11.66 o                         
   2   3   7       1547.91       1641.92        16.04 o                         
   3   3   7       1781.38       1780.68        19.82 o                         
   4   3   7        344.68        298.63         8.49 o                         
   5   3   7        784.26        801.11        16.71 o                         
   6   3   7        295.15        280.82        14.60 o                         
   7   3   7        306.46        316.92        20.06 o                         
   8   3   7        450.81        483.17        23.23 o                         
   9   3   7        329.20        371.43        23.11 o                         
  10   3   7         37.14         17.12        20.28 o                         
  11   3   7        191.57        151.69        43.53 o                         
 -10   4   7         11.21         10.97        16.58 o                         
  -9   4   7        875.98        902.61        30.48 o                         
  -8   4   7          8.83         22.95        13.62 o                         
  -7   4   7         46.02         86.45         9.92 o                         
  -6   4   7          0.37         -7.84         7.84 o                         
  -5   4   7          8.21         20.64         6.71 o                         
  -4   4   7         24.98         21.54         5.82 o                         
  -3   4   7       1249.63       1223.10        15.11 o                         
  -2   4   7       2465.45       2613.25        21.98 o                         
  -1   4   7       3618.13       3669.83        30.80 o                         
   0   4   7        778.11        860.22        14.55 o                         
   1   4   7        137.54        179.46         7.13 o                         
   2   4   7       2288.06       2325.10        18.29 o                         
   3   4   7        276.98        296.30         8.71 o                         
   4   4   7        217.26        239.26         9.27 o                         
   5   4   7       5447.64       5159.65        51.48 o                         
   6   4   7        185.79        198.36        14.00 o                         
   7   4   7        434.56        425.45        18.86 o                         
   8   4   7          7.98          0.59        16.94 o                         
   9   4   7        261.08        292.49        22.14 o                         
  10   4   7        334.45        366.47        25.55 o                         
 -10   5   7         26.40         51.85        20.81 o                         
  -9   5   7        465.76        426.19        25.69 o                         
  -8   5   7        201.57        248.56        20.45 o                         
  -7   5   7        208.75        228.06        15.16 o                         
  -6   5   7         20.43         25.89        10.80 o                         
  -5   5   7       1072.68       1086.56        23.26 o                         
  -4   5   7        214.50        213.45        11.40 o                         
  -3   5   7       1000.22       1077.68        16.35 o                         
  -2   5   7       2168.05       2065.53        26.26 o                         
  -1   5   7          9.91         13.79         6.91 o                         
   0   5   7        402.64        379.47        13.06 o                         
   1   5   7       1386.83       1387.13        16.38 o                         
   2   5   7       5484.20       5593.03        35.54 o                         
   3   5   7       5441.18       5211.14        37.68 o                         
   4   5   7         74.08         71.91         8.20 o                         
   5   5   7        127.32        114.46        10.76 o                         
   6   5   7        852.53        849.03        21.66 o                         
   7   5   7       1664.28       1657.38        29.54 o                         
   8   5   7        108.35        118.42        15.92 o                         
   9   5   7          4.18         10.01        14.17 o                         
  10   5   7        301.48        273.29        21.40 o                         
  -9   6   7         78.45         72.36        20.81 o                         
  -8   6   7          0.66         13.01        15.78 o                         
  -7   6   7         80.13        124.16        17.96 o                         
  -6   6   7         49.32         51.61        11.99 o                         
  -5   6   7         23.08         28.12        10.93 o                         
  -4   6   7         55.15         34.09        10.42 o                         
  -3   6   7        457.77        441.77        18.19 o                         
  -2   6   7        374.96        382.19        12.15 o                         
  -1   6   7         19.03         13.33         6.90 o                         
   0   6   7        502.49        476.77        16.62 o                         
   1   6   7        284.73        283.76        11.27 o                         
   2   6   7        631.70        623.15        15.07 o                         
   3   6   7        263.62        316.26        11.87 o                         
   4   6   7        281.66        253.23        14.91 o                         
   5   6   7        823.15        822.80        25.12 o                         
   6   6   7        508.16        505.28        25.81 o                         
   7   6   7         17.10         23.73        11.54 o                         
   8   6   7        537.15        584.98        24.81 o                         
   9   6   7         51.41         62.49        15.90 o                         
  -8   7   7        206.16        206.96        22.13 o                         
  -7   7   7       1810.36       1796.88        60.83 o                         
  -6   7   7         30.38         17.07        13.37 o                         
  -5   7   7         61.76         73.82        13.17 o                         
  -4   7   7          5.07         -2.58        10.73 o                         
  -3   7   7         31.64         23.30        11.82 o                         
  -2   7   7        238.87        250.38        12.50 o                         
  -1   7   7        386.66        330.10        12.22 o                         
   0   7   7          1.17          1.20         7.14 o                         
   1   7   7          1.88         -1.48         8.01 o                         
   2   7   7        130.17        140.70        10.55 o                         
   3   7   7       1523.30       1429.86        30.52 o                         
   4   7   7         42.24         58.72        15.21 o                         
   5   7   7        527.18        493.65        29.34 o                         
   6   7   7        186.88        179.45        19.44 o                         
   7   7   7        640.97        708.08        25.89 o                         
   8   7   7         19.96         32.37        15.79 o                         
  -7   8   7         65.58         42.49        20.85 o                         
  -6   8   7        666.88        663.06        29.91 o                         
  -5   8   7        171.07        175.99        17.42 o                         
  -4   8   7        230.08        219.49        15.78 o                         
  -3   8   7        118.18        125.95        13.50 o                         
  -2   8   7       5700.23       5695.07        55.92 o                         
  -1   8   7        268.32        279.91        13.28 o                         
   0   8   7        440.44        451.72        20.31 o                         
   1   8   7        796.15        769.91        19.46 o                         
   2   8   7         28.82         27.65        12.39 o                         
   3   8   7          2.22          2.42        12.18 o                         
   4   8   7         21.65         33.18        15.94 o                         
   5   8   7         52.93         69.58        17.35 o                         
   6   8   7       1265.56       1232.55        38.19 o                         
   7   8   7        120.86         84.12        19.56 o                         
  -6   9   7         72.51         51.83        39.41 o                         
  -5   9   7          2.43         22.01        14.46 o                         
  -4   9   7        350.89        374.93        25.29 o                         
  -3   9   7          5.84         17.53        13.61 o                         
  -2   9   7        196.83        190.97        17.65 o                         
  -1   9   7          7.89         16.33        12.96 o                         
   0   9   7        232.62        262.02        17.69 o                         
   1   9   7          5.88        -13.44        13.44 o                         
   2   9   7        163.11        186.23        16.76 o                         
   3   9   7        103.78         91.00        18.32 o                         
   4   9   7         22.82         23.73        16.68 o                         
   5   9   7        235.49        237.47        22.30 o                         
   6   9   7          2.36         -8.05        17.69 o                         
  -4  10   7          1.99          5.11        14.40 o                         
  -3  10   7          1.33         18.69        17.41 o                         
  -2  10   7        760.28        719.16        39.21 o                         
  -1  10   7         12.69         10.92        17.71 o                         
   0  10   7         50.61         24.64        20.32 o                         
   1  10   7         16.10         23.56        19.54 o                         
   2  10   7         15.27         22.98        16.41 o                         
   3  10   7         13.53         -0.66        17.18 o                         
   4  10   7          0.31          0.91        17.52 o                         
 -10   0   8        114.50        120.59        19.70 o                         
  -8   0   8        446.55        408.19        15.17 o                         
  -6   0   8       1852.72       1834.85        30.10 o                         
  -4   0   8       1928.39       2028.93        24.95 o                         
  -2   0   8       3805.26       3671.14        39.36 o                         
   0   0   8          2.84         -1.35         6.69 o                         
   2   0   8       4383.79       4516.59        37.04 o                         
   4   0   8       3637.07       3686.02        37.40 o                         
   6   0   8          2.84         -1.56        11.04 o                         
   8   0   8        255.49        285.94        20.00 o                         
  10   0   8        501.18        524.91        57.38 o                         
 -11   1   8        268.45        274.88        20.05 o                         
 -10   1   8          6.53         33.47        20.09 o                         
  -9   1   8         21.87         12.04         9.41 o                         
  -8   1   8          0.15         -3.65         6.78 o                         
  -7   1   8        153.42        168.49         7.62 o                         
  -6   1   8        979.64       1015.09        14.68 o                         
  -5   1   8         99.42        109.87         6.53 o                         
  -4   1   8       1096.69       1149.81        12.64 o                         
  -3   1   8        376.82        403.53         8.98 o                         
  -2   1   8        793.39        824.28        10.65 o                         
  -1   1   8        799.02        903.83        10.57 o                         
   0   1   8          2.94          7.43         4.25 o                         
   1   1   8        324.04        321.22        10.06 o                         
   2   1   8         52.27         59.60         5.53 o                         
   3   1   8       2818.59       2774.79        20.37 o                         
   4   1   8        247.33        319.34         9.75 o                         
   5   1   8        148.22        147.13         8.01 o                         
   6   1   8         13.74         19.39         7.99 o                         
   7   1   8        153.68        163.37        11.00 o                         
   8   1   8         46.29         50.54        15.61 o                         
   9   1   8       1395.88       1362.57        41.12 o                         
  10   1   8        155.29        167.81        28.90 o                         
  11   1   8        121.01        124.65        39.24 o                         
 -11   2   8          3.87         19.99        16.51 o                         
 -10   2   8        297.72        280.02        21.22 o                         
  -9   2   8        281.79        268.76        21.67 o                         
  -8   2   8        260.38        236.74         9.94 o                         
  -7   2   8         62.19         67.12         7.07 o                         
  -6   2   8       2944.92       2854.00        23.32 o                         
  -5   2   8        197.79        236.34         7.78 o                         
  -4   2   8       1712.26       1788.22        16.78 o                         
  -3   2   8       5581.67       5744.37        33.56 o                         
  -2   2   8       5412.28       5259.54        32.61 o                         
  -1   2   8        137.16        136.01         7.48 o                         
   0   2   8      11285.91      12016.75        62.06 o                         
   1   2   8       2026.48       2116.39        18.23 o                         
   2   2   8          9.65          1.42         5.21 o                         
   3   2   8       1373.21       1327.38        14.59 o                         
   4   2   8         53.46         57.03         4.95 o                         
   5   2   8       1507.58       1477.19        18.60 o                         
   6   2   8        639.06        613.32        14.42 o                         
   7   2   8       2268.26       2236.80        38.34 o                         
   8   2   8         93.85         89.33        19.71 o                         
   9   2   8         13.61         10.87        14.13 o                         
  10   2   8        747.02        699.00        29.73 o                         
  11   2   8          7.46         -2.96        25.60 o                         
 -10   3   8         26.61         18.49        18.07 o                         
  -9   3   8        211.80        248.47        16.30 o                         
  -8   3   8         86.78         73.65        10.97 o                         
  -7   3   8        221.35        213.05        10.41 o                         
  -6   3   8        925.21        868.66        15.77 o                         
  -5   3   8        167.83        154.53         8.05 o                         
  -4   3   8        727.72        746.35        13.38 o                         
  -3   3   8       2503.60       2468.35        22.80 o                         
  -2   3   8       1913.24       1980.18        16.72 o                         
  -1   3   8         70.79        100.95         7.38 o                         
   0   3   8         82.43         86.46         7.10 o                         
   1   3   8         32.62         35.01         4.64 o                         
   2   3   8       3742.89       4002.06        28.63 o                         
   3   3   8       1585.87       1682.99        18.92 o                         
   4   3   8         23.15         16.63         4.98 o                         
   5   3   8         61.79         66.53         8.39 o                         
   6   3   8          0.75         -5.58        10.98 o                         
   7   3   8        610.84        660.59        25.45 o                         
   8   3   8        159.34        202.05        18.57 o                         
   9   3   8        118.17        148.63        18.66 o                         
  10   3   8         23.54         25.15        19.06 o                         
 -10   4   8         27.93         39.14        16.86 o                         
  -9   4   8       2485.68       2441.92        42.69 o                         
  -8   4   8         16.95         31.94        12.31 o                         
  -7   4   8         62.53         68.58        10.15 o                         
  -6   4   8         13.59         34.94         8.96 o                         
  -5   4   8        651.14        617.66        14.35 o                         
  -4   4   8          0.80          0.96         5.58 o                         
  -3   4   8       5440.16       5494.76        37.98 o                         
  -2   4   8        231.43        238.99         9.68 o                         
  -1   4   8        591.88        571.41        13.21 o                         
   0   4   8        124.40        137.18         8.96 o                         
   1   4   8        503.35        541.07         9.70 o                         
   2   4   8        394.93        350.39         8.89 o                         
   3   4   8       2561.65       2389.54        21.45 o                         
   4   4   8       1406.77       1331.57        18.29 o                         
   5   4   8       2948.30       2815.31        38.65 o                         
   6   4   8        988.53        946.11        23.93 o                         
   7   4   8        501.76        557.50        26.56 o                         
   8   4   8        112.52        116.97        21.26 o                         
   9   4   8        659.64        641.83        28.84 o                         
  10   4   8         32.73         20.73        20.66 o                         
 -10   5   8        106.11         99.04        21.07 o                         
  -9   5   8       1678.94       1658.90        42.08 o                         
  -8   5   8        234.56        232.65        20.85 o                         
  -7   5   8        482.37        499.49        19.85 o                         
  -6   5   8          1.41         -0.67        10.35 o                         
  -5   5   8        774.77        841.99        23.90 o                         
  -4   5   8       2683.43       2563.13        31.37 o                         
  -3   5   8        274.03        269.29        10.79 o                         
  -2   5   8       2845.21       2916.38        28.94 o                         
  -1   5   8       4136.51       4162.95        35.73 o                         
   0   5   8          3.43         -2.87         6.85 o                         
   1   5   8       2908.81       2948.33        25.88 o                         
   2   5   8        614.20        612.25        10.89 o                         
   3   5   8        269.31        245.02         9.37 o                         
   4   5   8        258.09        265.85        10.78 o                         
   5   5   8         62.84        103.63        10.91 o                         
   6   5   8        100.53        124.21        12.12 o                         
   7   5   8         33.51         34.52        11.56 o                         
   8   5   8          3.31        -11.63        12.69 o                         
   9   5   8         65.79         75.73        22.02 o                         
  10   5   8         75.50         90.26        22.41 o                         
  -9   6   8        483.02        448.82        27.26 o                         
  -8   6   8         19.82         18.31        20.28 o                         
  -7   6   8        155.11        132.97        16.34 o                         
  -6   6   8        210.39        207.03        15.53 o                         
  -5   6   8        525.21        535.29        29.25 o                         
  -4   6   8        399.23        406.37        17.24 o                         
  -3   6   8         22.33         36.41         9.03 o                         
  -2   6   8       3027.62       2927.28        33.73 o                         
  -1   6   8         56.83         66.82         9.14 o                         
   0   6   8       1016.76       1055.68        21.84 o                         
   1   6   8        126.23        145.46         9.56 o                         
   2   6   8         49.82         73.63         9.72 o                         
   3   6   8       2059.86       1967.09        27.40 o                         
   4   6   8        362.51        332.82        14.56 o                         
   5   6   8         14.61          5.95         9.63 o                         
   6   6   8         84.86         78.83        11.86 o                         
   7   6   8        253.29        310.49        17.05 o                         
   8   6   8        505.69        530.07        27.21 o                         
   9   6   8        644.13        690.54        28.02 o                         
  -8   7   8        248.14        285.89        32.74 o                         
  -7   7   8         52.96         66.46        17.53 o                         
  -6   7   8        175.59        215.98        18.19 o                         
  -5   7   8        235.65        252.14        20.08 o                         
  -4   7   8         61.17         47.45        12.09 o                         
  -3   7   8         19.41         20.64        10.96 o                         
  -2   7   8          0.36          2.02         8.29 o                         
  -1   7   8        159.21        177.02        10.43 o                         
   0   7   8       2279.27       2190.45        25.55 o                         
   1   7   8        257.41        246.04        12.28 o                         
   2   7   8          1.01         15.63         8.32 o                         
   3   7   8        746.45        669.77        25.09 o                         
   4   7   8        947.58        972.72        31.20 o                         
   5   7   8         40.41         43.07        16.01 o                         
   6   7   8        223.06        227.93        35.41 o                         
   7   7   8        332.35        339.86        24.46 o                         
   8   7   8        536.05        665.66        37.30 o                         
  -7   8   8        482.05        502.00        39.60 o                         
  -6   8   8          2.60          7.87        14.65 o                         
  -5   8   8       2414.91       2432.01        58.64 o                         
  -4   8   8       1195.36       1216.42        28.23 o                         
  -3   8   8        697.65        660.25        22.00 o                         
  -2   8   8        609.13        597.42        20.41 o                         
  -1   8   8         35.43         28.82        10.55 o                         
   0   8   8         28.32         25.20        13.55 o                         
   1   8   8        599.96        607.64        18.03 o                         
   2   8   8       1008.12        957.35        41.25 o                         
   3   8   8       1197.21       1221.77        39.95 o                         
   4   8   8        411.34        405.32        23.90 o                         
   5   8   8        123.22        113.87        18.41 o                         
   6   8   8         25.56         47.64        17.93 o                         
   7   8   8         35.49         32.10        20.72 o                         
  -6   9   8        708.97        761.13        34.18 o                         
  -5   9   8        193.14        183.08        19.76 o                         
  -4   9   8         63.57         58.09        15.55 o                         
  -3   9   8          1.67          8.87        12.40 o                         
  -2   9   8         43.17         38.06        12.90 o                         
  -1   9   8        143.10        148.82        16.20 o                         
   0   9   8       1082.06       1061.59        27.24 o                         
   1   9   8        535.08        522.81        22.79 o                         
   2   9   8         81.00         54.50        14.51 o                         
   3   9   8        176.20        133.58        19.30 o                         
   4   9   8        270.49        278.65        31.69 o                         
   5   9   8        352.28        379.89        25.78 o                         
   6   9   8         45.37         67.51        19.70 o                         
  -4  10   8        833.79        814.39        35.08 o                         
  -3  10   8         63.61         54.97        18.18 o                         
  -2  10   8        169.84        178.57        21.92 o                         
  -1  10   8        396.44        368.40        25.30 o                         
   0  10   8        155.42        159.24        24.29 o                         
   1  10   8        139.19        177.74        33.19 o                         
   2  10   8        710.90        726.00        48.86 o                         
   3  10   8        116.64        124.05        20.43 o                         
   4  10   8          0.06          8.34        18.47 o                         
 -11   0   9        465.95        436.34        67.60 o                         
  -9   0   9       1338.23       1248.00        39.09 o                         
  -7   0   9       1160.98       1171.79        28.41 o                         
  -5   0   9       5436.89       5377.04        49.19 o                         
  -3   0   9       3918.88       4295.07        39.24 o                         
  -1   0   9        143.70        147.90        10.67 o                         
   1   0   9        467.64        445.16        14.78 o                         
   3   0   9        984.00       1136.49        19.79 o                         
   5   0   9        787.96        802.89        23.95 o                         
   7   0   9        318.85        305.42        27.02 o                         
   9   0   9       1246.57       1263.51        72.55 o                         
  11   0   9        842.28        890.95        73.21 o                         
 -11   1   9        103.83        109.76        16.73 o                         
 -10   1   9        884.69        907.55        29.16 o                         
  -9   1   9         10.56         14.55         9.01 o                         
  -8   1   9        757.50        815.22        16.12 o                         
  -7   1   9        936.22        932.06        14.00 o                         
  -6   1   9       1484.78       1458.17        16.54 o                         
  -5   1   9        683.51        685.48        11.51 o                         
  -4   1   9          0.34         -3.11         4.47 o                         
  -3   1   9        169.00        150.84         7.03 o                         
  -2   1   9       2627.02       2655.36        20.81 o                         
  -1   1   9       1044.10       1093.17        12.07 o                         
   0   1   9       8418.05       8328.41        43.59 o                         
   1   1   9        559.95        658.66        10.94 o                         
   2   1   9      15299.30      15681.90        84.18 o                         
   3   1   9        221.24        203.43         8.13 o                         
   4   1   9       2265.00       2098.62        18.98 o                         
   5   1   9         12.32         14.44         6.46 o                         
   6   1   9         49.32         41.51         8.55 o                         
   7   1   9        200.86        181.02        11.72 o                         
   8   1   9        134.76        111.71        15.63 o                         
   9   1   9         78.31         62.56        28.75 o                         
  10   1   9        995.10       1040.29        71.20 o                         
  11   1   9         64.08         45.10        28.36 o                         
 -11   2   9        212.92        239.53        19.45 o                         
 -10   2   9         23.71         24.79        15.74 o                         
  -9   2   9       1121.39       1080.77        23.61 o                         
  -8   2   9        817.26        788.79        18.48 o                         
  -7   2   9        152.78        157.33         8.52 o                         
  -6   2   9        116.15        121.86         6.98 o                         
  -5   2   9       2684.36       2687.34        21.68 o                         
  -4   2   9        606.56        563.11         9.89 o                         
  -3   2   9        106.06        101.82         5.72 o                         
  -2   2   9        961.32        950.28        12.17 o                         
  -1   2   9       1116.32       1191.56        13.21 o                         
   0   2   9       1697.05       1833.31        15.86 o                         
   1   2   9          1.92          8.48         4.88 o                         
   2   2   9         29.18          9.94         5.17 o                         
   3   2   9        191.51        214.86         7.51 o                         
   4   2   9       1443.40       1388.35        13.49 o                         
   5   2   9       1353.55       1318.52        18.26 o                         
   6   2   9        921.44        906.78        21.58 o                         
   7   2   9       1445.04       1377.65        29.35 o                         
   8   2   9        284.14        264.52        19.27 o                         
   9   2   9         60.75         48.75        15.52 o                         
  10   2   9         78.84         71.00        17.17 o                         
 -10   3   9        203.40        200.49        20.51 o                         
  -9   3   9         99.54        108.81        13.47 o                         
  -8   3   9        420.39        434.62        16.89 o                         
  -7   3   9       5197.47       5231.76        38.25 o                         
  -6   3   9        122.52        127.63         9.36 o                         
  -5   3   9        465.67        468.17        12.27 o                         
  -4   3   9         22.87         25.95         5.81 o                         
  -3   3   9       5900.89       5985.05        36.98 o                         
  -2   3   9        971.95       1035.74        16.19 o                         
  -1   3   9        312.00        307.46        10.16 o                         
   0   3   9       5350.28       5428.94        37.12 o                         
   1   3   9        180.07        177.31         6.37 o                         
   2   3   9       3035.13       3300.22        27.20 o                         
   3   3   9       2775.44       2682.76        22.86 o                         
   4   3   9       4974.12       4938.86        36.99 o                         
   5   3   9        513.76        493.69        14.85 o                         
   6   3   9         93.62         82.87        10.32 o                         
   7   3   9       2157.95       2100.34        39.48 o                         
   8   3   9         35.40         52.11        14.90 o                         
   9   3   9       1579.17       1510.86        38.56 o                         
  10   3   9          3.65         14.84        21.71 o                         
 -10   4   9        179.00        228.95        25.32 o                         
  -9   4   9         88.88         56.86        17.03 o                         
  -8   4   9         13.64          9.94        12.42 o                         
  -7   4   9        391.68        387.65        17.44 o                         
  -6   4   9         47.45         71.85         9.85 o                         
  -5   4   9        370.85        303.88        11.83 o                         
  -4   4   9        111.43        121.38         7.76 o                         
  -3   4   9       1810.22       1796.58        26.94 o                         
  -2   4   9       1382.56       1307.60        18.91 o                         
  -1   4   9       2302.95       2315.56        24.43 o                         
   0   4   9        233.15        238.27        10.04 o                         
   1   4   9        127.66         96.67         6.02 o                         
   2   4   9       2545.39       2569.29        20.80 o                         
   3   4   9          0.22          6.69         5.40 o                         
   4   4   9       1613.30       1670.77        20.75 o                         
   5   4   9         35.18         33.93         8.81 o                         
   6   4   9        642.48        600.12        20.74 o                         
   7   4   9       1167.59       1184.20        42.12 o                         
   8   4   9        184.79        164.28        18.43 o                         
   9   4   9         22.17         12.95        17.64 o                         
  10   4   9         69.94         54.81        29.53 o                         
  -9   5   9          2.40         -0.28        16.94 o                         
  -8   5   9        477.37        478.33        33.26 o                         
  -7   5   9       3504.00       3426.80        43.48 o                         
  -6   5   9         69.45         93.73        12.23 o                         
  -5   5   9          0.57          8.99         9.91 o                         
  -4   5   9       2995.65       2920.89        32.03 o                         
  -3   5   9       1683.01       1724.36        22.82 o                         
  -2   5   9        870.55        854.18        20.88 o                         
  -1   5   9        134.68        113.44         8.98 o                         
   0   5   9        274.93        254.37        11.57 o                         
   1   5   9          4.88         10.37         6.15 o                         
   2   5   9        175.35        159.70         7.12 o                         
   3   5   9          3.29          8.16         6.06 o                         
   4   5   9         51.98         54.99         8.01 o                         
   5   5   9       1947.99       1815.27        27.53 o                         
   6   5   9         86.97         92.85        13.48 o                         
   7   5   9        201.93        211.39        19.11 o                         
   8   5   9        107.19        101.48        18.18 o                         
   9   5   9       1663.89       1760.18        43.54 o                         
  -9   6   9         15.50         21.32        17.71 o                         
  -8   6   9         72.97         73.99        17.53 o                         
  -7   6   9        221.67        249.64        18.43 o                         
  -6   6   9        350.39        303.72        16.58 o                         
  -5   6   9         58.70         59.41        11.41 o                         
  -4   6   9         29.53         37.14        10.86 o                         
  -3   6   9        841.16        790.90        18.93 o                         
  -2   6   9       3774.98       3711.67        35.78 o                         
  -1   6   9       2866.31       2779.88        30.27 o                         
   0   6   9       1112.78       1050.77        19.24 o                         
   1   6   9        187.59        184.32        10.51 o                         
   2   6   9        764.30        766.29        20.20 o                         
   3   6   9        264.78        248.73        14.00 o                         
   4   6   9        288.77        284.92        19.38 o                         
   5   6   9        239.45        205.28        16.29 o                         
   6   6   9          2.31          9.93        10.41 o                         
   7   6   9        610.80        616.37        22.69 o                         
   8   6   9        413.45        419.95        22.32 o                         
   9   6   9        102.53        114.78        17.65 o                         
  -8   7   9        284.59        282.48        24.31 o                         
  -7   7   9        217.27        245.75        19.94 o                         
  -6   7   9         11.47         31.24        13.26 o                         
  -5   7   9        406.54        435.05        19.86 o                         
  -4   7   9        494.57        488.20        19.96 o                         
  -3   7   9       2115.41       2065.90        33.13 o                         
  -2   7   9         79.34         89.15        13.15 o                         
  -1   7   9         71.50         67.27        12.00 o                         
   0   7   9       2142.96       2085.16        25.45 o                         
   1   7   9        683.68        638.58        19.70 o                         
   2   7   9        229.51        236.87        14.11 o                         
   3   7   9        503.89        475.05        20.24 o                         
   4   7   9         64.77         51.95        15.87 o                         
   5   7   9       1374.49       1411.60        37.24 o                         
   6   7   9         11.76         -4.85        17.42 o                         
   7   7   9         86.35         62.67        18.48 o                         
   8   7   9        271.29        233.94        27.11 o                         
  -7   8   9         38.71         69.47        28.18 o                         
  -6   8   9        529.37        518.28        24.84 o                         
  -5   8   9         10.13         19.62        13.00 o                         
  -4   8   9       1607.58       1542.27        31.70 o                         
  -3   8   9         11.31          4.21        11.44 o                         
  -2   8   9        178.47        185.76        14.68 o                         
  -1   8   9         32.50         29.19        11.38 o                         
   0   8   9       1481.76       1451.28        25.39 o                         
   1   8   9        304.11        301.24        14.41 o                         
   2   8   9        544.73        555.58        22.32 o                         
   3   8   9        125.41        135.91        19.51 o                         
   4   8   9          1.22         -4.17        15.28 o                         
   5   8   9        264.92        267.32        22.36 o                         
   6   8   9       1103.02       1171.93        39.60 o                         
   7   8   9          1.35         -7.99        17.08 o                         
  -6   9   9         97.82        155.40        28.44 o                         
  -5   9   9        527.47        539.97        25.74 o                         
  -4   9   9         13.35         26.31        12.92 o                         
  -3   9   9        248.80        275.98        17.85 o                         
  -2   9   9        944.46        941.64        29.40 o                         
  -1   9   9         22.54         10.73        13.23 o                         
   0   9   9        161.86        171.05        14.64 o                         
   1   9   9        151.67        184.51        19.37 o                         
   2   9   9         33.63         31.65        14.44 o                         
   3   9   9        720.78        785.79        53.02 o                         
   4   9   9        132.91        122.05        20.16 o                         
   5   9   9        468.28        451.63        27.57 o                         
  -3  10   9        154.71        173.86        21.85 o                         
  -2  10   9        393.31        350.26        25.51 o                         
  -1  10   9         56.32         43.16        18.03 o                         
   0  10   9        829.90        870.24        40.47 o                         
   1  10   9        383.65        366.73        29.40 o                         
   2  10   9        287.18        284.20        22.52 o                         
   3  10   9        291.57        303.01        27.31 o                         
 -10   0  10         27.42         38.09        17.52 o                         
  -8   0  10       4870.76       4731.78        47.59 o                         
  -6   0  10       1312.91       1289.70        23.79 o                         
  -4   0  10       1004.76        980.71        17.25 o                         
  -2   0  10        165.36        215.75        14.96 o                         
   0   0  10        375.11        373.02        21.18 o                         
   2   0  10       2113.24       1936.92        23.01 o                         
   4   0  10        779.48        776.45        17.65 o                         
   6   0  10       7551.77       7300.07        82.51 o                         
   8   0  10       1176.53       1141.52        56.43 o                         
  10   0  10          0.68         23.08        34.95 o                         
 -11   1  10         15.27          5.51        15.81 o                         
 -10   1  10         67.29         73.52        19.29 o                         
  -9   1  10         35.10         49.03         9.18 o                         
  -8   1  10        678.28        703.50        14.19 o                         
  -7   1  10        478.37        479.56        11.43 o                         
  -6   1  10        123.74        137.18         7.50 o                         
  -5   1  10       6279.12       6323.01        37.60 o                         
  -4   1  10       1363.78       1402.98        15.21 o                         
  -3   1  10       2750.97       2690.67        21.34 o                         
  -2   1  10       1409.13       1455.47        14.84 o                         
  -1   1  10        164.86        187.38         6.68 o                         
   0   1  10        112.96        127.86         6.22 o                         
   1   1  10       1657.26       1675.61        15.95 o                         
   2   1  10        580.58        617.50        17.36 o                         
   3   1  10       1981.40       2075.29        18.02 o                         
   4   1  10          1.89          1.60         5.21 o                         
   5   1  10       4946.29       4914.22        38.63 o                         
   6   1  10        643.06        642.20        17.34 o                         
   7   1  10          3.09         -8.59         8.59 o                         
   8   1  10        286.32        279.65        17.90 o                         
   9   1  10          2.28          3.37        13.72 o                         
  10   1  10         17.54         22.22        25.41 o                         
 -10   2  10          1.72         14.13        21.67 o                         
  -9   2  10        564.97        609.49        18.33 o                         
  -8   2  10       1061.57       1099.11        17.54 o                         
  -7   2  10         39.06         31.65         6.87 o                         
  -6   2  10        242.98        274.71         8.81 o                         
  -5   2  10        369.43        409.20        11.05 o                         
  -4   2  10         28.93         24.27         5.25 o                         
  -3   2  10       1092.76       1204.09        13.54 o                         
  -2   2  10        975.35       1125.53        15.65 o                         
  -1   2  10       4334.43       4162.67        26.70 o                         
   0   2  10       1903.28       1763.16        16.11 o                         
   1   2  10        623.85        594.49        11.21 o                         
   2   2  10       1057.16       1058.37        14.79 o                         
   3   2  10        367.05        370.07         9.79 o                         
   4   2  10        979.12        921.61        13.82 o                         
   5   2  10        887.78        842.09        15.80 o                         
   6   2  10       1557.55       1613.33        27.75 o                         
   7   2  10        867.51        852.96        22.83 o                         
   8   2  10         28.38         14.48        14.02 o                         
   9   2  10        161.04        182.71        19.03 o                         
  10   2  10         51.32         36.18        16.68 o                         
 -10   3  10        489.60        508.46        27.52 o                         
  -9   3  10          2.43          2.71        11.64 o                         
  -8   3  10          0.59         -8.82         8.82 o                         
  -7   3  10        445.29        484.96        16.05 o                         
  -6   3  10         39.11         27.65         7.91 o                         
  -5   3  10        290.56        322.91        10.92 o                         
  -4   3  10        638.66        688.87        12.12 o                         
  -3   3  10          2.85         20.43         4.70 o                         
  -2   3  10       1442.82       1421.07        18.97 o                         
  -1   3  10       1160.81       1153.28        17.24 o                         
   0   3  10        950.00       1003.81        20.41 o                         
   1   3  10        766.44        847.95        15.73 o                         
   2   3  10       3911.22       4005.98        29.91 o                         
   3   3  10         34.50         34.78         5.95 o                         
   4   3  10       5240.69       5110.54        40.37 o                         
   5   3  10        474.71        470.15        15.48 o                         
   6   3  10          1.56          9.11         8.44 o                         
   7   3  10        505.88        467.62        22.63 o                         
   8   3  10         90.12         79.07        24.66 o                         
   9   3  10        280.56        294.77        22.33 o                         
  10   3  10        204.16        227.02        21.93 o                         
 -10   4  10          0.26         -6.29        17.05 o                         
  -9   4  10        109.72        111.34        16.17 o                         
  -8   4  10        155.31        156.54        16.76 o                         
  -7   4  10        320.16        302.59        16.22 o                         
  -6   4  10         10.67         20.40         8.98 o                         
  -5   4  10        418.33        418.91        15.72 o                         
  -4   4  10        120.98        133.39         9.20 o                         
  -3   4  10        872.97        846.00        16.43 o                         
  -2   4  10       1482.39       1508.39        20.63 o                         
  -1   4  10       5072.12       4966.05        40.05 o                         
   0   4  10        236.40        238.05        10.42 o                         
   1   4  10        491.59        500.16        10.64 o                         
   2   4  10        362.42        348.23         8.98 o                         
   3   4  10          2.27          1.30         5.63 o                         
   4   4  10       1304.77       1233.64        20.97 o                         
   5   4  10       3367.32       3210.82        34.99 o                         
   6   4  10         20.33         28.91        12.78 o                         
   7   4  10        285.09        310.21        20.57 o                         
   8   4  10         26.05         23.54        15.18 o                         
   9   4  10        131.21        127.52        32.46 o                         
  10   4  10         88.99         91.73        19.47 o                         
  -9   5  10          1.82          8.64        16.28 o                         
  -8   5  10        460.01        489.97        23.94 o                         
  -7   5  10        788.43        787.51        23.93 o                         
  -6   5  10          7.42          6.84        10.89 o                         
  -5   5  10        139.64        145.24        12.02 o                         
  -4   5  10        553.86        515.35        18.73 o                         
  -3   5  10        240.48        253.47        11.45 o                         
  -2   5  10          2.32          2.83         7.62 o                         
  -1   5  10        976.16        960.26        18.23 o                         
   0   5  10       1877.03       1844.74        23.63 o                         
   1   5  10         16.03          8.78         6.43 o                         
   2   5  10        192.09        187.08         9.91 o                         
   3   5  10         50.65         54.38         7.23 o                         
   4   5  10        788.93        821.26        17.03 o                         
   5   5  10         57.48         64.16        10.41 o                         
   6   5  10        229.78        247.05        16.45 o                         
   7   5  10        528.96        535.10        25.09 o                         
   8   5  10         25.24         36.73        16.28 o                         
   9   5  10        204.43        236.11        22.36 o                         
  -9   6  10         55.09         74.58        19.59 o                         
  -8   6  10        133.67        137.73        17.50 o                         
  -7   6  10        170.03        212.75        16.56 o                         
  -6   6  10         98.89        136.84        14.73 o                         
  -5   6  10       1108.78       1097.12        26.41 o                         
  -4   6  10          2.06          6.10        10.23 o                         
  -3   6  10        547.70        541.85        17.01 o                         
  -2   6  10       5300.84       5151.58        44.66 o                         
  -1   6  10       1079.53       1072.84        20.00 o                         
   0   6  10        108.47        106.15         9.73 o                         
   1   6  10       1129.75       1087.29        17.66 o                         
   2   6  10        166.46        174.28        12.14 o                         
   3   6  10        127.66        125.14        11.36 o                         
   4   6  10         21.86         17.55        14.24 o                         
   5   6  10        516.44        486.89        23.90 o                         
   6   6  10        980.61        979.65        31.92 o                         
   7   6  10        864.61        790.86        31.96 o                         
   8   6  10        774.20        748.09        37.69 o                         
   9   6  10        304.33        325.32        36.94 o                         
  -8   7  10        239.68        234.29        36.49 o                         
  -7   7  10          0.49          1.79        15.10 o                         
  -6   7  10          9.61         -2.85        12.19 o                         
  -5   7  10        298.97        290.83        17.55 o                         
  -4   7  10        148.72        135.78        14.32 o                         
  -3   7  10         54.30         50.23        16.37 o                         
  -2   7  10        456.12        436.95        16.92 o                         
  -1   7  10        417.11        414.94        15.15 o                         
   0   7  10       1426.24       1413.17        26.50 o                         
   1   7  10        702.54        652.14        27.04 o                         
   2   7  10       1473.79       1491.09        26.66 o                         
   3   7  10          6.37          7.27        11.96 o                         
   4   7  10        413.95        429.47        24.29 o                         
   5   7  10        410.56        374.10        23.68 o                         
   6   7  10          8.67         25.27        17.48 o                         
   7   7  10         66.42         37.78        21.37 o                         
   8   7  10         75.70         81.11        41.35 o                         
  -7   8  10          0.05         -1.86        16.72 o                         
  -6   8  10        157.15        185.03        19.52 o                         
  -5   8  10        102.86        106.84        15.35 o                         
  -4   8  10         62.29         70.71        13.90 o                         
  -3   8  10          0.35         -7.31        11.34 o                         
  -2   8  10        485.08        495.64        19.93 o                         
  -1   8  10         13.40          9.69         9.67 o                         
   0   8  10        342.58        380.28        19.06 o                         
   1   8  10        174.31        192.94        15.98 o                         
   2   8  10        101.35        108.89        14.88 o                         
   3   8  10         65.58         22.46        17.71 o                         
   4   8  10         45.36         51.68        17.52 o                         
   5   8  10          0.26          3.31        15.58 o                         
   6   8  10       1080.73       1080.48        38.00 o                         
   7   8  10        173.68        211.77        23.18 o                         
  -5   9  10          5.88         15.10        13.91 o                         
  -4   9  10          0.83          7.31        13.06 o                         
  -3   9  10         61.85         62.58        14.08 o                         
  -2   9  10         26.32         30.70        14.44 o                         
  -1   9  10        377.85        403.54        21.66 o                         
   0   9  10        663.47        675.85        22.60 o                         
   1   9  10         96.84        105.14        15.86 o                         
   2   9  10       1904.43       1860.76        37.81 o                         
   3   9  10          0.28        -15.78        15.78 o                         
   4   9  10          1.08        -10.78        16.76 o                         
   5   9  10         68.96         73.94        19.65 o                         
  -3  10  10          7.83        -11.65        18.21 o                         
  -2  10  10        149.51        147.16        18.74 o                         
  -1  10  10          1.53          1.09        14.35 o                         
   0  10  10        765.73        672.81        36.89 o                         
   1  10  10          0.44         -8.99        19.37 o                         
   2  10  10        113.51         89.40        19.25 o                         
   3  10  10         37.22         16.54        18.37 o                         
  -9   0  11        122.36        138.70        16.44 o                         
  -7   0  11        837.84        842.78        22.12 o                         
  -5   0  11        764.73        699.46        16.71 o                         
  -3   0  11        417.41        434.19        14.12 o                         
  -1   0  11      11925.28      12412.82       109.27 o                         
   1   0  11         21.29         18.68         7.09 o                         
   3   0  11       1469.91       1369.96        24.56 o                         
   5   0  11       1643.28       1722.27        34.19 o                         
   7   0  11       2718.60       2553.80        45.78 o                         
   9   0  11        281.02        267.77        44.19 o                         
 -10   1  11        222.74        219.85        17.98 o                         
  -9   1  11          0.33         -0.94         8.35 o                         
  -8   1  11          8.45         14.94         6.71 o                         
  -7   1  11          7.09          6.06         6.90 o                         
  -6   1  11       4538.04       4546.13        30.52 o                         
  -5   1  11       1222.51       1274.64        15.99 o                         
  -4   1  11         87.00         73.06         6.14 o                         
  -3   1  11        366.66        353.85         9.04 o                         
  -2   1  11         71.44         82.17         5.86 o                         
  -1   1  11        920.84       1015.04        12.68 o                         
   0   1  11         32.18         34.21         5.91 o                         
   1   1  11        198.26        200.83         7.97 o                         
   2   1  11       8572.01       8650.17        52.37 o                         
   3   1  11         42.12         47.49         5.60 o                         
   4   1  11        681.91        636.91        15.03 o                         
   5   1  11        654.34        633.07        15.77 o                         
   6   1  11       2326.55       2188.77        35.68 o                         
   7   1  11         28.44         25.47         9.95 o                         
   8   1  11        214.20        225.29        16.60 o                         
   9   1  11        117.65        105.54        16.84 o                         
  10   1  11        371.52        370.75        36.38 o                         
 -10   2  11        511.62        538.07        25.42 o                         
  -9   2  11        218.37        220.31        14.83 o                         
  -8   2  11        175.82        177.01         9.26 o                         
  -7   2  11        675.78        630.07        13.33 o                         
  -6   2  11        490.27        495.06        11.65 o                         
  -5   2  11       1362.71       1346.39        15.78 o                         
  -4   2  11          0.07         -5.05         5.10 o                         
  -3   2  11        420.64        406.88        11.25 o                         
  -2   2  11        256.94        231.00         7.89 o                         
  -1   2  11        277.91        256.45         8.32 o                         
   0   2  11       6420.32       6539.65        39.67 o                         
   1   2  11       4608.97       4961.27        36.50 o                         
   2   2  11        510.20        497.20        11.05 o                         
   3   2  11         12.50         13.83         5.79 o                         
   4   2  11        709.58        655.16        11.17 o                         
   5   2  11          0.98         -0.14         7.10 o                         
   6   2  11        138.91        155.93        12.88 o                         
   7   2  11        240.55        265.30        15.68 o                         
   8   2  11       1016.51       1040.39        31.91 o                         
   9   2  11         47.92         22.04        16.05 o                         
  10   2  11         13.26         28.94        20.97 o                         
 -10   3  11        423.92        427.11        25.82 o                         
  -9   3  11        126.29        139.69        16.13 o                         
  -8   3  11        584.03        647.10        21.81 o                         
  -7   3  11        140.67        167.65        11.83 o                         
  -6   3  11        381.35        378.51        12.97 o                         
  -5   3  11        189.95        183.94         8.50 o                         
  -4   3  11        619.69        556.32        11.45 o                         
  -3   3  11        125.40        148.69         8.73 o                         
  -2   3  11         18.32          7.83         6.72 o                         
  -1   3  11        403.07        416.07        11.78 o                         
   0   3  11       1276.21       1328.82        17.37 o                         
   1   3  11       2690.07       2569.32        21.16 o                         
   2   3  11       1524.30       1563.28        20.78 o                         
   3   3  11        914.74        912.76        14.37 o                         
   4   3  11         92.06        106.89         8.58 o                         
   5   3  11        380.11        373.50        17.88 o                         
   6   3  11       2863.29       2664.90        36.26 o                         
   7   3  11         30.14         15.52        13.73 o                         
   8   3  11         17.32         16.73        15.61 o                         
   9   3  11        389.31        392.56        24.26 o                         
  10   3  11         56.49         67.63        21.62 o                         
 -10   4  11        508.56        536.33        28.93 o                         
  -9   4  11         18.45         21.72        14.36 o                         
  -8   4  11        260.83        224.60        16.17 o                         
  -7   4  11        108.29        126.46        13.69 o                         
  -6   4  11         53.79         64.97         9.97 o                         
  -5   4  11         71.94         88.78        10.78 o                         
  -4   4  11        142.64        147.09         9.71 o                         
  -3   4  11       2410.71       2367.39        26.94 o                         
  -2   4  11       2392.57       2380.14        26.69 o                         
  -1   4  11        541.40        563.17        14.74 o                         
   0   4  11       4643.01       4718.49        39.04 o                         
   1   4  11       1064.91       1099.24        16.31 o                         
   2   4  11        599.44        581.96        12.32 o                         
   3   4  11         48.14         53.77         6.60 o                         
   4   4  11       1559.76       1554.65        24.01 o                         
   5   4  11        825.01        761.23        19.37 o                         
   6   4  11         48.33         46.47        12.03 o                         
   7   4  11        245.58        241.67        19.53 o                         
   8   4  11         45.61         35.69        16.56 o                         
   9   4  11         13.48         29.87        17.29 o                         
  10   4  11        105.19        114.77        20.55 o                         
  -9   5  11        138.51        179.42        19.15 o                         
  -8   5  11          5.85         -1.31        13.59 o                         
  -7   5  11          7.57         15.06        11.98 o                         
  -6   5  11          0.19         -8.63        10.74 o                         
  -5   5  11        304.92        332.17        14.89 o                         
  -4   5  11       1172.40       1138.65        27.97 o                         
  -3   5  11         74.76        103.87         9.74 o                         
  -2   5  11        678.32        652.08        16.83 o                         
  -1   5  11        889.27        873.42        17.93 o                         
   0   5  11          2.34          0.14         7.53 o                         
   1   5  11        692.65        693.05        14.52 o                         
   2   5  11        491.62        487.42        15.93 o                         
   3   5  11        220.20        196.95        12.44 o                         
   4   5  11       2046.46       1910.77        30.53 o                         
   5   5  11        743.24        726.79        22.99 o                         
   6   5  11        213.69        202.41        15.45 o                         
   7   5  11         85.72         85.05        16.77 o                         
   8   5  11          2.78         19.51        16.16 o                         
   9   5  11        477.40        493.64        28.10 o                         
  -8   6  11       1075.18       1070.55        33.95 o                         
  -7   6  11        173.77        171.27        16.07 o                         
  -6   6  11        746.46        745.88        24.37 o                         
  -5   6  11          0.15         16.87        11.96 o                         
  -4   6  11         91.02        124.82        12.51 o                         
  -3   6  11        953.92        909.91        22.79 o                         
  -2   6  11         65.75         78.00         9.80 o                         
  -1   6  11        339.09        333.13        13.72 o                         
   0   6  11        717.01        708.94        17.92 o                         
   1   6  11       2291.43       2289.01        25.46 o                         
   2   6  11       3844.51       3622.92        40.02 o                         
   3   6  11          0.07          2.03         9.38 o                         
   4   6  11       1480.47       1425.70        35.23 o                         
   5   6  11         63.87         50.70        15.58 o                         
   6   6  11        251.39        270.77        21.23 o                         
   7   6  11        451.07        461.76        30.51 o                         
   8   6  11         60.43         62.33        21.90 o                         
  -8   7  11         12.08        -21.42        23.32 o                         
  -7   7  11        358.35        418.32        27.27 o                         
  -6   7  11          5.82         10.60        12.89 o                         
  -5   7  11         70.52         62.08        13.86 o                         
  -4   7  11         22.11          9.37        11.92 o                         
  -3   7  11       2239.33       2239.52        34.80 o                         
  -2   7  11        474.99        458.51        25.49 o                         
  -1   7  11       1950.61       1903.11        27.37 o                         
   0   7  11        337.09        320.45        14.07 o                         
   1   7  11          2.81         15.86        13.27 o                         
   2   7  11        234.80        243.37        14.64 o                         
   3   7  11         88.10        123.29        35.43 o                         
   4   7  11        220.18        291.04        30.92 o                         
   5   7  11        154.89        172.88        19.93 o                         
   6   7  11        145.58        185.71        20.80 o                         
   7   7  11        323.15        330.83        26.52 o                         
   8   7  11         39.31        113.44        40.89 o                         
  -6   8  11        266.52        296.22        20.14 o                         
  -5   8  11       1206.88       1192.08        31.07 o                         
  -4   8  11          0.23          6.12        12.75 o                         
  -3   8  11          1.87        -11.78        11.78 o                         
  -2   8  11        379.31        372.49        18.38 o                         
  -1   8  11        123.62        153.26        22.86 o                         
   0   8  11         18.85          9.44        10.22 o                         
   1   8  11        227.69        214.65        14.63 o                         
   2   8  11          5.92        -10.30        12.85 o                         
   3   8  11        152.32        135.65        18.84 o                         
   4   8  11        402.55        411.21        25.41 o                         
   5   8  11        179.54        179.20        20.96 o                         
   6   8  11         55.13         49.12        19.27 o                         
  -5   9  11        103.42        112.85        16.62 o                         
  -4   9  11        113.96         97.55        15.60 o                         
  -3   9  11       1158.26       1238.64        30.83 o                         
  -2   9  11        145.24        143.98        17.80 o                         
  -1   9  11         16.39         34.89        14.40 o                         
   0   9  11          7.17         18.64        12.15 o                         
   1   9  11         42.18          7.82        16.76 o                         
   2   9  11         91.67         74.38        21.85 o                         
   3   9  11         22.28         26.54        17.80 o                         
   4   9  11         40.93         41.40        18.15 o                         
   5   9  11        133.23        132.84        21.79 o                         
  -2  10  11         50.33         51.00        16.60 o                         
  -1  10  11        362.79        312.13        22.07 o                         
   0  10  11         35.87         55.80        22.25 o                         
   1  10  11         40.58         22.92        29.03 o                         
   2  10  11        329.90        328.13        25.20 o                         
 -10   0  12         35.31         37.27        15.00 o                         
  -8   0  12         23.12         48.35        11.69 o                         
  -6   0  12        196.07        186.48        11.64 o                         
  -4   0  12       2117.55       2109.17        28.23 o                         
  -2   0  12       3335.90       3381.53        35.33 o                         
   0   0  12       1077.59       1064.83        23.71 o                         
   2   0  12       2653.71       2650.94        34.96 o                         
   4   0  12       2251.88       2365.75        36.93 o                         
   6   0  12        280.81        266.41        18.34 o                         
   8   0  12       3364.55       3167.93        86.14 o                         
  10   0  12         40.95        107.50        39.57 o                         
 -10   1  12        211.31        211.92        17.85 o                         
  -9   1  12         11.43          8.81         8.25 o                         
  -8   1  12         35.04         33.27         7.23 o                         
  -7   1  12       1084.04       1116.79        16.33 o                         
  -6   1  12          6.31         -5.57         6.02 o                         
  -5   1  12       2833.76       2833.64        23.51 o                         
  -4   1  12        167.76        173.72         8.41 o                         
  -3   1  12       3706.55       3616.88        25.56 o                         
  -2   1  12        131.30        150.35         6.98 o                         
  -1   1  12        752.69        819.66        12.26 o                         
   0   1  12         31.59         24.89         5.67 o                         
   1   1  12       7816.71       8097.07        52.89 o                         
   2   1  12        741.27        761.34        13.05 o                         
   3   1  12       3157.69       3130.05        24.55 o                         
   4   1  12        183.67        171.54         9.11 o                         
   5   1  12         30.73         41.01         8.61 o                         
   6   1  12       1544.25       1495.79        24.40 o                         
   7   1  12        187.11        179.30        14.07 o                         
   8   1  12         11.05          8.48        17.95 o                         
   9   1  12        680.42        652.67        27.86 o                         
  10   1  12         92.14         61.63        27.70 o                         
 -10   2  12         47.65         10.79        19.53 o                         
  -9   2  12         42.05         47.63        14.38 o                         
  -8   2  12        200.86        203.29        10.04 o                         
  -7   2  12        613.81        600.02        14.49 o                         
  -6   2  12        298.20        272.36         9.66 o                         
  -5   2  12        313.00        333.40         9.68 o                         
  -4   2  12        365.09        350.43        16.66 o                         
  -3   2  12       1531.98       1601.09        18.79 o                         
  -2   2  12          0.54          7.07         4.96 o                         
  -1   2  12          9.95          7.36         4.86 o                         
   0   2  12        103.69        114.98        10.08 o                         
   1   2  12        162.49        168.24         7.62 o                         
   2   2  12       2181.23       2220.04        24.05 o                         
   3   2  12         20.50         30.89         6.30 o                         
   4   2  12       1029.27       1038.24        15.84 o                         
   5   2  12          8.23          9.38         7.54 o                         
   6   2  12         57.96         43.11        11.16 o                         
   7   2  12        226.28        216.35        15.44 o                         
   8   2  12        593.07        648.04        26.85 o                         
   9   2  12        301.81        311.78        28.40 o                         
  10   2  12         59.99         81.16        19.04 o                         
 -10   3  12        855.94        836.44        29.70 o                         
  -9   3  12          2.05         20.85        13.49 o                         
  -8   3  12        710.04        712.49        23.01 o                         
  -7   3  12       1349.02       1292.70        24.40 o                         
  -6   3  12        574.75        527.23        18.08 o                         
  -5   3  12         54.74         57.86         8.82 o                         
  -4   3  12       2518.37       2378.46        27.54 o                         
  -3   3  12       4022.67       4021.38        36.06 o                         
  -2   3  12         75.74         76.10         8.68 o                         
  -1   3  12       2089.54       2054.31        22.84 o                         
   0   3  12        168.66        198.72         9.05 o                         
   1   3  12        892.16        777.94        12.92 o                         
   2   3  12       1531.52       1505.60        17.86 o                         
   3   3  12        522.36        484.98        11.91 o                         
   4   3  12       1498.88       1392.33        20.25 o                         
   5   3  12        681.89        686.94        18.57 o                         
   6   3  12       2076.29       2130.41        33.41 o                         
   7   3  12         17.99         26.09        15.80 o                         
   8   3  12        233.25        240.78        21.51 o                         
   9   3  12        179.75        189.83        20.59 o                         
  10   3  12          6.26         10.06        17.09 o                         
  -9   4  12        335.46        311.31        21.01 o                         
  -8   4  12       1241.90       1245.63        30.14 o                         
  -7   4  12         53.81         46.22        14.07 o                         
  -6   4  12         12.32          9.33         9.46 o                         
  -5   4  12       1324.75       1299.79        24.65 o                         
  -4   4  12       1479.79       1462.02        22.26 o                         
  -3   4  12        529.84        533.31        16.32 o                         
  -2   4  12        594.48        616.57        16.12 o                         
  -1   4  12          3.88         -6.07         7.31 o                         
   0   4  12       2648.36       2748.31        26.73 o                         
   1   4  12       1072.75       1032.54        16.77 o                         
   2   4  12         16.46         14.96         7.44 o                         
   3   4  12          1.54         -4.72         6.15 o                         
   4   4  12       1125.95       1127.53        21.37 o                         
   5   4  12        757.63        746.10        19.12 o                         
   6   4  12        736.34        742.13        33.00 o                         
   7   4  12        185.97        207.89        19.01 o                         
   8   4  12        386.98        421.33        32.56 o                         
   9   4  12        158.80        133.97        20.07 o                         
  -9   5  12        261.61        254.67        20.83 o                         
  -8   5  12        186.58        152.37        17.94 o                         
  -7   5  12        221.71        216.67        16.14 o                         
  -6   5  12       1770.88       1777.03        32.38 o                         
  -5   5  12         92.68        122.53        12.78 o                         
  -4   5  12       1344.28       1309.97        26.40 o                         
  -3   5  12        687.39        651.81        17.56 o                         
  -2   5  12        915.70        949.49        19.57 o                         
  -1   5  12        651.11        676.82        17.32 o                         
   0   5  12          8.07          1.70         7.29 o                         
   1   5  12       1340.11       1341.48        19.53 o                         
   2   5  12       2159.04       2108.03        26.00 o                         
   3   5  12        114.75        137.61        11.38 o                         
   4   5  12       1704.50       1697.34        30.49 o                         
   5   5  12         66.84         46.61        15.14 o                         
   6   5  12       1990.10       2079.84        41.30 o                         
   7   5  12         63.45         87.53        17.86 o                         
   8   5  12        350.33        318.03        25.68 o                         
   9   5  12          5.02          0.13        17.65 o                         
  -8   6  12        498.95        480.38        32.22 o                         
  -7   6  12          4.83         26.21        14.70 o                         
  -6   6  12         10.02         26.84        12.42 o                         
  -5   6  12        487.14        440.98        19.22 o                         
  -4   6  12        269.14        255.17        15.34 o                         
  -3   6  12         59.49         67.71        12.06 o                         
  -2   6  12         26.29         37.72         9.59 o                         
  -1   6  12       1696.90       1631.83        25.00 o                         
   0   6  12       1771.95       1779.65        28.07 o                         
   1   6  12        759.17        718.98        16.75 o                         
   2   6  12         33.21         41.05        14.94 o                         
   3   6  12        663.55        655.66        21.04 o                         
   4   6  12         64.21         58.91        16.09 o                         
   5   6  12         29.98         33.25        15.28 o                         
   6   6  12        723.89        743.91        30.05 o                         
   7   6  12         53.21         64.27        23.09 o                         
   8   6  12         25.89         19.15        21.22 o                         
  -7   7  12         37.47         55.99        15.01 o                         
  -6   7  12       2581.34       2652.99        42.24 o                         
  -5   7  12       1231.37       1240.31        47.44 o                         
  -4   7  12       1182.91       1157.72        28.39 o                         
  -3   7  12        328.74        314.69        17.17 o                         
  -2   7  12        172.92        199.63        14.44 o                         
  -1   7  12        225.40        216.62        12.97 o                         
   0   7  12        157.74        150.83        12.08 o                         
   1   7  12        132.94        146.72        13.03 o                         
   2   7  12       1751.92       1698.94        37.06 o                         
   3   7  12         77.58        108.55        17.65 o                         
   4   7  12        186.80        185.00        19.96 o                         
   5   7  12         23.48         45.48        17.51 o                         
   6   7  12        280.51        314.42        30.92 o                         
   7   7  12        592.72        569.13        43.38 o                         
  -6   8  12          6.46         24.13        14.50 o                         
  -5   8  12          7.36         20.79        13.63 o                         
  -4   8  12        472.89        408.05        23.56 o                         
  -3   8  12        267.20        294.36        20.49 o                         
  -2   8  12        510.42        501.35        20.70 o                         
  -1   8  12       2029.00       2043.69        34.18 o                         
   0   8  12         15.54         12.56        10.57 o                         
   1   8  12         19.18         21.13        11.79 o                         
   2   8  12          8.48         11.49        13.48 o                         
   3   8  12        634.14        653.13        29.57 o                         
   4   8  12         10.08         -6.08        21.51 o                         
   5   8  12         75.03         71.96        18.66 o                         
   6   8  12         81.86         68.71        19.82 o                         
  -5   9  12         74.05         75.98        19.14 o                         
  -4   9  12        582.12        584.79        24.77 o                         
  -3   9  12        283.74        333.35        19.77 o                         
  -2   9  12          3.24         -0.10        14.68 o                         
  -1   9  12         49.80         43.65        17.42 o                         
   0   9  12         13.41         10.26        12.06 o                         
   1   9  12       1187.11       1126.81        32.02 o                         
   2   9  12         87.96         90.38        18.96 o                         
   3   9  12        210.53        188.02        22.22 o                         
   4   9  12         22.32        -14.80        17.63 o                         
  -1  10  12        555.28        539.52        26.49 o                         
   0  10  12        342.88        359.60        31.40 o                         
   1  10  12          7.58        -16.62        19.69 o                         
  -9   0  13       1122.25       1129.55        28.76 o                         
  -7   0  13         39.06         29.36         9.66 o                         
  -5   0  13        560.13        506.80        20.81 o                         
  -3   0  13        164.38        149.66        10.68 o                         
  -1   0  13       1191.72       1086.50        21.81 o                         
   1   0  13       7954.09       7924.28        63.68 o                         
   3   0  13       2223.42       2088.82        30.46 o                         
   5   0  13        206.61        187.92        17.42 o                         
   7   0  13         82.48         89.87        16.01 o                         
   9   0  13        917.88        869.84        68.59 o                         
 -10   1  13        656.17        606.95        24.75 o                         
  -9   1  13        283.44        272.53        12.75 o                         
  -8   1  13         24.77         12.24         7.18 o                         
  -7   1  13        480.46        527.11        13.94 o                         
  -6   1  13       1051.84       1045.20        16.60 o                         
  -5   1  13       1096.11       1107.68        16.75 o                         
  -4   1  13       1196.46       1268.64        15.80 o                         
  -3   1  13        451.30        471.88        10.93 o                         
  -2   1  13         94.31        108.50         7.04 o                         
  -1   1  13          8.18         14.36         5.43 o                         
   0   1  13        111.19        101.08         6.74 o                         
   1   1  13         19.50          6.07         5.60 o                         
   2   1  13       1184.64       1219.96        17.93 o                         
   3   1  13        469.29        463.57        11.00 o                         
   4   1  13        562.49        529.69        12.63 o                         
   5   1  13        440.64        420.14        15.26 o                         
   6   1  13         31.37         32.99         9.89 o                         
   7   1  13          0.07         14.24        12.83 o                         
   8   1  13        366.44        383.08        19.28 o                         
   9   1  13         10.34          1.26        28.59 o                         
  10   1  13        435.68        463.99        52.76 o                         
 -10   2  13         87.66         99.35        23.57 o                         
  -9   2  13        412.98        415.12        18.83 o                         
  -8   2  13       2996.76       2882.03        31.42 o                         
  -7   2  13         20.08         23.68         7.50 o                         
  -6   2  13       1806.32       1729.57        19.81 o                         
  -5   2  13         28.22         37.27         7.02 o                         
  -4   2  13        872.03        876.65        17.03 o                         
  -3   2  13        172.53        193.90         7.99 o                         
  -2   2  13        202.74        198.19         7.81 o                         
  -1   2  13        322.86        278.63         8.46 o                         
   0   2  13         38.45         23.60         5.99 o                         
   1   2  13       3198.75       3196.87        27.04 o                         
   2   2  13       1452.18       1505.94        18.22 o                         
   3   2  13        369.92        348.02        14.06 o                         
   4   2  13          4.95          7.42         7.69 o                         
   5   2  13        415.82        385.60        13.28 o                         
   6   2  13        108.97        111.52        12.47 o                         
   7   2  13        309.96        295.95        17.09 o                         
   8   2  13        996.14       1045.13        45.97 o                         
   9   2  13        294.81        272.42        21.98 o                         
  10   2  13        183.69        182.00        27.52 o                         
 -10   3  13         38.08         21.19        14.61 o                         
  -9   3  13        188.77        180.71        17.53 o                         
  -8   3  13        315.93        328.08        21.07 o                         
  -7   3  13         15.03         20.33        11.25 o                         
  -6   3  13        516.65        545.24        17.58 o                         
  -5   3  13        902.62        896.20        19.43 o                         
  -4   3  13        369.52        386.01        13.79 o                         
  -3   3  13        604.98        591.09        15.97 o                         
  -2   3  13       1081.08       1140.97        19.29 o                         
  -1   3  13         19.77         23.10         7.09 o                         
   0   3  13       2388.59       2349.08        24.44 o                         
   1   3  13         30.72         23.49         7.36 o                         
   2   3  13          0.71         -5.82         5.82 o                         
   3   3  13        748.97        758.51        14.51 o                         
   4   3  13       2324.27       2302.39        26.56 o                         
   5   3  13        705.70        748.04        19.62 o                         
   6   3  13       2415.23       2405.59        36.23 o                         
   7   3  13         79.49         35.21        14.85 o                         
   8   3  13          2.53          1.88        15.38 o                         
   9   3  13         31.75         27.25        17.65 o                         
  10   3  13        140.44        101.84        28.67 o                         
  -9   4  13         47.01         50.14        15.51 o                         
  -8   4  13       1505.10       1537.45        31.98 o                         
  -7   4  13         80.88         93.57        13.66 o                         
  -6   4  13         58.99         55.94        11.13 o                         
  -5   4  13        402.62        426.55        17.05 o                         
  -4   4  13        889.08        884.06        19.23 o                         
  -3   4  13        215.42        215.80        11.33 o                         
  -2   4  13       1757.30       1793.81        24.76 o                         
  -1   4  13          3.57          6.75         7.25 o                         
   0   4  13        101.31         89.60         8.25 o                         
   1   4  13          4.49         -2.68         6.87 o                         
   2   4  13        104.52         79.98         9.05 o                         
   3   4  13        439.28        449.41        19.02 o                         
   4   4  13        704.25        640.88        18.41 o                         
   5   4  13        237.77        241.19        13.66 o                         
   6   4  13       1416.03       1466.35        45.59 o                         
   7   4  13         50.97         37.49        15.42 o                         
   8   4  13       1526.74       1560.70        40.33 o                         
   9   4  13        215.09        222.04        22.19 o                         
  -9   5  13          0.02          1.40        14.96 o                         
  -8   5  13          4.26         -3.37        14.81 o                         
  -7   5  13         27.83         20.55        12.51 o                         
  -6   5  13         32.39         10.66        12.05 o                         
  -5   5  13          3.36        -12.29        12.29 o                         
  -4   5  13         15.07         19.31        10.72 o                         
  -3   5  13       1021.67       1027.13        20.94 o                         
  -2   5  13       2475.23       2533.04        30.49 o                         
  -1   5  13        152.97        150.52        14.66 o                         
   0   5  13        254.75        236.86        11.23 o                         
   1   5  13         71.03         86.93         8.60 o                         
   2   5  13          4.88         18.68        10.41 o                         
   3   5  13         94.00         90.53        10.95 o                         
   4   5  13       1413.05       1351.28        28.63 o                         
   5   5  13         10.15         10.37        14.13 o                         
   6   5  13        278.45        291.57        20.84 o                         
   7   5  13          4.37         10.56        18.92 o                         
   8   5  13         22.72         29.35        20.72 o                         
   9   5  13          1.58         13.39        25.45 o                         
  -8   6  13        200.63        168.75        19.08 o                         
  -7   6  13          8.28         -0.65        12.92 o                         
  -6   6  13         48.95         40.89        13.61 o                         
  -5   6  13        674.31        651.26        22.64 o                         
  -4   6  13       1194.02       1203.13        26.34 o                         
  -3   6  13         19.71         12.35        10.89 o                         
  -2   6  13          0.68          6.45         9.41 o                         
  -1   6  13       1479.22       1499.53        24.83 o                         
   0   6  13       1874.38       1743.37        23.82 o                         
   1   6  13        226.72        220.80        12.44 o                         
   2   6  13          0.84          8.90        10.31 o                         
   3   6  13        176.93        162.54        15.20 o                         
   4   6  13       1614.48       1502.01        40.84 o                         
   5   6  13        492.62        485.41        30.10 o                         
   6   6  13          0.03         -7.28        15.47 o                         
   7   6  13          5.76         -4.46        19.46 o                         
   8   6  13       1061.59       1117.83        46.13 o                         
  -7   7  13         62.37         60.94        15.15 o                         
  -6   7  13        522.44        548.27        23.27 o                         
  -5   7  13        432.46        486.91        22.00 o                         
  -4   7  13          0.39          6.76        12.49 o                         
  -3   7  13        276.29        276.19        20.22 o                         
  -2   7  13         55.01         62.75        11.97 o                         
  -1   7  13        196.03        182.93        12.74 o                         
   0   7  13         36.59         37.02        12.34 o                         
   1   7  13        219.06        211.26        15.07 o                         
   2   7  13        206.55        217.39        14.85 o                         
   3   7  13        166.46        201.65        20.55 o                         
   4   7  13        105.20        149.84        22.22 o                         
   5   7  13        580.53        591.36        28.44 o                         
   6   7  13         48.30         59.27        19.61 o                         
   7   7  13        886.13        922.30        65.35 o                         
  -6   8  13        510.40        514.35        23.97 o                         
  -5   8  13        184.82        147.34        17.15 o                         
  -4   8  13       1607.22       1599.95        34.30 o                         
  -3   8  13        226.17        245.18        18.14 o                         
  -2   8  13        217.17        213.95        16.20 o                         
  -1   8  13        449.73        422.89        20.44 o                         
   0   8  13         27.77         37.02        12.13 o                         
   1   8  13         59.92         67.35        13.16 o                         
   2   8  13        381.16        365.68        21.34 o                         
   3   8  13        264.11        246.78        29.32 o                         
   4   8  13        857.01        835.50        33.89 o                         
   5   8  13         33.26         30.37        18.57 o                         
   6   8  13         16.71         25.41        18.39 o                         
  -4   9  13        173.89        181.75        17.95 o                         
  -3   9  13         70.17         72.93        15.29 o                         
  -2   9  13         62.79         68.33        16.80 o                         
  -1   9  13       1029.30       1025.75        32.18 o                         
   0   9  13         26.22         12.02        12.37 o                         
   1   9  13        323.06        338.24        25.50 o                         
   2   9  13         77.78         71.86        18.85 o                         
   3   9  13          4.49        -16.23        16.23 o                         
   4   9  13          7.64          6.28        17.84 o                         
 -10   0  14          8.95         20.44        14.35 o                         
  -8   0  14        501.93        477.95        20.42 o                         
  -6   0  14       1731.87       1730.17        29.82 o                         
  -4   0  14       7574.16       7482.34        65.41 o                         
  -2   0  14        217.38        211.44        13.35 o                         
   0   0  14       4528.51       4745.43        45.31 o                         
   2   0  14        316.81        298.55        12.68 o                         
   4   0  14       7566.37       7590.68        75.65 o                         
   6   0  14        142.14        167.94        17.24 o                         
   8   0  14          0.02         18.28        20.38 o                         
  10   0  14        346.05        330.35        50.78 o                         
 -10   1  14        412.75        451.23        39.13 o                         
  -9   1  14       1468.49       1450.73        24.30 o                         
  -8   1  14        104.45         99.77         8.96 o                         
  -7   1  14        150.09        152.81         9.67 o                         
  -6   1  14        146.58        145.33         8.72 o                         
  -5   1  14        937.93        929.15        15.21 o                         
  -4   1  14         39.50         48.49         6.53 o                         
  -3   1  14        361.25        315.38        11.33 o                         
  -2   1  14        230.51        206.62         8.15 o                         
  -1   1  14       1385.37       1353.95        18.92 o                         
   0   1  14         67.59         56.75         6.66 o                         
   1   1  14        603.10        591.20        12.25 o                         
   2   1  14        182.51        179.65         8.28 o                         
   3   1  14       4463.46       4351.64        31.92 o                         
   4   1  14         22.15         20.46         8.08 o                         
   5   1  14       1972.97       1930.55        27.76 o                         
   6   1  14         25.00         19.75         9.72 o                         
   7   1  14        899.15        907.66        48.23 o                         
   8   1  14         37.62         37.83        14.68 o                         
   9   1  14         39.57        -10.42        18.17 o                         
  10   1  14         48.48        108.23        27.72 o                         
 -10   2  14          6.05         46.03        19.51 o                         
  -9   2  14        243.25        250.02        15.47 o                         
  -8   2  14        381.29        395.27        14.74 o                         
  -7   2  14        421.79        412.73        15.18 o                         
  -6   2  14          0.02         13.55         9.35 o                         
  -5   2  14        399.97        408.81        14.74 o                         
  -4   2  14       2265.85       2155.15        21.84 o                         
  -3   2  14          1.50         -3.99         7.80 o                         
  -2   2  14          2.12          3.45         5.64 o                         
  -1   2  14        886.37        940.91        13.54 o                         
   0   2  14         74.39         68.50         9.96 o                         
   1   2  14        734.66        735.02        13.96 o                         
   2   2  14        107.19        118.26         8.11 o                         
   3   2  14       1301.12       1316.60        19.11 o                         
   4   2  14         64.73         61.70         9.01 o                         
   5   2  14        751.91        737.88        17.92 o                         
   6   2  14          8.69          6.71        10.89 o                         
   7   2  14        141.74        174.20        19.07 o                         
   8   2  14        998.23       1051.74        34.12 o                         
   9   2  14         23.60         10.97        15.73 o                         
  10   2  14         95.88         99.40        23.04 o                         
  -9   3  14        212.95        246.77        19.35 o                         
  -8   3  14          9.70         16.11        11.81 o                         
  -7   3  14        361.02        372.17        17.55 o                         
  -6   3  14        535.70        546.52        18.06 o                         
  -5   3  14        112.27        107.52        10.03 o                         
  -4   3  14       1462.83       1406.21        22.65 o                         
  -3   3  14          2.03          6.16         7.89 o                         
  -2   3  14       4703.93       4722.84        38.55 o                         
  -1   3  14       3172.43       3110.78        29.61 o                         
   0   3  14       2178.61       2245.82        24.67 o                         
   1   3  14        665.36        691.62        19.26 o                         
   2   3  14        562.29        562.05        13.11 o                         
   3   3  14       2061.85       1982.87        22.45 o                         
   4   3  14       4517.37       4357.05        38.76 o                         
   5   3  14        234.33        251.06        13.90 o                         
   6   3  14        365.27        382.36        18.37 o                         
   7   3  14         19.04         28.42        16.75 o                         
   8   3  14        640.61        604.80        27.55 o                         
   9   3  14          0.62         -4.21        28.65 o                         
  -9   4  14          0.39        -14.10        14.10 o                         
  -8   4  14        580.68        576.19        30.04 o                         
  -7   4  14        331.36        345.99        18.44 o                         
  -6   4  14        252.91        295.05        16.26 o                         
  -5   4  14         11.43         13.46        12.05 o                         
  -4   4  14        775.41        721.37        18.27 o                         
  -3   4  14       2670.19       2684.54        31.32 o                         
  -2   4  14       1335.91       1346.67        27.92 o                         
  -1   4  14        252.61        235.69        14.26 o                         
   0   4  14        830.79        818.63        16.73 o                         
   1   4  14        188.87        202.47        11.29 o                         
   2   4  14        125.97        118.24        10.32 o                         
   3   4  14       2371.04       2435.61        34.28 o                         
   4   4  14        139.55        128.80        13.55 o                         
   5   4  14         32.43         30.19        11.44 o                         
   6   4  14        134.95        123.60        16.63 o                         
   7   4  14         93.46        110.18        19.51 o                         
   8   4  14        912.55        909.22        33.59 o                         
   9   4  14         10.32         -1.16        17.11 o                         
  -8   5  14        462.32        463.04        23.25 o                         
  -7   5  14         93.95        100.17        14.58 o                         
  -6   5  14        985.87       1027.05        32.04 o                         
  -5   5  14         85.28         84.36        12.50 o                         
  -4   5  14        392.76        359.40        17.24 o                         
  -3   5  14       1284.72       1271.37        23.30 o                         
  -2   5  14       1095.36       1107.56        21.85 o                         
  -1   5  14        670.61        661.22        16.61 o                         
   0   5  14         22.79         22.11         8.14 o                         
   1   5  14         61.25         39.74         8.48 o                         
   2   5  14         60.84         52.54        10.37 o                         
   3   5  14         43.35         40.04        13.14 o                         
   4   5  14        583.12        585.71        21.60 o                         
   5   5  14         87.10         98.38        19.90 o                         
   6   5  14        341.72        322.81        38.14 o                         
   7   5  14        261.00        342.89        29.11 o                         
   8   5  14         23.01         -6.68        20.88 o                         
  -8   6  14         74.51         74.23        17.50 o                         
  -7   6  14         73.55         89.67        15.76 o                         
  -6   6  14        640.80        659.84        29.56 o                         
  -5   6  14        508.52        566.46        24.83 o                         
  -4   6  14          1.61          3.13        11.73 o                         
  -3   6  14        534.62        538.84        19.98 o                         
  -2   6  14         95.65         87.99        14.70 o                         
  -1   6  14        586.06        597.89        19.14 o                         
   0   6  14        711.07        696.20        17.46 o                         
   1   6  14       2630.67       2547.16        35.45 o                         
   2   6  14          7.22         12.30        14.26 o                         
   3   6  14         21.77         13.28        12.51 o                         
   4   6  14        461.77        474.83        25.12 o                         
   5   6  14        110.06        119.42        19.21 o                         
   6   6  14          0.27        -15.09        15.09 o                         
   7   6  14          4.43          7.47        27.26 o                         
   8   6  14        628.88        683.05        38.69 o                         
  -7   7  14        202.50        223.26        19.24 o                         
  -6   7  14         72.27         74.00        15.31 o                         
  -5   7  14         27.29         44.76        14.33 o                         
  -4   7  14         32.05         31.81        12.99 o                         
  -3   7  14       1393.36       1327.98        46.06 o                         
  -2   7  14        196.91        209.33        15.27 o                         
  -1   7  14         48.22         52.07        10.65 o                         
   0   7  14         26.61         34.25        11.73 o                         
   1   7  14        135.65        141.72        13.92 o                         
   2   7  14        337.28        322.59        17.06 o                         
   3   7  14         35.28         10.40        15.76 o                         
   4   7  14        169.35        197.96        21.31 o                         
   5   7  14        553.24        574.18        28.94 o                         
   6   7  14        566.80        545.65        29.09 o                         
   7   7  14        381.72        342.65        31.20 o                         
  -5   8  14         43.10         48.76        15.48 o                         
  -4   8  14        172.09        177.12        17.70 o                         
  -3   8  14        333.79        304.45        22.34 o                         
  -2   8  14         24.53         16.92        12.61 o                         
  -1   8  14        507.83        527.80        24.26 o                         
   0   8  14        464.53        476.86        20.39 o                         
   1   8  14       1401.33       1448.69        30.78 o                         
   2   8  14          0.75         -9.50        16.22 o                         
   3   8  14        161.89        129.70        19.68 o                         
   4   8  14         82.65         95.84        30.08 o                         
   5   8  14        124.37        100.52        21.15 o                         
  -4   9  14          4.29          5.58        18.38 o                         
  -3   9  14         12.31          2.92        15.83 o                         
  -2   9  14        416.52        393.98        23.56 o                         
  -1   9  14        528.68        482.46        36.97 o                         
   0   9  14          0.50         -4.70        12.61 o                         
   1   9  14        116.86        133.71        18.75 o                         
   2   9  14         16.91         34.40        38.36 o                         
   3   9  14        285.51        279.84        24.50 o                         
  -9   0  15          2.40         12.19        12.35 o                         
  -7   0  15       2148.72       2124.93        35.19 o                         
  -5   0  15        855.37        845.66        27.08 o                         
  -3   0  15        616.77        615.33        18.65 o                         
  -1   0  15        122.22        129.31        17.81 o                         
   1   0  15       3428.48       3410.30        37.42 o                         
   3   0  15        467.95        421.34        17.62 o                         
   5   0  15        131.02        133.98        16.86 o                         
   7   0  15         18.54         42.11        15.57 o                         
   9   0  15       1944.37       2060.15        91.67 o                         
 -10   1  15        359.11        352.07        24.01 o                         
  -9   1  15          5.48         -1.47         9.77 o                         
  -8   1  15          0.26          6.78         8.50 o                         
  -7   1  15        599.05        596.83        15.50 o                         
  -6   1  15       1188.14       1140.76        17.61 o                         
  -5   1  15        452.16        430.08        11.97 o                         
  -4   1  15        463.66        442.43        12.04 o                         
  -3   1  15        481.82        457.70        13.11 o                         
  -2   1  15       4805.50       4774.17        33.69 o                         
  -1   1  15        426.55        427.59        13.20 o                         
   0   1  15         91.46         94.60         7.53 o                         
   1   1  15        777.32        808.53        14.25 o                         
   2   1  15        706.42        725.16        16.75 o                         
   3   1  15        272.25        275.83         9.97 o                         
   4   1  15       1965.45       1904.05        24.88 o                         
   5   1  15        377.15        396.93        15.73 o                         
   6   1  15       2456.06       2519.36        33.54 o                         
   7   1  15         62.46         69.69        13.30 o                         
   8   1  15          5.16         26.33        16.61 o                         
   9   1  15          4.72         36.82        22.72 o                         
  -9   2  15        271.69        252.16        15.95 o                         
  -8   2  15          3.95          1.58         9.36 o                         
  -7   2  15        790.72        749.75        20.93 o                         
  -6   2  15          1.94          4.00        10.82 o                         
  -5   2  15       1036.54        986.67        18.58 o                         
  -4   2  15          4.61         14.00         7.64 o                         
  -3   2  15        895.74        870.02        16.47 o                         
  -2   2  15         29.92         25.55         6.79 o                         
  -1   2  15        531.32        533.93        11.68 o                         
   0   2  15       2863.43       2715.76        27.23 o                         
   1   2  15       1923.88       1994.38        22.13 o                         
   2   2  15       2060.82       2090.57        23.74 o                         
   3   2  15         44.45         47.17         7.74 o                         
   4   2  15        637.86        562.90        16.28 o                         
   5   2  15       1859.23       1752.34        27.74 o                         
   6   2  15          9.47          1.14        10.73 o                         
   7   2  15         76.81        110.07        13.87 o                         
   8   2  15        145.33        126.59        18.33 o                         
   9   2  15        401.36        346.33        24.27 o                         
  -9   3  15        467.71        443.50        23.26 o                         
  -8   3  15          9.20         13.99        12.07 o                         
  -7   3  15          4.22         -5.93        10.67 o                         
  -6   3  15        203.45        227.37        13.99 o                         
  -5   3  15         82.64         73.28         9.93 o                         
  -4   3  15        540.11        540.80        20.27 o                         
  -3   3  15       1163.81       1114.87        20.78 o                         
  -2   3  15        352.59        345.80        15.22 o                         
  -1   3  15       5638.02       5583.32        43.38 o                         
   0   3  15        513.59        475.91        17.82 o                         
   1   3  15         24.49         33.36         8.75 o                         
   2   3  15          4.57          0.09         8.58 o                         
   3   3  15        359.25        349.20        11.92 o                         
   4   3  15          0.08          0.64         8.30 o                         
   5   3  15        614.54        631.86        20.99 o                         
   6   3  15         40.86         38.77        11.71 o                         
   7   3  15          5.92         -5.12        15.95 o                         
   8   3  15        152.10        167.86        19.58 o                         
   9   3  15        133.12        128.76        19.77 o                         
  -9   4  15          6.98         -8.81        14.51 o                         
  -8   4  15         97.67         84.54        15.17 o                         
  -7   4  15         52.96         54.26        13.14 o                         
  -6   4  15         70.51         91.61        15.25 o                         
  -5   4  15        266.14        239.12        14.94 o                         
  -4   4  15          1.79         -1.98         9.08 o                         
  -3   4  15         62.80         55.87         9.63 o                         
  -2   4  15          2.32          9.92         8.26 o                         
  -1   4  15        859.52        822.66        17.73 o                         
   0   4  15       4611.92       4580.09        38.94 o                         
   1   4  15         88.66         90.86        10.00 o                         
   2   4  15        760.76        766.52        18.32 o                         
   3   4  15        365.59        366.06        15.01 o                         
   4   4  15        305.91        332.42        17.94 o                         
   5   4  15        225.76        222.65        16.27 o                         
   6   4  15          1.63         -2.65        17.61 o                         
   7   4  15         38.17         15.55        18.75 o                         
   8   4  15        638.73        682.12        45.29 o                         
   9   4  15         32.29         15.09        22.17 o                         
  -8   5  15        520.00        520.55        23.46 o                         
  -7   5  15         61.53         67.76        14.63 o                         
  -6   5  15        165.06        203.55        17.61 o                         
  -5   5  15         40.22         38.88        15.88 o                         
  -4   5  15        672.49        639.31        21.14 o                         
  -3   5  15       1493.00       1477.28        25.28 o                         
  -2   5  15         79.60         72.58         9.91 o                         
  -1   5  15       2350.51       2294.01        27.95 o                         
   0   5  15        906.04        894.30        18.73 o                         
   1   5  15       1696.61       1575.68        25.26 o                         
   2   5  15        317.80        305.54        15.78 o                         
   3   5  15       1965.82       1948.64        57.57 o                         
   4   5  15        134.24        140.65        14.92 o                         
   5   5  15         44.36         47.35        15.75 o                         
   6   5  15        584.73        584.61        32.60 o                         
   7   5  15          7.90          6.26        20.29 o                         
   8   5  15         10.35          6.32        30.22 o                         
  -7   6  15        464.77        492.59        23.13 o                         
  -6   6  15          4.17          8.25        13.30 o                         
  -5   6  15        246.13        234.74        18.71 o                         
  -4   6  15       1506.55       1502.99        30.76 o                         
  -3   6  15         14.04         -5.39        11.36 o                         
  -2   6  15       1587.23       1547.21        26.53 o                         
  -1   6  15        104.10        121.72        12.12 o                         
   0   6  15         56.61         68.68         9.97 o                         
   1   6  15        101.04         87.06        13.91 o                         
   2   6  15         85.76        102.37        12.99 o                         
   3   6  15       1233.51       1257.08        30.62 o                         
   4   6  15          8.50          3.57        15.97 o                         
   5   6  15        159.49        178.53        19.82 o                         
   6   6  15          0.54         17.83        18.44 o                         
   7   6  15        247.27        250.59        28.13 o                         
  -6   7  15        103.00        111.47        20.89 o                         
  -5   7  15          1.03         10.05        13.26 o                         
  -4   7  15        412.08        420.81        25.26 o                         
  -3   7  15        341.26        337.49        18.54 o                         
  -2   7  15        313.28        349.28        18.21 o                         
  -1   7  15          0.15          2.64         9.47 o                         
   0   7  15        460.09        473.58        20.11 o                         
   1   7  15        461.73        457.66        19.53 o                         
   2   7  15        200.70        205.54        15.94 o                         
   3   7  15       1064.92       1083.50        36.42 o                         
   4   7  15         25.73         25.11        18.18 o                         
   5   7  15        281.07        328.87        30.44 o                         
   6   7  15        576.57        610.34        30.73 o                         
  -5   8  15         20.93         42.03        15.40 o                         
  -4   8  15        933.75       1008.36        30.16 o                         
  -3   8  15         41.51         68.06        14.36 o                         
  -2   8  15        154.79        192.83        18.34 o                         
  -1   8  15         85.90        122.67        16.89 o                         
   0   8  15         84.46         56.13        13.46 o                         
   1   8  15        361.09        374.67        20.81 o                         
   2   8  15         50.80         72.25        19.03 o                         
   3   8  15        159.82        154.86        21.45 o                         
   4   8  15         18.70         14.76        23.11 o                         
   5   8  15        286.82        302.42        25.97 o                         
  -3   9  15          0.02         14.80        16.26 o                         
  -2   9  15        460.11        462.44        25.43 o                         
  -1   9  15        122.11        132.37        18.45 o                         
   0   9  15          2.83         29.85        16.71 o                         
   1   9  15        297.71        295.16        22.24 o                         
   2   9  15         23.22         28.17        23.65 o                         
   3   9  15        545.47        604.81        48.83 o                         
  -8   0  16        177.08        155.88        17.34 o                         
  -6   0  16       3527.78       3351.24        56.27 o                         
  -4   0  16        835.58        841.80        21.28 o                         
  -2   0  16       1638.58       1688.36        30.17 o                         
   0   0  16       1706.65       1747.10        27.42 o                         
   2   0  16       1754.91       1741.37        26.86 o                         
   4   0  16        904.76        971.94        30.25 o                         
   6   0  16        501.69        478.81        33.90 o                         
   8   0  16        276.47        329.31        30.99 o                         
  -9   1  16         59.29         65.11        11.64 o                         
  -8   1  16          5.89         13.71         9.45 o                         
  -7   1  16         74.46         71.26        10.01 o                         
  -6   1  16         89.90         91.75         8.64 o                         
  -5   1  16       1305.79       1295.38        18.18 o                         
  -4   1  16        450.71        446.97        12.32 o                         
  -3   1  16        287.54        293.51        10.90 o                         
  -2   1  16        264.84        263.52        10.02 o                         
  -1   1  16       1352.20       1397.88        18.41 o                         
   0   1  16         17.57         28.76         6.91 o                         
   1   1  16        331.39        333.70        10.80 o                         
   2   1  16        331.36        328.45        11.80 o                         
   3   1  16       1811.73       1802.86        20.62 o                         
   4   1  16        424.82        409.13        14.24 o                         
   5   1  16          4.45         23.57        10.30 o                         
   6   1  16        573.65        569.42        19.09 o                         
   7   1  16        770.95        800.49        25.57 o                         
   8   1  16        144.46        176.94        22.51 o                         
   9   1  16        172.93        171.13        24.02 o                         
  -9   2  16          2.13         -1.59        10.60 o                         
  -8   2  16          2.23         11.96        11.39 o                         
  -7   2  16         43.53         38.99        10.33 o                         
  -6   2  16        321.85        324.31        14.51 o                         
  -5   2  16        709.00        731.00        17.22 o                         
  -4   2  16        845.53        825.34        17.61 o                         
  -3   2  16         70.07         72.29         8.56 o                         
  -2   2  16       1349.40       1336.51        19.51 o                         
  -1   2  16        134.92        151.15         9.49 o                         
   0   2  16       2644.97       2516.12        28.83 o                         
   1   2  16        770.58        735.85        15.09 o                         
   2   2  16          4.25          0.62         6.94 o                         
   3   2  16        580.47        562.93        13.32 o                         
   4   2  16        950.90        968.30        19.87 o                         
   5   2  16       1098.70       1097.33        23.54 o                         
   6   2  16          0.28         16.40        11.75 o                         
   7   2  16        127.45        126.37        14.85 o                         
   8   2  16         53.63         56.35        16.78 o                         
   9   2  16        257.15        302.72        23.13 o                         
  -9   3  16        828.60        740.65        25.63 o                         
  -8   3  16          3.98          8.05        12.15 o                         
  -7   3  16        100.42         99.51        13.38 o                         
  -6   3  16        148.06        168.62        13.42 o                         
  -5   3  16        277.32        280.80        13.92 o                         
  -4   3  16        534.05        538.02        16.20 o                         
  -3   3  16         91.77         83.84         9.59 o                         
  -2   3  16        514.01        487.64        14.62 o                         
  -1   3  16         67.13         81.27         9.12 o                         
   0   3  16         96.78         92.67        10.23 o                         
   1   3  16        700.27        695.62        17.99 o                         
   2   3  16         17.10         16.22         8.82 o                         
   3   3  16        782.98        828.31        20.92 o                         
   4   3  16        317.83        320.83        15.32 o                         
   5   3  16        172.23        137.02        15.85 o                         
   6   3  16        635.33        666.10        37.32 o                         
   7   3  16        491.84        465.07        24.75 o                         
   8   3  16        330.62        329.58        25.21 o                         
   9   3  16          6.83        -12.16        16.68 o                         
  -8   4  16         43.88         51.20        14.15 o                         
  -7   4  16       1196.98       1201.83        32.69 o                         
  -6   4  16         15.67          1.47        11.61 o                         
  -5   4  16        927.77        918.49        31.11 o                         
  -4   4  16         17.53         11.39        10.34 o                         
  -3   4  16       1181.78       1205.01        22.53 o                         
  -2   4  16        105.59        105.13        10.33 o                         
  -1   4  16         91.61        100.08         9.99 o                         
   0   4  16       1749.11       1667.50        23.70 o                         
   1   4  16       1517.00       1536.84        26.87 o                         
   2   4  16        737.90        706.99        18.48 o                         
   3   4  16         58.76         35.34        12.64 o                         
   4   4  16          1.40          7.40        11.85 o                         
   5   4  16       2082.09       2183.18        38.15 o                         
   6   4  16         11.91         -9.19        16.98 o                         
   7   4  16         64.90         87.85        34.85 o                         
   8   4  16          0.41        -19.91        19.91 o                         
  -8   5  16          3.21         11.07        13.96 o                         
  -7   5  16         24.24         22.79        13.61 o                         
  -6   5  16         41.54         39.82        14.71 o                         
  -5   5  16         75.89         78.26        13.37 o                         
  -4   5  16         35.16         41.66        12.67 o                         
  -3   5  16         68.31         61.81        11.08 o                         
  -2   5  16        391.14        387.73        16.13 o                         
  -1   5  16        784.46        812.27        19.14 o                         
   0   5  16        914.17        905.37        19.39 o                         
   1   5  16          9.80         21.40         9.86 o                         
   2   5  16        406.78        376.13        17.11 o                         
   3   5  16        271.24        261.54        17.64 o                         
   4   5  16        550.23        512.63        21.86 o                         
   5   5  16        995.51       1060.28        47.78 o                         
   6   5  16        160.66        185.83        24.41 o                         
   7   5  16        643.43        686.51        36.62 o                         
   8   5  16        137.26        167.63        26.33 o                         
  -7   6  16       1882.22       1887.67        38.62 o                         
  -6   6  16        803.28        825.78        40.61 o                         
  -5   6  16         16.72         16.18        14.75 o                         
  -4   6  16         17.79          7.12        12.29 o                         
  -3   6  16         11.97         10.32        12.42 o                         
  -2   6  16         32.59         38.30        10.03 o                         
  -1   6  16         14.53         23.12         9.49 o                         
   0   6  16        112.52        128.13        11.09 o                         
   1   6  16        579.70        573.20        32.47 o                         
   2   6  16        378.72        373.95        18.18 o                         
   3   6  16        576.64        529.48        22.65 o                         
   4   6  16        144.90        158.19        19.99 o                         
   5   6  16       1210.99       1278.80        38.66 o                         
   6   6  16         14.40         26.24        24.53 o                         
   7   6  16         39.05         72.13        23.35 o                         
  -6   7  16         39.01         39.21        15.29 o                         
  -5   7  16        287.70        263.56        19.47 o                         
  -4   7  16         23.67         42.97        16.37 o                         
  -3   7  16         27.18         28.82        13.18 o                         
  -2   7  16       1510.10       1520.48        28.74 o                         
  -1   7  16        147.76        160.12        12.38 o                         
   0   7  16        403.05        419.67        20.13 o                         
   1   7  16        317.53        337.75        18.52 o                         
   2   7  16        577.11        523.25        23.33 o                         
   3   7  16        129.43        127.61        20.17 o                         
   4   7  16        128.40        104.94        24.39 o                         
   5   7  16        163.21        181.20        27.70 o                         
   6   7  16        115.81         95.57        25.00 o                         
  -5   8  16        867.39        836.37        50.64 o                         
  -4   8  16         94.04        125.12        16.72 o                         
  -3   8  16        118.63         91.50        15.73 o                         
  -2   8  16         83.00        113.60        17.36 o                         
  -1   8  16         50.18         77.83        15.81 o                         
   0   8  16        517.46        533.71        33.73 o                         
   1   8  16         22.85         41.57        13.22 o                         
   2   8  16        257.37        307.92        26.83 o                         
   3   8  16          0.42          0.30        21.24 o                         
   4   8  16          4.22         -8.82        18.24 o                         
  -2   9  16        708.39        725.97        30.21 o                         
  -1   9  16          2.23         -5.35        16.35 o                         
   0   9  16        184.72        175.41        16.88 o                         
   1   9  16         15.24         51.94        22.56 o                         
   2   9  16        105.25         80.58        20.61 o                         
  -9   0  17        318.15        275.98        21.84 o                         
  -7   0  17        124.07        142.15        14.79 o                         
  -5   0  17        488.57        503.53        19.53 o                         
  -3   0  17        286.14        289.55        16.99 o                         
  -1   0  17        694.90        675.79        20.29 o                         
   1   0  17         23.20         17.92         9.66 o                         
   3   0  17          0.49         10.51        11.12 o                         
   5   0  17        682.30        705.65        30.02 o                         
   7   0  17         59.64         82.28        17.62 o                         
   9   0  17        519.79        557.23        58.70 o                         
  -9   1  17        686.48        669.25        21.01 o                         
  -8   1  17        139.08        145.25        11.90 o                         
  -7   1  17        886.29        850.04        19.93 o                         
  -6   1  17         17.07         20.22         8.30 o                         
  -5   1  17         61.05         63.88         9.19 o                         
  -4   1  17        873.87        820.94        16.41 o                         
  -3   1  17         12.10         19.38         7.34 o                         
  -2   1  17       1913.60       1919.41        22.55 o                         
  -1   1  17        182.23        172.23         9.58 o                         
   0   1  17       3447.52       3515.72        30.10 o                         
   1   1  17        841.87        859.22        14.92 o                         
   2   1  17        845.31        783.98        18.31 o                         
   3   1  17          6.14         -0.46         7.04 o                         
   4   1  17         25.37         19.61        10.68 o                         
   5   1  17         68.12         66.90        11.34 o                         
   6   1  17         10.42         14.49        10.45 o                         
   7   1  17       1418.94       1393.48        31.84 o                         
   8   1  17        907.32        908.16        29.69 o                         
   9   1  17          0.23         -2.52        18.75 o                         
  -9   2  17          2.03         -4.21        10.66 o                         
  -8   2  17        107.21        114.74        12.46 o                         
  -7   2  17        481.41        499.77        17.85 o                         
  -6   2  17        511.26        524.50        23.92 o                         
  -5   2  17         29.69         25.07         8.85 o                         
  -4   2  17       1322.31       1296.72        21.14 o                         
  -3   2  17        339.62        341.43        12.71 o                         
  -2   2  17        730.94        770.15        16.84 o                         
  -1   2  17        892.14        884.25        18.05 o                         
   0   2  17          9.05          5.31         8.76 o                         
   1   2  17        147.87        152.36        11.66 o                         
   2   2  17        317.26        321.74        11.94 o                         
   3   2  17       2241.28       2176.53        26.18 o                         
   4   2  17       1812.35       1790.82        25.80 o                         
   5   2  17        881.28        942.49        29.34 o                         
   6   2  17        387.05        405.04        19.73 o                         
   7   2  17        136.18        137.41        16.99 o                         
   8   2  17          1.32         13.33        15.68 o                         
   9   2  17        225.12        295.97        25.93 o                         
  -9   3  17       1282.97       1344.37        45.82 o                         
  -8   3  17          7.53         20.83        12.63 o                         
  -7   3  17        587.75        575.73        22.30 o                         
  -6   3  17        330.03        332.04        19.85 o                         
  -5   3  17        203.60        223.63        14.17 o                         
  -4   3  17        283.21        302.05        13.39 o                         
  -3   3  17        372.39        370.59        14.26 o                         
  -2   3  17         13.43          3.48         8.57 o                         
  -1   3  17          2.31         11.00         8.60 o                         
   0   3  17         89.68         76.45        10.36 o                         
   1   3  17        151.62        164.20        11.66 o                         
   2   3  17         34.19         37.30         9.54 o                         
   3   3  17        702.74        653.68        20.21 o                         
   4   3  17          4.39          3.43        13.91 o                         
   5   3  17         85.46         76.21        15.40 o                         
   6   3  17         83.05         85.12        16.32 o                         
   7   3  17       1456.60       1495.28        45.86 o                         
   8   3  17        245.26        199.97        25.28 o                         
  -8   4  17         56.59         38.33        14.31 o                         
  -7   4  17        289.26        258.76        19.58 o                         
  -6   4  17        283.80        285.87        17.27 o                         
  -5   4  17          6.86         -3.49        11.50 o                         
  -4   4  17        573.62        544.65        18.29 o                         
  -3   4  17        511.06        507.34        19.91 o                         
  -2   4  17         10.44          4.86         8.94 o                         
  -1   4  17        988.76        982.85        20.36 o                         
   0   4  17         28.22          7.21        12.94 o                         
   1   4  17       1072.85       1041.23        23.18 o                         
   2   4  17         27.22         18.81         9.59 o                         
   3   4  17        240.56        226.87        16.70 o                         
   4   4  17         78.55         90.98        14.09 o                         
   5   4  17        693.99        756.70        33.60 o                         
   6   4  17          1.79          1.62        18.75 o                         
   7   4  17         17.48         24.97        20.70 o                         
   8   4  17         35.95         44.78        22.68 o                         
  -7   5  17        348.24        354.08        20.10 o                         
  -6   5  17        131.09        121.12        17.19 o                         
  -5   5  17        597.66        666.19        31.19 o                         
  -4   5  17          6.67          4.23        12.16 o                         
  -3   5  17         28.40         35.35        10.22 o                         
  -2   5  17          8.08          6.58         9.30 o                         
  -1   5  17        432.01        430.18        15.47 o                         
   0   5  17       1023.66       1000.76        20.83 o                         
   1   5  17          1.25         11.31        11.41 o                         
   2   5  17        717.05        696.99        29.54 o                         
   3   5  17       1277.69       1250.98        37.72 o                         
   4   5  17        482.70        473.34        21.75 o                         
   5   5  17         42.57         50.11        16.84 o                         
   6   5  17         16.68         13.34        19.91 o                         
   7   5  17       1866.52       1957.56        55.11 o                         
  -7   6  17        567.36        538.40        24.72 o                         
  -6   6  17        677.26        641.86        25.07 o                         
  -5   6  17        108.37        125.25        18.53 o                         
  -4   6  17        108.66        101.95        15.00 o                         
  -3   6  17        284.53        311.03        16.65 o                         
  -2   6  17         59.46         46.91        12.22 o                         
  -1   6  17          9.94          0.78         9.38 o                         
   0   6  17        115.68        121.04        11.65 o                         
   1   6  17        151.72        169.88        15.20 o                         
   2   6  17          2.37         -1.24        13.48 o                         
   3   6  17        412.89        406.99        21.14 o                         
   4   6  17        425.16        412.61        25.63 o                         
   5   6  17        232.82        220.63        22.09 o                         
   6   6  17         74.07         75.16        24.33 o                         
   7   6  17          1.59          2.63        22.03 o                         
  -6   7  17        171.45        228.08        39.41 o                         
  -5   7  17       1796.54       1873.37        38.45 o                         
  -4   7  17        369.90        344.61        22.06 o                         
  -3   7  17        209.55        225.17        24.97 o                         
  -2   7  17          2.70         30.16        11.81 o                         
  -1   7  17          2.63         11.54        11.06 o                         
   0   7  17        142.48        195.30        16.04 o                         
   1   7  17          1.47          9.85        12.53 o                         
   2   7  17        389.67        389.07        21.67 o                         
   3   7  17       1751.28       1807.25        44.44 o                         
   4   7  17         21.41         17.11        18.06 o                         
   5   7  17        244.87        194.13        22.54 o                         
  -4   8  17         72.04         36.66        15.14 o                         
  -3   8  17        152.41        132.63        18.64 o                         
  -2   8  17        466.02        462.90        26.87 o                         
  -1   8  17         80.98         75.88        16.85 o                         
   0   8  17        176.15        198.05        18.31 o                         
   1   8  17         81.75         89.57        18.02 o                         
   2   8  17        414.93        405.96        27.07 o                         
   3   8  17         11.36         28.95        18.78 o                         
   4   8  17        578.73        555.81        36.53 o                         
   0   9  17        242.67        325.80        44.85 o                         
  -8   0  18        384.85        343.08        23.78 o                         
  -6   0  18        664.65        669.77        23.19 o                         
  -4   0  18       1226.61       1172.93        33.03 o                         
  -2   0  18         43.03         50.83        11.49 o                         
   0   0  18         34.30         28.62        12.10 o                         
   2   0  18       6752.96       6669.64        61.99 o                         
   4   0  18       1331.14       1186.59        35.32 o                         
   6   0  18       2447.91       2356.47        68.12 o                         
   8   0  18        297.61        322.87        31.88 o                         
  -9   1  18        178.62        174.31        14.13 o                         
  -8   1  18         19.85         23.79        10.13 o                         
  -7   1  18          1.63         -3.78         9.43 o                         
  -6   1  18         34.71         29.52         9.31 o                         
  -5   1  18       2772.95       2751.20        30.59 o                         
  -4   1  18       1675.21       1678.11        23.43 o                         
  -3   1  18        556.05        520.21        19.43 o                         
  -2   1  18        657.86        696.99        17.27 o                         
  -1   1  18        350.90        313.43        11.55 o                         
   0   1  18        141.64        158.64         9.45 o                         
   1   1  18        198.70        177.68         9.37 o                         
   2   1  18        462.78        460.99        13.16 o                         
   3   1  18        325.81        335.63        11.98 o                         
   4   1  18       1886.62       1815.70        29.29 o                         
   5   1  18        147.81        148.09        13.24 o                         
   6   1  18        207.21        215.23        14.67 o                         
   7   1  18        307.08        326.68        19.28 o                         
   8   1  18        220.42        250.12        19.70 o                         
   9   1  18         90.67        103.82        22.49 o                         
  -8   2  18         19.34         15.58        10.99 o                         
  -7   2  18        522.58        559.67        19.08 o                         
  -6   2  18          7.14         -1.63         9.96 o                         
  -5   2  18        857.59        818.92        19.11 o                         
  -4   2  18        232.59        215.98        12.07 o                         
  -3   2  18        550.12        539.79        21.00 o                         
  -2   2  18        329.22        323.58        12.70 o                         
  -1   2  18         99.17        112.30        10.19 o                         
   0   2  18       1313.78       1320.05        24.94 o                         
   1   2  18         65.48         74.41        10.15 o                         
   2   2  18       2375.18       2319.17        29.32 o                         
   3   2  18        623.35        619.02        16.85 o                         
   4   2  18         65.56         57.32        10.39 o                         
   5   2  18         10.38          1.74        10.72 o                         
   6   2  18        706.19        704.30        24.73 o                         
   7   2  18          7.79         24.86        13.01 o                         
   8   2  18          7.07         24.44        21.80 o                         
  -8   3  18        532.55        514.25        22.87 o                         
  -7   3  18         17.08         15.01        11.36 o                         
  -6   3  18          0.12         12.51        10.59 o                         
  -5   3  18       1710.61       1657.68        28.83 o                         
  -4   3  18         94.85        112.35        11.52 o                         
  -3   3  18        565.18        608.53        17.70 o                         
  -2   3  18        964.67        932.78        20.04 o                         
  -1   3  18        342.97        311.05        13.32 o                         
   0   3  18        251.42        210.74        12.83 o                         
   1   3  18        425.66        400.76        15.51 o                         
   2   3  18       2452.03       2515.19        31.37 o                         
   3   3  18          3.60        -10.39        10.39 o                         
   4   3  18        197.33        181.58        15.90 o                         
   5   3  18          9.80         13.95        14.12 o                         
   6   3  18        196.12        189.93        19.11 o                         
   7   3  18        654.57        711.37        61.91 o                         
   8   3  18         13.28         22.70        34.29 o                         
  -8   4  18        102.32         95.19        15.91 o                         
  -7   4  18       1101.19       1116.42        33.62 o                         
  -6   4  18        157.37        171.85        14.31 o                         
  -5   4  18        956.77        924.04        24.42 o                         
  -4   4  18         89.19        113.33        12.55 o                         
  -3   4  18       2274.94       2245.52        29.76 o                         
  -2   4  18       1284.36       1303.49        23.32 o                         
  -1   4  18        889.12        845.09        19.87 o                         
   0   4  18        421.73        425.40        16.67 o                         
   1   4  18         41.62         38.71        10.52 o                         
   2   4  18         51.33         37.09        10.37 o                         
   3   4  18        539.53        543.97        22.44 o                         
   4   4  18         25.64         33.77        13.22 o                         
   5   4  18        162.41        168.27        18.75 o                         
   6   4  18         25.56         24.78        19.64 o                         
   7   4  18        488.71        535.96        33.45 o                         
   8   4  18        305.10        263.80        28.04 o                         
  -7   5  18        699.26        716.48        26.75 o                         
  -6   5  18          7.00          4.18        14.87 o                         
  -5   5  18          0.23        -11.05        13.96 o                         
  -4   5  18        379.02        360.78        17.78 o                         
  -3   5  18         37.07         27.00        10.76 o                         
  -2   5  18        268.36        295.91        14.36 o                         
  -1   5  18       1654.61       1676.97        26.29 o                         
   0   5  18        348.22        365.55        16.98 o                         
   1   5  18        507.78        510.17        18.03 o                         
   2   5  18        306.27        355.25        17.87 o                         
   3   5  18         64.73         45.28        16.84 o                         
   4   5  18        187.46        219.91        17.99 o                         
   5   5  18          8.98         32.70        17.09 o                         
   6   5  18         32.16          5.69        20.29 o                         
   7   5  18        668.47        682.28        37.55 o                         
  -6   6  18         87.17         89.75        17.70 o                         
  -5   6  18        577.67        555.49        40.21 o                         
  -4   6  18        609.71        593.30        28.74 o                         
  -3   6  18        305.88        307.03        17.01 o                         
  -2   6  18        118.10        103.44        12.14 o                         
  -1   6  18          3.66          2.64        10.72 o                         
   0   6  18         57.68         70.10        10.99 o                         
   1   6  18        375.42        384.47        19.22 o                         
   2   6  18        312.41        282.84        19.92 o                         
   3   6  18         11.97          9.81        13.84 o                         
   4   6  18        631.36        638.00        30.65 o                         
   5   6  18        401.94        411.40        26.73 o                         
   6   6  18        277.99        316.60        34.16 o                         
  -5   7  18         58.67         52.29        16.47 o                         
  -4   7  18         90.92         75.68        17.31 o                         
  -3   7  18          4.89         -0.96        12.21 o                         
  -2   7  18        662.78        636.92        26.88 o                         
  -1   7  18        285.80        309.64        16.98 o                         
   0   7  18       1352.52       1317.42        30.99 o                         
   1   7  18         68.73         69.77        16.59 o                         
   2   7  18         28.99         25.45        16.06 o                         
   3   7  18        561.74        542.85        40.27 o                         
   4   7  18        135.68        140.53        22.08 o                         
   5   7  18         19.00          2.92        18.69 o                         
  -3   8  18        559.59        528.38        25.09 o                         
  -2   8  18         37.89         25.12        17.47 o                         
  -1   8  18        249.46        279.80        21.41 o                         
   0   8  18         25.60         66.65        16.36 o                         
   1   8  18        219.58        221.69        19.84 o                         
   2   8  18        400.62        409.74        27.75 o                         
   3   8  18       1018.07       1025.52        39.56 o                         
  -7   0  19        227.86        275.52        19.14 o                         
  -5   0  19        297.71        277.58        18.31 o                         
  -3   0  19       3889.78       3828.12        46.83 o                         
  -1   0  19        246.73        259.17        15.69 o                         
   1   0  19       1782.19       1797.46        30.63 o                         
   3   0  19        181.82        142.71        16.66 o                         
   5   0  19       1474.95       1501.53        59.06 o                         
   7   0  19         46.67         72.80        18.59 o                         
  -8   1  19        329.38        355.94        17.26 o                         
  -7   1  19        168.43        154.93        13.30 o                         
  -6   1  19        434.29        420.44        15.55 o                         
  -5   1  19          0.67          1.18         8.92 o                         
  -4   1  19        238.48        229.66        12.25 o                         
  -3   1  19         58.65         59.86        10.23 o                         
  -2   1  19        458.02        444.82        15.05 o                         
  -1   1  19       1015.77        987.90        20.96 o                         
   0   1  19       1113.48       1061.24        20.02 o                         
   1   1  19        725.78        740.66        15.63 o                         
   2   1  19        592.58        566.58        14.93 o                         
   3   1  19        253.19        269.57        13.79 o                         
   4   1  19        259.84        271.46        21.00 o                         
   5   1  19         29.91         12.97        11.09 o                         
   6   1  19        224.02        229.42        16.08 o                         
   7   1  19          6.46         44.02        14.99 o                         
   8   1  19       1137.09       1193.17        38.28 o                         
  -8   2  19        119.78        121.52        13.58 o                         
  -7   2  19        706.70        743.93        26.36 o                         
  -6   2  19        326.08        306.14        15.69 o                         
  -5   2  19          0.26         -5.23         9.12 o                         
  -4   2  19         12.07         24.43         9.08 o                         
  -3   2  19       3365.25       3352.02        34.46 o                         
  -2   2  19       1329.75       1368.94        23.34 o                         
  -1   2  19         42.49         34.01         9.42 o                         
   0   2  19        123.63        109.77        11.71 o                         
   1   2  19         17.64         21.28         9.87 o                         
   2   2  19         91.87         77.17        10.89 o                         
   3   2  19          2.17         -4.15        10.86 o                         
   4   2  19        566.48        592.08        20.17 o                         
   5   2  19       1239.84       1357.99        35.28 o                         
   6   2  19         31.86         42.97        15.69 o                         
   7   2  19          2.79         32.49        15.33 o                         
   8   2  19         88.94        147.45        30.09 o                         
  -8   3  19         18.12         27.27        14.22 o                         
  -7   3  19         30.12         48.05        12.78 o                         
  -6   3  19          9.22         12.46        11.60 o                         
  -5   3  19         72.64         72.10        12.53 o                         
  -4   3  19        140.13        163.62        12.45 o                         
  -3   3  19         34.79         41.70         9.93 o                         
  -2   3  19         31.96         33.02         9.87 o                         
  -1   3  19       3337.98       3303.66        37.41 o                         
   0   3  19        472.20        475.48        17.30 o                         
   1   3  19        956.48       1006.67        22.68 o                         
   2   3  19        656.40        617.23        18.67 o                         
   3   3  19         56.38         40.55        12.01 o                         
   4   3  19        468.47        467.48        21.58 o                         
   5   3  19         19.45          8.51        14.72 o                         
   6   3  19         28.59         56.85        31.64 o                         
   7   3  19          2.75         30.17        19.92 o                         
   8   3  19         38.74         10.33        19.92 o                         
  -7   4  19        285.33        297.38        19.57 o                         
  -6   4  19          6.21         23.45        12.36 o                         
  -5   4  19        182.13        174.65        15.57 o                         
  -4   4  19        322.30        339.67        17.17 o                         
  -3   4  19        275.36        305.67        17.22 o                         
  -2   4  19       2727.73       2699.74        32.85 o                         
  -1   4  19         95.55         92.69        11.06 o                         
   0   4  19          0.68         15.75        10.52 o                         
   1   4  19         51.88         59.67        11.23 o                         
   2   4  19        115.44        107.18        12.00 o                         
   3   4  19         37.88         40.06        13.53 o                         
   4   4  19        769.82        800.04        31.71 o                         
   5   4  19          0.43         24.61        15.46 o                         
   6   4  19          0.16        -14.79        19.66 o                         
   7   4  19          0.60          4.72        20.31 o                         
  -7   5  19          0.01        -13.48        13.48 o                         
  -6   5  19         26.56         28.85        14.15 o                         
  -5   5  19        256.28        265.34        17.29 o                         
  -4   5  19         17.39         18.55        12.12 o                         
  -3   5  19        556.40        571.59        25.53 o                         
  -2   5  19        322.84        328.61        15.13 o                         
  -1   5  19        866.15        923.72        21.89 o                         
   0   5  19        917.09        935.53        23.77 o                         
   1   5  19        584.25        580.95        23.00 o                         
   2   5  19        523.39        516.65        23.20 o                         
   3   5  19         12.82          8.92        14.47 o                         
   4   5  19        165.09        160.29        17.41 o                         
   5   5  19        202.36        221.58        26.01 o                         
   6   5  19        173.18        184.08        29.52 o                         
   7   5  19         88.37        169.04        75.29 o                         
  -6   6  19          1.29         18.56        16.40 o                         
  -5   6  19        634.68        646.77        30.26 o                         
  -4   6  19         83.52         99.07        14.33 o                         
  -3   6  19        329.21        326.39        18.07 o                         
  -2   6  19        283.17        298.20        16.98 o                         
  -1   6  19         99.23        109.82        12.41 o                         
   0   6  19         62.71         57.64        11.35 o                         
   1   6  19         56.77         54.09        15.19 o                         
   2   6  19        816.29        774.96        28.28 o                         
   3   6  19          3.92         14.08        14.67 o                         
   4   6  19        123.09        129.83        20.96 o                         
   5   6  19        921.66        970.15        45.60 o                         
   6   6  19         23.66         13.33        23.35 o                         
  -4   7  19         15.72         17.72        14.98 o                         
  -3   7  19        102.76        113.31        14.74 o                         
  -2   7  19        106.62         84.88        13.99 o                         
  -1   7  19         85.85         87.64        17.55 o                         
   0   7  19          3.97          4.94        17.11 o                         
   1   7  19        112.18         80.67        17.84 o                         
   2   7  19        821.84        789.87        37.58 o                         
   3   7  19        153.15        167.39        22.22 o                         
   4   7  19          3.52         14.31        18.16 o                         
  -2   8  19         31.57         25.98        18.04 o                         
  -1   8  19          7.86          2.73        22.55 o                         
   0   8  19        306.84        287.31        21.52 o                         
   1   8  19         17.48          8.30        19.29 o                         
   2   8  19       1344.88       1422.61        43.97 o                         
  -8   0  20         14.32         -6.80        15.65 o                         
  -6   0  20        547.91        592.33        35.86 o                         
  -4   0  20       1374.63       1321.12        35.43 o                         
  -2   0  20        248.30        253.58        16.14 o                         
   0   0  20       1870.58       1877.49        32.01 o                         
   2   0  20       1041.01       1045.13        25.40 o                         
   4   0  20        791.26        843.26        33.16 o                         
   6   0  20        166.20        175.16        20.92 o                         
   8   0  20        394.56        397.42        35.41 o                         
  -8   1  20         51.60         71.87        13.79 o                         
  -7   1  20        757.53        738.51        23.94 o                         
  -6   1  20        277.09        253.85        13.85 o                         
  -5   1  20        369.47        413.96        15.32 o                         
  -4   1  20          5.08         18.16         9.25 o                         
  -3   1  20       1701.19       1694.01        26.40 o                         
  -2   1  20         57.18         60.28        10.20 o                         
  -1   1  20         28.69         22.31         9.33 o                         
   0   1  20        217.46        216.65        11.77 o                         
   1   1  20          0.71         -8.87         8.87 o                         
   2   1  20        714.14        701.86        18.28 o                         
   3   1  20        535.14        555.91        16.95 o                         
   4   1  20         72.84         96.83        12.72 o                         
   5   1  20         19.17         17.31        11.59 o                         
   6   1  20          6.39          5.65        12.74 o                         
   7   1  20        814.78        866.02        28.64 o                         
   8   1  20        109.06        146.53        22.45 o                         
  -8   2  20        400.96        407.08        18.60 o                         
  -7   2  20        127.05        138.92        13.82 o                         
  -6   2  20         66.51         66.65        11.91 o                         
  -5   2  20        383.48        360.48        15.03 o                         
  -4   2  20        711.42        757.28        18.91 o                         
  -3   2  20       1514.71       1563.05        24.36 o                         
  -2   2  20        145.30        125.94        11.27 o                         
  -1   2  20         24.55          1.91        10.11 o                         
   0   2  20         32.86          7.53         9.96 o                         
   1   2  20         91.47         98.83        11.48 o                         
   2   2  20        811.14        880.26        20.07 o                         
   3   2  20          4.83         10.25        11.58 o                         
   4   2  20        678.42        652.92        23.65 o                         
   5   2  20        375.87        387.75        23.31 o                         
   6   2  20        365.97        379.38        30.98 o                         
   7   2  20        247.04        265.39        21.85 o                         
   8   2  20        212.69        248.52        27.95 o                         
  -7   3  20          2.39        -11.90        11.90 o                         
  -6   3  20        186.03        209.01        15.92 o                         
  -5   3  20         77.28         70.52        12.93 o                         
  -4   3  20        577.61        599.95        18.93 o                         
  -3   3  20         22.16         26.45        13.16 o                         
  -2   3  20         15.37         11.23         9.94 o                         
  -1   3  20       1473.80       1435.04        26.48 o                         
   0   3  20       2035.36       2116.47        30.84 o                         
   1   3  20        493.59        546.29        18.35 o                         
   2   3  20         89.99         83.56        11.49 o                         
   3   3  20        224.07        254.00        16.34 o                         
   4   3  20       1198.41       1217.07        31.01 o                         
   5   3  20        163.83        183.16        19.34 o                         
   6   3  20          0.85         -7.62        14.82 o                         
   7   3  20         45.00         74.45        21.49 o                         
  -7   4  20        103.50         80.50        15.85 o                         
  -6   4  20        156.97        139.91        14.97 o                         
  -5   4  20        189.90        191.45        15.27 o                         
  -4   4  20         20.50          8.29        11.69 o                         
  -3   4  20          6.83         15.30        13.07 o                         
  -2   4  20         38.83         28.56        10.62 o                         
  -1   4  20        419.41        453.32        26.52 o                         
   0   4  20        169.36        163.28        13.71 o                         
   1   4  20        144.65        132.50        12.92 o                         
   2   4  20         29.42         30.06        11.42 o                         
   3   4  20        959.34        957.61        31.93 o                         
   4   4  20        219.26        225.69        18.31 o                         
   5   4  20         18.09         24.74        28.84 o                         
   6   4  20        274.72        283.73        28.57 o                         
   7   4  20        214.50        233.58        32.36 o                         
  -6   5  20          0.26         13.65        14.37 o                         
  -5   5  20         42.73         50.51        13.59 o                         
  -4   5  20          3.04         -1.71        11.95 o                         
  -3   5  20         39.34         34.25        18.85 o                         
  -2   5  20        101.09        118.61        12.57 o                         
  -1   5  20          1.01          6.40        10.44 o                         
   0   5  20        958.26       1011.45        24.99 o                         
   1   5  20        997.17        941.57        24.27 o                         
   2   5  20          0.58         16.16        16.06 o                         
   3   5  20        489.20        550.87        33.00 o                         
   4   5  20       1718.07       1827.79        38.63 o                         
   5   5  20          2.38         13.62        19.91 o                         
   6   5  20          2.33         -1.23        20.24 o                         
  -5   6  20         19.24        -14.06        14.15 o                         
  -4   6  20         38.27         32.94        13.77 o                         
  -3   6  20        627.39        662.24        26.13 o                         
  -2   6  20         52.45         46.88        12.95 o                         
  -1   6  20        748.14        797.30        21.81 o                         
   0   6  20          1.80         -0.03        13.32 o                         
   1   6  20          2.85         -1.16        13.26 o                         
   2   6  20          0.15         11.73        15.03 o                         
   3   6  20        111.57        125.33        17.82 o                         
   4   6  20        441.71        409.87        27.18 o                         
   5   6  20          9.50         52.11        31.71 o                         
  -4   7  20         82.03        138.86        17.53 o                         
  -3   7  20         96.24         93.37        15.60 o                         
  -2   7  20          0.84        -13.52        15.37 o                         
  -1   7  20        166.18        146.80        19.34 o                         
   0   7  20         19.35          1.41        13.95 o                         
   1   7  20        283.54        318.27        22.24 o                         
   2   7  20         83.65         82.20        17.24 o                         
   3   7  20         73.17         68.23        20.01 o                         
   4   7  20        346.53        281.05        36.70 o                         
  -7   0  21          4.65          9.29        14.53 o                         
  -5   0  21       1643.98       1693.50        41.31 o                         
  -3   0  21       2854.62       2968.18        71.00 o                         
  -1   0  21       1843.32       1786.99        38.08 o                         
   1   0  21       1165.02       1109.61        27.16 o                         
   3   0  21         38.65         41.42        14.93 o                         
   5   0  21        604.68        609.18        30.45 o                         
   7   0  21         81.09        107.20        25.41 o                         
  -8   1  21        198.96        223.08        25.49 o                         
  -7   1  21         63.67         45.87        13.67 o                         
  -6   1  21         16.44         18.16        10.95 o                         
  -5   1  21        631.50        672.59        19.29 o                         
  -4   1  21        179.20        183.82        13.23 o                         
  -3   1  21        142.55        160.00        12.54 o                         
  -2   1  21        547.72        554.95        17.90 o                         
  -1   1  21         91.56         94.86        10.87 o                         
   0   1  21          1.47         -5.44         9.46 o                         
   1   1  21         64.38         83.91        10.69 o                         
   2   1  21        589.21        576.11        17.26 o                         
   3   1  21        675.17        671.02        31.85 o                         
   4   1  21       2033.29       1958.85        36.47 o                         
   5   1  21        179.78        204.18        17.46 o                         
   6   1  21         14.87         38.74        15.36 o                         
   7   1  21         40.13         59.47        15.76 o                         
  -7   2  21          3.25         -1.40        10.98 o                         
  -6   2  21        141.38        118.09        13.09 o                         
  -5   2  21        148.71        169.22        12.71 o                         
  -4   2  21         77.74         89.29        11.05 o                         
  -3   2  21        188.63        196.00        13.58 o                         
  -2   2  21        736.58        774.58        20.15 o                         
  -1   2  21       2358.07       2300.15        33.61 o                         
   0   2  21        160.34        167.44        17.65 o                         
   1   2  21        318.23        344.94        16.10 o                         
   2   2  21        278.96        319.02        14.44 o                         
   3   2  21        806.81        811.74        24.62 o                         
   4   2  21         25.79         32.99        16.29 o                         
   5   2  21        430.06        427.97        38.17 o                         
   6   2  21       2412.81       2376.84        47.66 o                         
   7   2  21        764.11        842.31        46.17 o                         
  -7   3  21        692.53        715.13        24.24 o                         
  -6   3  21         71.26        106.69        14.11 o                         
  -5   3  21        737.05        757.90        23.72 o                         
  -4   3  21         16.72          1.04        10.37 o                         
  -3   3  21         77.13         76.40        11.74 o                         
  -2   3  21         80.81         69.50        12.21 o                         
  -1   3  21         21.20         39.44        11.07 o                         
   0   3  21        209.70        207.08        14.40 o                         
   1   3  21        301.42        249.31        15.96 o                         
   2   3  21         20.34         15.08        10.73 o                         
   3   3  21        127.00        136.58        14.82 o                         
   4   3  21         14.51        -16.37        16.37 o                         
   5   3  21         18.41         30.39        22.29 o                         
   6   3  21        105.33        107.26        18.49 o                         
   7   3  21         76.37         68.80        26.32 o                         
  -6   4  21        434.76        436.74        23.36 o                         
  -5   4  21        259.20        265.69        17.37 o                         
  -4   4  21          1.44        -11.04        11.04 o                         
  -3   4  21          5.00         -9.76        10.28 o                         
  -2   4  21        227.93        231.12        14.30 o                         
  -1   4  21        132.08        125.22        13.44 o                         
   0   4  21          0.21         -1.47        10.94 o                         
   1   4  21        845.70        858.32        23.31 o                         
   2   4  21        540.44        509.42        21.00 o                         
   3   4  21        222.00        205.88        18.70 o                         
   4   4  21         22.63         26.94        14.32 o                         
   5   4  21          7.94         24.56        16.09 o                         
   6   4  21       1821.30       1859.01        54.39 o                         
  -6   5  21          0.49          4.59        14.19 o                         
  -5   5  21        217.14        170.09        16.65 o                         
  -4   5  21        414.16        388.66        19.32 o                         
  -3   5  21          0.28        -11.91        11.91 o                         
  -2   5  21        108.75        102.56        16.36 o                         
  -1   5  21        446.59        430.20        18.86 o                         
   0   5  21        692.50        705.85        22.42 o                         
   1   5  21        226.87        245.74        25.74 o                         
   2   5  21        989.27       1037.24        32.24 o                         
   3   5  21          0.07         -3.86        16.02 o                         
   4   5  21        338.36        336.11        21.91 o                         
   5   5  21         84.43        142.45        25.46 o                         
  -4   6  21        267.39        286.22        20.72 o                         
  -3   6  21         17.84          5.18        12.69 o                         
  -2   6  21          8.44         22.21        12.87 o                         
  -1   6  21         89.23        116.95        13.17 o                         
   0   6  21         17.61          3.35        13.44 o                         
   1   6  21         29.89         11.96        15.02 o                         
   2   6  21        314.52        335.57        22.52 o                         
   3   6  21        315.83        359.17        23.26 o                         
   4   6  21        104.05         87.48        23.13 o                         
  -3   7  21        164.18        168.88        16.48 o                         
  -2   7  21         88.33         84.08        14.83 o                         
  -1   7  21        372.39        403.67        32.04 o                         
   0   7  21          3.21          8.84        14.26 o                         
   1   7  21        235.48        247.85        30.67 o                         
   2   7  21        123.28         99.06        17.82 o                         
   3   7  21        754.63        713.85        48.43 o                         
  -6   0  22        230.80        257.24        22.65 o                         
  -4   0  22         60.12         46.42        25.68 o                         
  -2   0  22        315.41        293.11        23.32 o                         
   0   0  22          0.75        -13.34        13.34 o                         
   2   0  22        195.62        195.00        16.44 o                         
   4   0  22        755.90        753.89        33.68 o                         
   6   0  22        337.09        321.45        26.00 o                         
  -7   1  22        428.37        405.71        20.14 o                         
  -6   1  22        372.10        365.62        17.61 o                         
  -5   1  22        402.42        433.58        19.51 o                         
  -4   1  22         21.06          7.42        11.59 o                         
  -3   1  22         24.08         35.38        10.92 o                         
  -2   1  22         28.61         17.16        10.10 o                         
  -1   1  22        596.67        580.50        17.09 o                         
   0   1  22         94.36         97.50        10.89 o                         
   1   1  22       1504.80       1552.86        25.32 o                         
   2   1  22        446.96        447.01        17.48 o                         
   3   1  22        220.09        221.66        15.72 o                         
   4   1  22         55.25         58.58        14.69 o                         
   5   1  22        917.31        990.31        29.56 o                         
   6   1  22         22.21         26.94        16.15 o                         
   7   1  22        107.33        123.81        19.12 o                         
  -7   2  22         63.64         66.29        15.02 o                         
  -6   2  22        359.61        342.97        17.24 o                         
  -5   2  22        259.13        273.10        15.05 o                         
  -4   2  22        526.54        524.76        17.60 o                         
  -3   2  22        395.48        369.21        16.05 o                         
  -2   2  22        222.37        242.73        14.32 o                         
  -1   2  22          0.00          8.48        10.77 o                         
   0   2  22         14.38         -2.94        10.53 o                         
   1   2  22       1040.75       1063.87        30.17 o                         
   2   2  22         83.82         94.72        11.70 o                         
   3   2  22        154.99        152.92        15.43 o                         
   4   2  22          0.15         -3.50        13.41 o                         
   5   2  22        179.40        208.64        21.80 o                         
   6   2  22         73.29         79.43        17.57 o                         
   7   2  22         51.30         67.11        23.35 o                         
  -6   3  22        511.19        504.43        21.51 o                         
  -5   3  22         53.07         62.00        13.62 o                         
  -4   3  22        118.15        126.43        12.98 o                         
  -3   3  22        180.96        200.69        17.62 o                         
  -2   3  22        103.14        117.43        13.25 o                         
  -1   3  22         55.91         52.51        12.34 o                         
   0   3  22        526.56        536.30        19.67 o                         
   1   3  22        135.03        156.85        14.03 o                         
   2   3  22        379.75        378.05        19.15 o                         
   3   3  22          2.81          4.84        12.64 o                         
   4   3  22         41.98         47.36        16.72 o                         
   5   3  22        166.58        169.38        20.27 o                         
   6   3  22        293.74        281.13        23.07 o                         
  -6   4  22        188.49        181.47        16.85 o                         
  -5   4  22         20.10          9.01        12.81 o                         
  -4   4  22         23.77         -0.32        12.40 o                         
  -3   4  22        607.87        612.60        20.23 o                         
  -2   4  22        253.70        273.41        16.69 o                         
  -1   4  22         43.74         32.05        12.27 o                         
   0   4  22        356.29        340.66        21.81 o                         
   1   4  22        491.77        520.05        19.93 o                         
   2   4  22        527.30        523.10        30.16 o                         
   3   4  22         15.00          4.46        14.83 o                         
   4   4  22          4.95        -14.61        15.96 o                         
   5   4  22          6.89         16.79        20.56 o                         
   6   4  22        108.51         94.19        23.66 o                         
  -5   5  22        538.85        561.28        22.83 o                         
  -4   5  22        231.60        262.73        17.72 o                         
  -3   5  22        227.86        214.67        20.83 o                         
  -2   5  22         18.38          2.57        11.48 o                         
  -1   5  22        107.32         84.62        13.76 o                         
   0   5  22         66.78         76.44        13.61 o                         
   1   5  22        252.79        226.01        17.83 o                         
   2   5  22        123.36        171.68        26.05 o                         
   3   5  22         57.15         45.55        16.39 o                         
   4   5  22         14.50         20.49        19.92 o                         
   5   5  22         40.02         49.95        22.51 o                         
  -4   6  22          6.96          3.29        13.67 o                         
  -3   6  22        196.73        176.12        16.91 o                         
  -2   6  22        705.86        664.27        25.03 o                         
  -1   6  22        305.16        297.35        18.87 o                         
   0   6  22        335.50        312.93        20.41 o                         
   1   6  22         90.90         53.71        17.34 o                         
   2   6  22          0.00        -16.36        28.54 o                         
   3   6  22        216.99        184.10        19.89 o                         
   4   6  22         54.57         42.92        51.11 o                         
  -1   7  22         60.10         48.62        23.23 o                         
   0   7  22         48.71         49.19        15.68 o                         
   1   7  22        908.31        943.31        61.49 o                         
  -7   0  23       1092.66       1083.84        40.12 o                         
  -5   0  23        105.32         99.09        19.37 o                         
  -3   0  23       1699.53       1716.56        42.10 o                         
  -1   0  23        506.79        493.98        25.80 o                         
   1   0  23       1953.45       1897.21        40.91 o                         
   3   0  23        716.56        782.83        44.30 o                         
   5   0  23        130.70        136.24        26.86 o                         
  -6   1  23         28.44          7.08        13.11 o                         
  -5   1  23         15.35         15.19        12.27 o                         
  -4   1  23       2049.42       2063.24        34.30 o                         
  -3   1  23        587.05        622.48        21.83 o                         
  -2   1  23        388.37        433.71        20.95 o                         
  -1   1  23        555.86        536.55        17.48 o                         
   0   1  23        125.69        132.52        15.70 o                         
   1   1  23         67.69         70.47        11.40 o                         
   2   1  23          2.61         -0.22         9.78 o                         
   3   1  23         20.36         27.48        14.54 o                         
   4   1  23        694.50        676.95        34.20 o                         
   5   1  23         23.40         43.08        14.90 o                         
   6   1  23        110.51        114.57        18.42 o                         
  -6   2  23         64.24         44.62        13.73 o                         
  -5   2  23          3.51         -1.52        12.37 o                         
  -4   2  23         74.58         81.62        13.37 o                         
  -3   2  23        392.86        413.51        17.50 o                         
  -2   2  23       1007.16        986.43        23.69 o                         
  -1   2  23         17.63          2.75        11.33 o                         
   0   2  23       1374.47       1435.13        28.09 o                         
   1   2  23          0.33         -8.05        10.33 o                         
   2   2  23          0.06         -8.90        11.76 o                         
   3   2  23        483.27        556.53        23.79 o                         
   4   2  23          9.51         26.51        16.41 o                         
   5   2  23         27.77         22.69        16.18 o                         
   6   2  23         94.02        127.54        19.78 o                         
  -6   3  23        276.20        262.22        18.51 o                         
  -5   3  23          6.00         15.95        12.78 o                         
  -4   3  23        561.47        531.44        19.78 o                         
  -3   3  23       1095.92       1162.33        27.74 o                         
  -2   3  23       1280.04       1260.77        27.85 o                         
  -1   3  23        151.32        152.67        14.69 o                         
   0   3  23          2.35        -11.38        11.38 o                         
   1   3  23          6.86          9.47        11.97 o                         
   2   3  23          0.39         -1.17        12.82 o                         
   3   3  23        673.54        697.38        39.52 o                         
   4   3  23        512.55        496.94        27.07 o                         
   5   3  23         13.02         35.48        17.20 o                         
   6   3  23         14.24         25.88        16.78 o                         
  -5   4  23        374.76        342.11        19.63 o                         
  -4   4  23        696.58        737.09        31.07 o                         
  -3   4  23        229.07        254.55        15.78 o                         
  -2   4  23        185.32        184.44        15.80 o                         
  -1   4  23        313.36        330.48        18.00 o                         
   0   4  23       1095.47       1128.48        27.85 o                         
   1   4  23        131.66        115.20        13.84 o                         
   2   4  23        124.38        126.50        18.17 o                         
   3   4  23        431.39        435.80        23.87 o                         
   4   4  23        182.62        179.86        21.48 o                         
   5   4  23        153.28        181.82        21.71 o                         
  -4   5  23        318.38        376.06        29.94 o                         
  -3   5  23        168.18        152.53        16.05 o                         
  -2   5  23         57.56         56.33        15.32 o                         
  -1   5  23         12.50         34.64        13.02 o                         
   0   5  23        572.27        566.18        21.84 o                         
   1   5  23         98.69         68.39        17.59 o                         
   2   5  23          8.32          4.23        16.12 o                         
   3   5  23        235.02        219.25        20.76 o                         
   4   5  23        291.38        289.11        23.91 o                         
  -3   6  23         32.00         25.20        15.08 o                         
  -2   6  23        201.33        174.91        17.16 o                         
  -1   6  23        482.52        526.62        22.08 o                         
   0   6  23        528.59        517.73        27.87 o                         
   1   6  23        109.72        139.50        21.86 o                         
   2   6  23         85.51         64.40        17.99 o                         
  -6   0  24        103.73        135.86        25.89 o                         
  -4   0  24        988.95       1049.74        37.50 o                         
  -2   0  24        145.15        183.72        20.82 o                         
   0   0  24        310.16        297.33        21.76 o                         
   2   0  24        945.66       1051.02        40.61 o                         
   4   0  24         98.64         81.45        26.27 o                         
   6   0  24       2272.22       2306.09        67.80 o                         
  -6   1  24          8.45          6.50        12.47 o                         
  -5   1  24        935.06        916.67        25.79 o                         
  -4   1  24        343.36        353.34        17.81 o                         
  -3   1  24          0.10         -3.81        10.73 o                         
  -2   1  24        149.39        153.47        13.91 o                         
  -1   1  24        656.71        642.57        26.49 o                         
   0   1  24         12.73          9.63        10.81 o                         
   1   1  24        390.98        359.22        17.95 o                         
   2   1  24        414.55        400.79        17.05 o                         
   3   1  24        707.08        706.51        26.73 o                         
   4   1  24          0.26          4.55        14.79 o                         
   5   1  24         26.79         26.43        14.92 o                         
   6   1  24          1.59          4.43        16.06 o                         
  -6   2  24        645.98        674.51        26.69 o                         
  -5   2  24        379.33        378.32        19.74 o                         
  -4   2  24        130.80        135.70        14.87 o                         
  -3   2  24        617.69        586.27        20.38 o                         
  -2   2  24        859.56        836.34        24.40 o                         
  -1   2  24        680.18        682.69        25.70 o                         
   0   2  24         12.25         12.33        12.22 o                         
   1   2  24          0.62          1.39        10.66 o                         
   2   2  24        139.74        162.40        16.39 o                         
   3   2  24        185.30        153.59        18.31 o                         
   4   2  24          1.10         -9.20        17.61 o                         
   5   2  24          1.23        -11.30        15.77 o                         
  -5   3  24          0.17          7.59        13.32 o                         
  -4   3  24         83.24         82.11        14.17 o                         
  -3   3  24          8.57         -8.71        13.30 o                         
  -2   3  24          9.99         -1.69        12.19 o                         
  -1   3  24          2.31         -4.00        12.33 o                         
   0   3  24        245.85        236.59        17.34 o                         
   1   3  24        385.18        382.05        18.87 o                         
   2   3  24        620.39        621.80        24.13 o                         
   3   3  24        139.50        144.84        18.22 o                         
   4   3  24         59.71         54.98        18.29 o                         
   5   3  24        816.91        783.62        33.81 o                         
  -4   4  24         28.29         20.12        13.53 o                         
  -3   4  24          0.53        -15.57        15.57 o                         
  -2   4  24         34.07         27.82        13.23 o                         
  -1   4  24       1214.51       1275.54        29.88 o                         
   0   4  24        766.22        813.98        25.05 o                         
   1   4  24        137.78        124.01        15.29 o                         
   2   4  24          1.18          1.19        15.53 o                         
   3   4  24       1169.07       1124.50        39.42 o                         
   4   4  24          7.16         -4.37        18.94 o                         
  -3   5  24         79.70         87.22        15.11 o                         
  -2   5  24        325.46        320.45        19.52 o                         
  -1   5  24         36.50         -9.22        13.50 o                         
   0   5  24         14.55          1.93        18.77 o                         
   1   5  24          7.45          5.92        16.58 o                         
   2   5  24        556.79        539.29        26.94 o                         
   3   5  24        398.93        403.47        24.78 o                         
  -1   6  24          3.19         19.13        36.27 o                         
   0   6  24        276.59        300.97        21.03 o                         
  -5   0  25        230.31        200.54        22.99 o                         
  -3   0  25        517.16        490.57        28.55 o                         
  -1   0  25         46.92         27.73        16.65 o                         
   1   0  25       1010.93       1065.03        35.64 o                         
   3   0  25       1041.37       1104.03        53.83 o                         
   5   0  25        934.40       1028.05        52.23 o                         
  -5   1  25         30.09         31.04        13.30 o                         
  -4   1  25        153.20        164.69        15.18 o                         
  -3   1  25        308.34        293.83        18.03 o                         
  -2   1  25        962.16        985.54        25.25 o                         
  -1   1  25          8.20          4.26        11.40 o                         
   0   1  25         38.41         29.25        12.72 o                         
   1   1  25          2.98         -5.36        11.89 o                         
   2   1  25        239.83        223.74        21.75 o                         
   3   1  25          0.14        -16.48        16.48 o                         
   4   1  25        899.70        948.98        35.69 o                         
   5   1  25        547.77        577.01        34.87 o                         
  -5   2  25          2.85         -2.01        13.28 o                         
  -4   2  25         21.80          4.01        13.00 o                         
  -3   2  25          0.26         17.67        12.91 o                         
  -2   2  25          3.06        -12.98        12.98 o                         
  -1   2  25          8.60         12.48        11.92 o                         
   0   2  25         35.80         25.12        11.93 o                         
   1   2  25        100.24         85.61        14.43 o                         
   2   2  25         13.78         -1.04        13.53 o                         
   3   2  25          0.38        -15.15        15.15 o                         
   4   2  25          0.40         18.52        16.87 o                         
   5   2  25         25.08         16.50        17.02 o                         
  -4   3  25          2.14        -12.56        12.56 o                         
  -3   3  25        372.01        341.56        18.85 o                         
  -2   3  25        361.76        353.28        27.78 o                         
  -1   3  25          5.59          0.26        15.52 o                         
   0   3  25        117.59        103.06        17.91 o                         
   1   3  25        312.19        305.54        16.76 o                         
   2   3  25        957.47        912.69        28.78 o                         
   3   3  25         32.42         51.84        18.49 o                         
   4   3  25          7.44          2.85        18.37 o                         
  -3   4  25        107.50        117.71        15.76 o                         
  -2   4  25          6.05        -12.98        12.98 o                         
  -1   4  25          5.74          1.96        13.73 o                         
   0   4  25        152.79        162.75        16.17 o                         
   1   4  25        384.64        337.21        20.47 o                         
   2   4  25         60.18         29.47        17.04 o                         
   3   4  25          6.68        -13.94        15.80 o                         
  -2   5  25        137.08        167.07        16.99 o                         
  -1   5  25        178.67        205.67        17.56 o                         
   0   5  25          6.03         -4.53        13.40 o                         
   1   5  25          1.12        -13.00        17.33 o                         
   2   5  25        207.85        239.12        24.54 o                         
  -4   0  26         64.26         25.89        18.17 o                         
  -2   0  26        325.02        321.72        25.27 o                         
   0   0  26       1481.42       1583.62        41.96 o                         
   2   0  26         13.09        -23.45        24.72 o                         
   4   0  26       1054.06       1180.89        97.61 o                         
  -4   1  26          0.70          5.14        12.48 o                         
  -3   1  26         90.59         77.48        14.96 o                         
  -2   1  26        151.15        144.51        14.46 o                         
  -1   1  26        154.86        169.97        14.80 o                         
   0   1  26        207.75        208.53        16.64 o                         
   1   1  26        415.55        405.28        19.73 o                         
   2   1  26          0.13         -6.03        15.26 o                         
   3   1  26          9.20        -17.00        17.00 o                         
   4   1  26         16.47         21.51        18.49 o                         
  -4   2  26        207.67        185.05        17.16 o                         
  -3   2  26         15.03         39.13        14.94 o                         
  -2   2  26         65.54         53.39        14.73 o                         
  -1   2  26          3.77         -9.28        12.68 o                         
   0   2  26       1034.44       1001.22        27.52 o                         
   1   2  26        598.67        577.88        26.72 o                         
   2   2  26         23.60        -14.20        14.20 o                         
   3   2  26         28.35         43.48        20.58 o                         
   4   2  26        525.85        558.26        29.81 o                         
  -3   3  26         31.77          4.63        14.42 o                         
  -2   3  26        248.90        236.49        17.98 o                         
  -1   3  26          0.99        -10.98        13.04 o                         
   0   3  26         85.43         80.23        14.72 o                         
   1   3  26        168.68        192.27        18.43 o                         
   2   3  26         92.25         40.11        16.17 o                         
   3   3  26         80.04         96.43        24.37 o                         
  -2   4  26          5.44        -15.16        15.16 o                         
  -1   4  26        479.63        470.93        21.84 o                         
   0   4  26         66.89         56.03        14.66 o                         
   1   4  26        160.18        172.04        18.94 o                         
   2   4  26         52.88         51.38        32.96 o                         
  -3   0  27        557.18        557.39        31.37 o                         
  -1   0  27         13.73         25.22        19.13 o                         
   1   0  27          0.03         -8.49        34.34 o                         
   3   0  27        686.79        682.79        47.76 o                         
  -3   1  27         89.46         90.77        14.69 o                         
  -2   1  27         31.70         11.09        12.56 o                         
  -1   1  27        151.69        129.69        15.03 o                         
   0   1  27          8.65          2.04        13.50 o                         
   1   1  27         54.53         23.65        13.42 o                         
   2   1  27        530.51        541.18        30.25 o                         
   3   1  27         95.80         75.89        20.39 o                         
  -3   2  27       1306.48       1366.31        32.75 o                         
  -2   2  27        132.11        113.86        16.11 o                         
  -1   2  27         22.68         16.35        13.74 o                         
   0   2  27         91.79         94.22        15.21 o                         
   1   2  27         55.41         56.66        17.91 o                         
   2   2  27        381.66        369.09        24.04 o                         
   3   2  27        232.55        199.97        37.51 o                         
  -2   3  27         58.54         54.26        15.84 o                         
  -1   3  27       1698.89       1707.68        37.74 o                         
   0   3  27          0.59        -17.08        17.08 o                         
   1   3  27          6.44         -3.91        15.03 o                         
   2   3  27        171.64        140.60        18.21 o                         
  -2   0  28          4.44         -8.80        18.75 o                         
   0   0  28          3.01         -3.79        18.09 o                         
   2   0  28        442.57        450.51        42.21 o                         
  -2   1  28        168.48        173.78        16.26 o                         
  -1   1  28        318.74        280.90        19.21 o                         
   0   1  28         54.57         32.98        14.82 o                         
   1   1  28        344.73        300.12        22.29 o                         
  -1   2  28        121.30         81.12        42.21 o                         
   0   2  28         15.91          9.95        13.97 o                         
                                                                                
