# Supplementary material for: Hydro­chlorides, hydrates, hydro­nitrate, and an unanti­cipated hydrolysis product of famotidine
Source: Acta Crystallogr C Struct Chem. 2026 Apr 24;82(Pt 5):241–9. doi: 10.1107/S2053229626004122 (PMC13139895; doi:10.1107/S2053229626004122)
Supplement: Supplementary file 3 [file c-82-00241-IIsup3.hkl]

data_II                                                                         
_shelx_title ' mo_mw_fmt_11_1_22_a.res in P-1'                                  
_shelx_refln_list_code          4                                               
_shelx_F_calc_maximum      212.19                                               
_exptl_crystal_F_000       796.00                                               
_reflns_d_resolution_high  0.7491                                               
                                                                                
loop_                                                                           
 _space_group_symop_operation_xyz                                               
 'x, y, z'                                                                      
 '-x, -y, -z'                                                                   
                                                                                
_cell_length_a     8.5104                                                       
_cell_length_b    13.8816                                                       
_cell_length_c    14.1753                                                       
_cell_angle_alpha  92.178                                                       
_cell_angle_beta   92.655                                                       
_cell_angle_gamma 107.297                                                       
                                                                                
_shelx_F_squared_multiplier     1.000                                           
                                                                                
loop_                                                                           
 _refln_index_h                                                                 
 _refln_index_k                                                                 
 _refln_index_l                                                                 
 _refln_F_squared_calc                                                          
 _refln_F_squared_meas                                                          
 _refln_F_squared_sigma                                                         
 _refln_observed_status                                                         
   1   0   0         29.15         46.20         2.51 o                         
   2   0   0       3829.54       3907.77        32.59 o                         
   3   0   0       1908.16       1755.75        16.75 o                         
   4   0   0       9149.28       9146.75        62.42 o                         
   5   0   0        290.40        289.01         9.11 o                         
   6   0   0         35.94         64.68         7.15 o                         
   7   0   0        331.09        300.44        17.23 o                         
   8   0   0         35.51         25.45        10.54 o                         
   9   0   0        619.13        593.21        21.70 o                         
  10   0   0        196.29        153.42        26.29 o                         
 -10   1   0        321.12        348.00        28.85 o                         
  -9   1   0         30.20         38.00        15.47 o                         
  -8   1   0        695.27        734.69        19.24 o                         
  -7   1   0        140.60        182.16        14.84 o                         
  -6   1   0        291.11        252.17        11.45 o                         
  -5   1   0        918.11        895.05        14.36 o                         
  -4   1   0       6230.91       6461.54        45.61 o                         
  -3   1   0       1412.91       1350.99        13.78 o                         
  -2   1   0      19493.80      20235.88       127.34 o                         
  -1   1   0          0.08         -1.73         2.59 o                         
   0   1   0       2128.93       2105.26        41.50 o                         
   1   1   0         10.68         19.38         3.25 o                         
   2   1   0       7686.35       7477.32        46.58 o                         
   3   1   0        164.26        198.65         6.21 o                         
   4   1   0        110.40        107.54         5.73 o                         
   5   1   0       1050.72       1032.85        14.80 o                         
   6   1   0        294.42        273.76        12.15 o                         
   7   1   0        839.43        762.79        18.04 o                         
   8   1   0        252.67        287.83        28.70 o                         
   9   1   0          9.44        -11.76        16.45 o                         
  10   1   0         48.55         30.45        18.75 o                         
 -11   2   0        140.49        240.14        22.35 o                         
 -10   2   0        173.36        221.43        18.89 o                         
  -9   2   0        434.67        401.11        22.29 o                         
  -8   2   0         93.61         86.77        15.37 o                         
  -7   2   0         23.31         51.38        10.45 o                         
  -6   2   0        518.01        460.40        13.50 o                         
  -5   2   0       1132.15       1091.51        16.95 o                         
  -4   2   0       3634.05       3610.36        28.72 o                         
  -3   2   0        763.59        649.55        10.23 o                         
  -2   2   0        217.05        180.09         6.18 o                         
  -1   2   0          0.20          1.21         3.62 o                         
   0   2   0       1230.30       1204.26        11.94 o                         
   1   2   0        314.92        251.14         6.15 o                         
   2   2   0       3485.45       3923.84        29.60 o                         
   3   2   0          3.01         -1.54         5.39 o                         
   4   2   0       4541.36       4923.89        39.51 o                         
   5   2   0       1106.05       1153.97        20.53 o                         
   6   2   0       4143.58       4011.68        52.39 o                         
   7   2   0          4.77         17.33        10.35 o                         
   8   2   0        991.03        986.48        43.60 o                         
   9   2   0        198.58        173.97        19.27 o                         
  10   2   0        174.41        242.42        36.91 o                         
 -11   3   0        767.06        672.34        28.42 o                         
 -10   3   0         38.48         65.04        18.78 o                         
  -9   3   0         52.27         36.59        14.79 o                         
  -8   3   0       1181.06       1133.30        28.69 o                         
  -7   3   0        389.37        406.15        15.12 o                         
  -6   3   0       1886.28       2194.00        26.78 o                         
  -5   3   0        442.35        435.04        10.89 o                         
  -4   3   0        404.09        466.71        10.57 o                         
  -3   3   0       1191.53       1072.28        12.79 o                         
  -2   3   0      20315.96      20931.82       140.02 o                         
  -1   3   0        354.04        347.71         7.26 o                         
   0   3   0       8813.83       8939.91        70.49 o                         
   1   3   0        303.39        357.64         7.65 o                         
   2   3   0       2014.79       2298.99        25.31 o                         
   3   3   0         38.07         30.47         6.07 o                         
   4   3   0      28010.66      26563.14       207.98 o                         
   5   3   0         95.39         87.84         9.16 o                         
   6   3   0        723.14        675.74        25.48 o                         
   7   3   0        182.83        230.64        14.87 o                         
   8   3   0        786.74        696.65        26.90 o                         
   9   3   0          6.26         27.42        22.22 o                         
  10   3   0         37.12         56.20        20.49 o                         
 -11   4   0         17.74         91.72        30.79 o                         
 -10   4   0         12.67         47.93        16.91 o                         
  -9   4   0          0.34          9.70        15.97 o                         
  -8   4   0        232.76        256.90        18.24 o                         
  -7   4   0         79.46         78.35        12.48 o                         
  -6   4   0       1295.46       1244.00        17.65 o                         
  -5   4   0        390.98        366.41        17.25 o                         
  -4   4   0      10364.77      10652.60        68.26 o                         
  -3   4   0        662.80        736.14        13.31 o                         
  -2   4   0        147.82        136.43         6.48 o                         
  -1   4   0         21.23         33.56         6.78 o                         
   0   4   0       3636.79       3575.75        34.50 o                         
   1   4   0        471.27        532.99         8.33 o                         
   2   4   0       1203.48       1098.04        11.06 o                         
   3   4   0       1060.03        981.37        14.15 o                         
   4   4   0       2418.11       2424.25        24.85 o                         
   5   4   0          1.82         -2.97         7.67 o                         
   6   4   0        983.87        969.09        20.24 o                         
   7   4   0        217.09        184.60        13.40 o                         
   8   4   0          7.27         64.58        17.48 o                         
   9   4   0         17.45          4.37        18.29 o                         
 -11   5   0          0.34          5.92        19.56 o                         
 -10   5   0          0.05        -14.57        14.57 o                         
  -9   5   0        267.84        312.23        31.68 o                         
  -8   5   0        273.87        290.54        20.43 o                         
  -7   5   0        102.34         90.93        11.69 o                         
  -6   5   0       1401.45       1430.08        48.04 o                         
  -5   5   0          4.18         22.82         6.36 o                         
  -4   5   0          0.15          0.91         5.95 o                         
  -3   5   0        447.59        540.41        10.68 o                         
  -2   5   0       3812.53       3836.23        29.92 o                         
  -1   5   0         39.18         38.20         6.52 o                         
   0   5   0        174.89        167.01         8.85 o                         
   1   5   0         17.81         22.57         4.71 o                         
   2   5   0       1486.74       1496.66        13.33 o                         
   3   5   0        127.77        123.59         8.26 o                         
   4   5   0        347.47        369.46        11.75 o                         
   5   5   0       1037.63        925.67        18.06 o                         
   6   5   0        862.27        893.95        20.26 o                         
   7   5   0         33.42         63.28        11.73 o                         
   8   5   0        146.36        329.28        24.71 o                         
   9   5   0        182.25        160.85        21.63 o                         
 -11   6   0          2.54        -14.18        17.65 o                         
 -10   6   0        151.72        172.39        22.83 o                         
  -9   6   0         16.39          5.40        16.23 o                         
  -8   6   0         14.64         28.32        14.12 o                         
  -7   6   0        850.06        862.33        24.86 o                         
  -6   6   0        461.24        490.51        15.76 o                         
  -5   6   0          6.71          4.50         5.95 o                         
  -4   6   0        496.43        480.93        11.47 o                         
  -3   6   0        628.25        694.42        12.95 o                         
  -2   6   0       1305.60       1416.61        16.90 o                         
  -1   6   0       1363.47       1404.43        18.00 o                         
   0   6   0         68.43         86.79         7.03 o                         
   1   6   0        186.35        195.48         8.01 o                         
   2   6   0       8186.09       8013.68        57.62 o                         
   3   6   0         40.52         26.23         5.13 o                         
   4   6   0         43.52         92.13         8.71 o                         
   5   6   0        657.78        661.08        23.63 o                         
   6   6   0        843.86        856.78        30.55 o                         
   7   6   0         11.39         93.74        16.17 o                         
   8   6   0       1405.80       1663.41        60.50 o                         
   9   6   0         73.46         34.35        31.48 o                         
 -11   7   0         82.19         65.36        19.25 o                         
 -10   7   0          0.10        -14.95        16.93 o                         
  -9   7   0        454.33        480.88        28.73 o                         
  -8   7   0       1313.38       1260.98        30.50 o                         
  -7   7   0        355.18        390.84        18.64 o                         
  -6   7   0         70.34        115.49        11.08 o                         
  -5   7   0        203.02        223.21        10.07 o                         
  -4   7   0       1890.48       1585.68        19.89 o                         
  -3   7   0        207.30        196.06         7.50 o                         
  -2   7   0         17.06         10.55         7.38 o                         
  -1   7   0         23.18         51.92         8.28 o                         
   0   7   0       9565.77       8918.37        74.32 o                         
   1   7   0         28.96         36.89         5.74 o                         
   2   7   0        533.34        539.43        10.34 o                         
   3   7   0       1067.64       1031.46        14.58 o                         
   4   7   0         90.82         92.58        10.01 o                         
   5   7   0         63.36         65.89        10.46 o                         
   6   7   0          0.72          1.62        16.58 o                         
   7   7   0         84.23         71.61        20.25 o                         
   8   7   0         30.73         44.52        27.29 o                         
 -11   8   0        107.18        128.39        23.18 o                         
 -10   8   0         16.52         25.75        19.59 o                         
  -9   8   0        178.11        204.41        20.70 o                         
  -8   8   0        368.06        355.49        29.35 o                         
  -7   8   0         10.73         26.25        11.48 o                         
  -6   8   0          5.18         49.27        10.92 o                         
  -5   8   0          0.05          2.38         7.55 o                         
  -4   8   0       1636.54       1697.97        21.70 o                         
  -3   8   0         67.86         72.84        11.68 o                         
  -2   8   0        974.94        903.65        12.57 o                         
  -1   8   0          8.90         10.04         7.65 o                         
   0   8   0       1557.25       1742.41        24.04 o                         
   1   8   0        481.48        520.14        10.34 o                         
   2   8   0          4.16          2.68         7.57 o                         
   3   8   0        641.71        550.19        21.22 o                         
   4   8   0         38.60         67.43         9.20 o                         
   5   8   0         71.65        107.70        11.23 o                         
   6   8   0        498.29        373.36        21.77 o                         
   7   8   0        259.54        243.71        26.33 o                         
   8   8   0         47.60         58.89        33.21 o                         
 -11   9   0        240.34        305.00        38.09 o                         
 -10   9   0          4.65         -8.61        16.78 o                         
  -9   9   0        293.21        262.07        21.61 o                         
  -8   9   0        212.05        296.53        26.22 o                         
  -7   9   0        166.44        184.09        15.07 o                         
  -6   9   0       2454.22       2524.44        41.47 o                         
  -5   9   0          2.49          2.94        10.24 o                         
  -4   9   0       1097.91       1250.04        19.99 o                         
  -3   9   0        187.02        196.94         9.11 o                         
  -2   9   0        343.97        356.71        17.84 o                         
  -1   9   0         41.53         30.49         8.79 o                         
   0   9   0         35.22         54.29         8.95 o                         
   1   9   0        132.42        121.10         7.45 o                         
   2   9   0        171.21        157.60         9.26 o                         
   3   9   0        399.93        404.41        17.74 o                         
   4   9   0        482.75        462.54        22.59 o                         
   5   9   0        151.54        147.57        23.90 o                         
   6   9   0       1476.74       1687.39        44.55 o                         
   7   9   0        284.95        435.77        38.88 o                         
 -10  10   0        186.72        209.67        24.24 o                         
  -9  10   0        175.78        179.88        20.91 o                         
  -8  10   0        505.43        525.02        27.42 o                         
  -7  10   0          1.55         26.14        12.60 o                         
  -6  10   0       1094.14       1083.37        24.76 o                         
  -5  10   0       1888.29       1774.96        26.12 o                         
  -4  10   0       1461.69       1437.45        26.09 o                         
  -3  10   0          0.28         11.07         8.17 o                         
  -2  10   0       1398.26       1395.32        30.63 o                         
  -1  10   0         16.30         19.63        15.05 o                         
   0  10   0          5.79         15.96         9.25 o                         
   1  10   0          7.64          8.61         7.87 o                         
   2  10   0         41.94         77.13        12.33 o                         
   3  10   0         14.50          6.64         7.18 o                         
   4  10   0         69.65         62.86        16.05 o                         
   5  10   0          7.26         14.24        16.75 o                         
   6  10   0        153.00        207.50        24.87 o                         
   7  10   0        223.49        164.07        31.65 o                         
 -10  11   0        436.81        338.76        31.96 o                         
  -9  11   0         48.49         49.56        14.96 o                         
  -8  11   0       2455.47       2215.78        51.98 o                         
  -7  11   0          2.48         28.38        17.52 o                         
  -6  11   0       1481.99       1421.20        25.72 o                         
  -5  11   0        385.54        409.65        20.20 o                         
  -4  11   0       7124.63       6586.86        86.71 o                         
  -3  11   0         12.40         11.13         9.77 o                         
  -2  11   0       1035.07        980.52        28.03 o                         
  -1  11   0          0.21          2.45         9.02 o                         
   0  11   0        514.20        519.73        16.63 o                         
   1  11   0        306.24        299.49        18.67 o                         
   2  11   0        274.98        287.96        13.04 o                         
   3  11   0         64.63         68.75        10.56 o                         
   4  11   0        725.32        611.49        28.41 o                         
   5  11   0        129.42        200.75        28.04 o                         
   6  11   0        143.03         93.63        27.91 o                         
 -10  12   0        258.45        283.67        28.13 o                         
  -9  12   0          2.27        -17.44        17.44 o                         
  -8  12   0        415.74        448.41        25.05 o                         
  -7  12   0         14.55         27.44        20.19 o                         
  -6  12   0         55.07         62.25        17.24 o                         
  -5  12   0         35.00         27.20        14.80 o                         
  -4  12   0        437.36        367.63        22.42 o                         
  -3  12   0         25.80          1.40        15.25 o                         
  -2  12   0       4059.98       3790.01        60.05 o                         
  -1  12   0        552.83        555.31        25.22 o                         
   0  12   0        565.10        631.07        23.20 o                         
   1  12   0        550.22        551.42        23.90 o                         
   2  12   0       1048.26        949.36        25.86 o                         
   3  12   0          1.39         -4.61        11.75 o                         
   4  12   0        157.46        218.78        21.75 o                         
   5  12   0         29.98         72.83        19.38 o                         
   6  12   0        208.87        145.94        35.19 o                         
 -10  13   0        145.05        120.34        23.93 o                         
  -9  13   0         29.39         55.63        20.93 o                         
  -8  13   0        174.42        190.35        21.60 o                         
  -7  13   0        204.35        208.83        18.45 o                         
  -6  13   0        280.74        273.18        24.78 o                         
  -5  13   0        189.80        238.55        19.25 o                         
  -4  13   0        210.75        247.85        14.05 o                         
  -3  13   0         56.71         76.13        27.38 o                         
  -2  13   0        196.91        215.57        19.46 o                         
  -1  13   0       1770.28       1873.52        46.49 o                         
   0  13   0       1169.98       1208.77        40.73 o                         
   1  13   0        215.92        233.00        37.15 o                         
   2  13   0        600.41        571.70        15.71 o                         
   3  13   0        134.69        120.74        12.82 o                         
   4  13   0        117.22        196.98        26.42 o                         
   5  13   0        157.26        214.82        34.54 o                         
  -9  14   0        111.69         96.75        30.22 o                         
  -8  14   0         39.03         32.33        19.51 o                         
  -7  14   0        226.16        217.99        18.19 o                         
  -6  14   0        127.77        173.10        15.53 o                         
  -5  14   0        227.65        260.92        25.38 o                         
  -4  14   0       1299.44       1234.45        24.38 o                         
  -3  14   0        661.46        732.66        43.36 o                         
  -2  14   0        130.17        119.69        18.67 o                         
  -1  14   0         49.31         19.53        19.28 o                         
   0  14   0       2664.99       2546.21        78.96 o                         
   1  14   0          1.97          5.98        24.82 o                         
   2  14   0        108.61        144.06        14.63 o                         
   3  14   0        162.62        168.63        15.81 o                         
   4  14   0         25.90         13.20        17.47 o                         
  -9  15   0          0.03        -12.08        27.88 o                         
  -8  15   0         87.74        189.58        23.71 o                         
  -7  15   0         73.77         96.69        16.56 o                         
  -6  15   0          2.85          7.11        13.82 o                         
  -5  15   0         40.34         65.80        17.18 o                         
  -4  15   0         18.23          3.84        12.67 o                         
  -3  15   0        219.60        261.54        32.20 o                         
  -2  15   0          4.14         14.76        16.08 o                         
  -1  15   0          0.10         -0.04        15.99 o                         
   0  15   0         17.31         32.28        20.52 o                         
   1  15   0         68.61         72.45        18.60 o                         
   2  15   0        622.49        517.81        63.57 o                         
   3  15   0        242.76        202.77        24.81 o                         
  -8  16   0         60.27         94.01        21.19 o                         
  -7  16   0         34.12         70.36        16.73 o                         
  -6  16   0        541.19        474.27        33.00 o                         
  -5  16   0          7.12         36.10        12.60 o                         
  -4  16   0        299.96        289.25        29.20 o                         
  -3  16   0         88.67        121.12        24.33 o                         
  -2  16   0        438.25        405.58        31.45 o                         
  -1  16   0         40.33         60.55        18.35 o                         
   0  16   0         12.25         22.29        17.75 o                         
   1  16   0          7.33         39.59        30.79 o                         
   2  16   0        510.04        676.89        40.98 o                         
  -7  17   0          6.47         -3.33        15.38 o                         
  -6  17   0        923.67        944.98        28.84 o                         
  -5  17   0        213.20        187.81        25.64 o                         
  -4  17   0          9.94         13.27        21.96 o                         
  -3  17   0        112.98        146.57        22.34 o                         
  -2  17   0        355.68        401.15        31.00 o                         
  -1  17   0         50.50         62.41        19.05 o                         
   0  17   0         23.13        102.22        23.99 o                         
  -5  18   0          8.98         23.07        21.72 o                         
  -4  18   0         70.53         69.59        22.46 o                         
  -3  18   0         24.19         11.26        27.02 o                         
  -2  18   0        149.57        141.04        22.28 o                         
  -1  18   0          0.15        -12.46        20.56 o                         
   1 -18   1         17.88         24.13        20.10 o                         
   2 -18   1         21.04         40.23        24.41 o                         
   3 -18   1        153.48        218.72        27.69 o                         
   4 -18   1          0.01          6.89        20.35 o                         
   5 -18   1        117.08        111.96        18.45 o                         
  -1 -17   1        182.50        161.88        39.15 o                         
   0 -17   1        655.14        900.54        40.37 o                         
   1 -17   1        600.60        602.15        32.98 o                         
   2 -17   1        668.66        597.09        36.33 o                         
   3 -17   1        353.40        426.24        31.01 o                         
   4 -17   1         23.07         47.63        23.61 o                         
   5 -17   1        619.03        611.75        22.78 o                         
   6 -17   1         27.15         -2.68        14.89 o                         
   7 -17   1         12.19         13.51        17.01 o                         
  -2 -16   1          1.41        -13.49        26.83 o                         
  -1 -16   1        194.64        203.23        38.71 o                         
   0 -16   1        714.38        819.52        38.97 o                         
   1 -16   1        216.10        216.66        27.31 o                         
   2 -16   1        310.83        373.28        38.54 o                         
   3 -16   1         12.34         -4.75        21.13 o                         
   4 -16   1        419.23        447.98        31.39 o                         
   5 -16   1         22.48         18.53        12.48 o                         
   6 -16   1         21.20         63.55        15.16 o                         
   7 -16   1        135.09        150.97        18.04 o                         
   8 -16   1         74.75         36.05        27.55 o                         
  -3 -15   1        169.95        207.26        17.42 o                         
  -2 -15   1         27.24         26.14        15.99 o                         
  -1 -15   1        621.40        683.67       106.87 o                         
   0 -15   1        560.50        528.29        30.17 o                         
   1 -15   1        658.46        680.12        37.86 o                         
   2 -15   1         41.07         34.21        22.89 o                         
   3 -15   1          0.09         -9.91        16.54 o                         
   4 -15   1        287.77        223.78        14.95 o                         
   5 -15   1         32.44         27.38        13.49 o                         
   6 -15   1        162.47        204.86        17.22 o                         
   7 -15   1         81.27         76.57        22.29 o                         
   8 -15   1         57.16         80.88        18.73 o                         
   9 -15   1        641.45        592.19        35.21 o                         
  -4 -14   1          6.82         -3.21        17.58 o                         
  -3 -14   1        281.91        293.76        21.17 o                         
  -2 -14   1        269.69        281.06        15.92 o                         
  -1 -14   1        264.72        297.84        22.03 o                         
   0 -14   1         36.22        123.61        28.59 o                         
   1 -14   1        294.67        366.97        24.62 o                         
   2 -14   1          0.18          3.27        15.36 o                         
   3 -14   1         56.06         52.26        17.26 o                         
   4 -14   1        907.00        897.26        35.38 o                         
   5 -14   1        598.81        542.98        25.31 o                         
   6 -14   1        327.16        341.87        19.86 o                         
   7 -14   1        897.59        864.33        28.40 o                         
   8 -14   1         25.94         10.63        15.69 o                         
   9 -14   1        220.72        223.06        24.45 o                         
  -5 -13   1         60.16         44.35        19.62 o                         
  -4 -13   1          1.52        -22.36        22.36 o                         
  -3 -13   1        163.77        259.12        20.40 o                         
  -2 -13   1         39.97         28.17        10.95 o                         
  -1 -13   1        561.30        502.58        25.19 o                         
   0 -13   1        824.50        862.74        36.67 o                         
   1 -13   1          6.90          7.28        13.68 o                         
   2 -13   1       1229.44       1159.86        33.44 o                         
   3 -13   1        516.26        517.90        20.61 o                         
   4 -13   1        789.29        783.33        20.99 o                         
   5 -13   1       2389.71       2202.73        50.11 o                         
   6 -13   1        960.03        936.06        44.21 o                         
   7 -13   1        166.63        168.98        17.52 o                         
   8 -13   1        197.19        241.75        23.99 o                         
   9 -13   1          0.32        -14.52        19.16 o                         
  10 -13   1          1.57          0.88        34.79 o                         
  -6 -12   1          1.31         64.52        25.99 o                         
  -5 -12   1        364.13        478.33        29.80 o                         
  -4 -12   1        140.28        147.80        14.51 o                         
  -3 -12   1        349.93        386.80        28.04 o                         
  -2 -12   1        583.81        581.61        21.40 o                         
  -1 -12   1         55.74         70.33        12.94 o                         
   0 -12   1        264.87        294.88        20.74 o                         
   1 -12   1        244.35        224.80        15.55 o                         
   2 -12   1        595.40        580.95        22.29 o                         
   3 -12   1       1486.49       1385.48        21.34 o                         
   4 -12   1         33.16         51.24        16.39 o                         
   5 -12   1        305.08        353.12        18.20 o                         
   6 -12   1         82.53        113.69        16.08 o                         
   7 -12   1          0.42        -10.97        12.05 o                         
   8 -12   1         11.00         46.22        13.16 o                         
   9 -12   1          3.46         15.48        18.32 o                         
  10 -12   1         71.76         35.45        20.76 o                         
  -6 -11   1        102.09         65.60        26.66 o                         
  -5 -11   1        148.61        205.85        34.73 o                         
  -4 -11   1        581.56        548.62        16.33 o                         
  -3 -11   1         39.87         85.83        10.85 o                         
  -2 -11   1         83.13         81.33         9.29 o                         
  -1 -11   1        148.74        191.10         9.17 o                         
   0 -11   1         63.67         60.61        10.42 o                         
   1 -11   1        697.82        639.54        19.69 o                         
   2 -11   1        110.95        135.16        15.72 o                         
   3 -11   1       1159.45       1111.42        20.26 o                         
   4 -11   1        117.35        135.16        10.51 o                         
   5 -11   1        403.40        451.20        19.48 o                         
   6 -11   1        126.58        128.79        11.71 o                         
   7 -11   1        221.44        217.83        14.54 o                         
   8 -11   1        131.53        130.02        17.25 o                         
   9 -11   1         14.79         54.02        16.04 o                         
  10 -11   1        187.94        134.90        23.52 o                         
  -7 -10   1        170.51         72.58        41.79 o                         
  -6 -10   1        975.33        911.02        37.78 o                         
  -5 -10   1         57.77         75.83        18.80 o                         
  -4 -10   1        143.37        188.02        11.43 o                         
  -3 -10   1          6.00         -1.79         9.19 o                         
  -2 -10   1         28.28         40.29         9.92 o                         
  -1 -10   1       1801.83       1800.32        20.45 o                         
   0 -10   1        143.90        191.09        11.20 o                         
   1 -10   1       5058.98       5042.20        53.01 o                         
   2 -10   1        528.14        383.40        14.07 o                         
   3 -10   1       3463.95       3341.77        34.59 o                         
   4 -10   1        623.50        638.05        17.97 o                         
   5 -10   1        821.93        755.82        17.46 o                         
   6 -10   1       1224.62       1148.77        26.10 o                         
   7 -10   1          7.30        -10.69        11.20 o                         
   8 -10   1         27.74         18.87        12.69 o                         
   9 -10   1        768.06        688.90        25.52 o                         
  10 -10   1       1020.74       1059.63        39.15 o                         
  -7  -9   1         53.17         45.22        25.66 o                         
  -6  -9   1          0.44         11.14        16.94 o                         
  -5  -9   1        122.97         97.20        20.85 o                         
  -4  -9   1        119.38        126.31        16.81 o                         
  -3  -9   1        139.40        149.94        10.47 o                         
  -2  -9   1        218.08        253.31        11.23 o                         
  -1  -9   1       2537.28       2324.73        34.24 o                         
   0  -9   1       1884.68       1865.34        26.39 o                         
   1  -9   1       3020.32       3065.80        33.38 o                         
   2  -9   1        609.12        605.10        12.46 o                         
   3  -9   1         31.62         45.86         7.54 o                         
   4  -9   1       1630.56       1758.07        26.80 o                         
   5  -9   1        299.73        299.71        15.88 o                         
   6  -9   1       3806.56       3448.38        69.08 o                         
   7  -9   1        256.66        252.61        21.96 o                         
   8  -9   1         32.74         50.61        13.81 o                         
   9  -9   1         54.14         78.46        19.52 o                         
  10  -9   1          2.16          6.29        16.81 o                         
  11  -9   1        310.35        278.57        27.19 o                         
  -8  -8   1          2.86         34.41        32.77 o                         
  -7  -8   1         83.02        157.00        24.78 o                         
  -6  -8   1         52.43        104.27        15.18 o                         
  -5  -8   1        167.09        280.70        24.76 o                         
  -4  -8   1        226.55        187.54        13.39 o                         
  -3  -8   1        493.11        472.35        15.68 o                         
  -2  -8   1         10.38         11.14         6.03 o                         
  -1  -8   1       1346.35       1346.20        16.39 o                         
   0  -8   1       1742.92       1727.70        21.24 o                         
   1  -8   1         34.23         23.97         8.07 o                         
   2  -8   1        244.30        213.69         8.59 o                         
   3  -8   1       7658.72       7754.99       130.66 o                         
   4  -8   1        815.26        824.57        22.98 o                         
   5  -8   1       1380.61       1393.78        23.92 o                         
   6  -8   1         18.74         43.28        13.08 o                         
   7  -8   1         12.35        -10.80        13.70 o                         
   8  -8   1        472.81        477.33        21.68 o                         
   9  -8   1       1379.40       1331.31        30.11 o                         
  10  -8   1         70.94        104.23        25.47 o                         
  11  -8   1        273.67        306.83        31.15 o                         
  -8  -7   1       1043.94        928.56        50.66 o                         
  -7  -7   1        321.91        397.96        29.64 o                         
  -6  -7   1         94.98        120.87        19.08 o                         
  -5  -7   1          0.28         11.64        15.07 o                         
  -4  -7   1        957.46        872.62        27.02 o                         
  -3  -7   1        871.70        874.28        20.07 o                         
  -2  -7   1       1509.12       1495.30        15.97 o                         
  -1  -7   1        596.32        512.63        10.42 o                         
   0  -7   1         56.87         53.73         6.68 o                         
   1  -7   1         91.84         85.51         7.08 o                         
   2  -7   1       2859.44       3260.35        27.68 o                         
   3  -7   1        327.95        344.69         9.86 o                         
   4  -7   1         63.09        113.79         7.87 o                         
   5  -7   1       1470.70       1454.45        20.27 o                         
   6  -7   1        131.02        126.04        21.71 o                         
   7  -7   1       1173.39       1057.55        33.55 o                         
   8  -7   1        273.83        279.08        18.85 o                         
   9  -7   1        347.88        339.67        31.31 o                         
  10  -7   1        197.49        205.97        19.60 o                         
  11  -7   1        150.00        144.08        21.48 o                         
  -9  -6   1        150.33        161.45        49.71 o                         
  -8  -6   1       2235.54       2260.39        67.65 o                         
  -7  -6   1         36.32         79.54        18.05 o                         
  -6  -6   1       1371.34       1261.45        30.73 o                         
  -5  -6   1        773.53        698.59        23.12 o                         
  -4  -6   1         53.24         83.54        12.22 o                         
  -3  -6   1        627.77        557.02        11.90 o                         
  -2  -6   1       4656.46       4637.08        44.48 o                         
  -1  -6   1        611.34        651.69        10.67 o                         
   0  -6   1         15.83          6.53         5.85 o                         
   1  -6   1         81.09        176.18         8.72 o                         
   2  -6   1        262.48        227.11        17.52 o                         
   3  -6   1        264.76        193.79        11.46 o                         
   4  -6   1        367.21        402.69        11.69 o                         
   5  -6   1       3421.67       3363.62        34.60 o                         
   6  -6   1        756.90        716.11        20.98 o                         
   7  -6   1       1030.62        972.94        54.09 o                         
   8  -6   1        101.48        130.28        14.21 o                         
   9  -6   1        149.95        178.36        16.01 o                         
  10  -6   1        481.08        466.15        26.04 o                         
  11  -6   1          0.05         33.33        17.72 o                         
  -9  -5   1          0.39          8.00        29.30 o                         
  -8  -5   1       1812.74       1535.78        39.71 o                         
  -7  -5   1         83.02         67.26        25.02 o                         
  -6  -5   1       2921.17       2883.71        45.11 o                         
  -5  -5   1        332.49        330.06        19.62 o                         
  -4  -5   1        153.56        158.00        12.84 o                         
  -3  -5   1        734.56        646.80        13.86 o                         
  -2  -5   1        996.89        956.97        13.85 o                         
  -1  -5   1       5232.85       5569.92        42.94 o                         
   0  -5   1       2558.86       2462.32        20.07 o                         
   1  -5   1       1675.55       1778.91        17.03 o                         
   2  -5   1        495.87        491.38         9.92 o                         
   3  -5   1       2701.68       2460.20        22.02 o                         
   4  -5   1        402.07        397.49        10.78 o                         
   5  -5   1       1503.50       1559.76        18.95 o                         
   6  -5   1          3.03          2.25         8.87 o                         
   7  -5   1         21.18         16.94        12.96 o                         
   8  -5   1          1.92         15.82        14.16 o                         
   9  -5   1        113.15        125.46        19.36 o                         
  10  -5   1         43.39         39.52        16.86 o                         
  11  -5   1        121.74        134.51        19.27 o                         
  -9  -4   1         11.49         52.81        24.74 o                         
  -8  -4   1        814.58        833.87        26.22 o                         
  -7  -4   1        133.45        110.88        12.32 o                         
  -6  -4   1       1113.59        990.14        21.30 o                         
  -5  -4   1       1546.48       1528.34        35.12 o                         
  -4  -4   1       1988.68       2098.28        25.79 o                         
  -3  -4   1       3255.55       3118.68        25.79 o                         
  -2  -4   1       2071.37       2103.73        24.38 o                         
  -1  -4   1       3802.40       4015.30        31.58 o                         
   0  -4   1      14989.47      14715.36       111.87 o                         
   1  -4   1       2343.67       2216.67        21.90 o                         
   2  -4   1        824.83        838.52        12.49 o                         
   3  -4   1       1050.43       1128.71        14.11 o                         
   4  -4   1        853.21       1101.88        14.83 o                         
   5  -4   1        372.01        414.26        12.34 o                         
   6  -4   1        697.07        646.13        15.85 o                         
   7  -4   1        107.06         89.22        12.04 o                         
   8  -4   1         12.32         10.31        10.15 o                         
   9  -4   1        362.78        420.43        22.75 o                         
  10  -4   1        235.48        247.02        20.11 o                         
  11  -4   1        573.18        718.08        39.78 o                         
 -10  -3   1         25.31         31.93        19.38 o                         
  -9  -3   1         11.37         -3.85        16.23 o                         
  -8  -3   1        330.03        387.75        17.97 o                         
  -7  -3   1       1056.06        907.77        21.40 o                         
  -6  -3   1        818.86        633.32        19.21 o                         
  -5  -3   1       3854.98       3746.80        37.77 o                         
  -4  -3   1       5547.47       5174.34        42.86 o                         
  -3  -3   1        227.63        219.76         7.59 o                         
  -2  -3   1       2332.21       2527.08        22.49 o                         
  -1  -3   1      11380.13      11324.69        81.87 o                         
   0  -3   1          2.49          6.36         3.73 o                         
   1  -3   1       8025.00       8314.59        59.20 o                         
   2  -3   1       5530.10       5438.43        41.94 o                         
   3  -3   1       3008.08       2853.26        24.54 o                         
   4  -3   1         29.61         61.07         6.39 o                         
   5  -3   1       1613.44       1441.77        16.92 o                         
   6  -3   1          4.92         -0.48         8.13 o                         
   7  -3   1         41.37         67.88         9.69 o                         
   8  -3   1         36.17         46.17        11.97 o                         
   9  -3   1        477.39        481.37        18.99 o                         
  10  -3   1        260.59        288.43        28.25 o                         
  11  -3   1        100.78        218.20        23.35 o                         
 -10  -2   1          8.85          4.40        20.76 o                         
  -9  -2   1        109.60        157.18        19.11 o                         
  -8  -2   1        233.63        299.20        16.72 o                         
  -7  -2   1        291.89        298.04        12.65 o                         
  -6  -2   1        585.60        500.04        11.58 o                         
  -5  -2   1         45.77         62.35         5.66 o                         
  -4  -2   1       5069.36       5109.46        35.22 o                         
  -3  -2   1       2550.89       2579.62        20.67 o                         
  -2  -2   1      45024.00      42964.09       283.65 o                         
  -1  -2   1        722.12        809.78        11.22 o                         
   0  -2   1       1112.97       1068.06         8.99 o                         
   1  -2   1       5073.28       5530.71        40.94 o                         
   2  -2   1       7529.55       7880.53        55.04 o                         
   3  -2   1       8352.87       8797.99        59.29 o                         
   4  -2   1        355.79        254.54         8.61 o                         
   5  -2   1       1767.90       1724.79        23.30 o                         
   6  -2   1        308.40        311.11        13.13 o                         
   7  -2   1       2846.88       2730.86        32.36 o                         
   8  -2   1       1154.72       1120.94        23.19 o                         
   9  -2   1        353.83        322.83        22.06 o                         
  10  -2   1         83.42        140.09        21.66 o                         
  11  -2   1         89.21         57.44        21.11 o                         
 -10  -1   1       1062.56       1218.83        45.21 o                         
  -9  -1   1         91.36        108.41        27.32 o                         
  -8  -1   1        147.94        176.38        16.16 o                         
  -7  -1   1         28.86         46.64         9.29 o                         
  -6  -1   1       1112.02       1225.24        16.19 o                         
  -5  -1   1       1309.48       1291.55        21.03 o                         
  -4  -1   1         71.74         94.73         5.97 o                         
  -3  -1   1       1380.36       1289.97        15.07 o                         
  -2  -1   1      23594.66      24157.93       153.43 o                         
  -1  -1   1       3885.71       4013.56        36.91 o                         
   0  -1   1         10.60         21.97         3.09 o                         
   1  -1   1        249.91        269.95         5.47 o                         
   2  -1   1       2005.43       2146.74        19.62 o                         
   3  -1   1      13373.65      13509.93        93.02 o                         
   4  -1   1        156.08        125.77         7.81 o                         
   5  -1   1       2484.57       2436.19        26.30 o                         
   6  -1   1        746.19        658.47        15.67 o                         
   7  -1   1        387.57        362.73        13.75 o                         
   8  -1   1          5.45          8.77         8.84 o                         
   9  -1   1       1157.47       1176.99        33.83 o                         
  10  -1   1        265.34        217.38        20.59 o                         
 -10   0   1        333.21        338.87        25.51 o                         
  -9   0   1         65.03         81.37        12.85 o                         
  -8   0   1         12.80         10.54        10.96 o                         
  -7   0   1       1571.92       1507.64        20.49 o                         
  -6   0   1       1526.74       1420.46        19.35 o                         
  -5   0   1         79.36         74.42         6.38 o                         
  -4   0   1        362.08        417.43        10.17 o                         
  -3   0   1       5353.91       4936.22        33.14 o                         
  -2   0   1         19.38         21.53         4.56 o                         
  -1   0   1       1279.13       1296.26         9.63 o                         
   0   0   1         96.76         94.29         5.75 o                         
   1   0   1        799.32        785.39         7.84 o                         
   2   0   1        438.02        401.06         8.37 o                         
   3   0   1         55.23         80.29         7.63 o                         
   4   0   1        484.76        409.50        13.80 o                         
   5   0   1        528.39        504.11        11.04 o                         
   6   0   1        293.81        251.53         9.82 o                         
   7   0   1       2876.58       2701.81        34.20 o                         
   8   0   1        166.54        245.46        15.61 o                         
   9   0   1        106.73         90.97        18.84 o                         
  10   0   1         23.52         24.49        18.79 o                         
 -11   1   1        203.95        259.08        38.34 o                         
 -10   1   1          0.31         60.15        24.61 o                         
  -9   1   1        431.51        407.80        25.41 o                         
  -8   1   1         54.25         57.98        11.53 o                         
  -7   1   1          3.33         -2.95         8.78 o                         
  -6   1   1        500.22        519.42        12.25 o                         
  -5   1   1       4029.64       3939.76        31.95 o                         
  -4   1   1       5505.65       5449.87        37.50 o                         
  -3   1   1       2539.83       2900.26        22.78 o                         
  -2   1   1       5576.20       6162.82        39.24 o                         
  -1   1   1         39.27         66.38         4.56 o                         
   0   1   1         23.32         50.27         3.06 o                         
   1   1   1       4209.21       4388.83        35.98 o                         
   2   1   1      24690.37      26075.66       185.99 o                         
   3   1   1         20.91         44.82         4.98 o                         
   4   1   1       1078.62       1198.19        12.67 o                         
   5   1   1      10901.86      10468.30        71.52 o                         
   6   1   1        633.77        651.21        14.11 o                         
   7   1   1        190.18        222.23        13.93 o                         
   8   1   1        549.03        610.33        26.75 o                         
   9   1   1         21.96         35.24        17.25 o                         
  10   1   1         27.01         85.94        26.53 o                         
 -11   2   1        105.41        111.69        17.17 o                         
 -10   2   1         13.52         26.09        14.81 o                         
  -9   2   1         25.62         47.53        17.91 o                         
  -8   2   1          5.25         14.88        11.26 o                         
  -7   2   1        146.11        129.48         9.40 o                         
  -6   2   1        641.12        552.49        13.53 o                         
  -5   2   1        885.14        761.99        12.66 o                         
  -4   2   1        359.37        354.06        10.29 o                         
  -3   2   1        531.11        704.45        10.55 o                         
  -2   2   1      10193.77      10273.03        70.55 o                         
  -1   2   1       3263.35       3555.44        29.57 o                         
   0   2   1       1490.17       1397.03        12.45 o                         
   1   2   1        245.26        254.06         5.49 o                         
   2   2   1      37686.39      35726.27       236.90 o                         
   3   2   1       7915.46       7629.82        55.47 o                         
   4   2   1       3148.36       3262.51        30.93 o                         
   5   2   1       2863.38       2622.12        28.96 o                         
   6   2   1        349.95        330.66        15.50 o                         
   7   2   1        200.92        284.67        21.05 o                         
   8   2   1        219.21        145.71        16.11 o                         
   9   2   1        140.00         97.28        18.90 o                         
  10   2   1        308.15        304.09        31.04 o                         
 -11   3   1         16.80         42.43        20.04 o                         
 -10   3   1          2.82        -11.42        18.10 o                         
  -9   3   1          0.32         -7.72        16.88 o                         
  -8   3   1         79.08         99.59        13.37 o                         
  -7   3   1        238.01        252.55        12.84 o                         
  -6   3   1        306.48        385.87        12.12 o                         
  -5   3   1         82.08         95.09         7.18 o                         
  -4   3   1       4074.42       4123.03        31.70 o                         
  -3   3   1        466.16        409.20         9.82 o                         
  -2   3   1       8011.51       8700.32        60.53 o                         
  -1   3   1       9803.29       9789.56        71.49 o                         
   0   3   1        197.24        314.60         8.84 o                         
   1   3   1      16446.75      15838.45       100.04 o                         
   2   3   1        397.91        485.84         9.38 o                         
   3   3   1        664.10        543.34        10.84 o                         
   4   3   1       1286.65       1141.66        18.12 o                         
   5   3   1       1960.69       1992.06        25.78 o                         
   6   3   1         23.99         47.99        10.19 o                         
   7   3   1        119.89        163.24        12.92 o                         
   8   3   1        378.96        473.17        23.41 o                         
   9   3   1          0.39         67.77        26.34 o                         
  10   3   1         56.92        115.98        23.36 o                         
 -11   4   1        115.22        107.91        20.44 o                         
 -10   4   1         22.01         78.54        26.87 o                         
  -9   4   1         12.12         20.96        14.52 o                         
  -8   4   1        486.24        471.14        21.68 o                         
  -7   4   1        113.25        171.15        13.15 o                         
  -6   4   1       1902.65       1940.64        22.00 o                         
  -5   4   1       1485.16       1405.62        16.40 o                         
  -4   4   1       2477.00       2756.28        25.53 o                         
  -3   4   1        819.40        923.92        14.09 o                         
  -2   4   1       4892.31       5065.21        39.90 o                         
  -1   4   1       1442.56       1472.79        18.70 o                         
   0   4   1      13950.45      14744.66       115.92 o                         
   1   4   1       3104.80       3374.48        26.06 o                         
   2   4   1          0.09          5.28         5.42 o                         
   3   4   1       2059.25       2144.12        20.73 o                         
   4   4   1         62.45         96.42         7.36 o                         
   5   4   1        123.91        148.56        10.31 o                         
   6   4   1       1293.40       1131.78        21.89 o                         
   7   4   1         11.13         39.17        12.84 o                         
   8   4   1         80.31         86.60        15.29 o                         
   9   4   1        339.46        450.70        31.34 o                         
 -11   5   1         28.08         43.97        17.82 o                         
 -10   5   1        528.49        497.12        56.32 o                         
  -9   5   1         54.79         53.04        13.95 o                         
  -8   5   1        840.38        811.02        23.10 o                         
  -7   5   1          1.86         13.29        13.95 o                         
  -6   5   1        234.07        270.11        16.08 o                         
  -5   5   1        484.59        449.88        11.75 o                         
  -4   5   1        373.19        464.08        10.84 o                         
  -3   5   1        178.09        185.13         7.58 o                         
  -2   5   1       2764.78       2575.58        21.71 o                         
  -1   5   1       2659.89       2940.38        31.44 o                         
   0   5   1        509.13        636.80        12.20 o                         
   1   5   1       4666.91       4657.18        42.12 o                         
   2   5   1        396.90        430.77         7.99 o                         
   3   5   1          1.82          7.29         7.44 o                         
   4   5   1         16.97         18.43         9.05 o                         
   5   5   1        253.17        249.94        12.11 o                         
   6   5   1       1018.48       1071.92        21.79 o                         
   7   5   1        806.85        646.69        26.54 o                         
   8   5   1         26.47         43.55        18.98 o                         
   9   5   1        136.19        178.28        22.40 o                         
 -11   6   1          0.07          5.62        18.33 o                         
 -10   6   1       2266.76       2218.19        55.05 o                         
  -9   6   1         64.29         34.71        13.64 o                         
  -8   6   1        487.81        458.61        21.09 o                         
  -7   6   1       1668.15       1614.54        27.16 o                         
  -6   6   1        221.70        269.54        13.65 o                         
  -5   6   1         38.22         29.32         7.54 o                         
  -4   6   1        410.62        489.83        11.65 o                         
  -3   6   1        532.99        563.53        11.10 o                         
  -2   6   1        601.00        601.82        11.73 o                         
  -1   6   1        231.54        297.57        12.11 o                         
   0   6   1          6.06         12.80         6.23 o                         
   1   6   1       2130.22       2082.55        25.13 o                         
   2   6   1        846.28        807.01        12.18 o                         
   3   6   1        999.02        936.96        17.03 o                         
   4   6   1         49.76         68.08         9.34 o                         
   5   6   1       3815.89       3680.68        42.29 o                         
   6   6   1         87.67        201.25        16.26 o                         
   7   6   1        241.30        132.80        21.93 o                         
   8   6   1        368.10        345.91        27.39 o                         
   9   6   1        472.00        608.94        47.41 o                         
 -11   7   1         30.11         62.30        20.15 o                         
 -10   7   1         73.67         73.32        22.94 o                         
  -9   7   1        447.47        468.47        22.83 o                         
  -8   7   1         79.63         86.54        13.49 o                         
  -7   7   1        909.42        755.30        21.08 o                         
  -6   7   1        479.74        586.86        23.36 o                         
  -5   7   1        224.60        219.85        10.12 o                         
  -4   7   1         24.71         47.95         9.57 o                         
  -3   7   1       1644.06       1537.32        17.95 o                         
  -2   7   1       1706.74       1968.18        23.76 o                         
  -1   7   1         56.47         71.84         7.93 o                         
   0   7   1        421.96        463.26        12.29 o                         
   1   7   1        288.91        304.38         8.59 o                         
   2   7   1        281.17        276.20        11.08 o                         
   3   7   1        927.90        899.33        15.58 o                         
   4   7   1       2483.51       2365.78        29.34 o                         
   5   7   1          1.47         13.57        10.42 o                         
   6   7   1          4.65          5.55        12.08 o                         
   7   7   1        333.10        397.14        24.88 o                         
   8   7   1         62.25         42.44        20.75 o                         
 -11   8   1          7.78          8.12        20.22 o                         
 -10   8   1          3.50         -3.76        21.08 o                         
  -9   8   1        930.25        901.63        26.84 o                         
  -8   8   1        451.09        394.55        19.60 o                         
  -7   8   1        142.14        192.54        14.78 o                         
  -6   8   1       2199.35       1999.90        28.12 o                         
  -5   8   1       2241.66       2171.91        27.82 o                         
  -4   8   1       2741.97       2781.25        26.99 o                         
  -3   8   1       1852.22       1830.26        27.14 o                         
  -2   8   1        246.03        237.01        12.78 o                         
  -1   8   1        308.39        310.64        14.92 o                         
   0   8   1       1824.26       1914.63        25.79 o                         
   1   8   1        204.43        254.48         8.86 o                         
   2   8   1        623.54        622.17        11.70 o                         
   3   8   1        307.67        281.22        11.63 o                         
   4   8   1         22.52         31.43        12.10 o                         
   5   8   1        213.50        219.02        13.13 o                         
   6   8   1          0.22         32.38        17.79 o                         
   7   8   1         18.35        -20.37        20.37 o                         
   8   8   1         80.94         75.92        28.77 o                         
 -11   9   1         59.71         60.79        22.08 o                         
 -10   9   1         40.18         40.53        23.19 o                         
  -9   9   1         16.08         29.83        16.51 o                         
  -8   9   1        746.76        676.43        22.92 o                         
  -7   9   1        190.63        184.77        14.12 o                         
  -6   9   1       4392.99       4221.97        44.99 o                         
  -5   9   1         24.84         27.46        10.39 o                         
  -4   9   1        133.45        161.26        10.00 o                         
  -3   9   1       5691.26       5582.33        48.37 o                         
  -2   9   1          0.46         10.60         8.47 o                         
  -1   9   1       1255.88       1236.22        33.90 o                         
   0   9   1        368.32        377.89        14.51 o                         
   1   9   1       3773.59       3753.68        34.42 o                         
   2   9   1         91.57        116.98         9.85 o                         
   3   9   1        906.80        865.65        14.87 o                         
   4   9   1        113.62        166.61        12.83 o                         
   5   9   1        730.71        526.30        24.22 o                         
   6   9   1        129.77        184.48        23.32 o                         
   7   9   1         36.75        -11.32        25.68 o                         
 -10  10   1         35.96         -2.66        45.31 o                         
  -9  10   1        113.95        145.74        17.85 o                         
  -8  10   1        535.94        456.48        23.22 o                         
  -7  10   1        104.96        122.69        19.88 o                         
  -6  10   1          1.06         -9.49         9.49 o                         
  -5  10   1       1238.07       1165.25        20.86 o                         
  -4  10   1         49.16         61.49        10.13 o                         
  -3  10   1        425.72        364.41        12.36 o                         
  -2  10   1        176.84        201.18        16.61 o                         
  -1  10   1       1990.94       1840.44        35.05 o                         
   0  10   1          1.15         -0.17         8.36 o                         
   1  10   1       2879.96       2729.54        60.86 o                         
   2  10   1        720.56        683.15        14.59 o                         
   3  10   1         42.54         63.72         8.11 o                         
   4  10   1        143.76        132.56        14.84 o                         
   5  10   1        113.08        168.77        18.66 o                         
   6  10   1         56.02         85.25        21.44 o                         
   7  10   1          1.24          9.71        32.33 o                         
 -10  11   1         36.05         14.78        58.29 o                         
  -9  11   1        135.28        224.78        27.15 o                         
  -8  11   1       1294.07       1271.99        31.21 o                         
  -7  11   1         28.63         43.27        11.39 o                         
  -6  11   1         69.77         68.59        13.05 o                         
  -5  11   1        978.46        912.95        30.38 o                         
  -4  11   1        399.96        328.50        21.27 o                         
  -3  11   1        368.10        358.33        14.94 o                         
  -2  11   1        183.71        226.02        40.67 o                         
  -1  11   1       1137.46       1101.57        37.00 o                         
   0  11   1        911.13        908.95        32.70 o                         
   1  11   1         43.56         65.11        10.78 o                         
   2  11   1         15.18         22.58        10.48 o                         
   3  11   1         87.71        105.27        10.58 o                         
   4  11   1         68.69        124.60        15.91 o                         
   5  11   1        145.59        133.25        20.52 o                         
   6  11   1        103.65        117.73        53.45 o                         
 -10  12   1        553.41        510.70        31.86 o                         
  -9  12   1        110.79        197.32        32.63 o                         
  -8  12   1         55.90         61.26        16.78 o                         
  -7  12   1        129.21        119.14        18.03 o                         
  -6  12   1        388.45        371.90        19.63 o                         
  -5  12   1        932.94        899.52        22.69 o                         
  -4  12   1         38.15         61.39        12.26 o                         
  -3  12   1        214.16        195.11        23.32 o                         
  -2  12   1       3040.77       3049.76        89.96 o                         
  -1  12   1       1114.24       1092.95        31.32 o                         
   0  12   1          0.38         29.60        18.35 o                         
   1  12   1        694.11        682.86        26.38 o                         
   2  12   1         69.92         52.11        15.33 o                         
   3  12   1        157.38        105.90        15.38 o                         
   4  12   1         49.53         30.64        14.14 o                         
   5  12   1        558.51        553.79        34.32 o                         
 -10  13   1        171.77        165.92        29.90 o                         
  -9  13   1         62.49         85.94        39.59 o                         
  -8  13   1         29.12         17.15        26.87 o                         
  -7  13   1       1170.82       1144.88        32.08 o                         
  -6  13   1        372.98        371.37        24.45 o                         
  -5  13   1       1400.46       1283.39        29.11 o                         
  -4  13   1         95.66        107.85        17.30 o                         
  -3  13   1        379.09        382.02        30.94 o                         
  -2  13   1        110.49         84.54        16.56 o                         
  -1  13   1         45.38         64.46        15.73 o                         
   0  13   1       1081.56       1188.12        48.39 o                         
   1  13   1        847.39        754.40        78.96 o                         
   2  13   1        339.97        428.17        20.89 o                         
   3  13   1          0.10         -6.04        12.88 o                         
   4  13   1         16.80         27.20        17.76 o                         
   5  13   1        305.91        307.77        28.28 o                         
  -9  14   1         27.27         16.82        23.11 o                         
  -8  14   1          3.24         49.38        30.41 o                         
  -7  14   1        389.26        325.67        37.06 o                         
  -6  14   1          0.24         11.89        17.60 o                         
  -5  14   1         13.18         61.72        21.82 o                         
  -4  14   1        348.67        379.14        21.38 o                         
  -3  14   1        561.64        548.07        40.64 o                         
  -2  14   1          0.20        -14.97        14.97 o                         
  -1  14   1         45.57         72.08        17.51 o                         
   0  14   1        322.67        332.17        29.37 o                         
   1  14   1          0.41        -11.64        16.02 o                         
   2  14   1         28.90         24.60        14.98 o                         
   3  14   1         36.33         48.86        13.81 o                         
   4  14   1        281.49        417.84        28.43 o                         
  -9  15   1        310.98        318.88        27.86 o                         
  -8  15   1        143.32        177.38        24.24 o                         
  -7  15   1        354.97        406.15        24.45 o                         
  -6  15   1        168.12        184.46        29.94 o                         
  -5  15   1        379.71        398.89        20.94 o                         
  -4  15   1        672.61        543.23        40.93 o                         
  -3  15   1        166.04        165.37        21.13 o                         
  -2  15   1         42.90         23.72        17.35 o                         
  -1  15   1       1049.76       1056.46        35.38 o                         
   0  15   1          0.90        -11.04        19.42 o                         
   1  15   1          0.07          3.30        31.05 o                         
   2  15   1        606.49        581.97        24.05 o                         
   3  15   1        586.65        630.26        25.54 o                         
  -8  16   1          8.28         34.13        19.21 o                         
  -7  16   1         66.36         53.87        17.57 o                         
  -6  16   1          0.79         -9.09        16.91 o                         
  -5  16   1        117.90        138.40        14.19 o                         
  -4  16   1        160.89        220.76        24.98 o                         
  -3  16   1       1029.54       1162.79        40.00 o                         
  -2  16   1          7.16        -29.82        30.57 o                         
  -1  16   1        407.91        426.47        31.58 o                         
   0  16   1        439.32        471.33        31.19 o                         
   1  16   1        437.77        399.67        76.98 o                         
   2  16   1          9.38         36.55        20.83 o                         
  -7  17   1        150.77        208.18        21.59 o                         
  -6  17   1        104.23        117.36        15.68 o                         
  -5  17   1        392.15        366.06        20.36 o                         
  -4  17   1          0.04         12.97        21.80 o                         
  -3  17   1         84.89         97.24        26.49 o                         
  -2  17   1          4.47         12.73        42.23 o                         
  -1  17   1         89.23        109.36        22.50 o                         
   0  17   1        158.09        256.30        29.82 o                         
   1  17   1        371.96        423.76        40.47 o                         
  -5  18   1          1.35        -14.23        22.73 o                         
  -4  18   1         64.86        110.83        26.95 o                         
  -3  18   1          0.43         -6.41        19.36 o                         
  -2  18   1         14.98         40.75        24.43 o                         
  -1  18   1         33.18         63.01        40.47 o                         
   1 -18   2         53.96         82.08        20.35 o                         
   2 -18   2         39.97         43.14        22.40 o                         
   3 -18   2        146.69        121.79        21.90 o                         
   4 -18   2        182.98        119.22        29.49 o                         
   5 -18   2        705.43        711.10        29.06 o                         
  -1 -17   2         21.29         55.62        48.17 o                         
   0 -17   2        436.67        585.85        45.71 o                         
   1 -17   2         97.05        129.34        25.26 o                         
   2 -17   2         18.19        -10.67        28.69 o                         
   3 -17   2        696.52        743.69        35.18 o                         
   4 -17   2        116.26        149.67        22.99 o                         
   5 -17   2        107.78        111.84        14.77 o                         
   6 -17   2          2.17         11.30        14.28 o                         
   7 -17   2         11.03         25.73        20.08 o                         
  -2 -16   2         20.18          5.82        13.55 o                         
  -1 -16   2        254.69        222.11        40.91 o                         
   0 -16   2          8.38         56.51        17.79 o                         
   1 -16   2        100.67         49.60        24.38 o                         
   2 -16   2        196.89        224.45        22.73 o                         
   3 -16   2         21.34         47.80        23.80 o                         
   4 -16   2        546.14        539.31        21.01 o                         
   5 -16   2        303.19        327.06        19.17 o                         
   6 -16   2        450.51        470.92        30.75 o                         
   7 -16   2          0.94         11.46        19.27 o                         
   8 -16   2          6.49         71.98        23.03 o                         
  -3 -15   2        658.60        649.47        26.98 o                         
  -2 -15   2        544.09        506.15        35.14 o                         
  -1 -15   2         85.57        114.73        21.13 o                         
   0 -15   2        895.68       1008.71        35.07 o                         
   1 -15   2          7.98         55.25        21.04 o                         
   2 -15   2        845.33        755.71        32.38 o                         
   3 -15   2        140.25        158.81        24.35 o                         
   4 -15   2        807.90        829.07        22.72 o                         
   5 -15   2         27.61         27.90        16.65 o                         
   6 -15   2        659.99        648.67        29.26 o                         
   7 -15   2          0.26         20.77        19.50 o                         
   8 -15   2          0.04          0.24        19.02 o                         
  -4 -14   2         55.13         85.04        19.05 o                         
  -3 -14   2        584.00        481.47        23.07 o                         
  -2 -14   2       1432.70       1390.49        29.08 o                         
  -1 -14   2          1.42         11.31        10.16 o                         
   0 -14   2         31.73         86.87        26.70 o                         
   1 -14   2        875.61       1040.39        35.85 o                         
   2 -14   2        504.28        444.55        48.80 o                         
   3 -14   2          0.95         -1.95        10.19 o                         
   4 -14   2        515.64        477.69        22.77 o                         
   5 -14   2          6.15         16.39        14.51 o                         
   6 -14   2        178.80        236.43        17.34 o                         
   7 -14   2          6.61         37.68        17.36 o                         
   8 -14   2          7.96         15.06        17.08 o                         
   9 -14   2        213.26        199.49        24.10 o                         
  -5 -13   2        318.42        231.44        51.23 o                         
  -4 -13   2        522.33        564.89        50.71 o                         
  -3 -13   2         13.18         38.58        12.89 o                         
  -2 -13   2         27.66         33.77        10.57 o                         
  -1 -13   2        252.32        253.70        13.83 o                         
   0 -13   2        197.52        296.05        26.87 o                         
   1 -13   2         45.94         45.87        14.88 o                         
   2 -13   2        219.27        192.15        16.08 o                         
   3 -13   2       1055.16        967.24        19.59 o                         
   4 -13   2        436.90        437.21        25.59 o                         
   5 -13   2        152.30        180.10        14.68 o                         
   6 -13   2        163.07        150.90        16.52 o                         
   7 -13   2          1.25         28.51        15.02 o                         
   8 -13   2         18.79         44.71        16.66 o                         
   9 -13   2        245.53        288.50        27.80 o                         
  -6 -12   2        267.78        256.81        32.97 o                         
  -5 -12   2        115.95        132.94        20.82 o                         
  -4 -12   2         36.24         68.81        16.47 o                         
  -3 -12   2        208.53        207.77        16.85 o                         
  -2 -12   2         13.19         36.82         9.46 o                         
  -1 -12   2          0.37         -1.11         9.28 o                         
   0 -12   2        274.97        291.06        16.75 o                         
   1 -12   2       3661.90       3635.90        58.32 o                         
   2 -12   2          2.68          4.66         7.95 o                         
   3 -12   2         27.88         47.04        10.96 o                         
   4 -12   2       1252.04       1268.42        21.99 o                         
   5 -12   2        217.04        226.89        22.08 o                         
   6 -12   2        952.86        991.12        21.60 o                         
   7 -12   2          0.02         -0.62        12.52 o                         
   8 -12   2        982.18        941.31        33.71 o                         
   9 -12   2         73.33        105.31        21.69 o                         
  10 -12   2       1145.10       1097.69        41.08 o                         
  -6 -11   2         10.32         -2.29        23.90 o                         
  -5 -11   2         22.60         31.67        17.62 o                         
  -4 -11   2         43.90         26.60         9.78 o                         
  -3 -11   2         36.52         40.22        11.51 o                         
  -2 -11   2         79.30        116.95        11.99 o                         
  -1 -11   2        772.45        756.49        14.98 o                         
   0 -11   2       1079.79        982.29        21.44 o                         
   1 -11   2        627.95        601.84        17.45 o                         
   2 -11   2       1699.66       1648.12        21.08 o                         
   3 -11   2         39.65         37.40         8.57 o                         
   4 -11   2         12.28         12.18        11.48 o                         
   5 -11   2        327.84        365.60        18.37 o                         
   6 -11   2        226.11        195.32        13.85 o                         
   7 -11   2        243.64        180.66        14.82 o                         
   8 -11   2       1033.06        910.41        29.49 o                         
   9 -11   2         38.67         41.56        19.59 o                         
  10 -11   2        165.94        158.20        24.81 o                         
  -7 -10   2         17.39         10.23        24.97 o                         
  -6 -10   2        106.96         87.87        21.80 o                         
  -5 -10   2         31.34         -2.98        16.64 o                         
  -4 -10   2          9.06         -3.91        11.07 o                         
  -3 -10   2         48.23         38.98         9.97 o                         
  -2 -10   2       1588.40       1522.92        22.34 o                         
  -1 -10   2        953.73        973.18        18.73 o                         
   0 -10   2        720.40        720.06        13.38 o                         
   1 -10   2         11.89         -1.61         7.11 o                         
   2 -10   2        297.85        330.01        11.66 o                         
   3 -10   2         31.02         39.54         8.77 o                         
   4 -10   2        419.59        413.16        16.50 o                         
   5 -10   2        270.29        256.94        16.20 o                         
   6 -10   2        904.59        964.86        40.01 o                         
   7 -10   2        475.98        456.56        21.35 o                         
   8 -10   2        568.80        520.68        22.59 o                         
   9 -10   2        368.11        414.73        21.48 o                         
  10 -10   2          2.37        -22.73        22.73 o                         
  -7  -9   2        472.50        485.34        41.15 o                         
  -6  -9   2          7.19         38.49        22.03 o                         
  -5  -9   2         37.60         36.89        20.67 o                         
  -4  -9   2         57.78         57.48         8.30 o                         
  -3  -9   2        475.24        481.76        16.06 o                         
  -2  -9   2        366.03        337.50        17.39 o                         
  -1  -9   2       8319.93       8177.40        64.01 o                         
   0  -9   2         36.28         41.16         6.64 o                         
   1  -9   2        476.39        436.56        11.84 o                         
   2  -9   2          1.35          3.69         6.15 o                         
   3  -9   2        789.09        793.89        17.03 o                         
   4  -9   2       1707.02       1598.20        21.17 o                         
   5  -9   2       2150.75       2153.84        26.01 o                         
   6  -9   2       3894.35       3760.57        42.10 o                         
   7  -9   2          1.97        -10.49        11.03 o                         
   8  -9   2        793.34        708.85        24.16 o                         
   9  -9   2         23.84         55.94        14.64 o                         
  10  -9   2          1.90         13.02        16.40 o                         
  -8  -8   2        105.16         89.90        29.91 o                         
  -7  -8   2        183.47        193.27        24.63 o                         
  -6  -8   2        391.60        352.69        21.15 o                         
  -5  -8   2        531.22        583.42        39.24 o                         
  -4  -8   2         74.58         61.42        11.88 o                         
  -3  -8   2       5284.07       4661.76        40.48 o                         
  -2  -8   2        133.41        144.50         8.84 o                         
  -1  -8   2       1162.54       1184.95        14.37 o                         
   0  -8   2         63.76         96.26         6.31 o                         
   1  -8   2        107.67        129.63         7.90 o                         
   2  -8   2       1201.24       1139.50        17.31 o                         
   3  -8   2         71.18         75.92         6.52 o                         
   4  -8   2       2041.35       1804.19        25.33 o                         
   5  -8   2        116.47        129.08         9.48 o                         
   6  -8   2       6464.29       6183.55        59.95 o                         
   7  -8   2        248.01        252.96        14.81 o                         
   8  -8   2        429.70        439.09        21.17 o                         
   9  -8   2         22.81         34.08        23.91 o                         
  10  -8   2          2.30         58.11        24.76 o                         
  11  -8   2         32.39         44.87        24.70 o                         
  -8  -7   2          0.43         -3.25        31.67 o                         
  -7  -7   2          4.38        -19.16        19.16 o                         
  -6  -7   2         64.97         92.59        23.78 o                         
  -5  -7   2       2944.35       3002.89       103.16 o                         
  -4  -7   2        263.25        260.23        12.53 o                         
  -3  -7   2       1996.19       1981.17        29.50 o                         
  -2  -7   2        214.98        255.84         9.94 o                         
  -1  -7   2        903.78        935.35        15.53 o                         
   0  -7   2       2198.10       2375.50        20.83 o                         
   1  -7   2       2988.07       2755.70        23.46 o                         
   2  -7   2       2842.43       2988.60        25.81 o                         
   3  -7   2         62.06         85.97         8.98 o                         
   4  -7   2       1083.80       1069.74        15.38 o                         
   5  -7   2         59.65         72.10        10.67 o                         
   6  -7   2        258.45        279.70        14.47 o                         
   7  -7   2        380.47        405.65        18.95 o                         
   8  -7   2       2299.10       2069.84        33.43 o                         
   9  -7   2          0.00         12.56        14.43 o                         
  10  -7   2        811.16        799.72        38.79 o                         
  11  -7   2        809.30        910.39        36.79 o                         
  -9  -6   2         38.56         62.61        58.73 o                         
  -8  -6   2        395.69        383.09        38.71 o                         
  -7  -6   2        244.96        246.22        22.46 o                         
  -6  -6   2         24.84         22.52        16.25 o                         
  -5  -6   2        203.64        229.11        19.56 o                         
  -4  -6   2        206.43        237.43        12.17 o                         
  -3  -6   2        389.32        459.23        11.57 o                         
  -2  -6   2        596.79        534.24        22.13 o                         
  -1  -6   2         49.55         89.91         7.06 o                         
   0  -6   2        425.07        431.40         8.93 o                         
   1  -6   2        820.04        949.54        12.46 o                         
   2  -6   2          7.41         23.82         4.43 o                         
   3  -6   2      11517.27      11429.28        86.50 o                         
   4  -6   2        184.98        243.90         9.94 o                         
   5  -6   2       1670.22       1504.01        21.71 o                         
   6  -6   2        172.42        125.11        11.66 o                         
   7  -6   2       1882.58       1718.39        28.36 o                         
   8  -6   2         44.82         71.55        13.26 o                         
   9  -6   2        396.90        394.50        20.53 o                         
  10  -6   2        121.03        103.17        17.80 o                         
  11  -6   2        113.72        141.34        20.97 o                         
  -9  -5   2        311.19        323.25        37.01 o                         
  -8  -5   2         13.71          1.05        23.24 o                         
  -7  -5   2          5.65         52.59        16.29 o                         
  -6  -5   2        101.91        159.09        19.04 o                         
  -5  -5   2       2390.26       2096.52        28.29 o                         
  -4  -5   2       2700.36       2570.33        27.25 o                         
  -3  -5   2        432.38        485.07        12.49 o                         
  -2  -5   2       3301.49       3395.14        30.66 o                         
  -1  -5   2        382.27        398.17         8.08 o                         
   0  -5   2       1622.27       1487.28        14.92 o                         
   1  -5   2      19456.08      18904.52       126.82 o                         
   2  -5   2       3609.01       3657.44        30.58 o                         
   3  -5   2        381.26        666.67        12.12 o                         
   4  -5   2        383.86        445.62        10.30 o                         
   5  -5   2          9.39          1.88         6.11 o                         
   6  -5   2        710.49        886.28        21.33 o                         
   7  -5   2          0.57         -6.29        13.21 o                         
   8  -5   2        281.97        234.31        18.01 o                         
   9  -5   2          5.43         43.20        16.40 o                         
  10  -5   2        936.85        842.58        31.27 o                         
  11  -5   2          4.38         24.88        19.86 o                         
  -9  -4   2         73.53         91.43        24.12 o                         
  -8  -4   2         16.03         66.19        17.94 o                         
  -7  -4   2       1512.95       1479.41        43.50 o                         
  -6  -4   2       4438.14       4074.21        60.89 o                         
  -5  -4   2         59.21         85.15         9.02 o                         
  -4  -4   2       1087.15       1082.90        14.73 o                         
  -3  -4   2          3.43         23.68         5.44 o                         
  -2  -4   2        285.27        318.71         8.65 o                         
  -1  -4   2       1074.85       1092.40        13.49 o                         
   0  -4   2       2694.46       2802.39        24.82 o                         
   1  -4   2       1569.10       1612.81        18.75 o                         
   2  -4   2        189.21        448.31        17.15 o                         
   3  -4   2       1441.31       1367.57        15.63 o                         
   4  -4   2       5242.57       5535.28        38.79 o                         
   5  -4   2          8.18          7.74         7.31 o                         
   6  -4   2        173.89        148.11         9.52 o                         
   7  -4   2          4.21          2.02        12.43 o                         
   8  -4   2        610.78        635.93        19.94 o                         
   9  -4   2         24.90         60.91        15.19 o                         
  10  -4   2         17.51         13.09        15.45 o                         
  11  -4   2        134.91        126.90        18.59 o                         
 -10  -3   2        288.94        313.98        52.35 o                         
  -9  -3   2        338.06        319.69        56.31 o                         
  -8  -3   2          4.62          9.91        14.46 o                         
  -7  -3   2         35.76         12.95        12.43 o                         
  -6  -3   2        930.94        953.77        17.85 o                         
  -5  -3   2          0.62          8.04         7.11 o                         
  -4  -3   2       2786.24       2635.76        24.19 o                         
  -3  -3   2       1042.42       1130.29        13.62 o                         
  -2  -3   2        329.12        300.76         9.37 o                         
  -1  -3   2        136.86        180.88         7.86 o                         
   0  -3   2        593.74        531.60         9.22 o                         
   1  -3   2         99.48        128.88         7.24 o                         
   2  -3   2       5449.77       5172.48        37.97 o                         
   3  -3   2        507.08        558.62        11.11 o                         
   4  -3   2        275.52        236.06         9.03 o                         
   5  -3   2         33.36         46.35         6.75 o                         
   6  -3   2        964.55        878.53        19.97 o                         
   7  -3   2       2402.70       2203.59        27.26 o                         
   8  -3   2        141.21        172.66        14.38 o                         
   9  -3   2         28.23         91.17        12.97 o                         
  10  -3   2        118.95         94.63        16.55 o                         
  11  -3   2          8.66          6.00        15.93 o                         
 -10  -2   2          7.70         18.40        20.57 o                         
  -9  -2   2          1.48         20.10        15.60 o                         
  -8  -2   2         49.68        101.40         9.80 o                         
  -7  -2   2        184.55        254.89        12.40 o                         
  -6  -2   2        437.77        419.37        14.71 o                         
  -5  -2   2       2742.86       2839.29        27.25 o                         
  -4  -2   2        254.02        292.22         8.03 o                         
  -3  -2   2        401.99        360.06        11.91 o                         
  -2  -2   2       2080.29       1664.22        16.03 o                         
  -1  -2   2      20576.59      20911.46       148.84 o                         
   0  -2   2      13672.29      14686.66       101.68 o                         
   1  -2   2       1974.87       2119.24        15.37 o                         
   2  -2   2        763.94        717.42        11.38 o                         
   3  -2   2       2522.61       2808.36        22.85 o                         
   4  -2   2       2826.03       2921.34        24.95 o                         
   5  -2   2       3722.26       3436.57        33.31 o                         
   6  -2   2         98.78         97.04         7.69 o                         
   7  -2   2        400.50        467.78        15.23 o                         
   8  -2   2         56.98         92.09        14.85 o                         
   9  -2   2         77.66        133.14        13.24 o                         
  10  -2   2          4.17         10.26        14.39 o                         
  11  -2   2          3.84         25.07        43.11 o                         
 -10  -1   2        112.50        138.59        19.53 o                         
  -9  -1   2          3.11         25.49        17.27 o                         
  -8  -1   2        230.98        171.45        13.97 o                         
  -7  -1   2       1493.02       1415.07        19.73 o                         
  -6  -1   2        129.57        157.70        10.29 o                         
  -5  -1   2          6.21          6.84         5.24 o                         
  -4  -1   2         85.25        104.28         6.29 o                         
  -3  -1   2       8545.84       7793.82        49.76 o                         
  -2  -1   2      19580.78      18628.15       134.33 o                         
  -1  -1   2          1.37         12.09         4.39 o                         
   0  -1   2       1355.15       1534.22        16.11 o                         
   1  -1   2         33.13         48.61         5.28 o                         
   2  -1   2      13325.64      13260.16        80.91 o                         
   3  -1   2       2130.45       2444.79        20.73 o                         
   4  -1   2         30.29         14.81         5.58 o                         
   5  -1   2          0.96          9.21         6.44 o                         
   6  -1   2        114.02        110.12         9.29 o                         
   7  -1   2        356.41        311.13        17.88 o                         
   8  -1   2        113.57         70.36        12.07 o                         
   9  -1   2         66.62         42.65        10.23 o                         
  10  -1   2         12.48        107.71        34.96 o                         
 -10   0   2          3.87          8.07        16.90 o                         
  -9   0   2        223.62        334.25        26.48 o                         
  -8   0   2        116.89        103.85        10.71 o                         
  -7   0   2         83.88         96.13         9.98 o                         
  -6   0   2        160.51        191.60         8.67 o                         
  -5   0   2       6587.85       6210.80        48.32 o                         
  -4   0   2        511.31        548.23         9.85 o                         
  -3   0   2       2915.88       3348.33        30.01 o                         
  -2   0   2        282.94        325.26         9.96 o                         
  -1   0   2        813.06        971.80         9.93 o                         
   0   0   2         93.38        120.41         3.98 o                         
   1   0   2        189.96        243.53         8.66 o                         
   2   0   2       4225.57       4533.26        41.46 o                         
   3   0   2       3799.10       3936.21        27.74 o                         
   4   0   2        206.72        167.09         8.23 o                         
   5   0   2        418.95        417.64        10.53 o                         
   6   0   2        375.07        396.97        13.76 o                         
   7   0   2        276.61        349.96        12.29 o                         
   8   0   2         78.50         89.14        12.13 o                         
   9   0   2         38.02         64.48        20.19 o                         
  10   0   2         40.33         39.36        20.98 o                         
 -11   1   2        101.84         28.59        47.07 o                         
 -10   1   2         25.80         20.44        24.53 o                         
  -9   1   2          5.13         32.58        12.04 o                         
  -8   1   2         82.35         78.88        12.68 o                         
  -7   1   2       2257.36       2275.73        24.88 o                         
  -6   1   2        185.51        178.64         9.39 o                         
  -5   1   2        517.75        408.10        10.15 o                         
  -4   1   2          3.04          7.47         5.69 o                         
  -3   1   2        354.65        508.60         9.83 o                         
  -2   1   2       4439.09       4375.91        32.68 o                         
  -1   1   2        118.98        145.45         5.55 o                         
   0   1   2       2420.66       2378.55        19.95 o                         
   1   1   2          1.38          4.64         3.83 o                         
   2   1   2       6359.37       6183.36        41.64 o                         
   3   1   2       3485.99       3147.80        24.20 o                         
   4   1   2         12.50          0.99         4.50 o                         
   5   1   2        199.43        177.86        11.17 o                         
   6   1   2        785.22        759.54        25.51 o                         
   7   1   2        195.35        145.00        14.81 o                         
   8   1   2         17.06         35.33        16.95 o                         
   9   1   2        648.65        601.30        31.10 o                         
  10   1   2        266.37        267.19        24.51 o                         
 -11   2   2        410.22        487.30        38.55 o                         
 -10   2   2          6.96         26.79        21.23 o                         
  -9   2   2        983.32        883.83        27.07 o                         
  -8   2   2         95.62        122.94        14.40 o                         
  -7   2   2       1483.00       1474.07        21.63 o                         
  -6   2   2        396.20        391.46        11.97 o                         
  -5   2   2        485.14        483.79        10.70 o                         
  -4   2   2       2309.56       2305.51        21.47 o                         
  -3   2   2        149.40        203.36         7.37 o                         
  -2   2   2       1285.70       1394.45        14.66 o                         
  -1   2   2       2287.36       2331.39        18.79 o                         
   0   2   2      13030.79      13969.56        93.64 o                         
   1   2   2      21003.45      20950.94       176.17 o                         
   2   2   2        955.36       1036.74        13.66 o                         
   3   2   2          0.01          7.39         5.81 o                         
   4   2   2        672.73        525.36        12.73 o                         
   5   2   2        229.37        299.95        12.75 o                         
   6   2   2        588.16        559.21        30.60 o                         
   7   2   2        252.70        160.80        15.17 o                         
   8   2   2          1.84         24.43        14.13 o                         
   9   2   2         14.40         44.26        18.13 o                         
  10   2   2        344.70        304.02        28.71 o                         
 -11   3   2        937.46        986.10        33.73 o                         
 -10   3   2         82.22         97.65        20.63 o                         
  -9   3   2        117.95        147.99        17.97 o                         
  -8   3   2         38.87         54.16        12.61 o                         
  -7   3   2       1058.87       1010.11        21.97 o                         
  -6   3   2        215.46        218.78        10.56 o                         
  -5   3   2       2898.52       2848.46        27.69 o                         
  -4   3   2         15.97          4.14         6.34 o                         
  -3   3   2        309.38        312.17        12.87 o                         
  -2   3   2       1967.49       2035.28        20.76 o                         
  -1   3   2          8.13          7.14         4.88 o                         
   0   3   2       1545.61       1487.87        13.00 o                         
   1   3   2       1712.14       1760.45        15.94 o                         
   2   3   2        375.46        339.26         9.02 o                         
   3   3   2        178.44        148.11         7.85 o                         
   4   3   2         47.81         49.83         7.28 o                         
   5   3   2        819.70        864.64        18.53 o                         
   6   3   2         24.90         14.76        13.98 o                         
   7   3   2          2.83         20.51        13.06 o                         
   8   3   2        740.21        683.05        26.19 o                         
   9   3   2          1.91         21.73        18.14 o                         
 -11   4   2         38.70        143.69        32.62 o                         
 -10   4   2         47.20         53.71        20.05 o                         
  -9   4   2        400.87        420.58        25.53 o                         
  -8   4   2         38.67         35.04        12.30 o                         
  -7   4   2        295.31        303.50        16.88 o                         
  -6   4   2        379.94        416.25        13.42 o                         
  -5   4   2        172.57        225.49         9.52 o                         
  -4   4   2       1577.11       1867.88        17.63 o                         
  -3   4   2       1410.69       1270.84        13.22 o                         
  -2   4   2       4755.47       4938.77        42.49 o                         
  -1   4   2         43.99         30.86         5.19 o                         
   0   4   2       3603.83       3807.97        28.95 o                         
   1   4   2         91.28        130.81         5.62 o                         
   2   4   2         45.00         13.32         4.54 o                         
   3   4   2        184.48        204.72         9.09 o                         
   4   4   2       1952.15       2039.25        25.21 o                         
   5   4   2          0.78          5.38         8.88 o                         
   6   4   2       3431.54       3478.02        51.81 o                         
   7   4   2        958.94       1024.29        27.14 o                         
   8   4   2          0.01          3.46        14.55 o                         
   9   4   2         66.50         79.55        28.70 o                         
 -11   5   2          3.20         82.18        31.83 o                         
 -10   5   2        221.53        261.83        21.85 o                         
  -9   5   2        100.64         80.30        14.39 o                         
  -8   5   2         17.76         25.61        12.00 o                         
  -7   5   2       1478.37       1397.03        31.70 o                         
  -6   5   2         59.59         84.11         9.48 o                         
  -5   5   2       2510.99       2379.10        23.44 o                         
  -4   5   2       3391.20       3428.28        28.10 o                         
  -3   5   2       6522.64       6533.11        57.84 o                         
  -2   5   2       1261.09       1394.43        13.47 o                         
  -1   5   2       7138.41       7330.58        67.75 o                         
   0   5   2        859.00        789.00        13.66 o                         
   1   5   2       2132.68       2212.60        21.90 o                         
   2   5   2        683.22        870.62        15.60 o                         
   3   5   2       3211.33       3073.08        31.33 o                         
   4   5   2        941.94        855.68        16.83 o                         
   5   5   2       1887.43       1653.69        24.86 o                         
   6   5   2         99.68         39.98        13.05 o                         
   7   5   2        295.52        268.55        17.74 o                         
   8   5   2         54.45        100.14        17.40 o                         
   9   5   2         44.29        106.01        26.02 o                         
 -11   6   2        687.35        676.68        53.63 o                         
 -10   6   2        192.67        220.24        20.47 o                         
  -9   6   2         12.57          6.47        13.46 o                         
  -8   6   2         86.27         89.61        13.40 o                         
  -7   6   2       1336.05       1245.76        24.45 o                         
  -6   6   2        206.20        188.71        12.20 o                         
  -5   6   2         75.85         96.63         6.93 o                         
  -4   6   2        258.20        282.50         9.78 o                         
  -3   6   2       2681.11       2924.45        25.50 o                         
  -2   6   2         56.34         15.22         5.47 o                         
  -1   6   2       1995.09       2060.82        25.80 o                         
   0   6   2       4348.96       4435.11        40.83 o                         
   1   6   2         95.27        150.88         7.77 o                         
   2   6   2       3051.64       3091.26        29.14 o                         
   3   6   2       1236.29       1248.16        21.64 o                         
   4   6   2         22.37         23.33         8.21 o                         
   5   6   2         73.56          7.89        11.08 o                         
   6   6   2        135.42        195.25        21.19 o                         
   7   6   2        156.13        196.74        19.67 o                         
   8   6   2          3.18         63.48        18.94 o                         
 -11   7   2        100.17        100.74        31.06 o                         
 -10   7   2        224.46        251.19        20.82 o                         
  -9   7   2         77.84         82.66        14.84 o                         
  -8   7   2        838.05        780.19        23.87 o                         
  -7   7   2         10.02         20.47        10.86 o                         
  -6   7   2       1633.86       1600.44        24.97 o                         
  -5   7   2         29.18         37.55         8.80 o                         
  -4   7   2        199.35        210.73         8.14 o                         
  -3   7   2        207.54        190.04         8.52 o                         
  -2   7   2       5492.19       5607.39        49.30 o                         
  -1   7   2        633.38        655.99        15.85 o                         
   0   7   2       1493.64       1414.66        19.47 o                         
   1   7   2       2045.86       2056.04        33.03 o                         
   2   7   2       2158.76       2041.52        21.21 o                         
   3   7   2        845.00        898.97        17.38 o                         
   4   7   2        181.96        141.85        11.24 o                         
   5   7   2          1.73          4.13        10.85 o                         
   6   7   2         32.20         73.90        11.70 o                         
   7   7   2        142.42        165.75        16.33 o                         
   8   7   2        167.17        127.98        21.96 o                         
 -11   8   2         59.99         26.03        31.79 o                         
 -10   8   2         89.19         84.19        18.40 o                         
  -9   8   2        100.00        130.96        16.85 o                         
  -8   8   2        483.05        453.17        21.29 o                         
  -7   8   2        166.18        223.56        14.66 o                         
  -6   8   2        220.77        305.07        16.19 o                         
  -5   8   2        644.96        649.03        17.52 o                         
  -4   8   2        418.88        355.23        11.35 o                         
  -3   8   2        173.42        208.74         9.52 o                         
  -2   8   2          1.32         -1.37         5.71 o                         
  -1   8   2       1128.14        992.30        18.96 o                         
   0   8   2       3396.89       3676.22        40.37 o                         
   1   8   2        851.88        933.34        16.55 o                         
   2   8   2        161.33        185.93         9.03 o                         
   3   8   2        658.05        582.92        16.97 o                         
   4   8   2        160.46        169.41        13.29 o                         
   5   8   2         85.41         91.11        18.51 o                         
   6   8   2         65.76         81.65        13.51 o                         
   7   8   2        226.89        220.68        21.69 o                         
   8   8   2        314.44        432.45        32.10 o                         
 -11   9   2        577.02        611.95        51.32 o                         
 -10   9   2         61.98        108.17        18.78 o                         
  -9   9   2       1175.33       1245.12        33.99 o                         
  -8   9   2          6.94         -0.94        12.47 o                         
  -7   9   2       1516.56       1463.79        26.58 o                         
  -6   9   2        298.32        305.02        15.16 o                         
  -5   9   2        770.71        818.49        20.34 o                         
  -4   9   2        274.58        205.37        11.77 o                         
  -3   9   2        319.74        267.72        11.91 o                         
  -2   9   2         45.54         48.05         9.55 o                         
  -1   9   2        302.76        299.62        14.97 o                         
   0   9   2          1.24         13.14         7.62 o                         
   1   9   2       1668.58       1651.74        20.77 o                         
   2   9   2         17.11         41.73         7.67 o                         
   3   9   2        369.74        428.11        13.40 o                         
   4   9   2        828.53        805.91        22.25 o                         
   5   9   2         20.31         21.25        12.09 o                         
   6   9   2        470.32        459.57        36.06 o                         
   7   9   2        139.27        130.21        28.60 o                         
 -10  10   2          3.69         23.68        23.50 o                         
  -9  10   2        227.11        269.75        18.55 o                         
  -8  10   2        262.76        202.05        18.06 o                         
  -7  10   2         54.47         66.62        15.79 o                         
  -6  10   2       1950.74       1932.34        30.16 o                         
  -5  10   2       1615.29       1574.25        27.23 o                         
  -4  10   2         13.67         16.05        14.19 o                         
  -3  10   2        105.23         98.59        11.05 o                         
  -2  10   2         23.39         25.65        12.86 o                         
  -1  10   2         18.96         38.63         9.41 o                         
   0  10   2         14.62         20.55        10.53 o                         
   1  10   2       1687.14       1679.39        21.93 o                         
   2  10   2       1030.79        886.08        24.10 o                         
   3  10   2        182.24        162.12         9.38 o                         
   4  10   2        148.04        124.60        14.27 o                         
   5  10   2        978.82        987.48        36.51 o                         
   6  10   2          5.90         47.94        18.84 o                         
   7  10   2          0.14         10.66        27.64 o                         
 -10  11   2         73.13         68.85        25.41 o                         
  -9  11   2          6.88          7.38        16.64 o                         
  -8  11   2         53.23        117.04        15.94 o                         
  -7  11   2        227.80        287.80        15.97 o                         
  -6  11   2        362.16        343.00        16.46 o                         
  -5  11   2        339.84        345.10        18.03 o                         
  -4  11   2        338.45        286.98        19.12 o                         
  -3  11   2        205.61        210.54        12.21 o                         
  -2  11   2          0.96         18.93        14.09 o                         
   0  11   2        840.13        876.80        39.79 o                         
   1  11   2          4.86         23.60         9.80 o                         
   2  11   2         21.22         35.63         8.82 o                         
   3  11   2        767.38        840.52        20.75 o                         
   4  11   2         25.21         55.96        18.49 o                         
   5  11   2         24.59         11.66        19.18 o                         
   6  11   2         12.30         40.81        37.51 o                         
 -10  12   2        247.28        287.59        39.81 o                         
  -9  12   2        274.06        295.06        25.21 o                         
  -8  12   2         32.27         49.63        13.29 o                         
  -7  12   2        150.97        147.38        15.96 o                         
  -6  12   2        128.40        140.64        15.21 o                         
  -5  12   2       2076.53       1948.35        31.43 o                         
  -4  12   2        508.26        463.64        24.19 o                         
  -3  12   2       1674.09       1653.44        39.44 o                         
  -2  12   2        479.76        483.48        26.06 o                         
  -1  12   2        841.60        722.23        50.59 o                         
   0  12   2        207.81        253.73        30.88 o                         
   1  12   2        230.91        263.12        17.51 o                         
   2  12   2        262.44        290.37        15.15 o                         
   3  12   2        643.41        607.54        33.04 o                         
   4  12   2         28.20         15.99        15.11 o                         
   5  12   2         62.50         64.11        18.01 o                         
 -10  13   2         10.00         30.76        62.47 o                         
  -9  13   2         57.43         16.29        22.27 o                         
  -8  13   2        205.84        249.16        20.23 o                         
  -7  13   2          2.10         -0.71        16.82 o                         
  -6  13   2        112.75        110.94        14.75 o                         
  -5  13   2        404.76        388.52        26.22 o                         
  -4  13   2        179.20        216.58        15.18 o                         
  -3  13   2         48.35         42.25        23.09 o                         
  -2  13   2        100.35        106.56        27.93 o                         
  -1  13   2          8.13         -6.28        14.34 o                         
   0  13   2        626.12        505.40        46.63 o                         
   1  13   2         11.97          0.71        19.23 o                         
   2  13   2        823.75        815.75        28.34 o                         
   3  13   2         41.88         44.64        11.45 o                         
   4  13   2         75.12         78.05        16.08 o                         
   5  13   2         82.36         42.16        18.64 o                         
  -9  14   2         20.26          0.99        30.23 o                         
  -8  14   2          0.43         38.20        19.75 o                         
  -7  14   2         38.66         78.85        17.86 o                         
  -6  14   2        201.07        240.53        21.05 o                         
  -5  14   2        116.72        174.39        25.35 o                         
  -4  14   2        339.16        273.95        16.91 o                         
  -3  14   2        344.21        432.47        35.15 o                         
  -2  14   2        298.73        318.30        24.18 o                         
  -1  14   2        645.79        657.08        30.22 o                         
   0  14   2        298.48        317.57        38.71 o                         
   1  14   2        528.86        580.59        37.21 o                         
   2  14   2          4.83         23.26        12.00 o                         
   3  14   2        443.40        433.70        29.84 o                         
   4  14   2         19.98         15.24        20.05 o                         
  -8  15   2        118.84        193.91        24.62 o                         
  -7  15   2        342.91        293.23        36.56 o                         
  -6  15   2        275.58        320.67        28.22 o                         
  -5  15   2        521.38        556.15        28.87 o                         
  -4  15   2        308.16        281.12        56.07 o                         
  -3  15   2         12.08          2.94        29.21 o                         
  -2  15   2        144.68        147.69        21.13 o                         
  -1  15   2        407.31        414.12        33.96 o                         
   0  15   2         41.06         37.56        21.62 o                         
   1  15   2         35.89         99.43        19.15 o                         
   2  15   2          1.90        -10.42        20.59 o                         
   3  15   2        163.94        137.54        19.05 o                         
  -8  16   2         35.96         42.76        20.07 o                         
  -7  16   2        133.38        109.26        32.03 o                         
  -6  16   2        256.51        305.69        41.99 o                         
  -5  16   2         11.65         28.31        12.76 o                         
  -4  16   2        500.01        476.40        36.94 o                         
  -3  16   2         64.28         68.82        20.38 o                         
  -2  16   2        222.65        201.97        29.41 o                         
  -1  16   2          0.60         11.45        20.67 o                         
   0  16   2          0.31         29.25        21.15 o                         
   1  16   2         41.85         38.81        29.47 o                         
   2  16   2         53.81         73.40        20.10 o                         
  -7  17   2        138.07        182.28        18.88 o                         
  -6  17   2        327.43        368.19        20.76 o                         
  -5  17   2         47.31        100.22        23.87 o                         
  -4  17   2         19.05          9.81        19.83 o                         
  -3  17   2        211.62        272.01        26.32 o                         
  -2  17   2        360.37        355.18        27.11 o                         
  -1  17   2         22.92         15.09        25.43 o                         
   0  17   2         50.56         22.60        22.33 o                         
  -5  18   2        209.47         91.04        33.39 o                         
  -4  18   2        396.60        310.03        34.76 o                         
  -3  18   2         71.04         72.79        21.54 o                         
  -2  18   2        588.30        618.79        36.14 o                         
   1 -18   3        141.64        406.87        51.47 o                         
   2 -18   3         76.29         78.04        20.27 o                         
   3 -18   3        552.16        435.31        42.89 o                         
   4 -18   3         13.18          9.62        15.11 o                         
   5 -18   3         12.53         27.13        13.79 o                         
  -1 -17   3          5.48         46.58        57.41 o                         
   0 -17   3         54.56        100.31        25.90 o                         
   1 -17   3         23.57         82.27        21.77 o                         
   2 -17   3        316.18        370.16        27.19 o                         
   3 -17   3         31.89         53.03        30.43 o                         
   4 -17   3        138.33        132.83        15.18 o                         
   5 -17   3        158.17        183.94        16.95 o                         
   6 -17   3         42.44         45.95        15.34 o                         
   7 -17   3         39.63         -9.94        40.29 o                         
  -2 -16   3        235.87        209.97        18.91 o                         
  -1 -16   3         40.84         36.51        32.55 o                         
   0 -16   3         25.40         48.99        17.66 o                         
   1 -16   3         28.50         34.71        18.00 o                         
   2 -16   3        147.11        167.14        21.39 o                         
   3 -16   3          3.44         29.25        12.43 o                         
   4 -16   3         49.27         86.23        17.16 o                         
   5 -16   3          0.90         22.99        15.83 o                         
   6 -16   3        579.68        705.04        40.50 o                         
   7 -16   3        595.82        617.49        29.30 o                         
   8 -16   3        281.62        248.62        24.67 o                         
  -3 -15   3        112.35        104.63        16.07 o                         
  -2 -15   3        121.46        195.24        17.77 o                         
  -1 -15   3        987.72        893.39        37.32 o                         
   0 -15   3        420.72        501.59        31.24 o                         
   1 -15   3        173.96        236.92        21.59 o                         
   2 -15   3        207.35        215.61        16.91 o                         
   3 -15   3        768.10        719.25        22.53 o                         
   4 -15   3        755.15        821.47        29.41 o                         
   5 -15   3        176.34        185.28        16.01 o                         
   6 -15   3        576.39        533.03        24.87 o                         
   7 -15   3        671.80        620.11        27.45 o                         
   8 -15   3          0.18         27.09        30.13 o                         
  -4 -14   3         23.64         65.53        49.93 o                         
  -3 -14   3        119.66        137.89        16.12 o                         
  -2 -14   3         36.06         28.93        13.51 o                         
  -1 -14   3        252.21        260.91        17.30 o                         
   0 -14   3         36.79         16.47        20.99 o                         
   1 -14   3          0.05          6.94        12.25 o                         
   2 -14   3        302.60        337.71        18.33 o                         
   3 -14   3          1.07         -5.49        10.75 o                         
   4 -14   3        108.33         96.13        17.40 o                         
   5 -14   3        211.50        249.05        16.61 o                         
   6 -14   3        270.21        317.14        20.15 o                         
   7 -14   3          6.82         28.09        14.86 o                         
   8 -14   3         13.61         41.71        19.36 o                         
   9 -14   3         43.68         47.54        30.55 o                         
  -5 -13   3         16.76         -4.67        23.61 o                         
  -4 -13   3        175.47        285.98        23.41 o                         
  -3 -13   3         41.87         86.02        14.89 o                         
  -2 -13   3         15.76         -6.31        14.67 o                         
  -1 -13   3        450.63        472.40        19.12 o                         
   0 -13   3       1787.59       1788.46        33.52 o                         
   1 -13   3        113.21        154.06        12.24 o                         
   2 -13   3        740.89        651.35        21.57 o                         
   3 -13   3          0.61         18.98        10.56 o                         
   4 -13   3        339.73        363.38        16.11 o                         
   5 -13   3       1068.09       1071.28        36.74 o                         
   6 -13   3        164.85        207.33        20.62 o                         
   7 -13   3        100.82         84.49        16.19 o                         
   8 -13   3         41.86         69.82        17.31 o                         
   9 -13   3        236.55        279.81        33.72 o                         
  -6 -12   3        267.95        260.19        31.54 o                         
  -5 -12   3        233.62        279.66        29.53 o                         
  -4 -12   3         11.77         39.71        17.81 o                         
  -3 -12   3         38.73         46.75        13.46 o                         
  -2 -12   3       1293.67       1258.51        27.12 o                         
  -1 -12   3        169.61        215.34        11.98 o                         
   0 -12   3        771.43        814.05        17.81 o                         
   1 -12   3       2449.69       2473.04        26.55 o                         
   2 -12   3         80.39        111.61         9.90 o                         
   3 -12   3       2081.67       1991.30        26.25 o                         
   4 -12   3         39.61         68.03        10.67 o                         
   5 -12   3       1474.88       1440.62        28.12 o                         
   6 -12   3        606.62        622.86        32.29 o                         
   7 -12   3        352.54        413.72        18.97 o                         
   8 -12   3        264.82        298.76        21.48 o                         
   9 -12   3          8.24         19.51        19.82 o                         
  10 -12   3         91.03         57.97        22.48 o                         
  -6 -11   3         55.75         75.81        26.75 o                         
  -5 -11   3        735.68        625.98        32.29 o                         
  -4 -11   3        590.13        615.14        25.94 o                         
  -3 -11   3        193.98        224.14        17.87 o                         
  -2 -11   3        567.18        604.63        16.66 o                         
  -1 -11   3       2482.05       2314.56        25.98 o                         
   0 -11   3         51.45         77.00         8.39 o                         
   1 -11   3        484.83        519.37        18.65 o                         
   2 -11   3         26.53         29.36         9.43 o                         
   3 -11   3       1364.56       1236.11        20.78 o                         
   4 -11   3          0.13         19.93        10.23 o                         
   5 -11   3        123.69        160.40        10.43 o                         
   6 -11   3       1143.24       1100.17        24.81 o                         
   7 -11   3        381.97        360.46        21.23 o                         
   8 -11   3        120.66        119.15        15.01 o                         
   9 -11   3          8.60         11.59        18.54 o                         
  10 -11   3         39.87         26.20        23.95 o                         
  -7 -10   3        168.09        193.65        38.91 o                         
  -6 -10   3        824.14        742.89        43.34 o                         
  -5 -10   3        354.65        437.52        20.48 o                         
  -4 -10   3       1271.93       1225.99        29.09 o                         
  -3 -10   3         21.68         46.36        10.44 o                         
  -2 -10   3         76.20         78.82        11.17 o                         
  -1 -10   3         60.32         75.28         7.76 o                         
   0 -10   3         43.55         42.00         7.50 o                         
   1 -10   3          3.25         -6.23         6.23 o                         
   2 -10   3       1263.62       1168.51        17.12 o                         
   3 -10   3        301.76        289.46        14.50 o                         
   4 -10   3       2663.91       2622.09        30.39 o                         
   5 -10   3          0.95         19.37         9.46 o                         
   6 -10   3         10.65         12.87        10.65 o                         
   7 -10   3         15.13         14.81        11.97 o                         
   8 -10   3         53.94         71.56        14.08 o                         
   9 -10   3        706.59        660.77        28.81 o                         
  10 -10   3          5.16        -10.64        20.25 o                         
  -7  -9   3         23.57         71.61        71.92 o                         
  -6  -9   3        288.54        297.51        31.88 o                         
  -5  -9   3        336.70        298.66        14.13 o                         
  -4  -9   3        120.46        125.35        11.64 o                         
  -3  -9   3        236.45        237.23        12.43 o                         
  -2  -9   3        555.48        608.55        16.13 o                         
  -1  -9   3         65.83         74.81         7.73 o                         
   0  -9   3         30.79         44.24         6.28 o                         
   1  -9   3         75.55        104.50         6.81 o                         
   2  -9   3       1736.07       1802.94        20.62 o                         
   3  -9   3        172.07        193.58        10.32 o                         
   4  -9   3        672.14        683.01        22.26 o                         
   5  -9   3        648.30        624.91        17.24 o                         
   6  -9   3        108.17        140.13        15.12 o                         
   7  -9   3        303.79        296.66        16.59 o                         
   8  -9   3          0.10         21.44        13.48 o                         
   9  -9   3        120.16        115.72        16.18 o                         
  10  -9   3         52.96         53.67        18.69 o                         
  -8  -8   3         34.06         57.63        33.65 o                         
  -7  -8   3          3.90         -6.56        24.88 o                         
  -6  -8   3        649.49        599.17        25.60 o                         
  -5  -8   3        114.91         77.69        10.71 o                         
  -4  -8   3         24.38         34.96         9.61 o                         
  -3  -8   3         20.26         12.46         9.12 o                         
  -2  -8   3        322.82        286.60        18.80 o                         
  -1  -8   3       2307.67       2287.54        22.70 o                         
   0  -8   3       1798.87       1659.02        24.65 o                         
   1  -8   3       4069.34       3988.29        38.11 o                         
   2  -8   3        710.43        789.46        13.57 o                         
   3  -8   3       1098.00       1025.00        14.91 o                         
   4  -8   3       3692.44       3688.38        34.57 o                         
   5  -8   3         45.76         46.23         8.99 o                         
   6  -8   3         22.02         28.05        11.32 o                         
   7  -8   3        230.13        243.02        16.22 o                         
   8  -8   3         43.57         33.71        12.97 o                         
   9  -8   3         54.83         89.94        14.64 o                         
  10  -8   3         58.87         84.88        24.29 o                         
  11  -8   3        319.34        206.31        54.11 o                         
  -8  -7   3         45.61        110.47        28.76 o                         
  -7  -7   3         47.02         67.98        18.94 o                         
  -6  -7   3         15.36         45.70        18.67 o                         
  -5  -7   3        795.63        686.97        27.80 o                         
  -4  -7   3        241.54        267.38        14.56 o                         
  -3  -7   3         49.88         54.56         7.84 o                         
  -2  -7   3        198.15        237.86         9.64 o                         
  -1  -7   3       1913.40       1663.41        16.75 o                         
   0  -7   3        595.73        560.61        10.89 o                         
   1  -7   3       1965.19       2370.28        27.32 o                         
   2  -7   3       1766.20       1849.93        19.19 o                         
   3  -7   3         12.40         34.27         7.84 o                         
   4  -7   3        124.01        133.93         8.25 o                         
   5  -7   3         44.43         70.81         9.58 o                         
   6  -7   3          6.52        -10.69        10.69 o                         
   7  -7   3        182.60        165.26        13.87 o                         
   8  -7   3        142.42        136.46        14.51 o                         
   9  -7   3        256.44        291.96        19.03 o                         
  10  -7   3         59.47         36.72        20.34 o                         
  11  -7   3        593.55        545.86        57.71 o                         
  -9  -6   3        400.17        464.08        42.80 o                         
  -8  -6   3          3.38         21.81        53.23 o                         
  -7  -6   3         77.68         23.11        16.39 o                         
  -6  -6   3          9.78         31.81        16.70 o                         
  -5  -6   3         73.88        100.41        10.75 o                         
  -4  -6   3          1.64          7.47         7.83 o                         
  -3  -6   3        806.36        740.87        14.87 o                         
  -2  -6   3         53.43         47.27         6.20 o                         
  -1  -6   3       3175.69       3480.56        27.57 o                         
   0  -6   3       2394.22       2309.39        24.22 o                         
   1  -6   3        684.22        643.95        10.61 o                         
   2  -6   3         34.17         80.03         5.96 o                         
   3  -6   3        729.70        753.21        13.64 o                         
   4  -6   3         14.88         34.41         5.82 o                         
   5  -6   3       1782.66       1617.38        20.69 o                         
   6  -6   3        491.38        542.75        18.85 o                         
   7  -6   3       1513.96       1421.59        26.43 o                         
   8  -6   3         66.80        101.69        14.08 o                         
   9  -6   3        534.49        567.80        30.71 o                         
  10  -6   3          0.87         18.79        25.72 o                         
  11  -6   3         25.37         38.69        28.83 o                         
  -9  -5   3          4.39        -12.72        30.13 o                         
  -8  -5   3        278.35        232.63        38.54 o                         
  -7  -5   3         70.37        131.45        20.58 o                         
  -6  -5   3         42.52         53.79         8.33 o                         
  -5  -5   3         96.19         93.99         9.80 o                         
  -4  -5   3          0.01          1.34         6.95 o                         
  -3  -5   3       1032.10        972.10        15.60 o                         
  -2  -5   3       6325.42       6053.18        51.92 o                         
  -1  -5   3         62.66         51.78         5.49 o                         
   0  -5   3          4.23          0.42         4.58 o                         
   1  -5   3        206.47        175.54         6.77 o                         
   2  -5   3      10562.54      10888.51        75.90 o                         
   3  -5   3       1010.20        856.56        12.28 o                         
   4  -5   3        161.80        195.75         8.04 o                         
   5  -5   3       1128.26       1144.93        17.23 o                         
   6  -5   3       1087.05       1079.25        21.53 o                         
   7  -5   3        391.00        353.20        18.43 o                         
   8  -5   3         57.56         61.87        13.06 o                         
   9  -5   3         12.06          9.05        16.29 o                         
  10  -5   3        109.92        218.05        21.93 o                         
  11  -5   3          2.36          7.36        20.95 o                         
  -9  -4   3          0.98         32.73        23.31 o                         
  -8  -4   3        200.73        216.80        24.84 o                         
  -7  -4   3        299.40        347.66        15.78 o                         
  -6  -4   3        838.60        710.52        21.00 o                         
  -5  -4   3        180.60        197.13        12.73 o                         
  -4  -4   3       4297.39       4103.17        40.16 o                         
  -3  -4   3         30.12         45.15         6.31 o                         
  -2  -4   3         38.74         35.17         5.51 o                         
  -1  -4   3        192.38        308.13         9.56 o                         
   0  -4   3       2793.23       2985.53        27.18 o                         
   1  -4   3       5507.60       5737.19        48.35 o                         
   2  -4   3         27.70         10.43         4.99 o                         
   3  -4   3       5847.53       6185.12        46.61 o                         
   4  -4   3        546.78        590.07        11.01 o                         
   5  -4   3        345.55        388.83        11.29 o                         
   6  -4   3       1381.93       1276.53        20.86 o                         
   7  -4   3        846.01        794.61        22.64 o                         
   8  -4   3         35.62         23.86        10.66 o                         
   9  -4   3        608.52        680.52        30.07 o                         
  10  -4   3         73.77        100.76        17.01 o                         
  11  -4   3        173.87        111.22        22.05 o                         
 -10  -3   3        123.59        129.77        43.55 o                         
  -9  -3   3         49.77         92.38        38.27 o                         
  -8  -3   3        196.19        171.44        15.10 o                         
  -7  -3   3        123.88        150.73        13.26 o                         
  -6  -3   3        291.23        306.73        15.24 o                         
  -5  -3   3        655.75        551.49        15.75 o                         
  -4  -3   3         47.07         43.15         6.24 o                         
  -3  -3   3       3747.54       3825.11        31.14 o                         
  -2  -3   3        497.75        548.87        10.50 o                         
  -1  -3   3       1052.07       1013.03        11.55 o                         
   0  -3   3          5.18          4.18         4.70 o                         
   1  -3   3       1152.44       1251.02        15.65 o                         
   2  -3   3        758.09        628.27         9.90 o                         
   3  -3   3       2937.15       2989.24        27.78 o                         
   4  -3   3       2861.48       2793.20        24.60 o                         
   5  -3   3        621.96        774.15        13.86 o                         
   6  -3   3       2824.55       2819.57        31.14 o                         
   7  -3   3          1.88          5.05        10.33 o                         
   8  -3   3         95.81        182.15        14.59 o                         
   9  -3   3        234.29        212.41        16.41 o                         
  10  -3   3        227.38        240.45        18.79 o                         
 -10  -2   3        368.22        520.33        39.16 o                         
  -9  -2   3          7.14         27.01        20.25 o                         
  -8  -2   3        536.24        520.99        16.55 o                         
  -7  -2   3         29.76         34.61         9.89 o                         
  -6  -2   3         63.36         67.66         8.68 o                         
  -5  -2   3        186.53        198.33        11.33 o                         
  -4  -2   3       2651.67       2646.94        27.12 o                         
  -3  -2   3        790.18        709.40        11.59 o                         
  -2  -2   3       2396.58       2644.10        24.67 o                         
  -1  -2   3        413.29        462.96         9.71 o                         
   0  -2   3        157.73        163.55         7.67 o                         
   1  -2   3         99.52         57.87         5.86 o                         
   2  -2   3       7835.86       8183.52        54.79 o                         
   3  -2   3       2286.85       2230.30        22.73 o                         
   4  -2   3        152.53        179.25         8.05 o                         
   5  -2   3        805.72        969.29        14.29 o                         
   6  -2   3        846.83        842.44        15.88 o                         
   7  -2   3        494.69        486.80        15.43 o                         
   8  -2   3        291.30        202.88        13.04 o                         
   9  -2   3          5.76         10.32        14.28 o                         
  10  -2   3         80.79         78.86        16.18 o                         
 -10  -1   3        570.87        406.11        27.90 o                         
  -9  -1   3         14.83         32.15        13.67 o                         
  -8  -1   3         92.22        109.40        12.46 o                         
  -7  -1   3         39.63         21.49         9.43 o                         
  -6  -1   3        870.30        831.91        16.33 o                         
  -5  -1   3        351.47        325.63        11.48 o                         
  -4  -1   3          3.68          0.20         5.30 o                         
  -3  -1   3         19.45         35.64         4.69 o                         
  -2  -1   3       2260.04       2366.77        24.08 o                         
  -1  -1   3       3074.69       3067.76        21.15 o                         
   0  -1   3      35462.66      38454.89       253.67 o                         
   1  -1   3       3554.45       4027.01        26.88 o                         
   2  -1   3       1591.16       1533.40        14.05 o                         
   3  -1   3          1.90         -6.01         6.01 o                         
   4  -1   3       1840.79       1794.34        17.92 o                         
   5  -1   3       1321.77       1172.30        16.72 o                         
   6  -1   3       1510.36       1442.44        22.89 o                         
   7  -1   3        611.90        523.98        17.89 o                         
   8  -1   3          1.52          6.59        17.07 o                         
   9  -1   3        166.45        187.45        20.10 o                         
  10  -1   3          7.54         33.81        20.62 o                         
 -10   0   3        138.03        148.38        24.04 o                         
  -9   0   3        303.53        332.31        21.84 o                         
  -8   0   3        311.38        321.25        15.83 o                         
  -7   0   3        166.63        192.84        17.28 o                         
  -6   0   3         31.00         19.05         7.43 o                         
  -5   0   3        258.19        246.92        11.11 o                         
  -4   0   3       1614.54       1435.23        16.39 o                         
  -3   0   3        468.58        566.77        14.02 o                         
  -2   0   3        946.05       1040.06        11.22 o                         
  -1   0   3       3003.77       3043.21        22.54 o                         
   0   0   3        216.16        248.68         7.09 o                         
   1   0   3       1700.02       1567.65        14.77 o                         
   2   0   3        698.87        613.43         9.13 o                         
   3   0   3       1935.70       1948.17        16.94 o                         
   4   0   3        629.87        630.61        10.77 o                         
   5   0   3        360.98        312.95        12.05 o                         
   6   0   3          8.59         16.67         7.09 o                         
   7   0   3        591.34        455.52        19.20 o                         
   8   0   3        691.41        580.60        25.30 o                         
   9   0   3         10.73         20.70        17.82 o                         
  10   0   3        241.75        173.77        31.93 o                         
 -10   1   3        319.32        361.74        21.63 o                         
  -9   1   3        917.57        951.27        32.13 o                         
  -8   1   3        334.43        335.64        17.21 o                         
  -7   1   3        201.01        212.59        13.11 o                         
  -6   1   3       2031.74       1936.28        24.98 o                         
  -5   1   3        194.96        192.63         8.28 o                         
  -4   1   3        553.28        572.68        11.67 o                         
  -3   1   3        168.16        204.20         7.58 o                         
  -2   1   3        164.51        213.33         7.54 o                         
  -1   1   3        869.90       1141.98        11.67 o                         
   0   1   3      34369.75      35406.14       220.62 o                         
   1   1   3       6447.77       6739.86        50.98 o                         
   2   1   3         80.83        176.81         7.08 o                         
   3   1   3       1643.71       1684.31        15.27 o                         
   4   1   3         20.50         32.85         5.49 o                         
   5   1   3       2250.07       2249.34        23.69 o                         
   6   1   3        687.09        808.70        28.03 o                         
   7   1   3         32.71         67.17        13.46 o                         
   8   1   3         10.92         14.31        14.66 o                         
   9   1   3         60.34        157.22        20.58 o                         
  10   1   3         59.42         79.64        20.78 o                         
 -11   2   3        278.33        254.06        28.67 o                         
 -10   2   3          4.67         28.65        17.31 o                         
  -9   2   3         72.94         97.46        15.36 o                         
  -8   2   3        868.34        836.93        22.16 o                         
  -7   2   3         16.78         18.47         8.38 o                         
  -6   2   3       4608.52       4427.58        36.97 o                         
  -5   2   3        150.87        217.78         8.77 o                         
  -4   2   3       1665.67       1771.20        18.06 o                         
  -3   2   3       2670.57       2761.13        29.34 o                         
  -2   2   3      27065.44      27038.26       170.42 o                         
  -1   2   3        386.00        286.44         9.65 o                         
   0   2   3       2857.05       2882.21        21.94 o                         
   1   2   3        204.25        196.90         6.86 o                         
   2   2   3         97.27         80.87         5.72 o                         
   3   2   3       1621.06       1469.46        19.86 o                         
   4   2   3        483.11        542.31        17.06 o                         
   5   2   3       1532.73       1319.63        24.16 o                         
   6   2   3        157.48        144.65        13.03 o                         
   7   2   3        234.33        314.02        18.27 o                         
   8   2   3        108.90        120.72        16.28 o                         
   9   2   3         24.26         94.38        19.57 o                         
  10   2   3          2.55        -19.61        21.94 o                         
 -11   3   3         66.38        175.62        34.94 o                         
 -10   3   3         38.66         56.24        16.30 o                         
  -9   3   3        120.80        154.10        17.56 o                         
  -8   3   3        179.22        217.68        14.82 o                         
  -7   3   3         57.11         77.03        10.47 o                         
  -6   3   3          8.39          5.02         7.72 o                         
  -5   3   3        884.42        947.57        13.57 o                         
  -4   3   3       5621.71       5915.61        40.96 o                         
  -3   3   3       5108.56       5379.37        44.03 o                         
  -2   3   3       3381.84       3386.50        28.94 o                         
  -1   3   3         96.42        112.47         6.28 o                         
   0   3   3        810.67        958.27        11.42 o                         
   1   3   3        662.58        643.75         9.76 o                         
   2   3   3         83.84         96.20         5.14 o                         
   3   3   3       5192.67       5598.20        46.64 o                         
   4   3   3         68.71         66.84         9.62 o                         
   5   3   3        220.47        185.59        12.98 o                         
   6   3   3          0.26          9.02        12.66 o                         
   7   3   3        158.22        197.20        16.38 o                         
   8   3   3        417.03        429.07        26.24 o                         
   9   3   3        230.16        415.64        26.99 o                         
 -11   4   3         46.31         25.62        28.19 o                         
 -10   4   3        218.59        242.06        19.84 o                         
  -9   4   3        246.57        277.42        21.54 o                         
  -8   4   3        460.79        414.17        20.14 o                         
  -7   4   3       1183.92       1293.52        24.44 o                         
  -6   4   3        529.00        577.44        13.74 o                         
  -5   4   3       1369.75       1358.35        18.29 o                         
  -4   4   3        276.35        339.35        10.55 o                         
  -3   4   3       2528.28       2741.37        24.26 o                         
  -2   4   3       5376.75       5528.45        44.11 o                         
  -1   4   3       5014.56       4959.24        37.34 o                         
   0   4   3       1640.48       1517.46        14.02 o                         
   1   4   3       2832.92       3116.07        23.49 o                         
   2   4   3          0.95         -1.45         4.37 o                         
   3   4   3        594.02        695.19        14.25 o                         
   4   4   3       1311.96       1306.30        24.82 o                         
   5   4   3        988.95        887.86        20.30 o                         
   6   4   3        713.10        623.24        29.52 o                         
   7   4   3        250.44        257.40        27.23 o                         
   8   4   3         96.61        204.55        19.83 o                         
   9   4   3         99.50         13.64        20.51 o                         
 -11   5   3          9.89          4.85        20.04 o                         
 -10   5   3        110.79        111.80        20.91 o                         
  -9   5   3        353.41        320.77        17.79 o                         
  -8   5   3         35.88         41.92        12.73 o                         
  -7   5   3        398.63        488.00        18.72 o                         
  -6   5   3          9.14          3.28         9.18 o                         
  -5   5   3        606.20        564.58        13.44 o                         
  -4   5   3         34.97         21.86         6.43 o                         
  -3   5   3        252.89        247.50        10.55 o                         
  -2   5   3       2158.64       2438.38        21.73 o                         
  -1   5   3        737.72        861.43        12.60 o                         
   0   5   3        887.63        929.65        12.04 o                         
   1   5   3        916.38        918.77        11.84 o                         
   2   5   3       3009.85       2807.32        27.65 o                         
   3   5   3        877.66        832.89        15.93 o                         
   4   5   3         90.15        145.12        10.06 o                         
   5   5   3        544.27        466.89        18.99 o                         
   6   5   3         15.17         13.71        13.63 o                         
   7   5   3        140.48        174.92        16.84 o                         
   8   5   3        128.47        194.47        20.24 o                         
   9   5   3         59.00        124.16        22.97 o                         
 -11   6   3         54.22         99.29        21.20 o                         
 -10   6   3        104.21        108.88        24.52 o                         
  -9   6   3         99.53        128.32        15.58 o                         
  -8   6   3         17.98         35.38        12.51 o                         
  -7   6   3         14.81         26.27        11.22 o                         
  -6   6   3       2461.97       2660.78        32.98 o                         
  -5   6   3        567.74        598.83        14.76 o                         
  -4   6   3       1263.44       1257.82        15.68 o                         
  -3   6   3        865.83        767.00        11.73 o                         
  -2   6   3       1875.73       1926.52        23.20 o                         
  -1   6   3          5.33          0.81         5.43 o                         
   0   6   3         96.14        124.14         7.41 o                         
   1   6   3       2495.05       2669.44        23.63 o                         
   2   6   3          0.94         -2.39         6.22 o                         
   3   6   3        150.61        208.74        13.46 o                         
   4   6   3        439.21        491.24        18.42 o                         
   5   6   3        505.56        460.97        17.33 o                         
   6   6   3         80.70        105.44        15.59 o                         
   7   6   3        148.09        103.61        15.07 o                         
   8   6   3          5.86         -2.93        26.20 o                         
 -11   7   3         68.55         75.99        21.54 o                         
 -10   7   3          4.09         28.69        19.34 o                         
  -9   7   3         52.79         80.50        15.71 o                         
  -8   7   3        184.67        250.34        16.39 o                         
  -7   7   3          8.32          9.02        10.83 o                         
  -6   7   3        327.11        347.48        16.13 o                         
  -5   7   3          3.93         19.52         8.47 o                         
  -4   7   3       5334.63       5147.57        43.13 o                         
  -3   7   3          1.26         10.12         7.32 o                         
  -2   7   3        402.60        373.54        11.03 o                         
  -1   7   3       6905.61       7359.38        63.51 o                         
   0   7   3       2454.86       2579.99        23.45 o                         
   1   7   3        854.46        747.46        17.96 o                         
   2   7   3        109.96        135.87         9.54 o                         
   3   7   3        235.57        205.38        11.43 o                         
   4   7   3        671.67        588.81        20.44 o                         
   5   7   3        427.81        436.45        18.09 o                         
   6   7   3         24.70         44.56        17.79 o                         
   7   7   3        235.25        187.64        18.44 o                         
   8   7   3        458.53        444.22        35.16 o                         
 -11   8   3          9.78         41.33        20.81 o                         
 -10   8   3         43.02         60.49        19.07 o                         
  -9   8   3        748.55        709.77        28.27 o                         
  -8   8   3          0.45         13.45        12.07 o                         
  -7   8   3        861.94        866.23        22.35 o                         
  -6   8   3       2584.07       2573.55        32.77 o                         
  -5   8   3        877.70        912.79        18.75 o                         
  -4   8   3         41.70         46.69        10.61 o                         
  -3   8   3         87.24        125.15         8.51 o                         
  -2   8   3        758.39        746.70        14.71 o                         
  -1   8   3       1304.93       1327.28        24.78 o                         
   0   8   3        352.75        283.00        14.67 o                         
   1   8   3       1753.27       1773.98        21.76 o                         
   2   8   3       1713.16       1676.26        26.80 o                         
   3   8   3         85.86         81.69        10.68 o                         
   4   8   3        269.80        323.68        15.33 o                         
   5   8   3         41.13         69.11        15.20 o                         
   6   8   3        558.13        714.51        27.46 o                         
   7   8   3        215.97        344.48        44.92 o                         
 -11   9   3          9.32        -19.90        19.90 o                         
 -10   9   3         14.62         10.53        18.90 o                         
  -9   9   3          0.36         19.77        14.48 o                         
  -8   9   3        431.68        413.71        20.04 o                         
  -7   9   3        122.95        161.54        13.85 o                         
  -6   9   3        729.85        675.91        21.88 o                         
  -5   9   3        122.51        155.67        10.97 o                         
  -4   9   3         72.07         96.85        10.56 o                         
  -3   9   3         85.80         86.22        10.15 o                         
  -2   9   3       3623.12       3606.27        39.40 o                         
  -1   9   3        109.78        121.51        12.08 o                         
   0   9   3         38.33         41.93        10.31 o                         
   1   9   3       1329.45       1334.61        27.11 o                         
   2   9   3        394.41        390.48        12.23 o                         
   3   9   3          0.69         16.94         9.88 o                         
   4   9   3        322.24        297.96        19.36 o                         
   5   9   3         90.93         63.88        15.68 o                         
   6   9   3        135.57        260.10        22.41 o                         
   7   9   3         20.74         68.92        20.02 o                         
 -10  10   3        235.35        230.62        24.42 o                         
  -9  10   3        142.10        227.72        23.43 o                         
  -8  10   3        355.38        370.56        20.17 o                         
  -7  10   3          3.59          4.52        14.55 o                         
  -6  10   3       1829.46       1665.61        30.62 o                         
  -5  10   3        250.60        261.56        12.56 o                         
  -4  10   3       1873.46       1816.78        27.78 o                         
  -3  10   3        476.40        447.67        15.17 o                         
  -2  10   3         75.36         88.89        14.58 o                         
  -1  10   3        318.77        328.69        20.62 o                         
   0  10   3        818.00        816.84        26.07 o                         
   1  10   3         33.31         38.68        10.27 o                         
   2  10   3         41.81         13.53         8.91 o                         
   3  10   3        947.50        914.43        16.94 o                         
   4  10   3        694.12        647.70        25.02 o                         
   5  10   3          3.58         32.84        14.86 o                         
   6  10   3          8.81        -13.07        15.27 o                         
 -10  11   3        122.52        101.37        25.95 o                         
  -9  11   3          2.94         42.18        18.83 o                         
  -8  11   3        465.01        411.65        19.56 o                         
  -7  11   3        260.03        259.36        15.03 o                         
  -6  11   3          5.34          1.43        10.54 o                         
  -5  11   3        114.48        123.42        13.02 o                         
  -4  11   3        229.14        258.26        14.58 o                         
  -3  11   3       1818.68       1680.78        26.09 o                         
  -2  11   3       2049.64       2028.51        57.61 o                         
  -1  11   3        232.44        232.74        32.31 o                         
   0  11   3        489.73        429.10        26.91 o                         
   1  11   3         19.13         17.26        14.92 o                         
   2  11   3        190.07        181.75        13.86 o                         
   3  11   3         46.89         77.42         9.91 o                         
   4  11   3        169.41        255.76        18.12 o                         
   5  11   3          5.66         35.86        17.97 o                         
   6  11   3        504.03        499.02        39.06 o                         
 -10  12   3       1151.31       1069.14        79.67 o                         
  -9  12   3          3.76         -6.24        23.62 o                         
  -8  12   3        374.75        450.60        23.77 o                         
  -7  12   3          9.19          4.38        13.46 o                         
  -6  12   3        326.53        316.50        18.21 o                         
  -5  12   3        560.33        498.69        20.05 o                         
  -4  12   3         82.48        119.42        16.12 o                         
  -3  12   3       1377.72       1278.33        27.97 o                         
  -2  12   3         25.42         10.00        17.70 o                         
  -1  12   3        199.58        216.26        22.70 o                         
   0  12   3          0.27         19.65        18.18 o                         
   1  12   3         47.42        105.78        11.01 o                         
   2  12   3        163.09        194.86        22.07 o                         
   3  12   3        132.44        128.30        20.53 o                         
   4  12   3         60.89        146.54        16.87 o                         
   5  12   3        435.33        383.23        31.94 o                         
  -9  13   3         20.10          7.29        18.78 o                         
  -8  13   3         23.35         54.24        16.70 o                         
  -7  13   3         14.26         35.23        17.99 o                         
  -6  13   3          6.34          8.58        12.76 o                         
  -5  13   3        668.17        684.90        24.31 o                         
  -4  13   3        218.90        209.93        18.21 o                         
  -3  13   3         69.23         75.88        18.13 o                         
  -2  13   3         52.96         53.34        23.93 o                         
  -1  13   3         23.45          3.52        28.59 o                         
   0  13   3         17.52          5.16        16.37 o                         
   1  13   3        610.56        607.93        29.21 o                         
   2  13   3         42.20         42.12        13.06 o                         
   3  13   3        350.27        405.44        23.17 o                         
   4  13   3        440.67        539.41        29.25 o                         
  -9  14   3         18.46         69.49        23.54 o                         
  -8  14   3         83.97        115.90        18.29 o                         
  -7  14   3        260.15        303.05        19.67 o                         
  -6  14   3          3.23         32.45        16.54 o                         
  -5  14   3          1.40         10.36        12.52 o                         
  -4  14   3        815.38        845.10        21.79 o                         
  -3  14   3        128.65        128.71        20.63 o                         
  -2  14   3         45.30         34.21        21.85 o                         
  -1  14   3        746.58        740.98        67.09 o                         
   0  14   3        588.43        690.12        52.79 o                         
   1  14   3       1304.30       1233.81        52.13 o                         
   2  14   3        245.37        241.26        14.25 o                         
   3  14   3          6.08        -10.86        10.86 o                         
   4  14   3        756.25        599.54        30.54 o                         
  -8  15   3         10.58         42.65        18.61 o                         
  -7  15   3         88.44         70.18        17.56 o                         
  -6  15   3       1577.93       1435.23        36.47 o                         
  -5  15   3        360.13        351.57        19.36 o                         
  -4  15   3        336.88        366.25        77.20 o                         
  -3  15   3          9.52         71.26        59.39 o                         
  -2  15   3        285.23        354.94        26.58 o                         
  -1  15   3        497.22        468.41        40.22 o                         
   0  15   3         29.65         73.90        29.91 o                         
   1  15   3        447.03        447.05        35.44 o                         
   2  15   3        500.98        538.44        62.47 o                         
   3  15   3         83.37         27.93        16.70 o                         
  -8  16   3         55.15         85.33        33.87 o                         
  -7  16   3        222.60        208.71        26.99 o                         
  -6  16   3        413.38        474.70        28.99 o                         
  -5  16   3        298.42        310.63        25.94 o                         
  -4  16   3         78.15        112.47        27.53 o                         
  -3  16   3         32.81         75.10        21.09 o                         
  -2  16   3         46.24         51.49        19.03 o                         
  -1  16   3          1.74         -9.15        16.91 o                         
   0  16   3         18.32          6.16        29.91 o                         
   1  16   3         94.64        135.49        34.31 o                         
   2  16   3         40.15         41.79        40.91 o                         
  -6  17   3          2.70         -9.58        19.81 o                         
  -5  17   3          0.05          8.03        16.72 o                         
  -4  17   3         86.88        109.70        28.35 o                         
  -3  17   3          1.95          0.96        19.09 o                         
  -2  17   3          2.19        -17.67        17.67 o                         
  -1  17   3        129.07        168.65        27.75 o                         
   0  17   3        303.47        356.78        28.81 o                         
  -4  18   3        422.07        418.56        54.81 o                         
  -3  18   3        129.61        148.62        24.92 o                         
  -2  18   3         58.29         54.66        24.24 o                         
   2 -18   4        186.99        190.86        48.81 o                         
   3 -18   4         59.17        100.94        29.19 o                         
   4 -18   4        526.50        538.71        27.78 o                         
   0 -17   4         27.01         59.95        23.42 o                         
   1 -17   4        234.24        231.47        41.33 o                         
   2 -17   4         88.65        118.74        26.83 o                         
   3 -17   4        231.02        320.14        20.62 o                         
   4 -17   4         31.44         51.43        15.61 o                         
   5 -17   4        753.90        794.00        26.20 o                         
   6 -17   4         74.40         98.96        16.97 o                         
  -2 -16   4         83.42        106.52        23.04 o                         
  -1 -16   4        117.94        157.20        16.00 o                         
   0 -16   4         34.23         65.85        17.94 o                         
   1 -16   4       2352.42       2437.36        40.01 o                         
   2 -16   4          3.06          1.19        14.63 o                         
   3 -16   4         79.47        147.68        16.19 o                         
   4 -16   4        689.33        598.79        33.22 o                         
   5 -16   4        749.66        646.49        25.71 o                         
   6 -16   4         12.73         27.96        15.81 o                         
   7 -16   4        159.30        166.95        23.68 o                         
  -3 -15   4         15.50         19.68        14.74 o                         
  -2 -15   4        138.77        136.07        16.35 o                         
  -1 -15   4        277.11        326.36        22.01 o                         
   0 -15   4        163.07        161.92        14.83 o                         
   1 -15   4         74.86        146.52        14.06 o                         
   2 -15   4         27.76         18.20        11.95 o                         
   3 -15   4        112.13        107.16        14.99 o                         
   4 -15   4        507.62        427.69        21.83 o                         
   5 -15   4         30.37         83.44        20.13 o                         
   6 -15   4          5.69         11.75        14.68 o                         
   7 -15   4         55.21         62.09        16.75 o                         
   8 -15   4        528.95        560.67        35.46 o                         
  -4 -14   4          6.15         14.23        20.98 o                         
  -3 -14   4          0.06         19.30        14.40 o                         
  -2 -14   4         19.76         35.13        13.92 o                         
  -1 -14   4        640.02        584.30        25.55 o                         
   0 -14   4         27.48         35.27        10.61 o                         
   1 -14   4         49.86         76.99        13.95 o                         
   2 -14   4        911.63        898.81        24.49 o                         
   3 -14   4          6.26         -3.02        11.12 o                         
   4 -14   4         90.26        131.09        14.11 o                         
   5 -14   4        880.28        811.56        30.44 o                         
   6 -14   4        648.82        657.75        25.87 o                         
   7 -14   4        120.71        180.13        28.63 o                         
   8 -14   4        292.84        297.12        28.52 o                         
   9 -14   4        759.79        871.35        38.40 o                         
  -5 -13   4         74.47        117.49        27.11 o                         
  -4 -13   4          5.05        -11.08        21.22 o                         
  -3 -13   4        624.84        597.26        24.14 o                         
  -2 -13   4        153.73        146.19        15.19 o                         
  -1 -13   4        277.87        317.64        16.33 o                         
   0 -13   4        595.83        612.22        20.71 o                         
   1 -13   4        170.63        202.42        14.16 o                         
   2 -13   4         69.95         84.67        11.45 o                         
   3 -13   4         77.82         86.62        14.85 o                         
   4 -13   4         66.36         79.19        12.33 o                         
   5 -13   4        252.79        335.39        19.89 o                         
   6 -13   4          3.52         13.31        14.00 o                         
   7 -13   4        417.27        480.68        25.10 o                         
   8 -13   4        550.96        551.78        28.89 o                         
   9 -13   4        104.15         82.17        21.40 o                         
  -5 -12   4         49.69        103.60        20.46 o                         
  -4 -12   4         52.31        104.36        16.16 o                         
  -3 -12   4        863.04        799.31        35.68 o                         
  -2 -12   4         41.73         29.02        13.09 o                         
  -1 -12   4         50.25         95.62        13.96 o                         
   0 -12   4        788.20        779.53        28.54 o                         
   1 -12   4          0.17          4.04         9.53 o                         
   2 -12   4          8.76          0.93         8.42 o                         
   3 -12   4         90.53         92.14        10.13 o                         
   4 -12   4          4.96          3.22        13.77 o                         
   5 -12   4        814.35        796.25        19.96 o                         
   6 -12   4         16.89         20.50        15.94 o                         
   7 -12   4          0.38         25.26        12.15 o                         
   8 -12   4        141.33        147.14        22.13 o                         
   9 -12   4        311.35        373.49        41.65 o                         
  10 -12   4        308.35        272.83        33.13 o                         
  -6 -11   4          3.60         47.15        26.39 o                         
  -5 -11   4        196.67        231.83        20.11 o                         
  -4 -11   4        362.26        376.12        32.51 o                         
  -3 -11   4          5.40         15.78        10.89 o                         
  -2 -11   4         40.40         45.11        12.20 o                         
  -1 -11   4        770.12        782.50        17.47 o                         
   0 -11   4       1187.76       1261.75        20.98 o                         
   1 -11   4        154.10        151.74        10.35 o                         
   2 -11   4          3.34         -1.28         9.61 o                         
   3 -11   4       3062.13       2818.46        31.91 o                         
   4 -11   4        318.94        333.46        19.18 o                         
   5 -11   4        675.94        652.40        17.76 o                         
   6 -11   4        916.62        919.63        22.40 o                         
   7 -11   4         96.02         87.36        16.02 o                         
   8 -11   4         64.03         83.98        14.74 o                         
   9 -11   4         15.39         11.60        20.76 o                         
  10 -11   4        298.75        385.39        32.55 o                         
  -7 -10   4         58.79        131.35        28.54 o                         
  -6 -10   4         46.64         39.96        20.81 o                         
  -5 -10   4          0.12         40.58        14.95 o                         
  -4 -10   4        289.78        356.78        20.46 o                         
  -3 -10   4       1258.57       1206.40        27.95 o                         
  -2 -10   4        237.26        273.48        13.19 o                         
  -1 -10   4        113.91        111.99         9.35 o                         
   0 -10   4        159.21        156.24        10.51 o                         
   1 -10   4       4906.95       4619.00        48.42 o                         
   2 -10   4        910.72        929.22        45.05 o                         
   3 -10   4        852.50        886.17        17.17 o                         
   4 -10   4        381.33        368.13        13.17 o                         
   5 -10   4         64.22         70.02        11.61 o                         
   6 -10   4        602.82        652.25        24.15 o                         
   7 -10   4         54.90         49.99        12.60 o                         
   8 -10   4        180.08        196.43        16.64 o                         
   9 -10   4          4.56         26.47        16.08 o                         
  10 -10   4         73.76         83.17        23.42 o                         
  -7  -9   4        130.99        248.38        32.59 o                         
  -6  -9   4        692.47        754.01        30.86 o                         
  -5  -9   4        255.97        332.60        15.88 o                         
  -4  -9   4        234.70        270.76        20.30 o                         
  -3  -9   4        499.47        482.04        19.73 o                         
  -2  -9   4         42.90         89.00        11.87 o                         
  -1  -9   4        645.33        612.80        13.68 o                         
   0  -9   4        376.23        397.86        14.67 o                         
   1  -9   4       2110.74       1953.27        27.12 o                         
   2  -9   4         10.94         17.55         9.77 o                         
   3  -9   4        295.69        278.73        11.69 o                         
   4  -9   4       2546.09       2486.23        33.79 o                         
   5  -9   4        142.91        188.67        11.56 o                         
   6  -9   4        233.05        203.83        14.94 o                         
   7  -9   4        644.22        661.48        22.07 o                         
   8  -9   4        239.93        224.35        16.99 o                         
   9  -9   4       1465.65       1311.98        40.98 o                         
  10  -9   4          0.85         24.45        21.92 o                         
  -8  -8   4        305.08        262.21        55.63 o                         
  -7  -8   4        105.89        129.25        27.35 o                         
  -6  -8   4         64.33         60.17        11.87 o                         
  -5  -8   4         39.95         66.68        13.21 o                         
  -4  -8   4         22.23         32.52         8.65 o                         
  -3  -8   4        679.36        680.64        15.82 o                         
  -2  -8   4        332.11        282.60        10.64 o                         
  -1  -8   4       1337.71       1231.66        27.06 o                         
   0  -8   4        528.91        441.67        12.33 o                         
   1  -8   4       2540.89       2599.91        26.76 o                         
   2  -8   4          0.19          2.95         5.97 o                         
   3  -8   4         15.97         10.55         6.81 o                         
   4  -8   4       1274.94       1381.20        19.18 o                         
   5  -8   4          3.10         12.14         9.40 o                         
   6  -8   4          0.26          7.56        10.47 o                         
   7  -8   4        564.23        505.89        20.97 o                         
   8  -8   4        705.27        639.42        25.58 o                         
   9  -8   4         43.84         21.78        15.41 o                         
  10  -8   4         11.59         32.08        17.63 o                         
  -8  -7   4        191.61        253.24        34.15 o                         
  -7  -7   4         24.08         35.23        19.68 o                         
  -6  -7   4        506.62        507.46        22.82 o                         
  -5  -7   4        856.20        785.36        17.68 o                         
  -4  -7   4         38.89         26.16         7.96 o                         
  -3  -7   4       1115.56        999.99        15.93 o                         
  -2  -7   4       1050.06       1076.41        15.64 o                         
  -1  -7   4       2921.12       2805.74        29.22 o                         
   0  -7   4       5236.53       5355.28       101.30 o                         
   1  -7   4        538.93        442.69         9.95 o                         
   2  -7   4       1079.17       1073.74        19.18 o                         
   3  -7   4       1051.91       1187.84        19.44 o                         
   4  -7   4       1525.22       1455.10        18.36 o                         
   5  -7   4       2479.00       2445.75        28.43 o                         
   6  -7   4       2196.87       2090.28        37.21 o                         
   7  -7   4         72.25        109.83        14.73 o                         
   8  -7   4        223.01        233.70        16.62 o                         
   9  -7   4        110.85        139.89        18.52 o                         
  10  -7   4        258.35        340.75        24.45 o                         
  -9  -6   4          0.11         -9.74        27.06 o                         
  -8  -6   4          2.21          4.38        24.79 o                         
  -7  -6   4        658.24        628.10        57.22 o                         
  -6  -6   4          3.12         14.61        11.08 o                         
  -5  -6   4        373.14        408.71        16.24 o                         
  -4  -6   4        600.54        619.70        16.88 o                         
  -3  -6   4        409.38        353.34        13.46 o                         
  -2  -6   4        343.09        303.84        10.30 o                         
  -1  -6   4       3605.05       3470.77        32.79 o                         
   0  -6   4        246.08        219.95         7.86 o                         
   1  -6   4        271.13        241.89        10.13 o                         
   2  -6   4        126.92        212.85        12.25 o                         
   3  -6   4        393.56        288.92         9.63 o                         
   4  -6   4        134.86        129.24         7.62 o                         
   5  -6   4          4.83         -4.52         7.69 o                         
   6  -6   4         58.20         49.61        18.07 o                         
   7  -6   4        431.73        405.64        19.15 o                         
   8  -6   4       1314.89       1231.35        28.33 o                         
   9  -6   4        176.11        162.94        18.76 o                         
  10  -6   4         17.24         29.94        16.66 o                         
  -9  -5   4        273.54        403.76        86.66 o                         
  -8  -5   4        122.99        118.04        27.93 o                         
  -7  -5   4        244.44        234.06        15.51 o                         
  -6  -5   4          1.03         16.96         9.01 o                         
  -5  -5   4        322.79        329.76        13.95 o                         
  -4  -5   4         92.21        109.29         8.57 o                         
  -3  -5   4        999.59        889.54        13.48 o                         
  -2  -5   4        486.71        548.06        11.32 o                         
  -1  -5   4        914.03        885.62        17.48 o                         
   0  -5   4        701.79        622.86        17.31 o                         
   1  -5   4       1494.28       1549.39        17.47 o                         
   2  -5   4        361.45        401.99        13.74 o                         
   3  -5   4          0.43          3.59         5.74 o                         
   4  -5   4        258.83        273.01        10.87 o                         
   5  -5   4       1896.55       1827.30        25.15 o                         
   6  -5   4        394.50        400.66        15.48 o                         
   7  -5   4         23.25         18.36        11.71 o                         
   8  -5   4         76.40         78.05        13.81 o                         
   9  -5   4         78.78        114.32        16.67 o                         
  10  -5   4        174.01        184.79        19.64 o                         
  -9  -4   4          4.74         -4.89        26.49 o                         
  -8  -4   4        151.69        175.49        14.55 o                         
  -7  -4   4         18.61         18.39         9.82 o                         
  -6  -4   4         11.59          9.21         8.97 o                         
  -5  -4   4          1.47          7.34         9.54 o                         
  -4  -4   4        644.67        557.76        13.02 o                         
  -3  -4   4          8.01         13.54         6.62 o                         
  -2  -4   4        565.08        433.09        10.63 o                         
  -1  -4   4       1943.06       1869.42        23.05 o                         
   0  -4   4       3184.98       3293.87        26.65 o                         
   1  -4   4       5358.20       5516.15        44.05 o                         
   2  -4   4        455.84        503.84         9.05 o                         
   3  -4   4       2523.62       2397.66        22.67 o                         
   4  -4   4       2134.49       2114.27        22.30 o                         
   5  -4   4         55.45         81.05         8.23 o                         
   6  -4   4        396.76        437.22        16.96 o                         
   7  -4   4          0.05          9.08        10.03 o                         
   8  -4   4        185.14        128.69        16.42 o                         
   9  -4   4         54.38         61.82        16.39 o                         
  10  -4   4        191.46        257.07        21.13 o                         
 -10  -3   4        236.36        211.68        35.32 o                         
  -9  -3   4        108.70        105.75        16.30 o                         
  -8  -3   4        305.50        312.37        19.83 o                         
  -7  -3   4        140.08        170.43        18.09 o                         
  -6  -3   4         25.93         15.14        10.91 o                         
  -5  -3   4         36.84         32.76         7.94 o                         
  -4  -3   4        101.43        148.45        10.39 o                         
  -3  -3   4       3402.71       3291.26        30.71 o                         
  -2  -3   4         18.82         10.84         6.40 o                         
  -1  -3   4       2117.61       2319.67        26.38 o                         
   0  -3   4       3590.58       3791.89        31.42 o                         
   1  -3   4       9566.00       9526.88        67.84 o                         
   2  -3   4        849.25        892.46        12.16 o                         
   3  -3   4       1753.33       1837.52        19.23 o                         
   4  -3   4       7150.43       7266.20        51.91 o                         
   5  -3   4        300.35        339.05        10.56 o                         
   6  -3   4       2597.73       2478.40        33.18 o                         
   7  -3   4        360.26        344.12        17.19 o                         
   8  -3   4        113.83        101.18        15.61 o                         
   9  -3   4        266.35        279.94        17.55 o                         
  10  -3   4        149.44        149.42        17.78 o                         
 -10  -2   4         20.54        110.32        31.30 o                         
  -9  -2   4        251.87        303.58        22.30 o                         
  -8  -2   4        168.80        148.65        19.83 o                         
  -7  -2   4          3.19         12.35        11.03 o                         
  -6  -2   4         14.99         25.49         9.05 o                         
  -5  -2   4       3125.31       2909.54        29.90 o                         
  -4  -2   4       1365.28       1385.47        29.59 o                         
  -3  -2   4        510.27        460.35        12.07 o                         
  -2  -2   4       1855.96       1796.14        19.30 o                         
  -1  -2   4        197.48        165.55         6.41 o                         
   0  -2   4       1807.25       2043.45        19.81 o                         
   1  -2   4        833.82       1148.08        14.02 o                         
   2  -2   4         62.38         97.46         6.20 o                         
   3  -2   4          5.50          7.79         5.69 o                         
   4  -2   4       4569.83       4368.26        36.54 o                         
   5  -2   4        436.16        394.09        10.94 o                         
   6  -2   4        317.41        342.97        13.74 o                         
   7  -2   4        172.00        194.00        14.20 o                         
   8  -2   4        125.08        125.58        12.09 o                         
   9  -2   4        348.84        409.13        31.19 o                         
  10  -2   4          2.28         39.99        15.84 o                         
 -10  -1   4        195.68        209.66        21.66 o                         
  -9  -1   4         28.00         73.85        14.75 o                         
  -8  -1   4          2.42         21.83         9.91 o                         
  -7  -1   4       1681.21       1688.24        21.85 o                         
  -6  -1   4        140.14        152.42        13.05 o                         
  -5  -1   4       1935.94       1850.20        18.61 o                         
  -4  -1   4        129.51        119.85         6.03 o                         
  -3  -1   4         48.79         46.30         5.89 o                         
  -2  -1   4       1197.27       1259.93        13.03 o                         
  -1  -1   4        591.36        641.08         9.25 o                         
   0  -1   4          0.10         24.09         4.87 o                         
   1  -1   4         75.86         90.59         5.27 o                         
   2  -1   4       2176.17       1861.33        17.06 o                         
   3  -1   4        304.60        406.28         9.30 o                         
   4  -1   4         41.27         29.95         6.25 o                         
   5  -1   4         14.95         33.62         6.89 o                         
   6  -1   4        175.12        154.49        10.65 o                         
   7  -1   4       1533.06       1503.46        22.67 o                         
   8  -1   4       1613.97       1569.23        25.54 o                         
   9  -1   4        131.68        173.64        17.54 o                         
  10  -1   4        826.11        574.37        35.33 o                         
 -10   0   4          0.84         34.27        17.45 o                         
  -9   0   4        256.78        268.27        16.31 o                         
  -8   0   4       1750.55       1571.85        26.97 o                         
  -7   0   4        761.57        759.64        17.78 o                         
  -6   0   4        551.77        543.03        12.80 o                         
  -5   0   4       1495.82       1493.24        17.57 o                         
  -4   0   4       4301.19       4454.25        32.33 o                         
  -3   0   4       1677.46       1799.72        20.19 o                         
  -2   0   4       1313.92       1236.94        13.20 o                         
  -1   0   4       1860.93       1858.58        16.18 o                         
   0   0   4        237.10        243.54         7.98 o                         
   1   0   4        171.54        181.25         7.38 o                         
   2   0   4        398.83        304.29         9.43 o                         
   3   0   4        683.60        715.97        13.44 o                         
   4   0   4       3133.81       3209.79        30.87 o                         
   5   0   4       1629.80       1596.00        23.90 o                         
   6   0   4         28.10         21.42         7.64 o                         
   7   0   4        514.97        587.47        14.99 o                         
   8   0   4        691.00        702.79        29.97 o                         
   9   0   4         59.94         27.78        17.47 o                         
  10   0   4        770.02        925.16        43.78 o                         
 -10   1   4         55.72         66.41        16.15 o                         
  -9   1   4        158.06        166.31        17.12 o                         
  -8   1   4         14.90         28.28        11.17 o                         
  -7   1   4       1304.19       1129.40        21.97 o                         
  -6   1   4        531.57        515.62        13.90 o                         
  -5   1   4        301.72        291.56        11.51 o                         
  -4   1   4          1.78         -4.06         5.58 o                         
  -3   1   4         36.43         68.21         6.00 o                         
  -2   1   4       3569.26       3412.52        26.45 o                         
  -1   1   4       2156.89       2076.30        20.24 o                         
   0   1   4        117.53        119.67         5.72 o                         
   1   1   4       1683.14       1803.69        16.25 o                         
   2   1   4        373.18        389.32         8.52 o                         
   3   1   4        437.00        372.53        10.75 o                         
   4   1   4        246.35        259.19         9.75 o                         
   5   1   4         21.04         29.53         6.01 o                         
   6   1   4         54.19         43.37        12.28 o                         
   7   1   4        513.24        463.79        22.76 o                         
   8   1   4       1194.80        979.02        28.93 o                         
   9   1   4        114.24        234.24        22.32 o                         
  10   1   4         43.86        -13.88        29.08 o                         
 -11   2   4          8.59         18.15        19.97 o                         
 -10   2   4          2.33         12.34        15.47 o                         
  -9   2   4        945.99        994.10        29.03 o                         
  -8   2   4        417.01        372.72        28.68 o                         
  -7   2   4         10.77         30.95         8.61 o                         
  -6   2   4        131.80        161.67         9.90 o                         
  -5   2   4         50.59         55.02         6.49 o                         
  -4   2   4        216.70        192.15         7.97 o                         
  -3   2   4         13.34         19.17         5.72 o                         
  -2   2   4         13.26         20.65         5.48 o                         
  -1   2   4      11201.70      11854.69        77.13 o                         
   0   2   4       1833.08       2031.85        18.37 o                         
   1   2   4        217.13        342.06         8.71 o                         
   2   2   4        463.18        438.77         8.72 o                         
   3   2   4        189.72        227.76         7.62 o                         
   4   2   4        103.61        137.26         8.26 o                         
   5   2   4       1304.87       1316.13        22.58 o                         
   6   2   4        582.90        517.62        22.38 o                         
   7   2   4        114.00        156.35        15.54 o                         
   8   2   4         10.76         12.55        14.40 o                         
   9   2   4         15.91         56.93        19.66 o                         
 -11   3   4        558.95        568.98        33.90 o                         
 -10   3   4          9.96         28.14        17.21 o                         
  -9   3   4          2.66        -12.82        14.75 o                         
  -8   3   4        318.10        331.00        17.18 o                         
  -7   3   4         10.94          6.37         9.82 o                         
  -6   3   4        144.71        164.34         9.37 o                         
  -5   3   4         83.10         86.34         7.44 o                         
  -4   3   4      13483.96      13685.49        86.59 o                         
  -3   3   4        220.17        288.59         8.87 o                         
  -2   3   4       1297.81       1354.35        15.19 o                         
  -1   3   4        175.25        144.19         7.24 o                         
   0   3   4       5458.52       5592.08        41.46 o                         
   1   3   4       5137.52       5637.81        37.66 o                         
   2   3   4       1949.46       1926.74        18.24 o                         
   3   3   4       1124.15       1130.07        15.45 o                         
   4   3   4        119.08        149.55         9.74 o                         
   5   3   4        670.15        696.93        18.29 o                         
   6   3   4        750.85        743.48        23.02 o                         
   7   3   4         20.58         75.51        16.82 o                         
   8   3   4         14.76         70.91        24.16 o                         
   9   3   4        113.33        187.58        25.61 o                         
 -11   4   4        129.11        145.24        22.24 o                         
 -10   4   4        139.73        148.56        22.13 o                         
  -9   4   4         34.75         55.35        17.06 o                         
  -8   4   4        536.67        520.51        21.20 o                         
  -7   4   4         66.81         92.59        12.93 o                         
  -6   4   4        997.99       1020.33        19.05 o                         
  -5   4   4       1208.98       1186.94        16.45 o                         
  -4   4   4        988.86       1112.26        14.67 o                         
  -3   4   4       1144.43       1085.30        14.10 o                         
  -2   4   4          0.38          5.51         5.12 o                         
  -1   4   4       4156.30       4265.85        48.03 o                         
   0   4   4       2203.11       2122.18        18.02 o                         
   1   4   4       5837.93       5768.51        43.07 o                         
   2   4   4          0.40          5.16         7.81 o                         
   3   4   4       1864.58       1750.71        21.13 o                         
   4   4   4       1071.90       1063.52        19.73 o                         
   5   4   4         24.94         38.90        13.44 o                         
   6   4   4        945.57        886.44        24.55 o                         
   7   4   4         57.20         45.83        14.24 o                         
   8   4   4        193.87        127.02        32.70 o                         
   9   4   4         48.22         40.87        21.95 o                         
 -11   5   4        101.62        109.47        22.68 o                         
 -10   5   4         91.96        114.65        19.53 o                         
  -9   5   4         11.75         24.74        13.76 o                         
  -8   5   4        184.27        224.68        15.36 o                         
  -7   5   4       1095.71       1005.13        24.75 o                         
  -6   5   4         11.09          6.77        10.05 o                         
  -5   5   4       3043.77       3045.40        29.71 o                         
  -4   5   4        337.89        339.54        11.47 o                         
  -3   5   4        917.87        808.87        12.70 o                         
  -2   5   4        436.47        498.62        10.07 o                         
  -1   5   4        131.46        209.47         7.94 o                         
   0   5   4        169.58        156.64         5.89 o                         
   1   5   4       1851.76       1940.56        16.58 o                         
   2   5   4        948.47        912.55        11.30 o                         
   3   5   4        299.75        272.63        14.56 o                         
   4   5   4       1578.65       1373.07        24.39 o                         
   5   5   4        323.98        330.10        17.55 o                         
   6   5   4       1063.13       1171.88        27.28 o                         
   7   5   4          0.80         37.10        15.04 o                         
   8   5   4        128.13        112.46        30.68 o                         
   9   5   4         47.45         64.72        22.04 o                         
 -11   6   4        189.72        239.69        32.62 o                         
 -10   6   4         18.84         56.91        23.33 o                         
  -9   6   4         57.38         89.08        15.07 o                         
  -8   6   4          9.53         36.14        13.82 o                         
  -7   6   4         21.93         20.83        11.65 o                         
  -6   6   4        883.96        861.01        20.04 o                         
  -5   6   4        968.25       1041.71        19.57 o                         
  -4   6   4         79.84         99.40         7.06 o                         
  -3   6   4          1.86         -1.99         6.50 o                         
  -2   6   4       4510.94       4847.02        33.83 o                         
  -1   6   4        756.01        774.46        13.00 o                         
   0   6   4        624.93        696.47        11.76 o                         
   1   6   4        593.48        591.28        11.35 o                         
   2   6   4         11.71         16.12         5.13 o                         
   3   6   4        100.01        122.45        12.29 o                         
   4   6   4        627.88        625.78        19.25 o                         
   5   6   4          8.07         10.96        10.95 o                         
   6   6   4          0.21         29.57        13.79 o                         
   7   6   4         47.83        130.99        18.56 o                         
   8   6   4        101.10        176.22        24.85 o                         
 -11   7   4        265.19        208.34        23.60 o                         
 -10   7   4          1.55         -4.97        16.93 o                         
  -9   7   4        190.98        212.94        19.79 o                         
  -8   7   4        476.22        497.07        21.68 o                         
  -7   7   4       1278.79       1221.81        24.91 o                         
  -6   7   4          7.90          5.44         9.74 o                         
  -5   7   4        624.14        589.09        19.74 o                         
  -4   7   4       3201.51       3250.60        31.38 o                         
  -3   7   4       1579.26       1580.97        20.85 o                         
  -2   7   4          1.12         15.19         7.83 o                         
  -1   7   4        108.78        136.65         8.36 o                         
   0   7   4        967.98       1003.90        15.17 o                         
   1   7   4        561.96        516.98        13.36 o                         
   2   7   4         79.01         89.61         7.17 o                         
   3   7   4       1103.12       1006.56        19.93 o                         
   4   7   4        482.93        451.06        18.49 o                         
   5   7   4        314.63        277.38        16.64 o                         
   6   7   4         15.60         14.61        12.54 o                         
   7   7   4        502.63        650.36        47.22 o                         
   8   7   4         57.82         72.76        22.56 o                         
 -11   8   4         52.22         73.06        30.73 o                         
 -10   8   4         23.95         39.92        17.86 o                         
  -9   8   4       1382.05       1275.19        31.70 o                         
  -8   8   4         21.17         27.03        14.67 o                         
  -7   8   4        757.16        783.40        21.97 o                         
  -6   8   4         20.66         41.81        13.54 o                         
  -5   8   4        108.59        113.88        10.22 o                         
  -4   8   4       1120.50       1115.07        21.62 o                         
  -3   8   4          0.09         -4.17         7.03 o                         
  -2   8   4        470.44        477.35        12.34 o                         
  -1   8   4       2193.32       2206.66        23.83 o                         
   0   8   4        841.93        767.32        14.45 o                         
   1   8   4       1359.32       1278.79        23.60 o                         
   2   8   4        772.32        710.24        14.21 o                         
   3   8   4       1304.62       1298.85        27.23 o                         
   4   8   4        785.15        842.87        31.73 o                         
   5   8   4        237.90        188.36        17.67 o                         
   6   8   4        125.94         96.38        14.29 o                         
   7   8   4        108.42         86.24        21.49 o                         
 -10   9   4         15.98         60.09        20.07 o                         
  -9   9   4        818.32        701.73        25.78 o                         
  -8   9   4        151.35        168.89        15.74 o                         
  -7   9   4        529.73        512.83        20.27 o                         
  -6   9   4        196.32        222.61        15.84 o                         
  -5   9   4         11.55         33.73        12.74 o                         
  -4   9   4        594.64        522.47        17.57 o                         
  -3   9   4        364.44        315.81        15.94 o                         
  -2   9   4        655.96        638.70        14.55 o                         
  -1   9   4       1236.90       1139.56        27.23 o                         
   0   9   4         62.84         71.94         7.68 o                         
   1   9   4         23.41         16.13         7.45 o                         
   2   9   4       2870.81       2840.85        39.35 o                         
   3   9   4         14.66         40.49        12.38 o                         
   4   9   4          0.08         21.77        15.97 o                         
   5   9   4          4.72         14.91        14.85 o                         
   6   9   4          2.19         -7.01        17.27 o                         
   7   9   4          1.83        -13.89        19.62 o                         
 -10  10   4          2.93         18.04        19.55 o                         
  -9  10   4         42.61         55.38        18.33 o                         
  -8  10   4         87.01         57.91        15.49 o                         
  -7  10   4        235.96        213.42        17.33 o                         
  -6  10   4        134.00        165.48        13.54 o                         
  -5  10   4         38.03         41.82        10.02 o                         
  -4  10   4        298.94        282.29        15.41 o                         
  -3  10   4       1770.44       1727.72        28.31 o                         
  -2  10   4       1022.16        990.40        24.43 o                         
  -1  10   4        281.05        255.79        18.22 o                         
   0  10   4       1349.89       1335.04        28.43 o                         
   1  10   4        766.75        726.18        17.97 o                         
   2  10   4        721.47        634.73        15.78 o                         
   3  10   4         20.87         32.08         9.80 o                         
   4  10   4         82.92         40.66        14.71 o                         
   5  10   4        283.87        415.65        24.86 o                         
   6  10   4        452.53        455.49        31.25 o                         
 -10  11   4        212.11        226.80        31.88 o                         
  -9  11   4         17.89         53.80        19.18 o                         
  -8  11   4          8.53         16.50        12.87 o                         
  -7  11   4          7.01         28.66        13.66 o                         
  -6  11   4        389.27        364.41        23.21 o                         
  -5  11   4       1379.88       1337.59        26.90 o                         
  -4  11   4         78.81         71.63        11.69 o                         
  -3  11   4       1723.19       1619.10        36.70 o                         
  -2  11   4        324.29        360.76        18.60 o                         
  -1  11   4       1422.77       1341.39        41.48 o                         
   0  11   4       1719.21       1690.55        32.20 o                         
   1  11   4        169.88        186.29        16.75 o                         
   2  11   4        339.90        338.88        15.88 o                         
   3  11   4        724.64        647.68        35.23 o                         
   4  11   4        188.05        304.92        19.70 o                         
   5  11   4          0.01          2.43        17.40 o                         
   6  11   4        676.98        663.54        36.70 o                         
 -10  12   4        158.11        258.19        31.68 o                         
  -9  12   4         24.60         43.28        19.34 o                         
  -8  12   4         37.75         79.65        14.40 o                         
  -7  12   4        897.68        788.11        33.91 o                         
  -6  12   4        617.40        615.00        26.06 o                         
  -5  12   4       1197.86       1160.91        27.85 o                         
  -4  12   4         48.81         58.63        13.17 o                         
  -3  12   4         15.44          2.85        11.33 o                         
  -2  12   4         31.66         38.99        20.67 o                         
  -1  12   4          5.80         40.10        17.88 o                         
   0  12   4        110.83        121.95        16.92 o                         
   1  12   4         29.84         52.43         9.22 o                         
   2  12   4        269.78        311.96        14.18 o                         
   3  12   4          4.42          7.69        11.18 o                         
   4  12   4         58.70         40.95        15.85 o                         
   5  12   4          8.12         30.19        17.24 o                         
  -9  13   4        156.27         66.27        34.97 o                         
  -8  13   4        269.10        268.74        20.45 o                         
  -7  13   4          0.17          6.72        15.12 o                         
  -6  13   4        161.25        238.19        18.29 o                         
  -5  13   4        436.53        430.11        29.94 o                         
  -4  13   4        171.60        206.69        15.03 o                         
  -3  13   4         92.54         84.19        19.46 o                         
  -2  13   4         68.49         74.97        24.85 o                         
  -1  13   4        384.39        427.80        34.88 o                         
   0  13   4         42.62         35.97        22.03 o                         
   1  13   4        719.62        705.25        31.26 o                         
   2  13   4         28.44         73.65        16.55 o                         
   3  13   4         80.84        165.45        17.40 o                         
   4  13   4         33.72         64.58        16.21 o                         
  -9  14   4        360.05        408.39        34.92 o                         
  -8  14   4       1236.04       1149.91        43.47 o                         
  -7  14   4         39.34         60.68        15.86 o                         
  -6  14   4         69.29         69.15        15.35 o                         
  -5  14   4        393.82        418.33        21.43 o                         
  -4  14   4        351.92        337.92        19.52 o                         
  -3  14   4        140.98        122.48        21.19 o                         
  -2  14   4        153.87        160.73        25.59 o                         
  -1  14   4        473.02        465.37        52.35 o                         
   0  14   4        131.26        180.75        39.59 o                         
   1  14   4        630.71        565.49        31.15 o                         
   2  14   4         25.09         40.79        11.83 o                         
   3  14   4         12.64         49.24        21.72 o                         
  -8  15   4         30.37         30.78        22.61 o                         
  -7  15   4        268.16        263.35        21.56 o                         
  -6  15   4        265.25        326.08        23.49 o                         
  -5  15   4        468.09        445.04        21.11 o                         
  -4  15   4         31.84         34.41        20.28 o                         
  -3  15   4         16.06          0.08        20.67 o                         
  -2  15   4       1102.24       1170.50       130.63 o                         
  -1  15   4        108.04        106.36        25.68 o                         
   0  15   4          1.75         18.04        28.59 o                         
   1  15   4          2.95         30.15        19.13 o                         
   2  15   4        205.81        241.72        23.92 o                         
  -7  16   4         24.39         46.92        20.95 o                         
  -6  16   4         36.23         57.56        14.71 o                         
  -5  16   4        266.31        231.90        24.15 o                         
  -4  16   4        759.90        825.35        71.04 o                         
  -3  16   4          0.35        -25.29        27.93 o                         
  -2  16   4        216.99        199.25        23.90 o                         
  -1  16   4        468.63        452.88        32.01 o                         
   0  16   4         78.92         68.18        32.55 o                         
   1  16   4         27.36         55.43        31.23 o                         
  -6  17   4          2.59          4.97        15.61 o                         
  -5  17   4          3.40         20.65        18.00 o                         
  -4  17   4        245.66        258.77        42.21 o                         
  -3  17   4        113.29        117.94        23.52 o                         
  -2  17   4          0.03        -13.77        19.02 o                         
  -1  17   4          0.02        -15.63        18.20 o                         
   0  17   4         67.32         96.02        25.32 o                         
   3 -18   5        255.89        309.94        21.64 o                         
   0 -17   5         81.16        117.56        22.70 o                         
   1 -17   5         68.84         69.33        14.17 o                         
   2 -17   5        113.88        126.98        15.84 o                         
   3 -17   5         15.07         22.20        14.49 o                         
   4 -17   5        695.57        776.60        29.14 o                         
   5 -17   5         31.78         39.01        16.80 o                         
   6 -17   5        615.29        484.68        29.45 o                         
  -2 -16   5         33.06         96.30        18.96 o                         
  -1 -16   5          1.12        -10.99        15.57 o                         
   0 -16   5        302.56        331.73        26.39 o                         
   1 -16   5         25.51         31.82        13.40 o                         
   2 -16   5        215.95        302.21        18.55 o                         
   3 -16   5          6.84         -7.84        13.81 o                         
   4 -16   5        326.92        356.27        23.23 o                         
   5 -16   5        111.56        139.04        26.10 o                         
   6 -16   5          2.67         33.24        18.35 o                         
   7 -16   5        118.93        221.50        26.89 o                         
  -3 -15   5        128.13         89.87        17.02 o                         
  -2 -15   5          9.54         45.31        17.23 o                         
  -1 -15   5         95.43        135.52        18.49 o                         
   0 -15   5          7.00         30.86        13.42 o                         
   1 -15   5        294.49        298.54        20.64 o                         
   2 -15   5         26.76         46.94        13.95 o                         
   3 -15   5         33.65          6.81        28.46 o                         
   4 -15   5         34.26         50.41        16.69 o                         
   5 -15   5          2.92        -13.76        13.76 o                         
   6 -15   5        386.83        327.88        24.97 o                         
   7 -15   5          0.27         -0.38        19.81 o                         
   8 -15   5          6.93         15.99        20.83 o                         
  -4 -14   5         33.27         85.32        21.84 o                         
  -3 -14   5         14.52         36.06        16.23 o                         
  -2 -14   5        187.11        307.44        22.01 o                         
  -1 -14   5        198.09        181.26        24.20 o                         
   0 -14   5          3.11         25.84        12.99 o                         
   1 -14   5        235.80        236.64        18.97 o                         
   2 -14   5         79.52         89.77        15.11 o                         
   3 -14   5          6.94         12.15        21.84 o                         
   4 -14   5        626.30        579.98        25.24 o                         
   5 -14   5          1.82         36.51        15.35 o                         
   6 -14   5        160.34        154.99        22.97 o                         
   7 -14   5        167.32        164.68        18.71 o                         
   8 -14   5          1.95          2.00        20.89 o                         
   9 -14   5         25.69        -32.99        42.67 o                         
  -5 -13   5         30.20         55.23        21.41 o                         
  -4 -13   5        416.93        455.97        29.22 o                         
  -3 -13   5          1.07         21.45        18.67 o                         
  -2 -13   5         79.04         85.89        12.79 o                         
  -1 -13   5        443.46        439.06        42.39 o                         
   0 -13   5       2930.00       2968.71        55.87 o                         
   1 -13   5        483.98        425.87        21.98 o                         
   2 -13   5       1861.44       1753.25        33.39 o                         
   3 -13   5        144.77        164.22        15.52 o                         
   4 -13   5       1222.22       1184.35        26.24 o                         
   5 -13   5         72.00         81.36        13.57 o                         
   6 -13   5        346.80        359.40        26.39 o                         
   7 -13   5        101.80        111.21        14.54 o                         
   8 -13   5         72.43         75.63        20.06 o                         
   9 -13   5         58.54         84.51        22.11 o                         
  -5 -12   5         69.00         74.10        24.26 o                         
  -4 -12   5        477.69        531.59        37.34 o                         
  -3 -12   5          9.93          7.66        13.40 o                         
  -2 -12   5        554.20        524.30        25.69 o                         
  -1 -12   5        116.45        133.92        16.35 o                         
   0 -12   5       1091.70        960.24        20.82 o                         
   1 -12   5        201.61        222.22        13.72 o                         
   2 -12   5         23.70         29.33        12.55 o                         
   3 -12   5        297.11        328.13        19.10 o                         
   4 -12   5          7.36          0.39        10.50 o                         
   5 -12   5        196.88        231.81        20.09 o                         
   6 -12   5         46.66         48.36        13.59 o                         
   7 -12   5        265.29        305.74        17.73 o                         
   8 -12   5        100.92        150.51        31.11 o                         
   9 -12   5        119.95        103.06        22.57 o                         
  -6 -11   5          3.97         40.23        45.97 o                         
  -5 -11   5          0.35         49.74        23.17 o                         
  -4 -11   5        460.39        507.33        23.88 o                         
  -3 -11   5         16.63         37.42        16.06 o                         
  -2 -11   5         17.56         24.83        11.51 o                         
  -1 -11   5        134.29        154.29        16.21 o                         
   0 -11   5         88.82        106.75        10.95 o                         
   1 -11   5         49.57         36.02        10.93 o                         
   2 -11   5        153.70        217.67        15.10 o                         
   3 -11   5         14.06         43.60        14.60 o                         
   4 -11   5       1287.14       1159.08        23.04 o                         
   5 -11   5       1166.01       1126.31        21.03 o                         
   6 -11   5        305.12        333.00        19.32 o                         
   7 -11   5        523.46        472.98        28.08 o                         
   8 -11   5          7.28         13.42        16.46 o                         
   9 -11   5        115.99        111.43        20.96 o                         
  10 -11   5        391.71        338.37        28.46 o                         
  -7 -10   5          0.78         33.88        24.72 o                         
  -6 -10   5        735.47        787.69        29.69 o                         
  -5 -10   5         57.20         81.65        15.99 o                         
  -4 -10   5        302.74        368.20        20.99 o                         
  -3 -10   5        101.87        149.63        23.32 o                         
  -2 -10   5        521.42        545.95        35.49 o                         
  -1 -10   5       1850.57       1800.30        35.53 o                         
   0 -10   5         55.45         53.76        10.41 o                         
   1 -10   5        782.00        638.23        19.67 o                         
   2 -10   5        498.14        524.85        20.93 o                         
   3 -10   5        267.67        273.22        15.40 o                         
   4 -10   5       2433.62       2591.55        29.14 o                         
   5 -10   5        317.46        302.32        17.29 o                         
   6 -10   5       2244.09       2049.52        39.51 o                         
   7 -10   5        699.73        783.66        24.30 o                         
   8 -10   5       1195.36       1224.41        31.81 o                         
   9 -10   5        146.87        147.36        19.03 o                         
  10 -10   5         95.41        102.07        24.64 o                         
  -7  -9   5         19.72         32.22        25.04 o                         
  -6  -9   5         81.07         81.12        15.58 o                         
  -5  -9   5         12.19         43.05        14.32 o                         
  -4  -9   5        875.43        792.34        20.06 o                         
  -3  -9   5        436.90        390.87        15.64 o                         
  -2  -9   5       2696.22       2391.12        25.74 o                         
  -1  -9   5        266.55        282.03        17.01 o                         
   0  -9   5        465.43        417.81        14.50 o                         
   1  -9   5        333.93        288.66        12.92 o                         
   2  -9   5        410.28        373.99        15.52 o                         
   3  -9   5          1.12         23.43        11.31 o                         
   4  -9   5        901.08        822.23        17.40 o                         
   5  -9   5          1.63         15.86         8.93 o                         
   6  -9   5        422.26        453.23        18.97 o                         
   7  -9   5         39.06         47.20        13.47 o                         
   8  -9   5         99.39         78.32        14.39 o                         
   9  -9   5        306.22        367.67        23.30 o                         
  10  -9   5        120.85        232.46        24.77 o                         
  -8  -8   5         58.65        136.26        31.79 o                         
  -7  -8   5        340.80        379.15        35.71 o                         
  -6  -8   5          8.67          8.97        13.29 o                         
  -5  -8   5          0.28         12.69        10.47 o                         
  -4  -8   5       1779.22       1664.83        39.15 o                         
  -3  -8   5          0.10         15.58         8.80 o                         
  -2  -8   5        706.23        817.46        19.51 o                         
  -1  -8   5         51.42         75.40        10.69 o                         
   0  -8   5       1342.33       1212.46        22.23 o                         
   1  -8   5         76.76         84.02         7.05 o                         
   2  -8   5        503.46        442.19        12.96 o                         
   3  -8   5          0.02         14.87         8.49 o                         
   4  -8   5        383.29        391.85        13.19 o                         
   5  -8   5          0.37         -8.53         8.53 o                         
   6  -8   5          3.50         35.02        12.62 o                         
   7  -8   5       1142.56       1162.90        25.85 o                         
   8  -8   5         70.93        116.69        17.66 o                         
   9  -8   5        333.46        303.37        28.64 o                         
  10  -8   5         70.59         91.90        22.08 o                         
  -8  -7   5          2.60         53.43        26.63 o                         
  -7  -7   5          7.67          6.75        11.31 o                         
  -6  -7   5          2.67         15.92        13.34 o                         
  -5  -7   5        132.55        141.37        11.36 o                         
  -4  -7   5        120.29        121.14        11.04 o                         
  -3  -7   5       2276.49       2158.42        39.46 o                         
  -2  -7   5       4201.92       3966.56        35.94 o                         
  -1  -7   5        150.09        156.62        15.22 o                         
   0  -7   5          2.16         -6.55         6.55 o                         
   1  -7   5        643.04        633.36        11.65 o                         
   2  -7   5       2782.42       2723.45        32.69 o                         
   3  -7   5        765.45        809.03        14.87 o                         
   4  -7   5        993.84        867.67        16.09 o                         
   5  -7   5         40.42         21.85         8.77 o                         
   6  -7   5       2110.74       2031.24        30.13 o                         
   7  -7   5        100.84        122.76        14.00 o                         
   8  -7   5        276.18        331.60        25.38 o                         
   9  -7   5         93.79        126.81        18.70 o                         
  10  -7   5        228.30        223.18        23.37 o                         
  -8  -6   5        193.98        192.09        31.04 o                         
  -7  -6   5          3.06         11.98         9.97 o                         
  -6  -6   5         99.65        100.56        12.18 o                         
  -5  -6   5       2421.93       2154.03        29.38 o                         
  -4  -6   5       1217.61       1209.21        34.07 o                         
  -3  -6   5        101.68        133.98         9.79 o                         
  -2  -6   5        278.11        234.19        10.06 o                         
  -1  -6   5       1432.03       1587.26        22.93 o                         
   0  -6   5       7476.70       7325.25        57.62 o                         
   1  -6   5         45.77         52.54         6.06 o                         
   2  -6   5      16001.77      16616.71       133.97 o                         
   3  -6   5       1432.24       1435.96        16.27 o                         
   4  -6   5       2645.40       2535.25        24.28 o                         
   5  -6   5       1021.34        929.13        18.32 o                         
   6  -6   5         12.32         34.42        10.87 o                         
   7  -6   5          1.39          1.10        11.79 o                         
   8  -6   5          1.29          4.65        14.39 o                         
   9  -6   5          4.75        -11.22        22.85 o                         
  10  -6   5          3.69          7.60        20.75 o                         
  -9  -5   5          0.19         28.05        26.93 o                         
  -8  -5   5        156.19        163.10        16.37 o                         
  -7  -5   5        365.94        423.34        18.95 o                         
  -6  -5   5         23.93         15.84        11.17 o                         
  -5  -5   5        146.97        157.42        12.29 o                         
  -4  -5   5         23.33         13.80        11.03 o                         
  -3  -5   5        224.55        215.66        10.21 o                         
  -2  -5   5        225.09        216.64         8.96 o                         
  -1  -5   5       2170.88       1993.78        23.11 o                         
   0  -5   5       3451.80       3421.93        28.68 o                         
   1  -5   5        887.95       1002.11        15.67 o                         
   2  -5   5        761.70       1002.54        15.34 o                         
   3  -5   5        112.81        174.10         6.95 o                         
   4  -5   5       4659.19       4729.46        39.37 o                         
   5  -5   5       2085.45       2132.74        23.71 o                         
   6  -5   5        946.43        774.52        18.93 o                         
   7  -5   5        191.02        191.98        19.60 o                         
   8  -5   5        128.25        164.86        15.36 o                         
   9  -5   5       1126.96       1003.95        40.67 o                         
  10  -5   5        321.14        321.19        22.29 o                         
  -9  -4   5         83.42        143.89        18.46 o                         
  -8  -4   5        131.03        149.31        14.22 o                         
  -7  -4   5         74.18         74.27        11.08 o                         
  -6  -4   5        255.86        252.72        13.76 o                         
  -5  -4   5          4.14         18.11        10.03 o                         
  -4  -4   5       1096.62        982.34        16.50 o                         
  -3  -4   5         44.46         57.79         6.80 o                         
  -2  -4   5          5.32          1.07         5.43 o                         
  -1  -4   5       2269.22       2065.30        23.49 o                         
   0  -4   5        213.07        197.42         8.01 o                         
   1  -4   5       2896.29       3203.15        31.50 o                         
   2  -4   5        804.36        723.10        13.62 o                         
   3  -4   5         24.03         77.30         6.73 o                         
   4  -4   5        835.90        745.09        15.70 o                         
   5  -4   5         37.60         41.13         8.31 o                         
   6  -4   5       1896.57       1896.79        39.72 o                         
   7  -4   5       1182.29       1144.65        25.00 o                         
   8  -4   5        193.13        168.35        16.92 o                         
   9  -4   5        134.21        134.28        17.43 o                         
  10  -4   5        827.38        935.44        31.84 o                         
  -9  -3   5          7.61         -4.63        15.30 o                         
  -8  -3   5        127.03        194.76        18.82 o                         
  -7  -3   5         26.11         27.81        10.77 o                         
  -6  -3   5       3429.51       3338.01        38.27 o                         
  -5  -3   5        137.42        185.00        12.39 o                         
  -4  -3   5         86.24        130.90         8.46 o                         
  -3  -3   5        552.29        506.46        11.43 o                         
  -2  -3   5         15.94         51.49         6.14 o                         
  -1  -3   5       1775.80       1575.77        16.18 o                         
   0  -3   5       1426.84       1678.87        17.31 o                         
   1  -3   5          1.06          8.60         6.78 o                         
   2  -3   5       1793.44       1940.27        17.19 o                         
   3  -3   5        101.43        191.92         8.95 o                         
   4  -3   5        491.02        525.46        13.02 o                         
   5  -3   5        120.48        116.80         8.59 o                         
   6  -3   5       3197.77       2973.56        30.83 o                         
   7  -3   5        517.15        531.16        17.97 o                         
   8  -3   5        116.87         99.73        13.57 o                         
   9  -3   5        491.32        571.22        23.31 o                         
  10  -3   5          5.50          7.00        15.21 o                         
 -10  -2   5         55.28        114.22        34.97 o                         
  -9  -2   5         31.51         44.24        21.03 o                         
  -8  -2   5       1171.11       1058.53        25.31 o                         
  -7  -2   5         54.90         87.68        12.19 o                         
  -6  -2   5          0.41         -7.26         9.16 o                         
  -5  -2   5        566.96        508.05        14.09 o                         
  -4  -2   5        416.18        430.73        12.04 o                         
  -3  -2   5        215.15        221.70         9.17 o                         
  -2  -2   5       8252.80       8485.02        61.31 o                         
  -1  -2   5          9.72         11.37         4.53 o                         
   0  -2   5        183.45        216.45         8.99 o                         
   1  -2   5      11028.90      11729.23        76.91 o                         
   2  -2   5       1598.17       1693.99        16.56 o                         
   3  -2   5         72.45         71.65         6.42 o                         
   4  -2   5         38.85         42.24         5.99 o                         
   5  -2   5         47.04         29.13         7.06 o                         
   6  -2   5        248.02        242.51        18.66 o                         
   7  -2   5         47.61         80.73        11.09 o                         
   8  -2   5        361.76        409.61        18.29 o                         
   9  -2   5         75.03         68.18        12.68 o                         
  10  -2   5        191.11        296.79        23.37 o                         
 -10  -1   5          0.87         49.16        35.38 o                         
  -9  -1   5         28.17         37.73        18.00 o                         
  -8  -1   5          3.04         11.28        10.58 o                         
  -7  -1   5         50.16         44.26         8.54 o                         
  -6  -1   5        376.47        391.63        16.77 o                         
  -5  -1   5        503.72        521.02        10.94 o                         
  -4  -1   5       1826.32       1714.34        17.50 o                         
  -3  -1   5        156.13        212.88         8.87 o                         
  -2  -1   5       2944.05       3031.29        22.80 o                         
  -1  -1   5       3890.19       3984.11        29.22 o                         
   0  -1   5      20602.32      22088.00       140.39 o                         
   1  -1   5        861.40       1001.61        12.25 o                         
   2  -1   5        913.52        898.41        13.45 o                         
   3  -1   5       1985.14       2074.26        18.81 o                         
   4  -1   5       2348.74       2258.49        20.74 o                         
   5  -1   5        654.44        624.38        15.34 o                         
   6  -1   5        719.86        682.61        16.99 o                         
   7  -1   5         25.02         51.77         9.96 o                         
   8  -1   5        152.75        246.28        14.88 o                         
   9  -1   5          4.06         -4.82        12.46 o                         
  10  -1   5         32.86         56.44        22.42 o                         
 -10   0   5        147.55        207.77        19.06 o                         
  -9   0   5        714.80        683.19        23.37 o                         
  -8   0   5        101.26        135.87        15.08 o                         
  -7   0   5        227.42        256.76        12.20 o                         
  -6   0   5         35.74         38.84         9.05 o                         
  -5   0   5        354.00        336.26        11.08 o                         
  -4   0   5         45.72         86.08         6.14 o                         
  -3   0   5        804.51        848.12        11.48 o                         
  -2   0   5       3355.02       3340.30        25.40 o                         
  -1   0   5       1215.48       1398.60        17.53 o                         
   0   0   5       1282.35       1267.01        13.86 o                         
   1   0   5       1935.47       2085.06        18.67 o                         
   2   0   5        269.10        242.54         8.99 o                         
   3   0   5        283.17        326.65         9.15 o                         
   4   0   5        824.52        777.94        12.33 o                         
   5   0   5        704.73        740.32        16.04 o                         
   6   0   5          0.04          1.54         9.05 o                         
   7   0   5       1208.96       1210.83        24.44 o                         
   8   0   5         21.71         -1.81        14.30 o                         
   9   0   5         83.93         42.49        20.38 o                         
  10   0   5         57.28         92.16        24.47 o                         
 -10   1   5        503.99        471.88        23.90 o                         
  -9   1   5        480.22        453.54        23.18 o                         
  -8   1   5        227.22        206.78        14.69 o                         
  -7   1   5        458.28        505.95        17.17 o                         
  -6   1   5        133.53        192.47        16.19 o                         
  -5   1   5       1896.54       1953.03        19.62 o                         
  -4   1   5       2330.62       2172.16        21.28 o                         
  -3   1   5       1303.14       1351.23        15.70 o                         
  -2   1   5        265.61        309.97         8.54 o                         
  -1   1   5        356.40        347.16        10.23 o                         
   0   1   5       8801.65       9270.90        61.83 o                         
   1   1   5         84.44         80.13         6.51 o                         
   2   1   5       4212.15       4353.29        32.65 o                         
   3   1   5         14.90         37.57         5.49 o                         
   4   1   5          0.98          3.72         5.32 o                         
   5   1   5       2840.15       2659.08        32.44 o                         
   6   1   5          0.46         10.82        10.81 o                         
   7   1   5         66.13         66.87        16.50 o                         
   8   1   5          4.03         56.52        17.19 o                         
   9   1   5         14.27         23.13        19.19 o                         
  10   1   5          0.14          1.71        21.98 o                         
 -10   2   5         12.48         44.66        16.14 o                         
  -9   2   5          5.38         22.27        14.53 o                         
  -8   2   5         88.79        104.88        14.53 o                         
  -7   2   5        188.95        183.31        12.86 o                         
  -6   2   5        217.22        223.85        10.10 o                         
  -5   2   5         36.16         47.19         6.99 o                         
  -4   2   5        622.20        589.33        11.14 o                         
  -3   2   5       4245.58       4497.16        34.31 o                         
  -2   2   5        210.45        211.22         8.99 o                         
  -1   2   5       3939.13       4590.61        35.69 o                         
   0   2   5         65.08        127.97         6.76 o                         
   1   2   5       2404.82       2669.37        21.12 o                         
   2   2   5       2361.01       2368.03        19.86 o                         
   3   2   5       1312.77       1296.29        14.60 o                         
   4   2   5       2818.16       2550.28        23.52 o                         
   5   2   5        733.39        705.25        23.50 o                         
   6   2   5        377.11        358.43        21.81 o                         
   7   2   5        180.33        263.39        18.07 o                         
   8   2   5        415.77        377.51        22.35 o                         
   9   2   5        380.76        309.45        24.95 o                         
 -10   3   5        421.49        421.25        29.99 o                         
  -9   3   5         83.21        109.11        16.61 o                         
  -8   3   5         62.97         93.46        16.79 o                         
  -7   3   5        969.63        895.40        22.08 o                         
  -6   3   5       2460.32       2495.28        29.30 o                         
  -5   3   5        854.73        796.76        15.78 o                         
  -4   3   5       3443.04       3461.03        34.05 o                         
  -3   3   5         27.44         37.59         6.06 o                         
  -2   3   5        883.58        853.83        12.13 o                         
  -1   3   5        478.21        521.58         9.42 o                         
   0   3   5         32.56        100.09         5.90 o                         
   1   3   5        126.66        183.27         7.34 o                         
   2   3   5         29.79         25.71         5.41 o                         
   3   3   5        986.40        921.64        13.24 o                         
   4   3   5        753.32        637.17        18.48 o                         
   5   3   5         44.20         32.55        13.55 o                         
   6   3   5          0.23         -0.49        12.00 o                         
   7   3   5         79.13        175.84        16.87 o                         
   8   3   5          0.49         26.37        17.78 o                         
   9   3   5        273.62        303.39        28.47 o                         
 -11   4   5        298.04        259.05        26.25 o                         
 -10   4   5        131.54        187.45        20.64 o                         
  -9   4   5        248.87        288.27        20.91 o                         
  -8   4   5         28.93         72.47        13.36 o                         
  -7   4   5          4.07         22.39        11.06 o                         
  -6   4   5       4286.92       4107.11        40.59 o                         
  -5   4   5        865.28        867.20        19.77 o                         
  -4   4   5        670.09        671.98        13.62 o                         
  -3   4   5        246.27        217.65         9.75 o                         
  -2   4   5         13.60         13.65         5.13 o                         
  -1   4   5       1897.64       2089.03        21.33 o                         
   0   4   5         59.19         57.67         6.05 o                         
   1   4   5        731.30        754.14        11.51 o                         
   2   4   5        168.69        178.89         7.09 o                         
   3   4   5         45.73         56.44         6.92 o                         
   4   4   5        350.81        310.83        16.43 o                         
   5   4   5         10.75         31.77        12.97 o                         
   6   4   5        281.93        208.99        16.13 o                         
   7   4   5        100.49         63.95        14.81 o                         
   8   4   5         49.93         26.50        20.95 o                         
   9   4   5        531.72        580.93        41.64 o                         
 -11   5   5          1.88         -0.94        20.44 o                         
 -10   5   5          0.38         30.52        16.58 o                         
  -9   5   5         35.74         36.82        15.15 o                         
  -8   5   5       1455.91       1589.96        31.03 o                         
  -7   5   5          8.56        -11.04        11.04 o                         
  -6   5   5         13.26         16.09        11.37 o                         
  -5   5   5         13.59         24.74         8.21 o                         
  -4   5   5       1489.35       1630.97        18.53 o                         
  -3   5   5         50.30         79.37         8.91 o                         
  -2   5   5       3462.15       3921.72        32.62 o                         
  -1   5   5        308.50        292.20         8.72 o                         
   0   5   5       3653.71       3579.56        30.97 o                         
   1   5   5       5605.14       5860.19        43.51 o                         
   2   5   5         19.05         17.69         5.94 o                         
   3   5   5        149.18        148.09         9.07 o                         
   4   5   5        125.10        119.41        13.14 o                         
   5   5   5         20.10         10.53        11.54 o                         
   6   5   5          7.53          0.53        12.43 o                         
   7   5   5         21.92         99.66        18.66 o                         
   8   5   5        467.00        444.77        31.50 o                         
 -11   6   5        289.95        289.03        26.12 o                         
 -10   6   5        140.21        229.22        20.53 o                         
  -9   6   5         66.67         30.98        14.59 o                         
  -8   6   5          0.31          6.02        12.17 o                         
  -7   6   5        588.52        578.34        22.45 o                         
  -6   6   5       1110.53       1058.00        22.06 o                         
  -5   6   5        193.19        200.80        11.39 o                         
  -4   6   5        159.94        190.52         9.42 o                         
  -3   6   5       4386.79       4377.35        42.80 o                         
  -2   6   5      12875.78      13376.46       109.90 o                         
  -1   6   5       2346.36       2415.31        24.28 o                         
   0   6   5       5985.73       5818.33        46.77 o                         
   1   6   5       5881.62       5781.41        44.60 o                         
   2   6   5        386.65        318.33        11.45 o                         
   3   6   5        227.39        229.76         9.37 o                         
   4   6   5         61.17         88.82        11.59 o                         
   5   6   5        422.82        516.46        20.72 o                         
   6   6   5        479.93        406.85        23.89 o                         
   7   6   5         53.82         73.11        17.89 o                         
   8   6   5          0.95          6.86        24.41 o                         
 -11   7   5        503.70        459.84        41.65 o                         
 -10   7   5         15.26         35.58        19.22 o                         
  -9   7   5         24.61         -3.08        14.07 o                         
  -8   7   5        168.39        213.56        16.10 o                         
  -7   7   5       1513.18       1429.85        26.96 o                         
  -6   7   5          0.52         67.72        14.73 o                         
  -5   7   5          2.47         10.07         8.71 o                         
  -4   7   5        435.50        452.71        15.78 o                         
  -3   7   5       1180.91       1262.67        18.40 o                         
  -2   7   5        377.42        343.57        11.10 o                         
  -1   7   5        333.48        367.48        11.50 o                         
   0   7   5        432.30        443.56        12.23 o                         
   1   7   5       1354.20       1421.73        22.34 o                         
   2   7   5        871.58        883.43        15.88 o                         
   3   7   5        257.12        268.31        11.98 o                         
   4   7   5         26.35         15.41        10.86 o                         
   5   7   5        267.27        249.83        16.71 o                         
   6   7   5          6.28         34.11        28.09 o                         
   7   7   5        369.50        470.57        34.43 o                         
   8   7   5         22.24         75.10        23.26 o                         
 -10   8   5        339.34        351.84        23.79 o                         
  -9   8   5         26.41         17.35        15.79 o                         
  -8   8   5         65.41         78.78        14.38 o                         
  -7   8   5         37.74         76.42        12.42 o                         
  -6   8   5        109.92        159.67        12.67 o                         
  -5   8   5          3.40         22.75         9.12 o                         
  -4   8   5        391.07        324.74        17.92 o                         
  -3   8   5        422.70        478.41        15.88 o                         
  -2   8   5         66.22         87.91         8.65 o                         
  -1   8   5        494.46        422.22        14.16 o                         
   0   8   5         29.93         19.08         7.36 o                         
   1   8   5         68.94         74.54         8.29 o                         
   2   8   5        601.13        612.93        21.67 o                         
   3   8   5          5.38          2.14        14.01 o                         
   4   8   5        919.52        907.19        21.89 o                         
   5   8   5       1126.65       1276.39        32.90 o                         
   6   8   5         40.72         81.58        21.53 o                         
   7   8   5        223.92        193.68        24.64 o                         
 -10   9   5         15.97         -2.59        18.77 o                         
  -9   9   5         93.12         98.53        15.60 o                         
  -8   9   5        248.18        249.21        19.03 o                         
  -7   9   5        958.58        927.20        24.62 o                         
  -6   9   5         89.84        114.95        13.75 o                         
  -5   9   5        451.22        458.83        17.01 o                         
  -4   9   5       2850.08       2756.97        39.96 o                         
  -3   9   5       1801.93       1853.32        27.54 o                         
  -2   9   5          7.97          6.16         8.35 o                         
  -1   9   5        519.87        472.59        14.68 o                         
   0   9   5        412.37        348.57        13.88 o                         
   1   9   5       1571.48       1539.08        21.80 o                         
   2   9   5        669.88        609.36        15.43 o                         
   3   9   5         19.98         14.01        12.30 o                         
   4   9   5        394.03        339.68        26.50 o                         
   5   9   5       1237.17       1047.40        37.35 o                         
   6   9   5        116.75        107.85        19.71 o                         
   7   9   5         93.11        180.29        25.20 o                         
 -10  10   5        165.53        170.43        22.66 o                         
  -9  10   5         32.56         11.47        18.53 o                         
  -8  10   5         66.80        109.96        16.20 o                         
  -7  10   5        314.50        331.58        18.04 o                         
  -6  10   5       2534.58       2284.93        31.68 o                         
  -5  10   5        477.18        460.40        18.14 o                         
  -4  10   5        728.13        596.64        21.54 o                         
  -3  10   5        123.89        141.21        11.36 o                         
  -2  10   5         62.67         45.00         9.28 o                         
  -1  10   5        519.50        531.09        28.58 o                         
   0  10   5          2.84          2.73         8.78 o                         
   1  10   5          7.04         -5.87        11.80 o                         
   2  10   5         63.97         87.96        10.66 o                         
   3  10   5        195.94        282.73        12.73 o                         
   4  10   5          0.77          7.56        13.85 o                         
   5  10   5        729.75        785.04        30.29 o                         
   6  10   5         91.55         65.79        29.47 o                         
 -10  11   5        344.40        300.07        31.58 o                         
  -9  11   5         82.21         60.14        22.60 o                         
  -8  11   5         42.29         67.89        13.86 o                         
  -7  11   5        140.46        175.09        14.36 o                         
  -6  11   5        397.81        374.29        16.85 o                         
  -5  11   5         88.80         83.62        12.83 o                         
  -4  11   5        280.55        287.20        18.24 o                         
  -3  11   5        681.34        628.66        18.79 o                         
  -2  11   5        177.84        219.83        12.71 o                         
  -1  11   5        369.25        374.37        30.60 o                         
   0  11   5        256.07        252.97        16.19 o                         
   1  11   5          0.16          7.92         9.31 o                         
   2  11   5        486.18        504.37        22.54 o                         
   3  11   5          6.96         41.61         9.22 o                         
   4  11   5         23.04         15.97        17.65 o                         
   5  11   5          0.82         35.08        16.58 o                         
 -10  12   5         17.66         38.71        43.11 o                         
  -9  12   5        144.34        151.83        21.99 o                         
  -8  12   5        630.38        579.81        27.55 o                         
  -7  12   5        359.84        365.61        21.17 o                         
  -6  12   5         81.27         83.68        14.57 o                         
  -5  12   5        457.27        469.15        21.19 o                         
  -4  12   5         15.54         15.53        13.30 o                         
  -3  12   5        954.60       1009.33        23.68 o                         
  -2  12   5         41.55         14.27        12.83 o                         
  -1  12   5       2408.01       2330.31        57.42 o                         
   0  12   5       1644.38       1487.14        29.21 o                         
   1  12   5        108.71        130.71        20.13 o                         
   2  12   5         83.98         64.66        12.91 o                         
   3  12   5       1214.70       1019.55        28.83 o                         
   4  12   5        300.95        343.07        24.32 o                         
   5  12   5         18.70         25.18        20.10 o                         
  -9  13   5         13.11         29.07        19.83 o                         
  -8  13   5         87.76        108.62        21.12 o                         
  -7  13   5         94.85        123.42        19.68 o                         
  -6  13   5        393.43        345.40        19.40 o                         
  -5  13   5         94.40        140.14        17.25 o                         
  -4  13   5         78.76         97.07        15.23 o                         
  -3  13   5        756.58        634.56        21.11 o                         
  -2  13   5       1856.36       1812.20        44.72 o                         
  -1  13   5         27.11         11.79        30.88 o                         
   0  13   5        398.22        424.51        32.94 o                         
   1  13   5        366.22        419.35        18.13 o                         
   2  13   5         23.03          1.15        13.08 o                         
   3  13   5        621.73        692.22        38.00 o                         
   4  13   5         36.36         76.24        17.71 o                         
  -9  14   5         47.80         28.18        20.78 o                         
  -8  14   5         37.08          6.96        19.48 o                         
  -7  14   5          0.66         17.97        15.30 o                         
  -6  14   5         48.29         34.75        15.32 o                         
  -5  14   5         54.08         37.18        13.64 o                         
  -4  14   5        372.88        377.26        22.89 o                         
  -3  14   5         77.66          4.81        23.14 o                         
  -2  14   5         17.88         24.48        24.31 o                         
  -1  14   5         28.05         46.89        23.37 o                         
   0  14   5         20.66         43.99        30.35 o                         
   1  14   5        237.14        236.34        18.80 o                         
   2  14   5          3.46          6.47        11.61 o                         
   3  14   5        118.27        104.40        18.57 o                         
  -8  15   5        134.51        141.72        21.65 o                         
  -7  15   5         95.97         89.40        18.51 o                         
  -6  15   5        258.89        288.01        20.99 o                         
  -5  15   5        524.72        511.37        22.88 o                         
  -4  15   5        137.88        119.86        16.30 o                         
  -3  15   5         46.79         78.92        20.74 o                         
  -2  15   5        131.20        167.75        28.93 o                         
  -1  15   5         49.28         77.42        37.39 o                         
   0  15   5        119.73        141.88        43.77 o                         
   1  15   5          0.90         20.56        18.19 o                         
   2  15   5        173.44        232.43        20.18 o                         
  -7  16   5        483.70        531.80        40.03 o                         
  -6  16   5         15.51          8.53        14.44 o                         
  -5  16   5         57.63         73.12        14.83 o                         
  -4  16   5        318.84        320.69        38.04 o                         
  -3  16   5        329.08        393.77        40.83 o                         
  -2  16   5         73.54         50.75        36.73 o                         
  -1  16   5         79.40        101.67        31.26 o                         
   0  16   5         25.43         56.29        26.41 o                         
   1  16   5          8.52        -28.15        28.15 o                         
  -6  17   5        502.60        451.68        23.51 o                         
  -5  17   5        216.52        156.50        15.54 o                         
  -4  17   5        241.10        321.64        38.12 o                         
  -3  17   5         48.42          5.64        32.55 o                         
  -2  17   5          9.71         40.89        20.55 o                         
  -1  17   5         36.92         45.80        21.18 o                         
   0 -17   6         12.80         92.63        23.11 o                         
   1 -17   6        243.68        279.36        23.68 o                         
   2 -17   6         56.25         74.77        15.70 o                         
   3 -17   6        629.67        618.31        31.92 o                         
   4 -17   6          0.73         -6.29        18.32 o                         
   5 -17   6         13.04         22.46        17.20 o                         
  -1 -16   6        894.94        815.88        45.74 o                         
   0 -16   6         28.54         28.01        15.43 o                         
   1 -16   6        838.58        876.36        32.13 o                         
   2 -16   6        195.99        178.76        17.99 o                         
   3 -16   6         18.59          2.51        14.98 o                         
   4 -16   6        233.20        240.41        24.89 o                         
   5 -16   6        686.44        622.37        33.63 o                         
   6 -16   6         10.24         70.05        19.04 o                         
   7 -16   6          5.49         49.85        19.97 o                         
  -2 -15   6         95.34        114.63        19.79 o                         
  -1 -15   6        672.86        632.03        31.60 o                         
   0 -15   6        167.16        152.16        16.32 o                         
   1 -15   6        238.64        252.30        18.20 o                         
   2 -15   6        272.78        309.17        23.99 o                         
   3 -15   6         60.74         76.72        24.45 o                         
   4 -15   6          0.04         39.59        20.94 o                         
   5 -15   6          0.03         11.95        16.21 o                         
   6 -15   6         14.06         53.80        15.94 o                         
   7 -15   6       1203.24       1180.82        37.44 o                         
   8 -15   6         21.71         47.14        20.22 o                         
  -3 -14   6         66.10        149.46        37.82 o                         
  -2 -14   6          6.99         16.09        31.79 o                         
  -1 -14   6         51.36         67.03        17.94 o                         
   0 -14   6         58.29         99.84        16.63 o                         
   1 -14   6         61.85         72.69        16.38 o                         
   2 -14   6        248.50        227.73        23.99 o                         
   3 -14   6         90.17        134.53        16.65 o                         
   4 -14   6          0.10         19.81        15.29 o                         
   5 -14   6       1712.57       1528.39        61.96 o                         
   6 -14   6        111.50        103.94        20.42 o                         
   7 -14   6         90.22        127.22        20.46 o                         
   8 -14   6         92.45         91.76        21.27 o                         
  -4 -13   6         12.77         54.24        21.33 o                         
  -3 -13   6        170.00        248.33        18.33 o                         
  -2 -13   6         13.84         29.94        16.76 o                         
  -1 -13   6          9.52         11.85        18.45 o                         
   0 -13   6         63.18        105.59        14.49 o                         
   1 -13   6         60.93         79.51        14.36 o                         
   2 -13   6          9.26         21.81        14.67 o                         
   3 -13   6       1048.63        993.62        28.11 o                         
   4 -13   6        125.82        117.16        21.19 o                         
   5 -13   6        796.65        750.78        36.88 o                         
   6 -13   6         23.29         27.11        14.82 o                         
   7 -13   6         21.41         21.23        15.86 o                         
   8 -13   6          3.95         13.46        23.49 o                         
   9 -13   6        560.52        629.03        58.89 o                         
  -5 -12   6        839.31        921.00        40.20 o                         
  -4 -12   6        290.67        275.99        23.29 o                         
  -3 -12   6        214.07        212.18        17.55 o                         
  -2 -12   6        212.08        243.35        22.11 o                         
  -1 -12   6         19.15         43.13        16.48 o                         
   0 -12   6        123.06        135.31        15.95 o                         
   1 -12   6         14.41         20.88        10.47 o                         
   2 -12   6       1153.52       1120.93        37.53 o                         
   3 -12   6        275.67        276.00        22.10 o                         
   4 -12   6        170.77        180.58        13.45 o                         
   5 -12   6         66.10        109.32        26.20 o                         
   6 -12   6        355.03        436.88        22.07 o                         
   7 -12   6        609.43        580.44        22.56 o                         
   8 -12   6         86.63        109.10        30.99 o                         
   9 -12   6          0.53         16.07        19.56 o                         
  -6 -11   6       1034.74       1058.64        78.06 o                         
  -5 -11   6          3.52         45.77        19.56 o                         
  -4 -11   6        143.10        220.14        18.40 o                         
  -3 -11   6        773.05        790.77        38.34 o                         
  -2 -11   6        955.30       1011.77        31.42 o                         
  -1 -11   6        216.41        274.42        21.66 o                         
   0 -11   6          0.11         -7.59        11.19 o                         
   1 -11   6          5.04          7.46        13.11 o                         
   2 -11   6         54.95         64.68        13.25 o                         
   3 -11   6       1018.95       1006.82        27.09 o                         
   4 -11   6       1025.06        936.90        30.05 o                         
   5 -11   6         14.90          8.75        10.33 o                         
   6 -11   6        262.75        260.26        17.93 o                         
   7 -11   6        299.37        300.42        18.16 o                         
   8 -11   6         23.11         38.34        15.62 o                         
   9 -11   6        418.23        348.38        38.36 o                         
  -6 -10   6        244.19        245.89        32.31 o                         
  -5 -10   6          5.90          6.01        14.41 o                         
  -4 -10   6          0.65         61.95        27.60 o                         
  -3 -10   6        143.72        161.97        15.10 o                         
  -2 -10   6        800.55        715.33        25.71 o                         
  -1 -10   6         72.05         84.59        15.29 o                         
   0 -10   6        604.47        527.04        17.11 o                         
   1 -10   6       5491.98       5318.41        62.92 o                         
   2 -10   6       1195.57       1180.19        19.77 o                         
   3 -10   6          7.57         36.35        11.20 o                         
   4 -10   6        140.42        233.01        17.50 o                         
   5 -10   6        490.80        563.97        18.60 o                         
   6 -10   6          1.73          8.58        10.77 o                         
   7 -10   6          4.32         15.15        12.86 o                         
   8 -10   6         47.59         64.18        14.84 o                         
   9 -10   6         20.60         38.81        19.15 o                         
  10 -10   6        213.55        166.73        29.15 o                         
  -7  -9   6        460.09        496.62        76.98 o                         
  -6  -9   6         66.71         58.79        22.10 o                         
  -5  -9   6          0.52          3.20        10.12 o                         
  -4  -9   6         19.15         46.41        10.74 o                         
  -3  -9   6       1457.67       1420.10        22.55 o                         
  -2  -9   6         12.29         27.06        10.78 o                         
  -1  -9   6       3659.51       3282.59        42.68 o                         
   0  -9   6        287.19        266.71        12.70 o                         
   1  -9   6       1162.90       1171.29        18.74 o                         
   2  -9   6         23.44         37.70        10.19 o                         
   3  -9   6         58.32         64.64        10.34 o                         
   4  -9   6       1470.29       1539.78        21.32 o                         
   5  -9   6        221.52        223.72        11.72 o                         
   6  -9   6       1381.47       1337.05        24.05 o                         
   7  -9   6         67.34        115.55        14.61 o                         
   8  -9   6          0.83         28.23        14.00 o                         
   9  -9   6          9.08         14.89        17.38 o                         
  10  -9   6         76.82        124.04        25.90 o                         
  -7  -8   6         20.31         34.69        18.01 o                         
  -6  -8   6         30.54         68.15        14.80 o                         
  -5  -8   6          0.99         23.41        11.85 o                         
  -4  -8   6        284.81        278.84        14.10 o                         
  -3  -8   6        283.08        293.89        18.16 o                         
  -2  -8   6       1604.58       1562.47        38.44 o                         
  -1  -8   6        207.93        220.87        14.13 o                         
   0  -8   6         20.59         32.03         8.45 o                         
   1  -8   6        421.57        393.10        24.44 o                         
   2  -8   6       4016.84       4082.01        41.97 o                         
   3  -8   6         12.05         38.07         9.01 o                         
   4  -8   6         56.69         85.60         8.71 o                         
   5  -8   6        465.40        501.48        20.04 o                         
   6  -8   6        443.43        449.69        20.76 o                         
   7  -8   6       1291.35       1209.04        26.98 o                         
   8  -8   6        178.04        161.36        16.44 o                         
   9  -8   6         22.47        -15.45        15.45 o                         
  10  -8   6        421.21        420.62        35.03 o                         
  -8  -7   6        280.84        261.62        44.19 o                         
  -7  -7   6        443.60        385.47        22.06 o                         
  -6  -7   6        229.04        331.53        17.99 o                         
  -5  -7   6        172.63        189.41        12.61 o                         
  -4  -7   6        145.05        141.12        10.61 o                         
  -3  -7   6        407.01        404.14        13.64 o                         
  -2  -7   6          9.23          8.75         8.69 o                         
  -1  -7   6        332.43        396.68        15.68 o                         
   0  -7   6       2431.99       2398.06        27.52 o                         
   1  -7   6        403.17        422.14        12.89 o                         
   2  -7   6          2.86          5.64         6.70 o                         
   3  -7   6         20.74         48.61         8.55 o                         
   4  -7   6        324.04        328.36        12.90 o                         
   5  -7   6       5990.28       5648.44        51.00 o                         
   6  -7   6        124.54        128.40        13.09 o                         
   7  -7   6        123.79        170.42        14.87 o                         
   8  -7   6         11.33         17.45        16.82 o                         
   9  -7   6        594.18        706.37        29.58 o                         
  10  -7   6          2.07         18.19        18.99 o                         
  -8  -6   6         26.76         74.53        19.08 o                         
  -7  -6   6        317.14        352.75        24.06 o                         
  -6  -6   6        153.97        223.35        24.53 o                         
  -5  -6   6       1815.10       1638.14        28.40 o                         
  -4  -6   6        627.67        558.41        22.72 o                         
  -3  -6   6       1578.34       1452.48        19.86 o                         
  -2  -6   6         68.79         94.43        10.63 o                         
  -1  -6   6       1646.80       1638.16        22.61 o                         
   0  -6   6        269.33        235.98        10.73 o                         
   1  -6   6        454.34        415.02        10.99 o                         
   2  -6   6       2988.46       3239.44        34.13 o                         
   3  -6   6       1221.51       1060.13        15.23 o                         
   4  -6   6         55.17         54.91         8.10 o                         
   5  -6   6         77.71        127.83        13.41 o                         
   6  -6   6        241.51        248.97        14.61 o                         
   7  -6   6          2.94          7.02        11.88 o                         
   8  -6   6        153.75        128.72        15.21 o                         
   9  -6   6        296.34        293.79        20.86 o                         
  10  -6   6        200.39        225.11        23.08 o                         
  -9  -5   6         12.54         13.48        28.37 o                         
  -8  -5   6         10.90         35.54        17.46 o                         
  -7  -5   6        312.72        297.71        18.02 o                         
  -6  -5   6        666.83        724.85        27.84 o                         
  -5  -5   6       1117.91       1042.33        21.70 o                         
  -4  -5   6        110.24        171.64        13.30 o                         
  -3  -5   6        459.88        529.79        18.51 o                         
  -2  -5   6        188.62        169.53         7.73 o                         
  -1  -5   6       1016.50       1144.08        14.34 o                         
   0  -5   6       6065.66       6182.52        50.56 o                         
   1  -5   6        775.21        739.36        13.57 o                         
   2  -5   6       1339.35       1385.02        18.72 o                         
   3  -5   6        720.44        626.79        11.43 o                         
   4  -5   6       2310.74       2421.75        25.98 o                         
   5  -5   6        393.62        389.55        15.82 o                         
   6  -5   6        174.93        225.11        15.45 o                         
   7  -5   6        506.74        497.66        21.99 o                         
   8  -5   6        189.17        228.25        38.75 o                         
   9  -5   6         15.19         13.40        16.67 o                         
  10  -5   6         60.08        113.26        19.02 o                         
  -9  -4   6        182.37        297.05        34.93 o                         
  -8  -4   6         41.59         63.51        20.81 o                         
  -7  -4   6         95.33        107.69        15.60 o                         
  -6  -4   6        442.02        410.25        17.44 o                         
  -5  -4   6         53.02         52.30        10.82 o                         
  -4  -4   6       1856.01       1715.23        22.16 o                         
  -3  -4   6       6002.65       5715.35        45.28 o                         
  -2  -4   6          5.86         11.45         6.14 o                         
  -1  -4   6      10283.46      10245.80        73.75 o                         
   0  -4   6        415.26        445.75        11.81 o                         
   1  -4   6        639.95        638.77        12.27 o                         
   2  -4   6         12.13         33.58         7.04 o                         
   3  -4   6       6411.23       6369.04        47.32 o                         
   4  -4   6       2165.57       2185.76        24.05 o                         
   5  -4   6         34.43         32.19         7.87 o                         
   6  -4   6         38.82         36.30         9.81 o                         
   7  -4   6       1506.13       1406.11        27.53 o                         
   8  -4   6        322.86        301.77        18.83 o                         
   9  -4   6       1130.42        997.04        30.97 o                         
  10  -4   6         25.99         15.98        17.57 o                         
  -9  -3   6         21.93        122.32        18.41 o                         
  -8  -3   6        200.08        240.75        27.82 o                         
  -7  -3   6        333.08        342.47        22.26 o                         
  -6  -3   6          1.61          3.77         9.78 o                         
  -5  -3   6        365.31        359.86        15.05 o                         
  -4  -3   6          6.62          6.38         7.65 o                         
  -3  -3   6        410.31        425.44        11.84 o                         
  -2  -3   6         37.90         34.72         6.34 o                         
  -1  -3   6          5.50         15.44         5.76 o                         
   0  -3   6        212.36        252.14        11.44 o                         
   1  -3   6       8282.50       8761.21        68.54 o                         
   2  -3   6         32.96         33.15         5.90 o                         
   3  -3   6       2801.40       3040.89        49.96 o                         
   4  -3   6       1656.77       1593.03        18.54 o                         
   5  -3   6        538.21        510.77        15.72 o                         
   6  -3   6        294.93        307.25        14.06 o                         
   7  -3   6          8.90         12.99        11.07 o                         
   8  -3   6        156.09        207.74        20.04 o                         
   9  -3   6        124.10        130.18        16.99 o                         
  10  -3   6          0.15         -2.84        15.38 o                         
 -10  -2   6        305.75        267.04        25.04 o                         
  -9  -2   6         33.13         38.67        16.65 o                         
  -8  -2   6        324.38        321.90        20.58 o                         
  -7  -2   6          2.68          6.05        10.69 o                         
  -6  -2   6          0.12          4.44        11.10 o                         
  -5  -2   6         43.36         20.74         8.42 o                         
  -4  -2   6          0.54         16.49         6.93 o                         
  -3  -2   6        325.49        227.64        11.37 o                         
  -2  -2   6        350.26        430.81         8.79 o                         
  -1  -2   6       1434.67       1326.38        15.59 o                         
   0  -2   6        273.73        351.69        12.15 o                         
   1  -2   6       3667.42       3827.12        29.21 o                         
   2  -2   6       4528.59       4653.01        33.51 o                         
   3  -2   6       3093.54       3100.64        26.48 o                         
   4  -2   6        448.71        457.07        11.08 o                         
   5  -2   6          0.23         -4.98        11.41 o                         
   6  -2   6        357.15        275.79        12.21 o                         
   7  -2   6        561.22        662.48        22.88 o                         
   8  -2   6        108.31         94.61        16.27 o                         
   9  -2   6         90.30        142.44        19.07 o                         
  10  -2   6         43.24         54.10        18.09 o                         
 -10  -1   6        598.23        549.15        29.61 o                         
  -9  -1   6        122.61         84.14        18.34 o                         
  -8  -1   6         99.76        104.92        17.11 o                         
  -7  -1   6        146.15        193.11        15.97 o                         
  -6  -1   6          7.51         20.43         8.47 o                         
  -5  -1   6        437.86        427.20        12.03 o                         
  -4  -1   6       1208.80       1268.66        14.51 o                         
  -3  -1   6        868.60        820.85        12.66 o                         
  -2  -1   6        688.98        707.42        10.50 o                         
  -1  -1   6       1560.37       1417.06        16.01 o                         
   0  -1   6         15.05         21.81         5.99 o                         
   1  -1   6         44.34         48.89         5.42 o                         
   2  -1   6        203.17        237.05         9.15 o                         
   3  -1   6        307.77        315.54        10.06 o                         
   4  -1   6          0.48          1.30         6.21 o                         
   5  -1   6        139.01        187.51        11.59 o                         
   6  -1   6        137.74        133.56        11.17 o                         
   7  -1   6       2971.81       2522.46        31.04 o                         
   8  -1   6         70.45        121.91        17.73 o                         
   9  -1   6         53.81         65.33        13.29 o                         
  10  -1   6         38.29         50.45        22.45 o                         
 -10   0   6        345.20        344.87        22.61 o                         
  -9   0   6         14.01          2.35        13.42 o                         
  -8   0   6        267.79        347.28        19.74 o                         
  -7   0   6       1796.79       1747.94        28.02 o                         
  -6   0   6         34.17         40.47        10.71 o                         
  -5   0   6       2293.22       2182.73        22.83 o                         
  -4   0   6         67.98        102.62         7.35 o                         
  -3   0   6       1041.79       1085.09        14.30 o                         
  -2   0   6        286.35        350.72         9.04 o                         
  -1   0   6         10.71         78.71         6.34 o                         
   0   0   6       4810.26       5978.73        40.46 o                         
   1   0   6        286.57        287.99         9.39 o                         
   2   0   6       1850.59       2032.79        19.43 o                         
   3   0   6        660.77        681.27        11.62 o                         
   4   0   6          1.67          6.15         6.30 o                         
   5   0   6       1977.19       1733.43        27.70 o                         
   6   0   6          0.15          9.17         9.94 o                         
   7   0   6        481.92        601.40        25.22 o                         
   8   0   6        608.65        629.87        30.95 o                         
   9   0   6        134.27        183.67        21.84 o                         
  10   0   6          3.26         19.71        27.66 o                         
 -10   1   6         74.88         92.51        20.55 o                         
  -9   1   6         12.07         30.64        14.62 o                         
  -8   1   6        434.91        378.82        17.94 o                         
  -7   1   6       1127.65       1070.96        26.25 o                         
  -6   1   6         92.27        131.46         9.75 o                         
  -5   1   6        287.80        259.75        10.14 o                         
  -4   1   6       1337.04       1271.57        18.78 o                         
  -3   1   6        681.19        766.44        12.51 o                         
  -2   1   6          8.00         12.92         5.70 o                         
  -1   1   6       1624.64       1529.84        24.83 o                         
   0   1   6        319.38        333.14         9.54 o                         
   1   1   6          1.48         -1.28         5.65 o                         
   2   1   6        226.91        276.01         8.94 o                         
   3   1   6         42.75         34.44         6.61 o                         
   4   1   6        978.52       1057.28        14.65 o                         
   5   1   6         11.41         17.25         9.70 o                         
   6   1   6        517.01        391.51        14.45 o                         
   7   1   6          2.90         25.46        16.23 o                         
   8   1   6         24.88          1.50        16.74 o                         
   9   1   6          0.25          4.51        19.71 o                         
 -10   2   6          3.43          5.06        15.73 o                         
  -9   2   6        235.17        236.12        18.91 o                         
  -8   2   6        407.12        441.18        21.79 o                         
  -7   2   6        909.43        868.35        20.04 o                         
  -6   2   6       1279.35       1219.88        20.94 o                         
  -5   2   6        413.79        402.36        12.07 o                         
  -4   2   6        499.29        534.43        12.86 o                         
  -3   2   6       2638.31       2751.59        24.32 o                         
  -2   2   6       1423.91       1657.46        18.45 o                         
  -1   2   6       4792.50       5141.77        35.84 o                         
   0   2   6         68.78         59.03         6.39 o                         
   1   2   6       1047.04        964.04        13.09 o                         
   2   2   6       1160.28       1142.44        14.28 o                         
   3   2   6       1208.86       1054.16        16.25 o                         
   4   2   6        448.49        521.05        16.54 o                         
   5   2   6        488.11        394.44        13.04 o                         
   6   2   6        147.07        246.56        19.38 o                         
   7   2   6        541.95        558.32        28.06 o                         
   8   2   6         61.60         95.08        19.31 o                         
   9   2   6         28.27         18.34        21.38 o                         
 -10   3   6         73.87        100.24        17.50 o                         
  -9   3   6         31.85         32.81        16.59 o                         
  -8   3   6        552.27        511.54        23.75 o                         
  -7   3   6        215.23        245.31        14.83 o                         
  -6   3   6        827.87        844.77        19.68 o                         
  -5   3   6       1852.27       1844.91        27.08 o                         
  -4   3   6         60.10         81.69         7.81 o                         
  -3   3   6       6922.02       7190.55        49.67 o                         
  -2   3   6         32.36         39.70         5.73 o                         
  -1   3   6      11548.49      11575.28        73.46 o                         
   0   3   6       2802.83       2836.88        25.23 o                         
   1   3   6        953.36        995.76        12.65 o                         
   2   3   6        283.98        312.22         9.30 o                         
   3   3   6       3057.89       2972.93        24.84 o                         
   4   3   6        371.85        315.17        12.76 o                         
   5   3   6          4.82         12.56        10.99 o                         
   6   3   6          0.11         21.03        12.72 o                         
   7   3   6        261.76        266.00        18.87 o                         
   8   3   6         87.10         66.25        18.63 o                         
   9   3   6          9.66          8.25        21.55 o                         
 -10   4   6        178.05        200.80        34.06 o                         
  -9   4   6        390.25        469.92        24.64 o                         
  -8   4   6         14.81         43.80        12.98 o                         
  -7   4   6         55.14         91.66        12.78 o                         
  -6   4   6         20.13         13.59        11.25 o                         
  -5   4   6        427.98        455.78        30.36 o                         
  -4   4   6        250.71        282.46        10.16 o                         
  -3   4   6       1453.67       1468.25        20.71 o                         
  -2   4   6       1816.87       1794.28        17.38 o                         
  -1   4   6         33.99         16.10         5.57 o                         
   0   4   6       1459.01       1606.44        15.84 o                         
   1   4   6       3077.78       2942.67        26.19 o                         
   2   4   6       1653.82       1708.14        17.29 o                         
   3   4   6       2046.62       1964.08        21.02 o                         
   4   4   6        209.56        294.87        15.59 o                         
   5   4   6          3.49         10.49        11.41 o                         
   6   4   6        275.02        207.45        21.01 o                         
   7   4   6          5.77          1.82        13.71 o                         
   8   4   6         77.42        150.84        32.26 o                         
   9   4   6        156.85        109.80        25.10 o                         
 -10   5   6        582.76        615.40        30.27 o                         
  -9   5   6        999.82        835.48        28.94 o                         
  -8   5   6        441.92        414.35        22.98 o                         
  -7   5   6         74.64         88.40        12.74 o                         
  -6   5   6        893.01        967.40        21.64 o                         
  -5   5   6         43.48         84.76         9.60 o                         
  -4   5   6       4102.55       4180.60        35.26 o                         
  -3   5   6        550.49        629.26        13.72 o                         
  -2   5   6         21.53         25.77         6.74 o                         
  -1   5   6        275.81        348.46        11.65 o                         
   0   5   6        545.13        527.11        11.16 o                         
   1   5   6       1711.01       1792.69        19.99 o                         
   2   5   6        153.41        179.78         8.47 o                         
   3   5   6       1574.70       1467.80        18.87 o                         
   4   5   6        241.73        304.08        16.39 o                         
   5   5   6        938.12       1031.86        29.80 o                         
   6   5   6        267.01        340.59        20.01 o                         
   7   5   6        706.25        824.76        44.16 o                         
   8   5   6         50.79         81.79        22.33 o                         
 -10   6   6        246.60        238.15        21.51 o                         
  -9   6   6        781.19        790.38        26.12 o                         
  -8   6   6        324.09        389.73        20.97 o                         
  -7   6   6         71.48         59.54        12.11 o                         
  -6   6   6        575.94        601.61        19.23 o                         
  -5   6   6       2022.63       2008.17        27.76 o                         
  -4   6   6        789.86        851.98        19.84 o                         
  -3   6   6       1442.09       1339.91        17.66 o                         
  -2   6   6       1216.57       1267.14        17.51 o                         
  -1   6   6        805.31        783.85        12.44 o                         
   0   6   6         21.60         38.59         6.61 o                         
   1   6   6        241.02        257.11        10.58 o                         
   2   6   6          7.73          9.25        10.36 o                         
   3   6   6       1261.22       1179.24        19.67 o                         
   4   6   6        848.51        692.00        28.64 o                         
   5   6   6        618.62        684.34        26.99 o                         
   6   6   6         21.93         29.06        15.54 o                         
   7   6   6        264.72        218.89        24.74 o                         
   8   6   6         53.54         30.57        22.49 o                         
 -10   7   6        125.01        132.50        19.78 o                         
  -9   7   6        317.49        342.66        28.82 o                         
  -8   7   6        259.33        239.66        16.91 o                         
  -7   7   6        747.72        655.01        22.79 o                         
  -6   7   6        538.13        520.56        18.91 o                         
  -5   7   6       4611.42       4485.25        46.67 o                         
  -4   7   6         40.31         45.00         8.86 o                         
  -3   7   6         26.26         27.90         7.66 o                         
  -2   7   6         62.95         83.78         7.47 o                         
  -1   7   6        521.39        432.19        16.02 o                         
   0   7   6        874.34       1041.92        17.70 o                         
   1   7   6        963.69        904.80        16.95 o                         
   2   7   6       1493.40       1596.18        19.90 o                         
   3   7   6          1.04          5.82         6.69 o                         
   4   7   6        438.04        335.29        21.44 o                         
   5   7   6        120.50        122.66        14.19 o                         
   6   7   6         47.54         63.68        14.48 o                         
   7   7   6        155.63        244.50        26.54 o                         
 -10   8   6          4.96         31.68        20.50 o                         
  -9   8   6        197.45        194.21        19.16 o                         
  -8   8   6         29.58         33.24        13.80 o                         
  -7   8   6        113.78        166.80        17.91 o                         
  -6   8   6       1371.01       1304.96        25.05 o                         
  -5   8   6        881.20        848.09        19.49 o                         
  -4   8   6        190.38        189.73        13.25 o                         
  -3   8   6        115.26        118.22        10.25 o                         
  -2   8   6       1188.95       1153.62        21.47 o                         
  -1   8   6       1255.63       1376.42        22.41 o                         
   0   8   6        504.88        469.88        14.66 o                         
   1   8   6        774.97        619.10        15.42 o                         
   2   8   6          0.87         -7.44         7.71 o                         
   3   8   6        434.21        380.60        13.71 o                         
   4   8   6        301.29        367.16        17.57 o                         
   5   8   6        510.96        519.13        22.84 o                         
   6   8   6          0.89          8.09        18.72 o                         
   7   8   6         41.33         17.06        25.01 o                         
 -10   9   6          9.17         44.44        20.60 o                         
  -9   9   6          5.16         22.62        15.80 o                         
  -8   9   6        390.82        345.73        21.67 o                         
  -7   9   6          0.38         18.84        14.25 o                         
  -6   9   6        289.08        284.52        19.88 o                         
  -5   9   6        422.02        458.19        16.96 o                         
  -4   9   6         98.63        104.91        10.27 o                         
  -3   9   6         68.73         73.79        10.46 o                         
  -2   9   6        311.19        330.19        16.03 o                         
  -1   9   6       2414.60       2111.40        31.76 o                         
   0   9   6         75.75        105.10        15.87 o                         
   1   9   6       1141.39       1047.52        19.42 o                         
   2   9   6        988.71        805.15        17.60 o                         
   3   9   6       1128.70       1161.84        25.83 o                         
   4   9   6        136.46        143.58        16.99 o                         
   5   9   6        127.04        122.78        17.58 o                         
   6   9   6          0.07         49.04        26.85 o                         
 -10  10   6          5.70          6.09        24.06 o                         
  -9  10   6        330.05        387.51        36.32 o                         
  -8  10   6       1356.63       1239.78        32.68 o                         
  -7  10   6         89.84        114.15        14.52 o                         
  -6  10   6          4.50          7.61        10.57 o                         
  -5  10   6        775.66        746.13        22.73 o                         
  -4  10   6        181.94        258.98        21.69 o                         
  -3  10   6         50.01         37.71        10.60 o                         
  -2  10   6        156.50        216.31        13.27 o                         
  -1  10   6       2584.61       2621.40        36.96 o                         
   0  10   6        814.11        781.39        18.08 o                         
   1  10   6        298.92        264.05        13.46 o                         
   2  10   6          0.02          5.08         8.74 o                         
   3  10   6        307.65        266.96        13.05 o                         
   4  10   6          0.11         12.65        17.47 o                         
   5  10   6          0.00          3.47        16.33 o                         
   6  10   6        134.10         98.81        24.99 o                         
 -10  11   6        305.09        307.07        27.57 o                         
  -9  11   6        217.07        272.74        34.85 o                         
  -8  11   6          1.60         15.49        13.45 o                         
  -7  11   6        231.66        235.14        19.12 o                         
  -6  11   6         21.99         37.20        11.51 o                         
  -5  11   6         66.37         74.85        13.38 o                         
  -4  11   6        105.82         88.07        13.58 o                         
  -3  11   6        110.99         94.87        11.82 o                         
  -2  11   6       1564.21       1403.26        24.84 o                         
  -1  11   6        206.59        241.44        14.14 o                         
   0  11   6        204.98        245.74        14.83 o                         
   1  11   6        153.90        146.11        11.29 o                         
   2  11   6         37.12         65.05        18.54 o                         
   3  11   6        196.13        212.69        12.83 o                         
   4  11   6          3.34         16.61        15.16 o                         
   5  11   6        199.74        158.12        20.62 o                         
  -9  12   6        318.84        281.72        29.89 o                         
  -8  12   6         73.79         61.19        17.01 o                         
  -7  12   6        289.72        332.47        20.15 o                         
  -6  12   6         20.94         36.11        14.00 o                         
  -5  12   6          0.25         14.21        18.18 o                         
  -4  12   6        121.86        134.93        15.09 o                         
  -3  12   6        831.65        774.27        21.39 o                         
  -2  12   6         22.43         30.82        11.06 o                         
  -1  12   6         72.52         66.04        11.80 o                         
   0  12   6        200.33        209.85        14.59 o                         
   1  12   6        119.28        144.18        14.16 o                         
   2  12   6          0.46          0.05        11.45 o                         
   3  12   6        117.18        125.57        13.75 o                         
   4  12   6        479.76        553.48        28.56 o                         
  -9  13   6         94.17        122.11        22.71 o                         
  -8  13   6        149.15        161.82        21.43 o                         
  -7  13   6        224.82        263.02        19.42 o                         
  -6  13   6        345.37        347.19        20.96 o                         
  -5  13   6        574.02        586.19        24.77 o                         
  -4  13   6        748.19        741.61        25.98 o                         
  -3  13   6       1515.05       1447.93        30.47 o                         
  -2  13   6         54.86         77.03        11.60 o                         
  -1  13   6         47.16         45.92        13.40 o                         
   0  13   6         12.52         45.16        14.76 o                         
   1  13   6         25.27         20.50        15.54 o                         
   2  13   6        190.36        242.55        17.96 o                         
   3  13   6        108.49         94.11        16.94 o                         
   4  13   6        506.13        485.28        27.32 o                         
  -8  14   6         65.97         44.60        23.43 o                         
  -7  14   6        455.45        458.99        24.57 o                         
  -6  14   6        288.09        281.83        20.30 o                         
  -5  14   6       2456.49       2355.52        60.31 o                         
  -4  14   6         99.60        113.31        13.99 o                         
  -3  14   6         70.11         98.57        15.11 o                         
  -2  14   6         98.55         82.65        20.35 o                         
  -1  14   6          0.70         10.88        17.73 o                         
   0  14   6        209.42        177.72        38.27 o                         
   1  14   6        115.04        208.25        19.63 o                         
   2  14   6        245.41        258.08        16.70 o                         
   3  14   6        178.59        138.75        17.51 o                         
  -8  15   6         53.83         50.72        20.45 o                         
  -7  15   6        433.51        360.60        23.06 o                         
  -6  15   6         18.33         39.28        16.89 o                         
  -5  15   6         84.12         98.56        15.26 o                         
  -4  15   6          0.64          4.57        12.40 o                         
  -3  15   6        237.17        203.27        30.32 o                         
  -2  15   6        619.74        681.99        49.92 o                         
  -1  15   6        101.28        101.09        22.23 o                         
   0  15   6         72.49         45.75        35.63 o                         
   1  15   6        955.89        880.63        38.43 o                         
   2  15   6        216.54        224.40        15.74 o                         
  -7  16   6        221.76        288.91        21.13 o                         
  -6  16   6        323.40        328.88        22.57 o                         
  -5  16   6         24.66         37.93        14.08 o                         
  -4  16   6        200.94        240.57        23.54 o                         
  -3  16   6         18.55          8.03        21.17 o                         
  -2  16   6        224.95        229.79        33.85 o                         
  -1  16   6        524.51        606.58        69.06 o                         
   0  16   6        479.98        480.08        35.91 o                         
  -5  17   6        199.03        318.97        20.42 o                         
  -4  17   6        272.82        253.62        29.07 o                         
  -3  17   6         38.23         24.54        28.09 o                         
  -2  17   6         34.16         65.31        28.15 o                         
   1 -17   7        199.51        148.13        21.13 o                         
   2 -17   7         20.52         38.03        18.02 o                         
   3 -17   7         46.90          8.88        31.02 o                         
   4 -17   7         79.38         33.76        20.25 o                         
   5 -17   7          0.03        -17.48        21.43 o                         
  -1 -16   7         11.85         50.42        24.08 o                         
   0 -16   7          0.25         37.86        18.31 o                         
   1 -16   7          0.05        -18.54        18.54 o                         
   2 -16   7         34.45         57.48        18.34 o                         
   3 -16   7         39.20         29.13        19.31 o                         
   4 -16   7        346.01        317.85        22.99 o                         
   5 -16   7          7.23         -0.82        17.91 o                         
   6 -16   7        175.55        207.30        28.09 o                         
  -2 -15   7          3.34         59.56        60.93 o                         
  -1 -15   7        223.00        283.90        26.36 o                         
   0 -15   7          1.20         38.74        23.68 o                         
   1 -15   7        489.25        493.61        26.97 o                         
   2 -15   7          6.05         -6.98        18.09 o                         
   3 -15   7        770.99        851.03        37.27 o                         
   4 -15   7        681.77        699.54        48.16 o                         
   5 -15   7         36.82         53.44        25.91 o                         
   6 -15   7        271.33        339.70        25.36 o                         
   7 -15   7        398.09        396.96        45.15 o                         
  -3 -14   7        114.38        130.02        25.36 o                         
  -2 -14   7       1222.86       1244.73        39.50 o                         
  -1 -14   7       1037.85       1058.72        35.06 o                         
   0 -14   7        406.21        452.76        23.00 o                         
   1 -14   7        284.10        278.84        28.10 o                         
   2 -14   7       1883.73       1688.51        35.27 o                         
   3 -14   7        129.40        106.47        16.97 o                         
   4 -14   7        786.50        790.47        30.14 o                         
   5 -14   7         35.79         79.92        20.29 o                         
   6 -14   7          4.68        -19.88        20.00 o                         
   7 -14   7         63.83        117.57       108.22 o                         
   8 -14   7        205.54        197.64        30.65 o                         
  -4 -13   7         21.27         57.64        25.29 o                         
  -3 -13   7        942.86        959.59        42.05 o                         
  -2 -13   7         28.30         66.05        18.11 o                         
  -1 -13   7          9.30         22.85        16.48 o                         
   0 -13   7         12.73         25.76        16.35 o                         
   1 -13   7         56.30         80.80        17.81 o                         
   2 -13   7         56.69         79.51        15.97 o                         
   3 -13   7       1032.39        958.23        31.80 o                         
   4 -13   7         75.41        120.36        31.67 o                         
   5 -13   7         40.49        -14.19        16.80 o                         
   6 -13   7        317.80        413.79        21.98 o                         
   7 -13   7        174.82        134.66        23.37 o                         
   8 -13   7          0.92          9.21        22.49 o                         
  -5 -12   7          0.82         44.97        20.24 o                         
  -4 -12   7        128.12        151.72        17.45 o                         
  -3 -12   7          1.27         16.01        17.26 o                         
  -2 -12   7         42.38         53.00        17.66 o                         
  -1 -12   7        515.22        533.74        29.71 o                         
   0 -12   7        270.08        261.97        15.77 o                         
   1 -12   7         13.57         47.02        12.94 o                         
   2 -12   7         66.32         51.53        18.03 o                         
   3 -12   7        443.98        460.31        24.11 o                         
   4 -12   7         95.03        119.32        12.87 o                         
   5 -12   7        410.18        521.63        33.32 o                         
   6 -12   7        461.70        426.74        22.61 o                         
   7 -12   7        373.16        542.17        30.72 o                         
   8 -12   7        579.88        670.52        41.75 o                         
   9 -12   7         13.96         14.94        20.71 o                         
  -6 -11   7         31.93         56.72        22.08 o                         
  -5 -11   7        288.58        307.69        23.93 o                         
  -4 -11   7        118.15        144.97        23.88 o                         
  -3 -11   7         17.53         45.03        18.00 o                         
  -2 -11   7         39.74         58.91        17.85 o                         
  -1 -11   7         27.02         28.65        16.00 o                         
   0 -11   7       2565.05       2496.24        38.39 o                         
   1 -11   7       1124.27       1048.52        39.77 o                         
   2 -11   7          9.27         26.39        13.46 o                         
   3 -11   7        853.69        862.12        31.85 o                         
   4 -11   7          6.47         -4.57        11.38 o                         
   5 -11   7        529.65        484.38        26.36 o                         
   6 -11   7       1133.81       1110.06        49.77 o                         
   7 -11   7          0.32          8.68        19.88 o                         
   8 -11   7        232.45        151.96        23.44 o                         
   9 -11   7         55.63         61.39        25.80 o                         
  -6 -10   7         14.44         14.35        16.96 o                         
  -5 -10   7        653.90        673.16        27.57 o                         
  -4 -10   7        255.25        307.72        24.88 o                         
  -3 -10   7         12.41         46.42        16.67 o                         
  -2 -10   7        649.26        635.64        38.78 o                         
  -1 -10   7          5.41         13.18        12.26 o                         
   0 -10   7          9.82         21.90         9.41 o                         
   1 -10   7          0.70          3.61         8.26 o                         
   2 -10   7        314.25        301.15        17.61 o                         
   3 -10   7         43.22         48.76        14.16 o                         
   4 -10   7         20.80         24.42        14.36 o                         
   5 -10   7        640.46        644.42        27.16 o                         
   6 -10   7        259.27        308.78        14.90 o                         
   7 -10   7        837.09        794.49        26.51 o                         
   8 -10   7          0.64        -12.70        19.88 o                         
   9 -10   7          5.87         48.19        20.03 o                         
  -7  -9   7         90.46         82.96        22.23 o                         
  -6  -9   7         19.17          5.12        17.20 o                         
  -5  -9   7        234.47        265.54        16.94 o                         
  -4  -9   7        122.27        170.64        13.79 o                         
  -3  -9   7       1493.13       1315.69        33.07 o                         
  -2  -9   7        204.41        225.12        15.60 o                         
  -1  -9   7          0.02         13.54        10.71 o                         
   0  -9   7        529.99        556.14        23.33 o                         
   1  -9   7        520.39        484.10        17.28 o                         
   2  -9   7          3.50          4.43         8.26 o                         
   3  -9   7         68.26         97.01        12.87 o                         
   4  -9   7        490.97        489.75        23.51 o                         
   5  -9   7        238.80        230.34        12.61 o                         
   6  -9   7       1870.93       1679.87        26.32 o                         
   7  -9   7          4.57         23.51        12.65 o                         
   8  -9   7         54.82         79.67        23.19 o                         
   9  -9   7        314.04        303.47        22.82 o                         
  10  -9   7         17.36         41.39        25.14 o                         
  -7  -8   7          1.33         44.18        23.09 o                         
  -6  -8   7        173.38        215.95        22.46 o                         
  -5  -8   7       2626.98       2613.04        45.57 o                         
  -4  -8   7         19.20         11.08        10.86 o                         
  -3  -8   7         40.53         60.80        10.93 o                         
  -2  -8   7        212.64        227.01        14.97 o                         
  -1  -8   7       4266.69       4136.46        51.77 o                         
   0  -8   7        613.84        580.20        16.67 o                         
   1  -8   7         53.66         80.62         8.82 o                         
   2  -8   7        328.93        361.08        16.72 o                         
   3  -8   7       2239.49       2194.20        31.89 o                         
   4  -8   7       3771.62       3690.01        45.43 o                         
   5  -8   7          4.11         16.60         9.13 o                         
   6  -8   7         48.39         63.84        12.80 o                         
   7  -8   7        593.94        597.45        24.59 o                         
   8  -8   7         18.92         27.50        14.73 o                         
   9  -8   7         41.25         31.89        17.89 o                         
  10  -8   7        409.95        552.36        36.78 o                         
  -8  -7   7         17.41         84.18        28.80 o                         
  -7  -7   7        602.10        537.00        30.45 o                         
  -6  -7   7         38.00         43.41        13.72 o                         
  -5  -7   7        669.82        633.56        22.21 o                         
  -4  -7   7        130.85        123.57        12.75 o                         
  -3  -7   7        445.31        396.22        16.75 o                         
  -2  -7   7        974.70        818.89        28.28 o                         
  -1  -7   7       2680.32       2453.38        43.47 o                         
   0  -7   7         21.30         15.11         7.27 o                         
   1  -7   7        114.51        117.75         9.88 o                         
   2  -7   7       4382.66       4199.87        46.46 o                         
   3  -7   7        544.72        598.41        19.12 o                         
   4  -7   7        157.95        170.86        14.97 o                         
   5  -7   7         97.21         95.16        10.50 o                         
   6  -7   7          2.63         11.19        12.12 o                         
   7  -7   7         49.87         72.11        14.29 o                         
   8  -7   7         90.22         94.40        15.69 o                         
   9  -7   7        423.99        399.38        23.90 o                         
  10  -7   7         33.33         63.68        20.15 o                         
  -8  -6   7         19.52         75.55        27.55 o                         
  -7  -6   7         15.10         37.94        19.75 o                         
  -6  -6   7          4.40         28.79        18.58 o                         
  -5  -6   7          9.84         -7.84        10.68 o                         
  -4  -6   7       1201.13       1037.18        23.24 o                         
  -3  -6   7        192.44        170.76         9.63 o                         
  -2  -6   7        859.42        792.22        20.59 o                         
  -1  -6   7          3.60          9.55         7.36 o                         
   0  -6   7       2489.44       2229.08        24.72 o                         
   1  -6   7       2251.75       2354.88        26.97 o                         
   2  -6   7          0.30          7.90         9.48 o                         
   3  -6   7        477.96        448.35        15.40 o                         
   4  -6   7        429.70        423.19        15.60 o                         
   5  -6   7         26.44         34.43        14.21 o                         
   6  -6   7         30.05         42.53        11.96 o                         
   7  -6   7        981.63        996.80        26.21 o                         
   8  -6   7        580.61        539.69        30.04 o                         
   9  -6   7         72.78         80.18        19.49 o                         
  10  -6   7        921.23        884.04        34.63 o                         
  -8  -5   7         10.11         -5.35        15.83 o                         
  -7  -5   7        383.45        370.14        20.35 o                         
  -6  -5   7        563.74        531.99        22.77 o                         
  -5  -5   7          1.97         -9.70        10.92 o                         
  -4  -5   7         96.37        113.42         9.62 o                         
  -3  -5   7       1106.90       1087.72        18.56 o                         
  -2  -5   7        269.07        303.34        14.36 o                         
  -1  -5   7       4475.35       4215.02        37.17 o                         
   0  -5   7       2106.57       2248.63        24.94 o                         
   1  -5   7        121.56        145.02         9.42 o                         
   2  -5   7         82.78         92.40         8.25 o                         
   3  -5   7       1490.07       1370.19        18.42 o                         
   4  -5   7         22.39         15.63         7.40 o                         
   5  -5   7        250.84        264.13        12.83 o                         
   6  -5   7        160.86        166.74        15.48 o                         
   7  -5   7        910.43        827.86        28.43 o                         
   8  -5   7       2481.94       2668.33        43.98 o                         
   9  -5   7         33.46         79.76        19.66 o                         
  10  -5   7          2.07          8.39        17.54 o                         
  -9  -4   7        973.87        896.96        35.62 o                         
  -8  -4   7         15.13         61.98        16.91 o                         
  -7  -4   7         83.05         92.01        14.80 o                         
  -6  -4   7         15.24          7.32        12.87 o                         
  -5  -4   7       1099.81       1029.99        31.08 o                         
  -4  -4   7         16.65         31.68         9.00 o                         
  -3  -4   7         26.16         31.85         7.59 o                         
  -2  -4   7        521.88        538.03        13.26 o                         
  -1  -4   7        201.41        266.53        10.28 o                         
   0  -4   7        788.48        779.16        17.13 o                         
   1  -4   7         81.91        126.56         8.18 o                         
   2  -4   7        162.86        229.61         9.92 o                         
   3  -4   7       2025.03       2114.25        21.97 o                         
   4  -4   7        221.33        229.78        10.47 o                         
   5  -4   7          2.31         -8.53         8.53 o                         
   6  -4   7       3041.96       2953.49        67.24 o                         
   7  -4   7        242.13        237.48        18.04 o                         
   8  -4   7          0.51         -5.17        14.92 o                         
   9  -4   7         50.99         58.47        16.86 o                         
  10  -4   7         18.78         33.63        17.53 o                         
  -9  -3   7        499.22        563.84        29.69 o                         
  -8  -3   7         78.77        101.80        18.04 o                         
  -7  -3   7        144.99        146.95        15.50 o                         
  -6  -3   7       2537.45       2282.84        35.73 o                         
  -5  -3   7        118.80         75.22         9.93 o                         
  -4  -3   7        368.65        402.18        15.83 o                         
  -3  -3   7       1381.82       1311.27        19.08 o                         
  -2  -3   7       1854.55       1668.37        17.31 o                         
  -1  -3   7        283.91        314.82        11.27 o                         
   0  -3   7        660.73        659.13        13.62 o                         
   1  -3   7         59.94         65.12         7.04 o                         
   2  -3   7        127.18        153.23         6.82 o                         
   3  -3   7         36.22         46.84         6.66 o                         
   4  -3   7       3773.89       3958.54        33.86 o                         
   5  -3   7       2546.08       2405.01        29.90 o                         
   6  -3   7         20.94         26.29        11.80 o                         
   7  -3   7        342.28        433.30        20.69 o                         
   8  -3   7          3.84          9.51        15.63 o                         
   9  -3   7         11.48         38.24        15.37 o                         
  10  -3   7          0.14         34.52        15.82 o                         
  -9  -2   7         47.15         55.74        17.48 o                         
  -8  -2   7          2.68         22.83        24.00 o                         
  -7  -2   7         54.78         65.24        14.12 o                         
  -6  -2   7         84.07        123.26        16.60 o                         
  -5  -2   7       1044.48        995.05        19.28 o                         
  -4  -2   7         75.89        126.82         8.80 o                         
  -3  -2   7        870.60        818.91        12.97 o                         
  -2  -2   7        475.38        635.16        10.34 o                         
  -1  -2   7        170.62        178.35         7.70 o                         
   0  -2   7        190.22        131.22         6.24 o                         
   1  -2   7       2729.11       2790.94        24.26 o                         
   2  -2   7        997.72        961.24        14.65 o                         
   3  -2   7        308.80        300.49         9.82 o                         
   4  -2   7        701.12        754.67        14.68 o                         
   5  -2   7        783.35        782.10        17.09 o                         
   6  -2   7        723.89        741.35        20.50 o                         
   7  -2   7        194.81        275.61        15.88 o                         
   8  -2   7         20.78         80.40        14.89 o                         
   9  -2   7        140.84        122.43        22.02 o                         
  10  -2   7         16.96         10.19        15.86 o                         
 -10  -1   7        202.32        271.54        28.19 o                         
  -9  -1   7        229.40        256.88        22.47 o                         
  -8  -1   7         24.92        109.37        30.73 o                         
  -7  -1   7         93.64        112.48        18.33 o                         
  -6  -1   7        381.47        357.05        15.88 o                         
  -5  -1   7       6017.35       5814.52        45.67 o                         
  -4  -1   7        375.11        384.34        14.04 o                         
  -3  -1   7        325.05        357.08         9.74 o                         
  -2  -1   7        829.37        774.70        12.16 o                         
  -1  -1   7       2281.25       2326.23        22.16 o                         
   0  -1   7         11.27         36.97         6.04 o                         
   1  -1   7       1609.34       1819.80        19.82 o                         
   2  -1   7       1057.69       1032.67        13.43 o                         
   3  -1   7       1223.39       1196.37        16.91 o                         
   4  -1   7        439.16        303.65        14.61 o                         
   5  -1   7        664.29        700.13        20.85 o                         
   6  -1   7        146.17        216.19        13.36 o                         
   7  -1   7        690.77        549.31        22.02 o                         
   8  -1   7         15.09         28.52        16.90 o                         
   9  -1   7        159.61        258.86        18.54 o                         
 -10   0   7          7.54         54.57        20.04 o                         
  -9   0   7         62.37         88.09        22.06 o                         
  -8   0   7        122.76        139.76        16.77 o                         
  -7   0   7        871.63        989.62        22.28 o                         
  -6   0   7        696.21        663.26        19.53 o                         
  -5   0   7        442.94        463.67        14.98 o                         
  -4   0   7         52.19         56.10         8.78 o                         
  -3   0   7        310.99        303.33        10.29 o                         
  -2   0   7       3389.28       3269.07        27.25 o                         
  -1   0   7        181.83        269.72         9.66 o                         
   0   0   7         28.89         48.93         6.45 o                         
   1   0   7       2028.58       2167.73        20.61 o                         
   2   0   7       7322.92       7165.58        51.33 o                         
   3   0   7          9.45          8.03         5.82 o                         
   4   0   7          1.06         14.25         6.65 o                         
   5   0   7          0.19         -0.05         8.13 o                         
   6   0   7        108.30        100.08        10.12 o                         
   7   0   7         75.16         65.32        12.84 o                         
   8   0   7          0.42         10.68        11.71 o                         
   9   0   7        617.89        522.89        32.73 o                         
 -10   1   7         66.25         49.38        16.82 o                         
  -9   1   7         63.94         75.99        15.46 o                         
  -8   1   7        199.79        249.05        15.94 o                         
  -7   1   7       1725.56       1606.37        31.15 o                         
  -6   1   7        114.51        140.79        10.70 o                         
  -5   1   7       1235.59       1290.26        19.85 o                         
  -4   1   7        105.63         95.26         7.39 o                         
  -3   1   7        241.49        259.50        11.33 o                         
  -2   1   7         19.07         28.76         6.67 o                         
  -1   1   7       4231.06       4882.56        38.91 o                         
   0   1   7        730.79        648.59        11.53 o                         
   1   1   7        359.42        360.78         9.58 o                         
   2   1   7         18.99         56.55         6.42 o                         
   3   1   7        155.88        160.22         7.77 o                         
   4   1   7        801.45        741.14        16.76 o                         
   5   1   7        465.85        517.84        14.97 o                         
   6   1   7         21.15          7.16         9.96 o                         
   7   1   7        748.25        703.43        21.32 o                         
   8   1   7         91.54         81.11        30.65 o                         
   9   1   7        332.87        495.24        29.28 o                         
 -10   2   7         56.28         84.32        23.51 o                         
  -9   2   7        798.03        827.86        54.58 o                         
  -8   2   7         17.29         18.35        14.12 o                         
  -7   2   7        799.60        738.02        19.31 o                         
  -6   2   7         23.08         30.73        10.51 o                         
  -5   2   7        162.67        170.85         9.54 o                         
  -4   2   7          4.78         19.84         6.85 o                         
  -3   2   7        356.82        310.65        10.18 o                         
  -2   2   7        525.30        576.05        12.86 o                         
  -1   2   7        672.75        614.04        11.44 o                         
   0   2   7       2302.99       2364.14        20.59 o                         
   1   2   7        970.25        994.55        14.85 o                         
   2   2   7         95.11        120.03         7.69 o                         
   3   2   7          2.86          3.49         6.54 o                         
   4   2   7        124.99        158.86        12.24 o                         
   5   2   7        268.42        186.92        14.02 o                         
   6   2   7        732.04        607.55        34.47 o                         
   7   2   7         64.45        117.93        16.71 o                         
   8   2   7        308.13        480.87        29.23 o                         
   9   2   7         39.43         37.63        22.38 o                         
 -10   3   7        108.03        135.31        20.31 o                         
  -9   3   7        885.71        870.98        42.94 o                         
  -8   3   7        281.44        254.29        20.48 o                         
  -7   3   7         24.50         27.71        11.85 o                         
  -6   3   7         20.39         38.48        12.38 o                         
  -5   3   7        305.67        444.22        13.92 o                         
  -4   3   7       4074.51       3898.27        32.42 o                         
  -3   3   7        289.82        281.41        10.87 o                         
  -2   3   7        338.56        354.69        10.27 o                         
  -1   3   7        465.81        529.65        10.46 o                         
   0   3   7         88.93         63.08         6.15 o                         
   1   3   7       1111.66       1101.93        14.17 o                         
   2   3   7          3.81         25.28         5.86 o                         
   3   3   7        557.23        504.03        13.21 o                         
   4   3   7        684.57        731.02        15.20 o                         
   5   3   7         81.63        144.22        11.45 o                         
   6   3   7       2349.25       2192.33        37.17 o                         
   7   3   7        200.01        161.39        17.59 o                         
   8   3   7          1.47         29.22        18.62 o                         
   9   3   7        244.28        145.45        26.21 o                         
 -10   4   7         15.17          4.70        18.02 o                         
  -9   4   7          0.97         -5.47        21.10 o                         
  -8   4   7         98.84        130.53        15.35 o                         
  -7   4   7        940.90        833.90        22.72 o                         
  -6   4   7       1951.36       1858.48        28.52 o                         
  -5   4   7         67.60         93.39        11.89 o                         
  -4   4   7        271.92        362.06        14.19 o                         
  -3   4   7       9477.14       9838.05        91.97 o                         
  -2   4   7        193.70        212.57         8.36 o                         
  -1   4   7        318.50        447.68        12.59 o                         
   0   4   7         71.07         70.93         6.65 o                         
   1   4   7       2510.34       2507.64        24.40 o                         
   2   4   7         19.33         15.30         6.78 o                         
   3   4   7        157.79        157.36        10.68 o                         
   4   4   7        245.56        222.71        11.94 o                         
   5   4   7       1476.06       1260.48        31.53 o                         
   6   4   7         46.89         32.55        15.53 o                         
   7   4   7         69.43        158.77        18.14 o                         
   8   4   7          0.10         32.75        21.62 o                         
 -10   5   7         46.72         77.88        19.65 o                         
  -9   5   7         49.36         46.24        16.80 o                         
  -8   5   7        242.13        274.75        18.98 o                         
  -7   5   7        739.44        702.14        22.12 o                         
  -6   5   7        441.41        434.02        18.35 o                         
  -5   5   7       1450.24       1501.26        27.04 o                         
  -4   5   7         19.52         40.94         8.47 o                         
  -3   5   7       1259.28       1236.89        15.65 o                         
  -2   5   7         72.42         75.05         9.64 o                         
  -1   5   7        431.46        341.96        13.49 o                         
   0   5   7       4234.95       4289.80        34.34 o                         
   1   5   7        833.64        795.11        14.79 o                         
   2   5   7       1162.89       1174.15        17.67 o                         
   3   5   7       1073.27       1108.30        17.62 o                         
   4   5   7       2131.11       1926.61        26.43 o                         
   5   5   7        378.26        403.84        20.76 o                         
   6   5   7        161.54        257.34        17.82 o                         
   7   5   7         72.08         -7.60        23.33 o                         
   8   5   7         13.58          7.17        21.60 o                         
 -10   6   7        377.29        410.38        30.70 o                         
  -9   6   7         81.21         98.85        17.20 o                         
  -8   6   7       1354.31       1309.71        29.09 o                         
  -7   6   7          4.61         11.77        12.24 o                         
  -6   6   7        298.66        302.19        15.51 o                         
  -5   6   7       1260.32       1257.33        25.09 o                         
  -4   6   7        812.37        785.79        19.35 o                         
  -3   6   7         20.79         29.82         8.31 o                         
  -2   6   7       3258.39       3080.24        30.89 o                         
  -1   6   7        311.50        378.04        12.48 o                         
   0   6   7       1143.44       1037.07        16.53 o                         
   1   6   7        759.70        729.57        16.70 o                         
   2   6   7        365.27        341.57        16.82 o                         
   3   6   7        150.24        189.03        11.01 o                         
   4   6   7        273.51        317.35        19.39 o                         
   5   6   7         68.90         56.00        22.14 o                         
   6   6   7         74.50         10.92        16.04 o                         
   7   6   7         35.51         74.41        21.67 o                         
   8   6   7          0.06         35.21        22.85 o                         
 -10   7   7         92.80        215.18        36.27 o                         
  -9   7   7        334.26        378.83        27.11 o                         
  -8   7   7        166.29        219.12        17.05 o                         
  -7   7   7        108.26        143.52        15.98 o                         
  -6   7   7         19.21         43.50        11.16 o                         
  -5   7   7       1829.61       1868.23        30.23 o                         
  -4   7   7        142.05        188.46        11.84 o                         
  -3   7   7         13.26         26.83         8.30 o                         
  -2   7   7        460.05        440.09        16.25 o                         
  -1   7   7        681.89        656.18        14.53 o                         
   0   7   7          1.88          2.10         8.01 o                         
   1   7   7       2305.72       2274.70        25.16 o                         
   2   7   7        694.98        662.55        14.56 o                         
   3   7   7        147.71        133.74        12.44 o                         
   4   7   7        253.83        272.38        18.52 o                         
   5   7   7        328.76        264.15        17.00 o                         
   6   7   7         30.30         31.05        17.46 o                         
   7   7   7          1.11         23.24        21.59 o                         
 -10   8   7        472.80        422.51        36.00 o                         
  -9   8   7        205.65        215.15        20.19 o                         
  -8   8   7        207.58        216.04        16.18 o                         
  -7   8   7       1680.39       1699.17        30.24 o                         
  -6   8   7        474.35        445.42        24.95 o                         
  -5   8   7          3.08          4.72        16.22 o                         
  -4   8   7        694.04        635.51        22.70 o                         
  -3   8   7       1281.68       1277.74        20.92 o                         
  -2   8   7          6.78         -6.66         9.24 o                         
  -1   8   7         91.53        126.00        11.89 o                         
   0   8   7        852.38        819.71        17.99 o                         
   1   8   7       1886.76       1904.23        28.97 o                         
   2   8   7        124.77        137.98        11.91 o                         
   3   8   7         12.71         16.54         7.75 o                         
   4   8   7        540.23        502.02        24.02 o                         
   5   8   7         13.26         93.30        13.87 o                         
   6   8   7         84.66         53.01        25.73 o                         
   7   8   7        201.72        157.07        25.87 o                         
 -10   9   7        380.69        450.33        37.23 o                         
  -9   9   7         54.96         44.82        18.96 o                         
  -8   9   7         26.37         32.94        14.62 o                         
  -7   9   7        420.10        417.92        21.58 o                         
  -6   9   7          0.70          3.91        15.13 o                         
  -5   9   7        359.64        389.98        18.45 o                         
  -4   9   7         20.56         39.92         9.59 o                         
  -3   9   7        243.80        226.75        14.11 o                         
  -2   9   7          0.04          4.77         9.73 o                         
  -1   9   7         43.24         60.44        11.31 o                         
   0   9   7        192.74        187.80        11.50 o                         
   1   9   7        317.45        380.87        17.77 o                         
   2   9   7        481.00        406.07        15.74 o                         
   3   9   7          2.14         -5.19         8.83 o                         
   4   9   7         83.32        129.22        23.21 o                         
   5   9   7        391.70        534.81        28.84 o                         
   6   9   7         45.94         49.95        21.72 o                         
 -10  10   7         40.98         42.72        20.69 o                         
  -9  10   7        181.42        216.50        25.22 o                         
  -8  10   7         10.48         33.03        15.14 o                         
  -7  10   7         31.43         45.05        12.50 o                         
  -6  10   7         29.72         46.70        11.48 o                         
  -5  10   7          1.81          9.86        16.38 o                         
  -4  10   7        411.35        441.23        19.89 o                         
  -3  10   7        320.47        328.98        16.35 o                         
  -2  10   7          1.90         -0.73        10.26 o                         
  -1  10   7        532.13        473.26        42.67 o                         
   0  10   7        487.99        449.54        17.91 o                         
   1  10   7         15.45         34.62         9.43 o                         
   2  10   7         69.87         84.77        10.96 o                         
   3  10   7        385.29        340.48        18.39 o                         
   4  10   7         21.20          4.64        15.04 o                         
   5  10   7        293.26        405.80        26.21 o                         
  -9  11   7          2.83          8.86        19.47 o                         
  -8  11   7        116.11         75.24        19.56 o                         
  -7  11   7        735.03        760.26        28.00 o                         
  -6  11   7       2216.82       2067.47        32.75 o                         
  -5  11   7        346.24        345.14        21.19 o                         
  -4  11   7        108.69        129.17        15.12 o                         
  -3  11   7       1455.78       1431.86        27.36 o                         
  -2  11   7        179.37        211.79        14.53 o                         
  -1  11   7        140.78        137.27        13.53 o                         
   0  11   7        195.68        210.16        13.78 o                         
   1  11   7        902.99        729.17        22.31 o                         
   2  11   7         86.10        114.34        13.60 o                         
   3  11   7          1.40          2.77        11.67 o                         
   4  11   7          0.43          4.42        15.51 o                         
   5  11   7        572.30        512.83        34.65 o                         
  -9  12   7        219.74        205.79        25.03 o                         
  -8  12   7         72.29         97.45        20.11 o                         
  -7  12   7         37.02         29.18        16.25 o                         
  -6  12   7        763.20        717.96        26.12 o                         
  -5  12   7         65.99         41.75        13.68 o                         
  -4  12   7        474.41        510.06        26.40 o                         
  -3  12   7          8.41          7.70        11.19 o                         
  -2  12   7        202.49        223.09        14.62 o                         
  -1  12   7         31.50         35.47        14.16 o                         
   0  12   7        823.75        748.70        30.92 o                         
   1  12   7         49.40         52.85        12.89 o                         
   2  12   7        203.15        264.79        20.65 o                         
   3  12   7        243.14        333.06        20.80 o                         
   4  12   7        177.96        118.92        18.52 o                         
  -9  13   7         66.19         49.35        21.16 o                         
  -8  13   7        202.55        189.66        23.23 o                         
  -7  13   7          1.07         25.01        15.46 o                         
  -6  13   7         25.58          8.03        14.58 o                         
  -5  13   7         21.29         26.31        13.93 o                         
  -4  13   7         19.61         33.96        13.84 o                         
  -3  13   7         37.55         86.38        14.61 o                         
  -2  13   7        643.49        680.67        21.12 o                         
  -1  13   7        300.72        359.12        21.31 o                         
   0  13   7        132.21        148.75        14.63 o                         
   1  13   7        310.37        317.07        21.78 o                         
   2  13   7        293.63        355.66        19.34 o                         
   3  13   7         20.61         96.63        16.61 o                         
  -8  14   7        626.22        549.44        33.12 o                         
  -7  14   7          1.05         14.88        15.85 o                         
  -6  14   7          5.45         19.86        16.77 o                         
  -5  14   7        429.93        485.10        27.47 o                         
  -4  14   7         35.49         38.43        14.43 o                         
  -3  14   7        377.48        372.58        20.86 o                         
  -2  14   7        528.77        497.20        20.31 o                         
  -1  14   7        560.76        512.76        20.35 o                         
   0  14   7         43.93         28.01        12.43 o                         
   1  14   7         13.43          5.50        16.58 o                         
   2  14   7        618.59        508.88        22.29 o                         
  -7  15   7        525.44        541.43        28.83 o                         
  -6  15   7         64.98         59.76        18.39 o                         
  -5  15   7        295.15        330.53        20.43 o                         
  -4  15   7          1.89         -5.83        13.00 o                         
  -3  15   7        330.68        312.86        24.40 o                         
  -2  15   7        107.89         60.01        21.41 o                         
  -1  15   7         43.53         27.81        20.46 o                         
   0  15   7          0.61         12.76        34.75 o                         
   1  15   7          0.03         20.26        15.70 o                         
  -6  16   7         61.13         54.82        15.56 o                         
  -5  16   7        145.62        175.21        18.13 o                         
  -4  16   7        378.77        378.45        20.68 o                         
  -3  16   7          1.14        -15.90        25.26 o                         
  -2  16   7        127.05         90.22        27.55 o                         
  -1  16   7         30.91         32.74        27.33 o                         
   0  16   7        306.74        327.63        39.01 o                         
   2 -17   8          2.27         34.54        38.93 o                         
   3 -17   8        365.07        415.30        26.37 o                         
   0 -16   8         81.00         46.77        19.03 o                         
   1 -16   8        100.15        109.50        20.62 o                         
   2 -16   8          0.38         16.71        46.19 o                         
   3 -16   8         44.67         55.41        22.61 o                         
   4 -16   8        436.46        444.70        47.59 o                         
   5 -16   8        640.74        599.70        38.55 o                         
   6 -16   8          1.66         24.91        24.95 o                         
  -2 -15   8         24.85         33.46        26.61 o                         
  -1 -15   8         94.87         86.60        25.94 o                         
   0 -15   8        189.03        272.68        24.57 o                         
   1 -15   8         30.39         78.98        31.06 o                         
   2 -15   8        742.59        739.16        35.68 o                         
   3 -15   8          0.57         12.14        16.43 o                         
   4 -15   8        262.64        300.98        23.41 o                         
   5 -15   8         11.70         22.03        32.26 o                         
   6 -15   8         17.93         21.00        22.95 o                         
   7 -15   8          7.20        -10.76        31.68 o                         
  -3 -14   8          0.24          4.82        28.15 o                         
  -2 -14   8          1.75         -9.45        18.15 o                         
  -1 -14   8         29.11         15.27        18.10 o                         
   0 -14   8        885.82        916.47        64.89 o                         
   1 -14   8        554.85        589.75        30.58 o                         
   2 -14   8        165.96        175.96        27.26 o                         
   3 -14   8         85.02         85.49        17.12 o                         
   4 -14   8         48.18         25.99        17.03 o                         
   5 -14   8         31.03         68.50        24.25 o                         
   6 -14   8        614.46        526.69        37.57 o                         
   7 -14   8        347.46        385.72        33.23 o                         
  -4 -13   8        149.72        216.62        30.92 o                         
  -3 -13   8        116.18        123.40        24.32 o                         
  -2 -13   8        796.85        780.49        34.22 o                         
  -1 -13   8          4.24         38.05        22.55 o                         
   0 -13   8        255.78        288.55        24.62 o                         
   1 -13   8         96.58        104.28        21.97 o                         
   2 -13   8         45.71         31.50        15.87 o                         
   3 -13   8        588.36        610.76        27.52 o                         
   4 -13   8         31.92         47.43        16.92 o                         
   5 -13   8         13.65         24.19        24.64 o                         
   6 -13   8         69.45         88.21        19.99 o                         
   7 -13   8        720.16        782.53        63.56 o                         
   8 -13   8        335.08        315.47        33.19 o                         
  -5 -12   8         82.05        100.78        20.26 o                         
  -4 -12   8       1149.12       1176.02        68.40 o                         
  -3 -12   8         43.98         81.96        20.15 o                         
  -2 -12   8          0.67         21.45        17.26 o                         
  -1 -12   8          0.98         42.63        17.62 o                         
   0 -12   8       1370.83       1409.25        27.83 o                         
   1 -12   8        878.65        883.81        27.66 o                         
   2 -12   8       1222.42       1108.59        30.31 o                         
   3 -12   8        452.16        448.30        20.27 o                         
   4 -12   8        345.13        436.54        35.81 o                         
   5 -12   8       1523.34       1512.45        31.42 o                         
   6 -12   8          1.44         18.15        16.51 o                         
   7 -12   8        205.07        164.73        26.58 o                         
   8 -12   8         19.26        140.55        23.72 o                         
  -5 -11   8          0.78         45.91        18.17 o                         
  -4 -11   8        267.10        293.21        40.08 o                         
  -3 -11   8          1.31        -11.54        17.04 o                         
  -2 -11   8       1102.68       1032.87        34.23 o                         
  -1 -11   8       1022.57        882.09        42.37 o                         
   0 -11   8       1076.52       1049.37        20.07 o                         
   1 -11   8         56.09         65.15        13.68 o                         
   2 -11   8         13.47         21.38        11.31 o                         
   3 -11   8        326.28        328.98        17.40 o                         
   4 -11   8         77.35         57.38        18.19 o                         
   5 -11   8        657.05        657.22        52.31 o                         
   6 -11   8         44.88         64.60        12.69 o                         
   7 -11   8        198.76        261.37        21.63 o                         
   8 -11   8        113.06         85.90        20.39 o                         
   9 -11   8         49.06         90.75        21.89 o                         
  -6 -10   8         12.49         46.96        18.13 o                         
  -5 -10   8        113.07        178.70        21.60 o                         
  -4 -10   8       1952.86       1820.65        76.32 o                         
  -3 -10   8         49.67         61.31        13.97 o                         
  -2 -10   8          2.84         -7.22        11.43 o                         
  -1 -10   8        101.36        102.40        12.94 o                         
   0 -10   8        133.50        127.37        12.17 o                         
   1 -10   8          0.01         27.04         9.17 o                         
   2 -10   8        875.52        703.70        31.36 o                         
   3 -10   8        122.47        149.99        16.75 o                         
   4 -10   8        350.64        360.56        19.45 o                         
   5 -10   8          1.77         11.60        13.47 o                         
   6 -10   8         87.94        104.68        13.95 o                         
   7 -10   8          4.29         32.31        14.98 o                         
   8 -10   8        151.52        165.71        20.57 o                         
   9 -10   8        156.00        158.57        23.05 o                         
  -7  -9   8         48.74        126.13        27.93 o                         
  -6  -9   8        881.65        934.50        35.47 o                         
  -5  -9   8          1.55          2.88        13.15 o                         
  -4  -9   8         57.54        112.70        16.95 o                         
  -3  -9   8        909.59        990.66        33.86 o                         
  -2  -9   8        445.14        409.20        27.30 o                         
  -1  -9   8       1877.73       1929.23        40.87 o                         
   0  -9   8       1757.98       1641.87        26.45 o                         
   1  -9   8        106.62        148.60        11.35 o                         
   2  -9   8         18.49         25.36        16.74 o                         
   3  -9   8         65.85         64.08        12.40 o                         
   4  -9   8       1681.17       1736.98        31.15 o                         
   5  -9   8        565.79        606.25        20.34 o                         
   6  -9   8         61.63         60.31        11.24 o                         
   7  -9   8        331.55        404.31        20.90 o                         
   8  -9   8        811.49        743.97        32.29 o                         
   9  -9   8        329.02        229.65        34.40 o                         
  -7  -8   8         57.99         76.89        20.49 o                         
  -6  -8   8         44.43         76.70        18.99 o                         
  -5  -8   8         10.33         38.14        15.54 o                         
  -4  -8   8         19.76         30.10        12.30 o                         
  -3  -8   8        448.09        447.48        27.77 o                         
  -2  -8   8         41.26         53.91        14.41 o                         
  -1  -8   8          5.49         28.89        11.90 o                         
   0  -8   8        363.30        331.73        13.80 o                         
   1  -8   8        107.77        102.20        11.73 o                         
   2  -8   8        764.83        841.69        22.72 o                         
   3  -8   8        978.34        973.63        23.35 o                         
   4  -8   8        889.04        895.70        24.04 o                         
   5  -8   8        330.56        423.89        17.22 o                         
   6  -8   8         17.35         36.22        12.49 o                         
   7  -8   8        352.62        368.73        19.84 o                         
   8  -8   8         83.45         80.80        17.17 o                         
   9  -8   8        157.69        255.53        27.61 o                         
  -7  -7   8        388.22        442.16        30.02 o                         
  -6  -7   8        380.40        359.72        21.87 o                         
  -5  -7   8         49.71         43.16        14.95 o                         
  -4  -7   8          0.05         22.74        12.07 o                         
  -3  -7   8        962.53        962.05        26.27 o                         
  -2  -7   8        629.19        560.06        21.99 o                         
  -1  -7   8          8.28         -0.68         7.47 o                         
   0  -7   8       1785.69       1674.85        23.24 o                         
   1  -7   8         86.81        112.68        11.15 o                         
   2  -7   8          7.20         21.79         8.91 o                         
   3  -7   8       1094.00       1082.79        23.88 o                         
   4  -7   8         49.36         68.23         9.18 o                         
   5  -7   8        254.64        232.40        16.94 o                         
   6  -7   8       1177.52       1049.06        25.19 o                         
   7  -7   8        182.50        200.51        16.41 o                         
   8  -7   8          2.81          5.46        15.96 o                         
   9  -7   8         21.70         67.85        18.74 o                         
  -8  -6   8         37.87         90.56        19.89 o                         
  -7  -6   8          2.23          6.54        14.71 o                         
  -6  -6   8         77.95        105.02        14.45 o                         
  -5  -6   8          0.16         24.73        12.44 o                         
  -4  -6   8        257.00        275.44        15.41 o                         
  -3  -6   8          9.13         11.18         9.97 o                         
  -2  -6   8       3405.93       3259.71        45.34 o                         
  -1  -6   8        168.39        171.09        13.33 o                         
   0  -6   8        502.48        440.10        14.23 o                         
   1  -6   8        558.26        582.07        17.75 o                         
   2  -6   8       1478.36       1457.05        24.78 o                         
   3  -6   8       2028.38       2082.83        31.61 o                         
   4  -6   8        893.86        901.73        20.65 o                         
   5  -6   8          8.75         41.06        10.80 o                         
   6  -6   8        576.21        587.63        21.53 o                         
   7  -6   8        809.57        761.10        26.75 o                         
   8  -6   8        299.85        276.53        20.28 o                         
   9  -6   8          1.87         23.87        16.85 o                         
  10  -6   8         43.49         73.08        21.99 o                         
  -8  -5   8        154.60        199.43        22.72 o                         
  -7  -5   8        243.35        275.77        18.99 o                         
  -6  -5   8        130.81        158.38        17.39 o                         
  -5  -5   8         39.93         63.83        16.67 o                         
  -4  -5   8       2860.25       2625.95        33.41 o                         
  -3  -5   8        686.46        677.02        18.61 o                         
  -2  -5   8        179.66        239.40        15.06 o                         
  -1  -5   8       1105.75       1091.74        18.04 o                         
   0  -5   8       1659.40       1757.06        20.54 o                         
   1  -5   8       7980.90       8304.98        68.07 o                         
   2  -5   8          5.29         20.70         8.11 o                         
   3  -5   8        217.53        213.33        11.31 o                         
   4  -5   8       2064.48       2013.36        25.90 o                         
   5  -5   8       1860.49       1765.21        28.09 o                         
   6  -5   8         98.43         92.03        13.58 o                         
   7  -5   8          1.35         -4.83        14.74 o                         
   8  -5   8         33.04         97.43        17.15 o                         
   9  -5   8         77.43         77.82        17.99 o                         
  10  -5   8         54.81         36.48        18.07 o                         
  -9  -4   8          1.57         39.47        19.79 o                         
  -8  -4   8          4.35         38.80        18.98 o                         
  -7  -4   8         28.52         31.07        13.76 o                         
  -6  -4   8       1033.08       1007.02        26.62 o                         
  -5  -4   8        678.75        675.57        22.03 o                         
  -4  -4   8         80.78         63.46        11.04 o                         
  -3  -4   8         36.17         54.37         8.72 o                         
  -2  -4   8       2666.86       2526.89        25.01 o                         
  -1  -4   8          1.36         18.25         7.26 o                         
   0  -4   8       2760.92       2576.43        28.83 o                         
   1  -4   8         52.44         53.73         7.34 o                         
   2  -4   8       1204.52       1209.85        18.89 o                         
   3  -4   8        220.36        195.91         9.07 o                         
   4  -4   8        349.57        331.04        13.21 o                         
   5  -4   8         15.37         33.50        11.93 o                         
   6  -4   8        405.74        409.30        19.22 o                         
   7  -4   8         78.87         51.10        14.88 o                         
   8  -4   8          0.50         -2.96        15.12 o                         
   9  -4   8         68.69         48.05        21.24 o                         
  10  -4   8        771.56        972.19        35.29 o                         
  -9  -3   8          0.62         88.29        23.73 o                         
  -8  -3   8         64.34         73.87        17.35 o                         
  -7  -3   8        335.08        368.65        21.44 o                         
  -6  -3   8        205.94        232.61        17.41 o                         
  -5  -3   8         50.83         67.20        12.53 o                         
  -4  -3   8       2308.10       2311.98        36.56 o                         
  -3  -3   8          1.13         14.33         7.12 o                         
  -2  -3   8       1365.99       1472.27        16.58 o                         
  -1  -3   8        194.79        188.98         9.96 o                         
   0  -3   8        348.51        369.10        14.73 o                         
   1  -3   8       1787.77       1814.98        20.95 o                         
   2  -3   8       1665.37       1568.54        21.70 o                         
   3  -3   8        847.37        894.06        15.33 o                         
   4  -3   8        819.89        787.27        15.77 o                         
   5  -3   8        446.61        440.57        16.69 o                         
   6  -3   8        650.73        609.12        23.13 o                         
   7  -3   8         29.79          1.55        16.25 o                         
   8  -3   8        220.55        304.41        20.42 o                         
   9  -3   8        109.81        164.99        18.59 o                         
  -9  -2   8         86.71        141.92        20.87 o                         
  -8  -2   8        315.31        315.05        45.05 o                         
  -7  -2   8        371.84        370.29        26.62 o                         
  -6  -2   8        788.52        781.80        24.68 o                         
  -5  -2   8        381.24        393.25        20.86 o                         
  -4  -2   8        145.11        169.76        10.92 o                         
  -3  -2   8       2368.83       2388.02        23.39 o                         
  -2  -2   8       1213.18       1171.23        19.31 o                         
  -1  -2   8       4285.03       4630.82        33.80 o                         
   0  -2   8       5945.14       5745.72        42.34 o                         
   1  -2   8        197.50        166.54         7.25 o                         
   2  -2   8        366.14        372.26        10.62 o                         
   3  -2   8          5.09         31.38         7.51 o                         
   4  -2   8       1842.12       1813.60        21.64 o                         
   5  -2   8        727.15        665.56        17.32 o                         
   6  -2   8         29.22         61.53        11.74 o                         
   7  -2   8        189.71        191.20        14.23 o                         
   8  -2   8        421.37        531.96        25.88 o                         
   9  -2   8        417.57        346.81        22.24 o                         
  -9  -1   8        189.08        187.33        22.32 o                         
  -8  -1   8       1648.02       1755.60        46.28 o                         
  -7  -1   8         85.12         61.48        18.10 o                         
  -6  -1   8          0.00          4.97         9.66 o                         
  -5  -1   8          0.69         -1.66         8.97 o                         
  -4  -1   8        525.27        441.98        14.61 o                         
  -3  -1   8        131.55        129.86         8.04 o                         
  -2  -1   8       1711.23       1761.13        20.67 o                         
  -1  -1   8        288.36        291.60        14.67 o                         
   0  -1   8         24.22         41.66         8.01 o                         
   1  -1   8        882.10        868.95        13.60 o                         
   2  -1   8         73.32         73.77         8.38 o                         
   3  -1   8         90.58         98.37         7.70 o                         
   4  -1   8        353.39        357.00        13.77 o                         
   5  -1   8        279.33        257.39        18.52 o                         
   6  -1   8         80.88        141.08        13.75 o                         
   7  -1   8        122.98        104.04        15.71 o                         
   8  -1   8        134.53        231.23        19.94 o                         
   9  -1   8        254.50        130.23        34.15 o                         
 -10   0   8        780.67        763.78        35.71 o                         
  -9   0   8        245.51        251.55        22.93 o                         
  -8   0   8        146.50        173.16        15.68 o                         
  -7   0   8          7.45         26.40         9.93 o                         
  -6   0   8        179.06        201.51        12.92 o                         
  -5   0   8        316.21        308.09        12.75 o                         
  -4   0   8        262.11        302.35        10.77 o                         
  -3   0   8       2537.03       2451.41        22.39 o                         
  -2   0   8        228.16        308.45        10.33 o                         
  -1   0   8         13.28         39.55         5.92 o                         
   0   0   8       5660.74       6428.16        47.15 o                         
   1   0   8         14.22         30.58         5.89 o                         
   2   0   8        472.57        538.55        11.41 o                         
   3   0   8       3046.27       3030.53        28.07 o                         
   4   0   8         81.80         97.48         9.43 o                         
   5   0   8       1265.05       1290.26        21.54 o                         
   6   0   8        541.15        599.11        27.37 o                         
   7   0   8         87.15         75.39        13.92 o                         
   8   0   8          5.99         16.68        17.86 o                         
   9   0   8          0.06         15.07        21.55 o                         
 -10   1   8        106.69         97.37        17.28 o                         
  -9   1   8        219.60        212.92        17.96 o                         
  -8   1   8        108.92         94.18        12.88 o                         
  -7   1   8         28.37         33.32        11.84 o                         
  -6   1   8        182.63        192.82        17.53 o                         
  -5   1   8          7.84         16.34         7.64 o                         
  -4   1   8        960.45        830.29        17.58 o                         
  -3   1   8         60.89         53.14         6.78 o                         
  -2   1   8       5130.89       5232.28        42.79 o                         
  -1   1   8       1401.81       1561.63        17.32 o                         
   0   1   8       3002.20       2973.61        24.77 o                         
   1   1   8       1167.93       1150.52        15.54 o                         
   2   1   8         26.95         46.65         7.19 o                         
   3   1   8         93.00         72.44         8.33 o                         
   4   1   8       2887.01       2696.35        30.15 o                         
   5   1   8         11.95         22.99         8.78 o                         
   6   1   8         13.81         36.51        14.49 o                         
   7   1   8        141.89        110.42        12.72 o                         
   8   1   8        241.96        218.80        22.90 o                         
   9   1   8        118.19        197.37        32.62 o                         
 -10   2   8          9.43         31.86        24.62 o                         
  -9   2   8         86.99        118.42        19.18 o                         
  -8   2   8        151.99        149.85        18.95 o                         
  -7   2   8        312.13        350.03        18.58 o                         
  -6   2   8        858.15        809.78        22.51 o                         
  -5   2   8       1243.37       1130.30        27.41 o                         
  -4   2   8       5014.13       5052.69        40.48 o                         
  -3   2   8         45.44         67.54         7.85 o                         
  -2   2   8       1323.55       1463.05        17.34 o                         
  -1   2   8       1824.27       1694.61        19.15 o                         
   0   2   8        136.42        131.73         8.21 o                         
   1   2   8       1847.20       1933.12        19.28 o                         
   2   2   8          8.64          8.24         7.09 o                         
   3   2   8        851.04        972.31        17.49 o                         
   4   2   8        132.11        169.51        10.49 o                         
   5   2   8        842.03        854.87        18.46 o                         
   6   2   8        159.51        141.11        12.45 o                         
   7   2   8          9.67         65.18        25.78 o                         
   8   2   8        135.26        233.60        22.80 o                         
   9   2   8         99.66        127.32        25.88 o                         
 -10   3   8        179.86        214.82        20.10 o                         
  -9   3   8        371.50        431.49        25.21 o                         
  -8   3   8          9.91         35.90        16.21 o                         
  -7   3   8          5.47          5.57        11.56 o                         
  -6   3   8       1554.78       1415.80        25.94 o                         
  -5   3   8       1551.38       1542.78        24.93 o                         
  -4   3   8         35.01         46.80         7.86 o                         
  -3   3   8       1234.09       1156.71        19.83 o                         
  -2   3   8        154.79        210.47         8.91 o                         
  -1   3   8        213.92        245.54         9.60 o                         
   0   3   8         51.25        105.25         7.69 o                         
   1   3   8          0.03         21.69         6.59 o                         
   2   3   8       1336.72       1267.04        20.70 o                         
   3   3   8        934.98        923.44        17.19 o                         
   4   3   8        295.86        372.68        13.65 o                         
   5   3   8         50.05         98.87         9.31 o                         
   6   3   8          1.40         -0.69        13.84 o                         
   7   3   8        210.76        110.13        18.50 o                         
   8   3   8          2.00          0.66        21.06 o                         
 -10   4   8         46.87        -14.80        25.14 o                         
  -9   4   8          0.88         24.50        19.89 o                         
  -8   4   8        540.65        574.30        35.61 o                         
  -7   4   8        606.62        601.44        21.58 o                         
  -6   4   8        116.26        124.24        12.42 o                         
  -5   4   8        143.61        166.64        13.60 o                         
  -4   4   8        191.83        244.50        12.80 o                         
  -3   4   8        111.55        124.94         8.20 o                         
  -2   4   8       1815.74       1899.78        22.55 o                         
  -1   4   8          5.32          8.79         6.44 o                         
   0   4   8        811.82        803.32        14.20 o                         
   1   4   8        938.99        832.70        15.74 o                         
   2   4   8       1792.65       1796.97        24.94 o                         
   3   4   8        277.86        283.72        15.21 o                         
   4   4   8        474.66        449.23        16.73 o                         
   5   4   8        887.80        899.72        18.17 o                         
   6   4   8        216.90        305.15        19.83 o                         
   7   4   8          0.45          7.39        16.96 o                         
   8   4   8        960.16        969.95        43.56 o                         
 -10   5   8         37.47         39.99        33.69 o                         
  -9   5   8         43.26         41.87        16.08 o                         
  -8   5   8        529.36        465.78        24.79 o                         
  -7   5   8        178.57        204.81        18.89 o                         
  -6   5   8        893.06        859.37        22.08 o                         
  -5   5   8       1118.62       1018.38        23.78 o                         
  -4   5   8       3418.70       3229.03        36.96 o                         
  -3   5   8        818.33        866.04        18.29 o                         
  -2   5   8        240.24        297.90        13.29 o                         
  -1   5   8       4468.05       4498.26        41.93 o                         
   0   5   8       3257.18       3153.11        34.23 o                         
   1   5   8        860.39        906.07        16.38 o                         
   2   5   8        484.93        486.55        19.35 o                         
   3   5   8          3.69         10.61         7.82 o                         
   4   5   8          0.39         23.56         8.17 o                         
   5   5   8         11.91         29.73        14.95 o                         
   6   5   8         83.87         59.76        15.06 o                         
   7   5   8        104.63        165.33        24.28 o                         
   8   5   8         65.54        113.75        29.20 o                         
 -10   6   8          0.27          3.90        23.54 o                         
  -9   6   8         73.92         80.77        17.52 o                         
  -8   6   8       1270.45       1236.04        30.15 o                         
  -7   6   8         55.39         64.02        13.79 o                         
  -6   6   8        117.78        150.19        16.33 o                         
  -5   6   8        407.91        448.83        21.26 o                         
  -4   6   8          0.00         -7.40         8.98 o                         
  -3   6   8        401.23        383.42        14.94 o                         
  -2   6   8        274.04        271.38        12.44 o                         
  -1   6   8       1333.63       1302.99        23.34 o                         
   0   6   8        525.86        552.66        15.78 o                         
   1   6   8          8.70          1.02         7.90 o                         
   2   6   8        325.31        300.64        13.02 o                         
   3   6   8         41.83         46.81         8.53 o                         
   4   6   8        169.99        220.47        15.19 o                         
   5   6   8        427.01        311.69        29.24 o                         
   6   6   8         51.05         38.35        20.91 o                         
   7   6   8        301.46        219.46        26.28 o                         
 -10   7   8        953.29        891.95        41.17 o                         
  -9   7   8        331.64        378.21        23.81 o                         
  -8   7   8          7.23         52.74        14.27 o                         
  -7   7   8         67.01         49.03        13.75 o                         
  -6   7   8        238.23        256.10        16.34 o                         
  -5   7   8        150.37        160.28        14.16 o                         
  -4   7   8          0.04          6.76         9.49 o                         
  -3   7   8       1414.14       1441.75        22.88 o                         
  -2   7   8        597.12        559.62        19.41 o                         
  -1   7   8        195.79        200.12        13.96 o                         
   0   7   8        134.40        164.39        11.28 o                         
   1   7   8          0.53         15.76         8.36 o                         
   2   7   8       2004.20       1910.15        24.60 o                         
   3   7   8        625.36        582.50        15.86 o                         
   4   7   8        140.02        177.71        18.47 o                         
   5   7   8         21.35         85.65        14.29 o                         
   6   7   8       1145.01       1273.17        43.88 o                         
   7   7   8         32.14         25.67        22.16 o                         
 -10   8   8         13.70          7.86        20.21 o                         
  -9   8   8         59.77        107.46        20.40 o                         
  -8   8   8          2.07         36.43        15.43 o                         
  -7   8   8        682.73        705.90        26.78 o                         
  -6   8   8        193.24        220.39        16.38 o                         
  -5   8   8        413.02        414.42        19.06 o                         
  -4   8   8       2674.97       2574.75        39.66 o                         
  -3   8   8       2049.21       2009.77        30.13 o                         
  -2   8   8       1332.72       1309.37        21.16 o                         
  -1   8   8        401.24        422.86        14.72 o                         
   0   8   8       4504.88       4270.55        48.98 o                         
   1   8   8        752.18        745.19        20.85 o                         
   2   8   8        658.19        669.03        15.73 o                         
   3   8   8         72.16         72.96         8.88 o                         
   4   8   8        894.80        749.09        25.77 o
[truncated: 245,433 more chars]
