# Supplementary material for: Hydro­chlorides, hydrates, hydro­nitrate, and an unanti­cipated hydrolysis product of famotidine
Source: Acta Crystallogr C Struct Chem. 2026 Apr 24;82(Pt 5):241–9. doi: 10.1107/S2053229626004122 (PMC13139895; doi:10.1107/S2053229626004122)
Supplement: Supplementary file 4 [file c-82-00241-IIIsup4.hkl]

data_III                                                                        
_shelx_title ' mw_fmt_10_5_a.res in P2(1)/c'                                    
_shelx_refln_list_code          4                                               
_shelx_F_calc_maximum      265.74                                               
_exptl_crystal_F_000       832.00                                               
_reflns_d_resolution_high  0.7484                                               
                                                                                
loop_                                                                           
 _space_group_symop_operation_xyz                                               
 'x, y, z'                                                                      
 '-x, y+1/2, -z+1/2'                                                            
 '-x, -y, -z'                                                                   
 'x, -y-1/2, z-1/2'                                                             
                                                                                
_cell_length_a    13.5616                                                       
_cell_length_b    13.9590                                                       
_cell_length_c     8.5040                                                       
_cell_angle_alpha  90.000                                                       
_cell_angle_beta   90.597                                                       
_cell_angle_gamma  90.000                                                       
                                                                                
_shelx_F_squared_multiplier     1.000                                           
                                                                                
loop_                                                                           
 _refln_index_h                                                                 
 _refln_index_k                                                                 
 _refln_index_l                                                                 
 _refln_F_squared_calc                                                          
 _refln_F_squared_meas                                                          
 _refln_F_squared_sigma                                                         
 _refln_observed_status                                                         
   1   0   0        841.57        784.23        12.49 o                         
   2   0   0       1792.08       1708.86        12.76 o                         
   3   0   0       8049.56       7921.12        54.07 o                         
   4   0   0         73.62        105.36         4.53 o                         
   5   0   0       1043.72       1019.71        11.87 o                         
   6   0   0          8.61          4.71         3.24 o                         
   7   0   0       4554.83       4199.19        36.88 o                         
   8   0   0          3.34         13.66         3.85 o                         
   9   0   0       9495.76       9568.77        81.12 o                         
  10   0   0        242.41        212.00         8.20 o                         
  11   0   0        119.95        107.19         6.65 o                         
  12   0   0        869.99        841.05        19.07 o                         
  13   0   0        108.66        105.26         9.75 o                         
  14   0   0        820.73        827.89        29.93 o                         
  15   0   0       1236.23       1243.09        47.39 o                         
  16   0   0       1185.79       1282.86        34.78 o                         
  17   0   0        555.24        557.77        25.73 o                         
  18   0   0        148.18        186.44        17.67 o                         
   1   1   0         56.12         61.85         1.83 o                         
   2   1   0        117.98         83.14         1.81 o                         
   3   1   0        164.08        202.77         3.78 o                         
   4   1   0      16512.60      16911.64        95.27 o                         
   5   1   0          9.11          3.68         2.02 o                         
   6   1   0        194.16        264.31         4.78 o                         
   7   1   0          8.89          4.41         2.31 o                         
   8   1   0        330.32        284.73         5.48 o                         
   9   1   0        482.23        475.27         7.02 o                         
  10   1   0        251.02        244.24         6.00 o                         
  11   1   0        275.40        263.05         6.68 o                         
  12   1   0         93.69         85.40         5.42 o                         
  13   1   0        344.86        324.65        11.17 o                         
  14   1   0       1372.97       1352.89        18.59 o                         
  15   1   0       1135.42       1084.12        21.81 o                         
  16   1   0         22.48         27.17         8.38 o                         
  17   1   0        290.43        314.59        14.59 o                         
  18   1   0        154.94        157.51        12.13 o                         
   0   2   0       1480.69       1466.21        12.44 o                         
   1   2   0        488.29        448.69         4.01 o                         
   2   2   0      23458.87      23769.74       187.26 o                         
   3   2   0       1053.95        984.59         8.97 o                         
   4   2   0        756.31        856.47        10.21 o                         
   5   2   0       1780.42       1645.14        11.06 o                         
   6   2   0       2350.91       2298.15        19.56 o                         
   7   2   0       1922.59       1990.51        21.74 o                         
   8   2   0         28.45         10.76         2.56 o                         
   9   2   0          0.25          0.13         2.56 o                         
  10   2   0          9.72         12.98         3.03 o                         
  11   2   0          0.87         -0.55         3.78 o                         
  12   2   0         11.11          8.79         4.32 o                         
  13   2   0       3672.85       3604.53        29.38 o                         
  14   2   0        643.71        635.69        13.37 o                         
  15   2   0        391.73        388.73        13.16 o                         
  16   2   0       1352.87       1379.18        25.42 o                         
  17   2   0        651.58        657.86        20.05 o                         
  18   2   0         21.85         11.19        11.85 o                         
   1   3   0      35154.41      34229.67       220.24 o                         
   2   3   0       1812.76       1773.02        21.74 o                         
   3   3   0        544.00        597.59         9.42 o                         
   4   3   0       1847.17       1947.50        22.04 o                         
   5   3   0        134.60        113.82         3.61 o                         
   6   3   0        127.11        112.99         4.76 o                         
   7   3   0       3243.64       3243.80        21.45 o                         
   8   3   0       5617.14       5579.34        36.15 o                         
   9   3   0         67.29         71.89         3.99 o                         
  10   3   0        122.44        109.01         5.27 o                         
  11   3   0        175.35        200.53         6.81 o                         
  12   3   0        548.73        549.42        10.47 o                         
  13   3   0        230.29        230.20         7.87 o                         
  14   3   0        269.92        261.30         8.69 o                         
  15   3   0        827.91        859.36        17.54 o                         
  16   3   0         52.55         61.92         8.21 o                         
  17   3   0          9.41          9.82        10.72 o                         
   0   4   0        984.99        967.04        10.28 o                         
   1   4   0       1628.80       1423.87        13.27 o                         
   2   4   0        733.38        810.28         9.88 o                         
   3   4   0       5451.45       5492.93        35.52 o                         
   4   4   0       2092.22       2136.82        16.54 o                         
   5   4   0          0.77          6.03         2.60 o                         
   6   4   0          9.37         17.64         2.89 o                         
   7   4   0        447.87        534.39         7.59 o                         
   8   4   0       2324.74       2301.94        17.76 o                         
   9   4   0         30.03         29.98         3.97 o                         
  10   4   0        287.55        270.02         7.62 o                         
  11   4   0        538.90        546.98        10.14 o                         
  12   4   0          1.02         12.89         4.46 o                         
  13   4   0       1446.96       1406.18        16.84 o                         
  14   4   0        357.74        353.12        11.34 o                         
  15   4   0        222.93        226.30        10.83 o                         
  16   4   0         70.63         87.99        12.01 o                         
  17   4   0         94.96        100.90        10.51 o                         
   1   5   0      10600.39      10932.66        56.18 o                         
   2   5   0          9.99         10.83         2.01 o                         
   3   5   0         31.34         81.60         2.85 o                         
   4   5   0         29.16         46.59         2.34 o                         
   5   5   0       7950.48       8389.02        51.51 o                         
   6   5   0       6551.25       6650.83        39.81 o                         
   7   5   0         58.95         73.65         4.63 o                         
   8   5   0        442.48        408.32         7.46 o                         
   9   5   0        836.97        791.26        10.15 o                         
  10   5   0       2115.76       2133.80        19.56 o                         
  11   5   0        428.98        404.14         9.35 o                         
  12   5   0       1533.82       1492.19        17.07 o                         
  13   5   0        376.71        371.06        10.13 o                         
  14   5   0        378.81        405.27        14.56 o                         
  15   5   0        325.67        345.09        11.41 o                         
  16   5   0        481.60        535.91        15.87 o                         
  17   5   0         21.10         39.31         9.00 o                         
   0   6   0       9869.59      11203.98        77.91 o                         
   1   6   0         57.28         57.54         3.48 o                         
   2   6   0         95.81         92.88         3.07 o                         
   3   6   0          2.38          9.42         2.15 o                         
   4   6   0        160.91        194.26         4.21 o                         
   5   6   0       3225.36       3465.31        34.05 o                         
   6   6   0         17.73         19.34         3.24 o                         
   7   6   0        538.48        589.55         8.37 o                         
   8   6   0       1092.69       1161.53        12.15 o                         
   9   6   0       1281.29       1331.88        13.63 o                         
  10   6   0        121.97        102.36         5.29 o                         
  11   6   0       1311.16       1289.02        16.28 o                         
  12   6   0        383.83        336.41         9.19 o                         
  13   6   0          1.32          0.48         4.67 o                         
  14   6   0        624.04        622.90        13.88 o                         
  15   6   0         54.28         61.00         7.00 o                         
  16   6   0          1.31          7.41         8.09 o                         
  17   6   0        149.21        169.64        12.38 o                         
   1   7   0         83.88         47.50         2.37 o                         
   2   7   0        575.89        655.23         7.80 o                         
   3   7   0        250.47        246.22         4.98 o                         
   4   7   0         38.71         54.19         2.97 o                         
   5   7   0       1889.91       1973.47        14.73 o                         
   6   7   0       2591.34       2510.01        20.09 o                         
   7   7   0       1131.19       1229.67        13.47 o                         
   8   7   0       2168.77       2142.31        17.94 o                         
   9   7   0        577.94        571.92         9.39 o                         
  10   7   0        473.89        464.78         9.29 o                         
  11   7   0         12.90         17.61         4.40 o                         
  12   7   0       1353.61       1333.62        16.50 o                         
  13   7   0        584.35        609.37        15.69 o                         
  14   7   0       1054.52       1069.07        21.83 o                         
  15   7   0          2.08         13.78         6.65 o                         
  16   7   0        710.76        726.32        16.17 o                         
   0   8   0       6468.95       7163.73        50.12 o                         
   1   8   0       1328.27       1204.66         9.74 o                         
   2   8   0        444.52        416.73         8.46 o                         
   3   8   0         44.27         38.10         3.00 o                         
   4   8   0       1405.11       1427.42        14.92 o                         
   5   8   0        586.23        599.63         7.42 o                         
   6   8   0        159.62        186.30         6.24 o                         
   7   8   0         10.89          3.45         3.59 o                         
   8   8   0         10.45          7.64         3.59 o                         
   9   8   0       2815.99       2708.88        22.04 o                         
  10   8   0          1.25          1.13         3.98 o                         
  11   8   0         45.72         48.99         5.01 o                         
  12   8   0        204.88        222.57         8.25 o                         
  13   8   0          3.11          1.43         5.41 o                         
  14   8   0        224.54        231.62         9.97 o                         
  15   8   0         29.89         35.83         6.91 o                         
  16   8   0        125.32        118.66         8.72 o                         
   1   9   0       3506.70       3581.05        24.70 o                         
   2   9   0        270.55        252.99         4.85 o                         
   3   9   0        122.75        126.73         4.10 o                         
   4   9   0        421.17        402.54        10.25 o                         
   5   9   0          0.92         -1.00         2.83 o                         
   6   9   0         64.71         71.15         4.43 o                         
   7   9   0       1412.52       1341.96        21.07 o                         
   8   9   0       7866.48       7731.56        48.56 o                         
   9   9   0        317.23        312.82         9.00 o                         
  10   9   0         25.70         27.07         4.54 o                         
  11   9   0       1312.95       1270.40        15.25 o                         
  12   9   0          6.68         -1.07         4.56 o                         
  13   9   0        463.70        467.02        12.72 o                         
  14   9   0        617.77        587.73        16.35 o                         
  15   9   0        110.18        124.23         9.91 o                         
   0  10   0        822.15        745.76        10.54 o                         
   1  10   0         90.18         83.75         3.16 o                         
   2  10   0       1610.41       1517.27        19.65 o                         
   3  10   0        112.89        117.04         4.49 o                         
   4  10   0          2.84          1.02         2.90 o                         
   5  10   0        445.16        476.35         8.88 o                         
   6  10   0        199.46        196.32         6.81 o                         
   7  10   0       5758.12       5702.45        58.47 o                         
   8  10   0        224.86        236.73         8.07 o                         
   9  10   0         32.30         26.08         5.10 o                         
  10  10   0         19.82         18.17         5.10 o                         
  11  10   0        140.38        129.65         7.28 o                         
  12  10   0         57.28         66.31         7.18 o                         
  13  10   0        515.24        493.64        15.09 o                         
  14  10   0        368.12        381.60        14.25 o                         
  15  10   0        569.65        581.71        17.27 o                         
   1  11   0          0.91          8.22         3.57 o                         
   2  11   0          0.11          3.40         3.91 o                         
   3  11   0         85.99         84.74         5.57 o                         
   4  11   0        514.65        496.31        12.13 o                         
   5  11   0        216.22        194.83         8.43 o                         
   6  11   0        835.21        788.30        12.94 o                         
   7  11   0          0.05          1.87         4.69 o                         
   8  11   0        718.09        733.46        13.46 o                         
   9  11   0          3.90          3.52         5.96 o                         
  10  11   0         97.43        102.50         6.88 o                         
  11  11   0        153.98        169.21         8.16 o                         
  12  11   0         13.84         12.65         6.24 o                         
  13  11   0        188.18        192.20        10.03 o                         
  14  11   0         39.01         30.70         8.08 o                         
   0  12   0       1660.97       1734.78        23.76 o                         
   1  12   0       1411.41       1398.96        14.79 o                         
   2  12   0          0.06          6.84         4.31 o                         
   3  12   0        120.08        122.45         6.44 o                         
   4  12   0       1275.47       1266.17        18.87 o                         
   5  12   0        165.82        169.74        13.15 o                         
   6  12   0       2929.61       2906.33        31.34 o                         
   7  12   0        953.82        950.55        17.28 o                         
   8  12   0        146.50        157.51        14.51 o                         
   9  12   0       1059.02       1028.63        19.40 o                         
  10  12   0         11.39         19.48         6.35 o                         
  11  12   0        217.91        231.18        10.47 o                         
  12  12   0        245.48        209.18        11.56 o                         
  13  12   0        261.67        268.48        15.05 o                         
   1  13   0        833.22        805.17        11.94 o                         
   2  13   0          0.18         -4.15         4.15 o                         
   3  13   0        229.97        213.26         8.76 o                         
   4  13   0          9.43         17.22         5.91 o                         
   5  13   0        304.12        313.21        11.65 o                         
   6  13   0        203.74        208.69         9.99 o                         
   7  13   0        141.95        153.38         9.28 o                         
   8  13   0        567.54        565.35        15.11 o                         
   9  13   0        136.99        136.05         8.71 o                         
  10  13   0        556.95        544.43        16.71 o                         
  11  13   0        405.65        413.60        14.98 o                         
  12  13   0        547.39        548.08        18.55 o                         
   0  14   0       2010.30       1902.75        26.91 o                         
   1  14   0        270.40        276.43         8.40 o                         
   2  14   0       1274.46       1264.90        21.12 o                         
   3  14   0        638.54        609.13        14.58 o                         
   4  14   0        880.66        873.88        17.19 o                         
   5  14   0         12.36          9.82         6.28 o                         
   6  14   0          0.23          6.66         6.35 o                         
   7  14   0       1284.40       1300.20        21.56 o                         
   8  14   0         14.51         12.22         6.98 o                         
   9  14   0        549.82        536.08        14.86 o                         
  10  14   0          7.28          0.82         8.89 o                         
  11  14   0         26.99         26.46         8.46 o                         
   1  15   0         77.20         81.70         6.17 o                         
   2  15   0        243.40        209.19        13.46 o                         
   3  15   0        542.42        540.32        13.49 o                         
   4  15   0        187.00        166.17         9.06 o                         
   5  15   0          1.96         -1.05         6.43 o                         
   6  15   0         43.50         41.24         7.74 o                         
   7  15   0        477.47        464.41        15.29 o                         
   8  15   0         72.10         77.68         8.94 o                         
   9  15   0          8.21         18.44         8.14 o                         
  10  15   0          0.53         -6.10         7.51 o                         
   0  16   0          8.46          6.27         7.23 o                         
   1  16   0          4.58         -5.66         5.93 o                         
   2  16   0        795.57        848.87        16.57 o                         
   3  16   0        434.13        449.07        13.48 o                         
   4  16   0        140.82        141.74         9.20 o                         
   5  16   0        276.40        300.85        11.69 o                         
   6  16   0          0.60         -3.30         7.07 o                         
   7  16   0         37.78         31.75        10.38 o                         
   8  16   0         75.92         78.64         9.18 o                         
   9  16   0         30.48         33.95         7.77 o                         
   1  17   0        836.30        842.92        17.40 o                         
   2  17   0         13.80         19.07         6.87 o                         
   3  17   0        483.92        507.63        15.30 o                         
   4  17   0         50.35         34.66         7.42 o                         
   5  17   0        239.09        235.86        11.09 o                         
   6  17   0        901.60        979.69        19.27 o                         
   7  17   0          6.18          0.18         8.51 o                         
   0  18   0        211.52        223.75        19.93 o                         
   1  18   0        244.73        267.70        13.08 o                         
   2  18   0        535.87        550.45        19.63 o                         
   3  18   0         32.95         31.59         7.50 o                         
   4  18   0         39.32         23.54         8.46 o                         
 -18   1   1         10.03         22.45         8.82 o                         
 -17   1   1         27.28         34.75         7.77 o                         
 -16   1   1         34.27         27.12         6.81 o                         
 -15   1   1        238.00        220.24         9.59 o                         
 -14   1   1          7.83         14.41         5.55 o                         
 -13   1   1         60.44         70.34         6.29 o                         
 -12   1   1       5271.76       5202.11        37.67 o                         
 -11   1   1        107.49        105.43         5.47 o                         
 -10   1   1       3549.78       3529.33        24.47 o                         
  -9   1   1        722.81        785.01         8.98 o                         
  -8   1   1         57.33         51.38         3.16 o                         
  -7   1   1        157.98        170.00         4.71 o                         
  -6   1   1        320.29        262.80         4.78 o                         
  -5   1   1          8.00         23.78         2.29 o                         
  -4   1   1       2073.53       2130.93        13.73 o                         
  -3   1   1       7091.23       6986.40        38.27 o                         
  -2   1   1          3.71         -0.10         1.53 o                         
  -1   1   1       2709.13       2690.11        14.26 o                         
   0   1   1       4127.38       4041.00        20.75 o                         
   1   1   1        853.54        885.09         5.95 o                         
   2   1   1       2943.04       3066.74        18.63 o                         
   3   1   1       7298.29       7177.94        42.32 o                         
   4   1   1      12112.37      12547.70        67.46 o                         
   5   1   1       2649.78       2639.97        17.83 o                         
   6   1   1        794.12        864.48         7.63 o                         
   7   1   1       1399.68       1455.61        10.34 o                         
   8   1   1         92.11         86.05         3.06 o                         
   9   1   1       1394.66       1362.28        12.44 o                         
  10   1   1       7033.57       6913.65        42.22 o                         
  11   1   1        273.63        247.89         6.51 o                         
  12   1   1       1515.36       1433.57        15.70 o                         
  13   1   1         78.76         82.55         7.65 o                         
  14   1   1         34.56         47.64        11.23 o                         
  15   1   1          3.97          0.87         7.22 o                         
  16   1   1         29.41         43.16         8.81 o                         
  17   1   1        439.31        508.30        18.00 o                         
 -17   2   1         51.04         57.39         8.33 o                         
 -16   2   1        188.29        194.89        13.09 o                         
 -15   2   1          0.32          1.24         5.71 o                         
 -14   2   1         11.90         19.22         5.85 o                         
 -13   2   1        279.78        280.93         8.67 o                         
 -12   2   1        820.35        823.61        12.23 o                         
 -11   2   1       2667.54       2629.23        24.80 o                         
 -10   2   1        984.86        932.74        11.78 o                         
  -9   2   1          9.13          6.31         2.76 o                         
  -8   2   1       2251.16       2202.74        16.56 o                         
  -7   2   1        287.76        305.44         5.30 o                         
  -6   2   1       1169.83       1242.00        10.07 o                         
  -5   2   1      20389.25      21112.72       112.55 o                         
  -4   2   1          0.58          4.66         1.80 o                         
  -3   2   1        315.66        328.73         4.68 o                         
  -2   2   1        841.52        820.86         6.03 o                         
  -1   2   1        487.36        473.45         4.10 o                         
   0   2   1        757.28        774.03         5.02 o                         
   1   2   1          7.92          5.59         1.48 o                         
   2   2   1       6404.87       6285.31        34.47 o                         
   3   2   1       4232.30       4327.38        28.62 o                         
   4   2   1       6990.23       7058.30        40.10 o                         
   5   2   1        231.94        227.39         3.90 o                         
   6   2   1       1556.16       1717.11        13.10 o                         
   7   2   1       2337.51       2369.79        15.65 o                         
   8   2   1       1733.65       1724.17        12.04 o                         
   9   2   1       1235.51       1265.12        12.16 o                         
  10   2   1        639.54        612.06         8.49 o                         
  11   2   1       2512.88       2410.83        21.01 o                         
  12   2   1       1334.61       1302.34        15.09 o                         
  13   2   1        112.94        105.07         6.52 o                         
  14   2   1        632.20        627.79        15.17 o                         
  15   2   1        646.49        672.19        19.83 o                         
  16   2   1         28.39         29.80         8.10 o                         
  17   2   1         45.27         62.90         9.52 o                         
 -17   3   1        883.85        894.71        19.56 o                         
 -16   3   1        423.84        453.08        16.62 o                         
 -15   3   1         91.42         95.44         7.70 o                         
 -14   3   1          4.57          2.40         5.11 o                         
 -13   3   1         69.31         68.69         5.72 o                         
 -12   3   1        247.34        247.21         7.96 o                         
 -11   3   1         53.97         61.87         5.01 o                         
 -10   3   1       2806.19       2852.51        23.22 o                         
  -9   3   1       2455.49       2568.80        20.95 o                         
  -8   3   1       2031.42       2130.59        16.26 o                         
  -7   3   1        863.23       1024.73        12.09 o                         
  -6   3   1       2180.08       2362.23        22.58 o                         
  -5   3   1        902.41        994.93         9.06 o                         
  -4   3   1       1321.66       1293.86        10.22 o                         
  -3   3   1       4116.51       4038.30        26.13 o                         
  -2   3   1       3524.92       3230.34        22.12 o                         
  -1   3   1        356.45        338.99         4.28 o                         
   0   3   1       1360.28       1404.40         8.75 o                         
   1   3   1       4952.74       4781.40        26.76 o                         
   2   3   1       1342.16       1379.03         9.62 o                         
   3   3   1        369.98        360.33         4.77 o                         
   4   3   1       1789.66       1967.22        15.12 o                         
   5   3   1        467.84        392.82         5.08 o                         
   6   3   1       6171.92       6372.48        37.32 o                         
   7   3   1        436.75        412.62         9.11 o                         
   8   3   1       5013.31       4858.23        43.77 o                         
   9   3   1          0.01          4.75         2.34 o                         
  10   3   1        439.13        410.29         8.40 o                         
  11   3   1        858.06        817.45        11.75 o                         
  12   3   1        610.30        598.27        10.70 o                         
  13   3   1        315.70        316.66        14.20 o                         
  14   3   1         46.77         43.54         5.93 o                         
  15   3   1        152.28        152.37        10.77 o                         
  16   3   1        176.69        194.72        12.21 o                         
  17   3   1        680.44        748.32        20.61 o                         
 -17   4   1        213.52        218.27        11.31 o                         
 -16   4   1        227.03        227.43        14.16 o                         
 -15   4   1        690.48        679.69        16.87 o                         
 -14   4   1         31.67         28.56         5.44 o                         
 -13   4   1       3139.28       2981.37        26.29 o                         
 -12   4   1        251.66        251.75         8.02 o                         
 -11   4   1       1282.17       1284.73        16.15 o                         
 -10   4   1       1450.80       1501.89        16.73 o                         
  -9   4   1        471.98        459.00         8.42 o                         
  -8   4   1         21.89         44.71         3.95 o                         
  -7   4   1         76.54         73.21         3.78 o                         
  -6   4   1         29.07         27.67         2.99 o                         
  -5   4   1       1160.41       1338.39        11.22 o                         
  -4   4   1      10158.32      10510.97        70.58 o                         
  -3   4   1        439.22        376.78         4.71 o                         
  -2   4   1       5512.41       5465.81        29.20 o                         
  -1   4   1        392.10        465.10         5.36 o                         
   0   4   1         79.95        118.00         2.97 o                         
   1   4   1         80.92        106.41         3.77 o                         
   2   4   1        317.80        281.89         4.06 o                         
   3   4   1        204.36        178.18         4.57 o                         
   4   4   1        121.44         96.46         2.95 o                         
   5   4   1       2748.65       2693.72        17.78 o                         
   6   4   1       3237.24       3216.81        18.86 o                         
   7   4   1         44.92         46.20         2.56 o                         
   8   4   1        189.59        168.13         5.43 o                         
   9   4   1       1211.13       1193.17        12.19 o                         
  10   4   1        370.76        369.89         8.33 o                         
  11   4   1       3245.11       3178.24        26.04 o                         
  12   4   1        482.98        479.30        10.24 o                         
  13   4   1        154.65        166.77         7.87 o                         
  14   4   1        443.06        462.59        12.02 o                         
  15   4   1        641.86        616.76        18.36 o                         
  16   4   1        166.74        181.35        12.21 o                         
  17   4   1         56.42         83.10        10.05 o                         
 -17   5   1         50.13         64.48         8.27 o                         
 -16   5   1        152.83        158.40         9.98 o                         
 -15   5   1        255.30        267.60        10.50 o                         
 -14   5   1        269.47        243.44         9.37 o                         
 -13   5   1        159.11        156.63         7.28 o                         
 -12   5   1          9.23         17.81         4.69 o                         
 -11   5   1         94.39         93.69         5.63 o                         
 -10   5   1       1844.66       1858.05        17.95 o                         
  -9   5   1         36.83         41.86         4.20 o                         
  -8   5   1        582.36        624.81         9.68 o                         
  -7   5   1        543.06        570.50         7.99 o                         
  -6   5   1        295.09        357.93         6.33 o                         
  -5   5   1       1530.23       1678.83        17.74 o                         
  -4   5   1        848.81       1011.60         8.61 o                         
  -3   5   1         10.48         11.67         1.85 o                         
  -2   5   1       2482.28       2776.35        15.62 o                         
  -1   5   1       5150.61       5242.08        28.71 o                         
   0   5   1       3083.38       3348.81        19.49 o                         
   1   5   1       3378.36       3413.74        20.24 o                         
   2   5   1        201.88        222.27         3.91 o                         
   3   5   1        538.53        570.38         5.90 o                         
   4   5   1          3.10          3.88         1.99 o                         
   5   5   1        540.20        558.78         9.00 o                         
   6   5   1       6016.45       6276.41        56.51 o                         
   7   5   1       3256.83       3440.33        22.25 o                         
   8   5   1        378.79        385.51         7.17 o                         
   9   5   1        598.26        561.75         8.82 o                         
  10   5   1        139.00        136.02         5.64 o                         
  11   5   1          6.38          5.00         4.22 o                         
  12   5   1        148.97        143.63         7.28 o                         
  13   5   1         90.12         90.14         6.81 o                         
  14   5   1        383.24        404.31        13.30 o                         
  15   5   1        216.69        217.68        14.27 o                         
  16   5   1        712.45        764.41        24.42 o                         
  17   5   1         76.88         69.61        16.28 o                         
 -17   6   1        156.10        147.47        10.39 o                         
 -16   6   1        157.14        170.71        10.46 o                         
 -15   6   1        128.82        123.15         7.62 o                         
 -14   6   1         22.80         22.99         5.47 o                         
 -13   6   1          6.97          3.78         4.79 o                         
 -12   6   1         38.54         41.09         5.25 o                         
 -11   6   1       1963.84       1935.25        19.40 o                         
 -10   6   1        280.35        286.85         8.10 o                         
  -9   6   1       3609.73       3710.76        26.73 o                         
  -8   6   1        446.97        472.09         8.09 o                         
  -7   6   1        827.82        788.03         9.60 o                         
  -6   6   1       5169.71       5104.97        36.86 o                         
  -5   6   1         80.74         53.67         3.34 o                         
  -4   6   1        105.91         96.01         4.52 o                         
  -3   6   1       3227.16       3091.59        19.87 o                         
  -2   6   1      12179.62      12692.92        62.00 o                         
  -1   6   1       1227.82       1237.51        10.08 o                         
   0   6   1        124.42        122.44         4.98 o                         
   1   6   1          6.41         16.85         1.88 o                         
   2   6   1        396.58        379.86         4.93 o                         
   3   6   1       1012.88        971.14         8.76 o                         
   4   6   1       7054.36       6971.08        50.28 o                         
   5   6   1        746.89        785.49         7.76 o                         
   6   6   1       1196.51       1177.16        15.78 o                         
   7   6   1        369.63        345.18         7.35 o                         
   8   6   1         13.92          8.20         3.37 o                         
   9   6   1       4008.17       3978.77        32.24 o                         
  10   6   1        139.06        137.19         5.68 o                         
  11   6   1        431.88        421.00         9.68 o                         
  12   6   1         36.86         30.87         5.58 o                         
  13   6   1       1137.64       1151.68        17.30 o                         
  14   6   1        240.75        256.30        10.01 o                         
  15   6   1        247.14        234.39         9.96 o                         
  16   6   1        379.19        375.37        13.87 o                         
  17   6   1          0.06         -5.62        11.54 o                         
 -16   7   1        857.67        867.96        17.23 o                         
 -15   7   1          5.46          6.48         7.44 o                         
 -14   7   1        894.91        886.52        14.82 o                         
 -13   7   1        331.70        343.79        10.23 o                         
 -12   7   1         29.03         32.85         5.17 o                         
 -11   7   1        143.74        152.32         6.86 o                         
 -10   7   1        824.53        822.86        11.45 o                         
  -9   7   1          3.17         -0.03         3.57 o                         
  -8   7   1         18.36         16.44         3.61 o                         
  -7   7   1         35.39         25.17         3.76 o                         
  -6   7   1         93.73         99.26         4.27 o                         
  -5   7   1        279.97        275.83         7.79 o                         
  -4   7   1         57.09         48.77         3.31 o                         
  -3   7   1        470.48        458.90         5.83 o                         
  -2   7   1         78.57        103.80         3.65 o                         
  -1   7   1       4374.35       4565.86        26.68 o                         
   0   7   1       1130.68       1386.99        10.84 o                         
   1   7   1       1136.17       1095.93         7.94 o                         
   2   7   1        218.66        203.21         4.13 o                         
   3   7   1       2239.34       2359.83        22.60 o                         
   4   7   1       1248.34       1211.50        10.12 o                         
   5   7   1       2782.75       2851.71        19.71 o                         
   6   7   1         64.47         60.20         3.14 o                         
   7   7   1        457.01        455.37         8.40 o                         
   8   7   1       2211.31       2337.72        19.11 o                         
   9   7   1        361.77        388.46         8.24 o                         
  10   7   1         21.55         13.37         4.11 o                         
  11   7   1        166.25        157.71         7.69 o                         
  12   7   1          4.73         16.56         5.34 o                         
  13   7   1          8.75         15.51         5.80 o                         
  14   7   1          5.31         18.70         6.05 o                         
  15   7   1          6.10         10.68         6.06 o                         
  16   7   1        444.33        429.22        15.32 o                         
 -16   8   1          0.14         -2.34         7.22 o                         
 -15   8   1        135.52        130.78         8.68 o                         
 -14   8   1        262.26        281.62         9.88 o                         
 -13   8   1         34.47         25.44         5.53 o                         
 -12   8   1        427.69        425.82        10.65 o                         
 -11   8   1        527.08        518.38        10.81 o                         
 -10   8   1         40.09         39.56         4.66 o                         
  -9   8   1       1417.06       1460.00        23.78 o                         
  -8   8   1         79.41         59.16         4.46 o                         
  -7   8   1        115.83        108.64         4.89 o                         
  -6   8   1          5.25          7.28         3.05 o                         
  -5   8   1       5502.56       5357.29        43.61 o                         
  -4   8   1       4224.71       4353.03        29.20 o                         
  -3   8   1        454.13        468.03         6.41 o                         
  -2   8   1       4211.06       4240.55        28.87 o                         
  -1   8   1       1601.51       1796.36        13.46 o                         
   0   8   1        427.83        407.14         6.66 o                         
   1   8   1        292.42        371.30         5.90 o                         
   2   8   1       5596.32       5848.14        46.98 o                         
   3   8   1         71.81         76.89         3.34 o                         
   4   8   1       1273.51       1207.01        10.97 o                         
   5   8   1       1607.96       1514.91        12.93 o                         
   6   8   1        727.27        687.56         8.74 o                         
   7   8   1          9.36         12.91         3.77 o                         
   8   8   1       1177.08       1167.79        13.77 o                         
   9   8   1       1421.67       1456.52        15.06 o                         
  10   8   1        631.22        659.70        10.73 o                         
  11   8   1       1989.26       1892.72        20.70 o                         
  12   8   1        782.43        774.94        16.66 o                         
  13   8   1        367.59        352.46        14.17 o                         
  14   8   1         88.25         92.74         7.87 o                         
  15   8   1          7.45          9.19         6.29 o                         
  16   8   1         65.45         82.36         8.92 o                         
 -15   9   1         59.55         64.83        17.79 o                         
 -14   9   1         38.35         27.80         7.02 o                         
 -13   9   1         19.56         25.05         6.38 o                         
 -12   9   1        380.24        395.70        11.94 o                         
 -11   9   1        436.47        428.28        10.48 o                         
 -10   9   1        927.04        955.59        12.93 o                         
  -9   9   1        939.86        936.23        12.34 o                         
  -8   9   1         29.94         33.17         5.36 o                         
  -7   9   1       2566.36       2579.42        20.71 o                         
  -6   9   1         25.53         21.16         3.66 o                         
  -5   9   1       2509.25       2493.15        20.86 o                         
  -4   9   1        635.74        590.10         8.84 o                         
  -3   9   1       1290.63       1352.48        13.32 o                         
  -2   9   1        959.08        876.82         9.59 o                         
  -1   9   1        144.12        156.40         4.63 o                         
   0   9   1        347.01        374.29         5.80 o                         
   1   9   1        312.13        268.07         5.27 o                         
   2   9   1       3431.53       3324.27        22.31 o                         
   3   9   1       1464.23       1534.24        12.84 o                         
   4   9   1        272.66        282.36         5.81 o                         
   5   9   1       3844.89       3753.56        31.26 o                         
   6   9   1        283.30        281.01         7.43 o                         
   7   9   1          2.92          4.13         3.86 o                         
   8   9   1        180.83        176.38         6.99 o                         
   9   9   1         11.76          7.90         4.02 o                         
  10   9   1        554.57        558.10        10.40 o                         
  11   9   1         10.98          6.02         4.82 o                         
  12   9   1       1885.47       1864.77        20.98 o                         
  13   9   1         24.76         34.74         6.37 o                         
  14   9   1          0.36          1.14         9.31 o                         
  15   9   1          0.08          0.75         9.90 o                         
 -15  10   1        178.05        179.19        11.10 o                         
 -14  10   1         82.11         87.80        10.14 o                         
 -13  10   1        208.65        201.94         9.95 o                         
 -12  10   1        208.89        193.10        10.43 o                         
 -11  10   1        856.31        867.01        14.66 o                         
 -10  10   1         53.14         40.30         5.58 o                         
  -9  10   1        747.85        790.43        13.89 o                         
  -8  10   1         36.14         34.86         5.06 o                         
  -7  10   1        270.37        280.48         8.38 o                         
  -6  10   1         13.31          5.47         4.34 o                         
  -5  10   1        669.07        703.26        11.56 o                         
  -4  10   1       8161.42       8129.80        87.00 o                         
  -3  10   1        528.81        449.77        11.11 o                         
  -2  10   1          9.25         11.02         3.02 o                         
  -1  10   1       1079.53       1143.73        14.71 o                         
   0  10   1        217.48        183.33         5.14 o                         
   1  10   1       2470.09       2367.40        18.42 o                         
   2  10   1        601.64        599.85         9.77 o                         
   3  10   1         30.24         25.38         3.48 o                         
   4  10   1        669.80        697.30        15.28 o                         
   5  10   1       1239.70       1172.90        15.93 o                         
   6  10   1        182.51        184.98         6.38 o                         
   7  10   1        420.59        437.97        13.81 o                         
   8  10   1          7.45         -0.43         4.75 o                         
   9  10   1        133.62        125.60         6.02 o                         
  10  10   1        201.15        215.84         7.44 o                         
  11  10   1       2073.63       2024.84        21.75 o                         
  12  10   1         34.44         32.92         6.61 o                         
  13  10   1         20.38         21.32         6.51 o                         
  14  10   1         14.63          5.43         7.14 o                         
  15  10   1         92.53         78.48         9.29 o                         
 -14  11   1         59.83         67.40         8.72 o                         
 -13  11   1       1700.49       1690.24        23.11 o                         
 -12  11   1       1133.75       1192.31        23.79 o                         
 -11  11   1          5.89          5.15         5.48 o                         
 -10  11   1        557.20        558.32        12.60 o                         
  -9  11   1        132.83        134.45         7.23 o                         
  -8  11   1       1776.63       1783.85        20.35 o                         
  -7  11   1          7.42         11.57         4.51 o                         
  -6  11   1       3212.25       2971.56        27.59 o                         
  -5  11   1        841.16        807.29        13.67 o                         
  -4  11   1       4395.71       4412.35        55.12 o                         
  -3  11   1       1998.03       2050.49        23.04 o                         
  -2  11   1        542.83        556.08         8.22 o                         
  -1  11   1          7.01         10.67         3.28 o                         
   0  11   1       2595.32       2641.55        19.44 o                         
   1  11   1        162.59        116.36         5.23 o                         
   2  11   1       1474.30       1459.07        16.79 o                         
   3  11   1       7028.98       6961.57        69.06 o                         
   4  11   1       3193.63       3104.43        29.37 o                         
   5  11   1         40.57         40.14         5.90 o                         
   6  11   1          0.02          6.12         5.30 o                         
   7  11   1       2083.30       2069.44        24.80 o                         
   8  11   1       1130.12       1112.26        18.27 o                         
   9  11   1         88.46         85.13         7.08 o                         
  10  11   1       1497.42       1469.71        22.41 o                         
  11  11   1        492.69        503.90        14.23 o                         
  12  11   1        294.37        289.24        17.29 o                         
  13  11   1        246.51        220.54        11.74 o                         
  14  11   1        199.06        187.34        12.99 o                         
 -13  12   1         69.29         65.55         8.99 o                         
 -12  12   1         51.43         59.66         7.59 o                         
 -11  12   1        108.41        128.91         7.97 o                         
 -10  12   1        442.56        424.84        11.84 o                         
  -9  12   1        163.08        179.77         8.43 o                         
  -8  12   1       1281.09       1296.85        17.85 o                         
  -7  12   1          6.16          3.71         6.91 o                         
  -6  12   1        367.51        333.72        12.38 o                         
  -5  12   1         30.54         28.44         8.08 o                         
  -4  12   1        844.23        875.44        20.52 o                         
  -3  12   1        183.70        166.11         6.63 o                         
  -2  12   1       2488.17       2381.68        21.60 o                         
  -1  12   1       1940.01       1856.27        17.46 o                         
   0  12   1          0.09         -3.73         3.73 o                         
   1  12   1        188.07        179.91         6.40 o                         
   2  12   1        226.19        193.00         7.49 o                         
   3  12   1       1012.63       1046.19        14.66 o                         
   4  12   1        397.95        390.65        11.66 o                         
   5  12   1        481.03        441.54        12.18 o                         
   6  12   1         45.17         54.54         6.47 o                         
   7  12   1          8.75         15.08         5.80 o                         
   8  12   1         48.47         57.61         8.26 o                         
   9  12   1        372.23        323.14        12.05 o                         
  10  12   1          2.29          3.88         6.60 o                         
  11  12   1        485.47        455.72        15.04 o                         
  12  12   1        127.48        109.02         9.69 o                         
  13  12   1          0.02         -1.68         7.18 o                         
 -12  13   1         93.55         74.00         8.48 o                         
 -11  13   1         15.51         16.87         6.88 o                         
 -10  13   1       1137.00       1219.48        19.98 o                         
  -9  13   1          1.52         -0.44         6.07 o                         
  -8  13   1          0.14         -2.56         5.80 o                         
  -7  13   1        215.08        244.82        12.64 o                         
  -6  13   1         98.56         95.74         8.10 o                         
  -5  13   1        646.72        718.43        21.16 o                         
  -4  13   1         44.93         50.33         6.30 o                         
  -3  13   1       1494.56       1513.45        19.46 o                         
  -2  13   1          0.90          9.66         4.24 o                         
  -1  13   1        431.83        467.23         9.59 o                         
   0  13   1        246.87        224.88         8.20 o                         
   1  13   1       1364.71       1314.55        15.96 o                         
   2  13   1          0.28          1.52         4.37 o                         
   3  13   1        753.35        781.14        14.32 o                         
   4  13   1        227.72        186.82        10.69 o                         
   5  13   1        377.67        403.71        12.66 o                         
   6  13   1        363.62        364.96        12.41 o                         
   7  13   1        310.59        340.96        20.88 o                         
   8  13   1        175.97        158.50        10.56 o                         
   9  13   1        174.33        157.91        10.29 o                         
  10  13   1       1258.23       1248.79        22.08 o                         
  11  13   1          9.35          0.94         7.40 o                         
  12  13   1        501.70        541.50        17.34 o                         
 -11  14   1        952.44        958.67        19.03 o                         
 -10  14   1        318.28        311.47        12.50 o                         
  -9  14   1         61.67         72.95         8.13 o                         
  -8  14   1        328.57        341.22        23.02 o                         
  -7  14   1        766.24        785.26        18.67 o                         
  -6  14   1         97.04        118.84         8.92 o                         
  -5  14   1       1927.87       1864.46        25.33 o                         
  -4  14   1        313.80        317.26        10.83 o                         
  -3  14   1        287.04        267.22        10.32 o                         
  -2  14   1        152.31        129.44         7.86 o                         
  -1  14   1        847.20        813.36        12.49 o                         
   0  14   1          5.75          0.56         4.46 o                         
   1  14   1         21.36         17.47         5.06 o                         
   2  14   1          0.58          3.80         4.68 o                         
   3  14   1        274.50        286.36        10.19 o                         
   4  14   1        339.01        347.29        12.39 o                         
   5  14   1         56.96         57.86         7.51 o                         
   6  14   1         49.70         56.67         8.95 o                         
   7  14   1        164.26        167.54         9.97 o                         
   8  14   1         68.26         43.80         7.55 o                         
   9  14   1          8.40         -7.44         7.44 o                         
  10  14   1        354.92        369.18        17.27 o                         
  11  14   1        239.14        254.01        12.99 o                         
 -10  15   1        446.23        458.12        14.94 o                         
  -9  15   1        897.89        948.85        18.83 o                         
  -8  15   1         33.53         29.24         7.25 o                         
  -7  15   1          9.55          0.99         6.87 o                         
  -6  15   1         50.69         45.94         7.90 o                         
  -5  15   1          0.52         -4.04         7.77 o                         
  -4  15   1         22.16         19.16         6.32 o                         
  -3  15   1        193.41        209.31         9.65 o                         
  -2  15   1         76.40         86.37         7.40 o                         
  -1  15   1        846.67        836.48        13.36 o                         
   0  15   1        445.08        429.33        10.54 o                         
   1  15   1          6.94         10.40         5.13 o                         
   2  15   1        150.23        158.37         8.66 o                         
   3  15   1         53.64         73.70         7.26 o                         
   4  15   1        156.87        135.39         9.30 o                         
   5  15   1        409.39        425.23        14.02 o                         
   6  15   1        825.05        846.07        18.21 o                         
   7  15   1        641.01        636.61        20.27 o                         
   8  15   1        218.43        238.18        12.03 o                         
   9  15   1         93.67         94.72        10.78 o                         
  10  15   1         10.24         -3.59         7.56 o                         
  -9  16   1       2108.73       2139.34        28.30 o                         
  -8  16   1        437.65        453.99        15.02 o                         
  -7  16   1        322.45        329.50        13.69 o                         
  -6  16   1        285.07        290.44        11.75 o                         
  -5  16   1         70.86         71.33         7.75 o                         
  -4  16   1          4.92          5.70         6.46 o                         
  -3  16   1        734.19        784.16        16.35 o                         
  -2  16   1        139.00        169.20         9.43 o                         
  -1  16   1         91.59         67.27         6.82 o                         
   0  16   1         38.51         29.88         5.92 o                         
   1  16   1        107.47        125.62        11.28 o                         
   2  16   1        795.72        792.17        16.11 o                         
   3  16   1         36.32         25.73         6.60 o                         
   4  16   1        941.82        971.92        18.02 o                         
   5  16   1         61.79         53.76         8.15 o                         
   6  16   1          4.15          3.46         6.95 o                         
   7  16   1          8.30         14.27         7.43 o                         
   8  16   1        413.62        401.09        16.91 o                         
   9  16   1        661.71        677.40        21.04 o                         
  -7  17   1       1236.47       1295.92        22.04 o                         
  -6  17   1         95.79        106.67         9.96 o                         
  -5  17   1        114.72        120.40         9.20 o                         
  -4  17   1        179.51        207.24        14.90 o                         
  -3  17   1        192.65        194.68        10.24 o                         
  -2  17   1         50.57         35.03         7.25 o                         
  -1  17   1         55.54         51.91         7.44 o                         
   0  17   1         28.21         21.99         7.82 o                         
   1  17   1        214.07        158.62         9.49 o                         
   2  17   1          0.27         -1.29         6.12 o                         
   3  17   1         59.95         60.58         9.36 o                         
   4  17   1        214.39        236.17        11.00 o                         
   5  17   1          3.05         -0.42         6.65 o                         
   6  17   1         24.37         30.24         8.09 o                         
   7  17   1          2.17         -2.21         7.75 o                         
  -4  18   1        110.10        148.71        10.29 o                         
  -3  18   1        381.36        397.83        13.86 o                         
  -2  18   1        527.45        562.21        15.79 o                         
  -1  18   1          0.65          5.38         8.68 o                         
   0  18   1        100.99        111.92        10.15 o                         
   1  18   1         63.92         59.06         9.05 o                         
   2  18   1        412.18        464.28        14.92 o                         
   3  18   1        200.04        201.84        10.87 o                         
   4  18   1        423.38        412.98        14.17 o                         
 -17   0   2        923.11        865.78        43.54 o                         
 -16   0   2       1991.77       1924.21        36.44 o                         
 -15   0   2       1741.30       1749.57        31.21 o                         
 -14   0   2       1186.81       1187.18        24.86 o                         
 -13   0   2        335.40        347.09        14.84 o                         
 -12   0   2       2462.09       2468.73        34.48 o                         
 -11   0   2       2318.75       2278.83        26.20 o                         
 -10   0   2       2834.26       2611.64        27.89 o                         
  -9   0   2       2967.71       2827.58        28.58 o                         
  -8   0   2        689.09        713.03        11.67 o                         
  -7   0   2       1189.22       1098.32        17.40 o                         
  -6   0   2          7.26          3.96         3.32 o                         
  -5   0   2       1968.31       2101.61        20.32 o                         
  -4   0   2        354.94        409.69         7.84 o                         
  -3   0   2       2258.60       2235.77        19.84 o                         
  -2   0   2       9588.04       9540.08        84.76 o                         
  -1   0   2         94.51        157.20        10.64 o                         
   0   0   2      37513.96      38735.98       421.00 o                         
   1   0   2        162.62        203.23         4.78 o                         
   2   0   2      20817.60      20437.26       161.22 o                         
   3   0   2       4410.19       4118.68        33.61 o                         
   4   0   2       3929.63       4412.04        47.51 o                         
   5   0   2        997.87       1164.56        17.38 o                         
   6   0   2        375.53        334.10        13.18 o                         
   7   0   2      21460.04      21948.10       231.85 o                         
   8   0   2         80.27         72.67         4.91 o                         
   9   0   2       1913.57       2139.93        20.70 o                         
  10   0   2         89.26         82.30         5.13 o                         
  11   0   2        186.88        192.15         7.39 o                         
  12   0   2         73.94         75.36         6.58 o                         
  13   0   2       1294.07       1319.76        32.05 o                         
  14   0   2       1015.13       1071.14        30.27 o                         
  15   0   2       1378.66       1404.97        35.58 o                         
  16   0   2         48.64         55.18        18.56 o                         
  17   0   2        928.24        992.09        33.06 o                         
 -17   1   2        282.63        266.96        14.52 o                         
 -16   1   2         74.85         77.25         8.76 o                         
 -15   1   2         45.71         40.75         7.56 o                         
 -14   1   2        741.62        732.48        14.25 o                         
 -13   1   2        635.93        620.86        12.65 o                         
 -12   1   2         96.74         92.65         5.50 o                         
 -11   1   2        150.81        153.19         6.03 o                         
 -10   1   2       1674.59       1683.21        14.68 o                         
  -9   1   2         65.17         46.86         3.42 o                         
  -8   1   2        228.70        213.48         5.87 o                         
  -7   1   2          5.48          1.71         2.39 o                         
  -6   1   2       4239.93       4752.67        30.51 o                         
  -5   1   2        941.59        979.32        10.12 o                         
  -4   1   2        104.01         71.25         2.62 o                         
  -3   1   2       2224.81       2146.75        13.69 o                         
  -2   1   2      12290.28      12116.64        67.89 o                         
  -1   1   2       9402.58       9358.82        58.34 o                         
   0   1   2        157.17        172.46         3.47 o                         
   1   1   2       2123.55       2299.58        12.58 o                         
   2   1   2       1523.16       1617.30        15.32 o                         
   3   1   2      70615.73      70056.30       402.58 o                         
   4   1   2        585.54        570.89        11.48 o                         
   5   1   2       1273.68       1268.43        10.46 o                         
   6   1   2         41.50         40.32         2.69 o                         
   7   1   2        469.62        446.62         6.69 o                         
   8   1   2         83.78         91.72         3.58 o                         
   9   1   2          4.30          2.10         2.42 o                         
  10   1   2        365.91        333.08         6.39 o                         
  11   1   2        181.50        203.27         5.44 o                         
  12   1   2        626.85        605.10        14.00 o                         
  13   1   2        107.12        100.66         7.39 o                         
  14   1   2        573.72        557.07        16.68 o                         
  15   1   2        560.54        565.93        17.66 o                         
  16   1   2        726.92        707.15        21.74 o                         
  17   1   2        117.52        149.51        11.77 o                         
 -17   2   2         15.94          4.86        18.55 o                         
 -16   2   2        651.52        632.48        17.00 o                         
 -15   2   2         21.19         21.44         6.37 o                         
 -14   2   2        108.76        109.40         8.06 o                         
 -13   2   2        904.51        918.87        13.93 o                         
 -12   2   2          6.58          7.04         4.30 o                         
 -11   2   2        904.47        854.72        11.94 o                         
 -10   2   2        372.62        354.66         8.62 o                         
  -9   2   2       1024.59       1009.54        10.38 o                         
  -8   2   2          0.96         -1.37         2.53 o                         
  -7   2   2        630.42        592.20         7.48 o                         
  -6   2   2       4289.11       4503.05        28.03 o                         
  -5   2   2        214.92        193.96         4.15 o                         
  -4   2   2       3173.72       3266.30        22.03 o                         
  -3   2   2        330.90        404.53         4.80 o                         
  -2   2   2      10194.42       9553.84        51.84 o                         
  -1   2   2      10543.65      10287.99        52.15 o                         
   0   2   2       2524.70       2327.74        12.72 o                         
   1   2   2       3016.43       2903.39        15.44 o                         
   2   2   2      23553.40      23940.36       183.85 o                         
   3   2   2       4343.49       4625.94        28.89 o                         
   4   2   2       1487.14       1541.28        11.70 o                         
   5   2   2        110.91         85.27         3.10 o                         
   6   2   2          3.05          5.67         2.52 o                         
   7   2   2        462.38        468.24         6.34 o                         
   8   2   2          2.66          1.24         2.42 o                         
   9   2   2        602.06        592.50         7.55 o                         
  10   2   2        120.19        143.22         4.25 o                         
  11   2   2        114.17        131.23         5.48 o                         
  12   2   2          1.50          0.58         4.06 o                         
  13   2   2       1492.07       1430.78        20.39 o                         
  14   2   2        256.99        260.20        17.21 o                         
  15   2   2        277.60        297.04        13.35 o                         
  16   2   2        471.07        494.97        17.38 o                         
  17   2   2         48.86         74.57        10.05 o                         
 -17   3   2        496.48        497.23        26.48 o                         
 -16   3   2         44.81         46.08         8.07 o                         
 -15   3   2        364.84        369.57        13.15 o                         
 -14   3   2        426.32        411.73        11.92 o                         
 -13   3   2        738.75        753.11        12.53 o                         
 -12   3   2         10.88          8.26         4.44 o                         
 -11   3   2         99.81         91.05         5.47 o                         
 -10   3   2          8.30         18.43         4.05 o                         
  -9   3   2        376.91        368.69         7.75 o                         
  -8   3   2       4527.62       4631.05        32.44 o                         
  -7   3   2         43.55         62.63         3.16 o                         
  -6   3   2        467.20        485.22         6.44 o                         
  -5   3   2       1878.62       2004.59        23.00 o                         
  -4   3   2       5463.41       6096.47        50.88 o                         
  -3   3   2         20.76         17.65         1.96 o                         
  -2   3   2        474.60        474.43         4.68 o                         
  -1   3   2      11669.83      11346.89        54.82 o                         
   0   3   2        327.64        339.74         3.90 o                         
   1   3   2       2260.20       2135.69        13.01 o                         
   2   3   2        748.42        662.18         5.97 o                         
   3   3   2       2234.89       2449.75        15.79 o                         
   4   3   2       1274.04       1187.24         9.51 o                         
   5   3   2        270.21        326.26         5.42 o                         
   6   3   2       2793.37       2825.25        18.98 o                         
   7   3   2        633.59        582.25         8.96 o                         
   8   3   2       5120.18       5261.10        29.27 o                         
   9   3   2        183.35        180.42         5.01 o                         
  10   3   2        641.54        655.65         8.42 o                         
  11   3   2         46.47         56.65         4.92 o                         
  12   3   2         82.72         68.22         5.96 o                         
  13   3   2          2.22          3.00         5.59 o                         
  14   3   2        729.40        721.65        15.62 o                         
  15   3   2        210.66        212.95        12.38 o                         
  16   3   2        259.11        278.70        13.91 o                         
  17   3   2         26.47         52.49         9.70 o                         
 -17   4   2         28.93         28.18        12.36 o                         
 -16   4   2         48.83         49.02         7.93 o                         
 -15   4   2          0.20         -0.04         5.67 o                         
 -14   4   2        983.37        968.56        14.71 o                         
 -13   4   2       1092.32       1079.21        14.87 o                         
 -12   4   2         20.71         15.41         4.72 o                         
 -11   4   2        115.37        105.82         5.80 o                         
 -10   4   2        148.71        128.82         5.81 o                         
  -9   4   2        828.93        897.79        11.42 o                         
  -8   4   2        366.95        374.31         7.40 o                         
  -7   4   2         63.56         50.87         2.79 o                         
  -6   4   2       3466.29       3507.48        29.27 o                         
  -5   4   2        797.27        900.91         9.68 o                         
  -4   4   2        804.87        884.15         7.67 o                         
  -3   4   2        254.43        271.03         4.32 o                         
  -2   4   2         86.19        110.45         3.01 o                         
  -1   4   2         90.23         75.96         2.55 o                         
   0   4   2       1622.02       1398.17        12.32 o                         
   1   4   2       1528.52       1350.66         9.44 o                         
   2   4   2        259.45        207.47         3.93 o                         
   3   4   2       3189.73       3254.21        20.37 o                         
   4   4   2        349.19        341.75         7.40 o                         
   5   4   2          8.96          6.06         2.32 o                         
   6   4   2       1100.00       1133.51        13.02 o                         
   7   4   2        162.81        149.68         4.38 o                         
   8   4   2       1909.48       1844.39        14.54 o                         
   9   4   2       1738.91       1710.74        14.20 o                         
  10   4   2       2358.20       2380.28        21.10 o                         
  11   4   2       1230.04       1159.69        14.30 o                         
  12   4   2          4.01          9.14         5.21 o                         
  13   4   2          0.23         -5.40         5.40 o                         
  14   4   2         10.49          9.38         6.08 o                         
  15   4   2        840.11        824.41        17.70 o                         
  16   4   2        166.34        169.34        12.10 o                         
  17   4   2         89.41         92.80        14.12 o                         
 -17   5   2         20.78         18.36        13.41 o                         
 -16   5   2         32.76         30.94         7.49 o                         
 -15   5   2       1142.56       1108.78        16.74 o                         
 -14   5   2       1323.27       1356.14        17.45 o                         
 -13   5   2        109.90        108.09         6.66 o                         
 -12   5   2        462.07        488.46        10.51 o                         
 -11   5   2        101.17        100.94         6.39 o                         
 -10   5   2        175.16        170.63         6.51 o                         
  -9   5   2         25.23         27.52         4.04 o                         
  -8   5   2       1051.96       1015.40        11.87 o                         
  -7   5   2          9.10         19.94         3.38 o                         
  -6   5   2       3413.61       3392.30        26.23 o                         
  -5   5   2      14318.15      15284.40       134.37 o                         
  -4   5   2        491.11        508.46         5.90 o                         
  -3   5   2        909.74        800.60         7.28 o                         
  -2   5   2       2515.31       2716.07        17.43 o                         
  -1   5   2       1266.62       1263.40         8.38 o                         
   0   5   2        812.75        710.01         6.43 o                         
   1   5   2       1077.53       1011.03         8.09 o                         
   2   5   2       1688.70       1769.47        14.29 o                         
   3   5   2       4022.71       4263.93        26.54 o                         
   4   5   2        297.26        364.84         5.34 o                         
   5   5   2        286.69        253.56         5.60 o                         
   6   5   2         15.25         23.50         2.67 o                         
   7   5   2        523.03        492.02         8.11 o                         
   8   5   2       2377.02       2379.35        17.92 o                         
   9   5   2        562.54        572.60         9.46 o                         
  10   5   2        444.19        448.27         8.88 o                         
  11   5   2         17.09         26.79         5.31 o                         
  12   5   2       2262.96       2225.88        23.68 o                         
  13   5   2        382.71        373.55        11.07 o                         
  14   5   2        102.64        108.81         9.89 o                         
  15   5   2          1.01          8.22         6.62 o                         
  16   5   2        725.30        786.55        20.81 o                         
  17   5   2        223.42        264.22        14.57 o                         
 -16   6   2          0.01          2.01         6.83 o                         
 -15   6   2         34.04         32.30         6.04 o                         
 -14   6   2        155.79        146.17         7.71 o                         
 -13   6   2          9.58         12.74         5.11 o                         
 -12   6   2          5.68         -0.31         4.44 o                         
 -11   6   2        486.32        429.79         9.76 o                         
 -10   6   2        729.06        732.20        11.43 o                         
  -9   6   2        135.65        133.82         5.82 o                         
  -8   6   2        152.55        151.06         5.65 o                         
  -7   6   2       2400.77       2533.77        19.40 o                         
  -6   6   2        251.70        288.72         4.85 o                         
  -5   6   2        457.76        518.12         6.28 o                         
  -4   6   2        791.93        843.66         7.95 o                         
  -3   6   2        227.70        243.30         4.52 o                         
  -2   6   2        290.82        323.40         4.71 o                         
  -1   6   2       1009.92       1003.05         8.73 o                         
   0   6   2        282.68        331.41         5.88 o                         
   1   6   2        125.51        140.88         3.34 o                         
   2   6   2        716.78        817.56         7.12 o                         
   3   6   2          0.33          4.66         2.23 o                         
   4   6   2        285.92        293.16         5.16 o                         
   5   6   2         56.19         59.78         3.10 o                         
   6   6   2         17.73         19.99         2.68 o                         
   7   6   2        389.43        396.90         6.26 o                         
   8   6   2        627.91        676.79        11.24 o                         
   9   6   2       1054.21       1076.59        11.45 o                         
  10   6   2        238.08        223.92         7.01 o                         
  11   6   2         54.71         52.00         5.71 o                         
  12   6   2         91.53        111.07         7.19 o                         
  13   6   2          6.82          0.47         5.27 o                         
  14   6   2          4.00          3.44         6.49 o                         
  15   6   2         45.23         47.63         7.79 o                         
  16   6   2        681.47        691.99        17.43 o                         
 -16   7   2         27.70         32.42        10.06 o                         
 -15   7   2        418.04        434.33        12.97 o                         
 -14   7   2        120.78        121.79         8.55 o                         
 -13   7   2         25.70         19.88         5.37 o                         
 -12   7   2        222.53        268.31        10.15 o                         
 -11   7   2       1303.13       1316.81        17.65 o                         
 -10   7   2       1349.70       1259.70        14.97 o                         
  -9   7   2          6.11         10.73         3.96 o                         
  -8   7   2        149.30        128.77         5.28 o                         
  -7   7   2         71.81         91.13         4.51 o                         
  -6   7   2       4442.25       4299.35        47.98 o                         
  -5   7   2         40.73         36.40         2.35 o                         
  -4   7   2         26.32         53.46         3.59 o                         
  -3   7   2        108.36        100.32         3.05 o                         
  -2   7   2        359.06        340.91         5.21 o                         
  -1   7   2        719.17        677.81         6.96 o                         
   0   7   2       1218.07       1210.85        14.09 o                         
   1   7   2       3860.06       3883.23        25.55 o                         
   2   7   2       1579.66       1568.37        11.11 o                         
   3   7   2       3079.07       3411.55        21.88 o                         
   4   7   2         10.61         -1.81         2.35 o                         
   5   7   2       2602.45       2597.08        26.55 o                         
   6   7   2       1122.92       1108.39        10.32 o                         
   7   7   2       2627.02       2503.13        17.99 o                         
   8   7   2        713.23        710.20         9.95 o                         
   9   7   2        330.89        303.97         7.33 o                         
  10   7   2        368.11        370.51         9.37 o                         
  11   7   2        175.64        193.30         7.65 o                         
  12   7   2        242.76        258.96         8.92 o                         
  13   7   2        212.48        207.50         9.09 o                         
  14   7   2        906.35        922.34        24.90 o                         
  15   7   2        432.82        419.64        17.20 o                         
  16   7   2        476.63        529.42        18.61 o                         
 -16   8   2         33.45         45.30         9.99 o                         
 -15   8   2          3.57         12.91         6.93 o                         
 -14   8   2       1896.23       1854.99        23.66 o                         
 -13   8   2        686.92        661.05        19.67 o                         
 -12   8   2        122.39        133.51         6.99 o                         
 -11   8   2          0.60         -4.56         4.56 o                         
 -10   8   2        286.75        326.95         9.07 o                         
  -9   8   2         11.57         10.30         3.89 o                         
  -8   8   2         74.96         68.56         4.63 o                         
  -7   8   2       1026.93       1045.72        12.43 o                         
  -6   8   2        431.62        454.35         7.70 o                         
  -5   8   2        417.17        425.09         7.26 o                         
  -4   8   2        128.29        117.47         3.54 o                         
  -3   8   2        306.41        329.87         7.24 o                         
  -2   8   2        117.13         94.52         3.49 o                         
  -1   8   2          5.46          4.20         2.42 o                         
   0   8   2        835.60        805.55         8.48 o                         
   1   8   2          0.47          5.58         2.45 o                         
   2   8   2        388.10        482.28         6.12 o                         
   3   8   2          7.54          4.23         2.43 o                         
   4   8   2       2463.19       2441.45        16.97 o                         
   5   8   2        827.49        816.56         8.76 o                         
   6   8   2         38.51         35.72         3.12 o                         
   7   8   2         35.03         38.73         4.02 o                         
   8   8   2        831.39        793.60        10.75 o                         
   9   8   2       1524.23       1477.65        16.55 o                         
  10   8   2         39.88         32.59         5.05 o                         
  11   8   2        976.17        980.75        18.90 o                         
  12   8   2       1176.48       1209.84        16.52 o                         
  13   8   2         15.31         16.37         7.28 o                         
  14   8   2        220.88        212.98        10.82 o                         
  15   8   2        973.12        950.52        19.65 o                         
  16   8   2        112.97        126.75        12.85 o                         
 -15   9   2          0.58          2.58         7.31 o                         
 -14   9   2        217.95        224.88        10.30 o                         
 -13   9   2        239.94        218.96         9.95 o                         
 -12   9   2         62.29         61.93         6.86 o                         
 -11   9   2        120.19        125.87         7.71 o                         
 -10   9   2         12.54          6.82         4.89 o                         
  -9   9   2       2960.89       2904.47        25.88 o                         
  -8   9   2       2324.99       2242.55        21.51 o                         
  -7   9   2        195.07        188.33         6.87 o                         
  -6   9   2       1371.10       1320.39        14.95 o                         
  -5   9   2        144.75        154.11         5.96 o                         
  -4   9   2       3628.12       3654.04        27.07 o                         
  -3   9   2        323.88        330.47         6.67 o                         
  -2   9   2        840.79        755.13         9.37 o                         
  -1   9   2       2688.15       2717.68        17.86 o                         
   0   9   2        239.34        252.38         5.31 o                         
   1   9   2        210.79        211.88         5.18 o                         
   2   9   2         62.74         65.35         3.87 o                         
   3   9   2        850.88        936.14         9.27 o                         
   4   9   2        617.54        551.32         7.33 o                         
   5   9   2        672.56        647.87         8.13 o                         
   6   9   2       1006.73        994.98        11.45 o                         
   7   9   2        649.96        666.97        10.56 o                         
   8   9   2       1251.30       1257.38        14.75 o                         
   9   9   2         17.72          8.94         4.82 o                         
  10   9   2        271.91        296.54         9.15 o                         
  11   9   2        123.05        120.75         7.02 o                         
  12   9   2        163.47        154.30         7.86 o                         
  13   9   2        188.50        193.83         8.65 o                         
  14   9   2        162.49        177.15         9.86 o                         
  15   9   2        846.42        841.14        21.52 o                         
 -14  10   2        299.59        319.81        11.91 o                         
 -13  10   2          1.08         -5.84         5.93 o                         
 -12  10   2         20.20         17.08         6.25 o                         
 -11  10   2          6.84          2.27         6.40 o                         
 -10  10   2        452.56        437.32        11.20 o                         
  -9  10   2        509.38        503.42        11.27 o                         
  -8  10   2        277.61        293.18         9.18 o                         
  -7  10   2       2262.73       2269.41        21.69 o                         
  -6  10   2         17.92         11.66         4.36 o                         
  -5  10   2        566.51        555.98        10.88 o                         
  -4  10   2         13.56         17.71         3.61 o                         
  -3  10   2        571.80        564.72         8.66 o                         
  -2  10   2       1767.34       1741.36        14.52 o                         
  -1  10   2         68.73         66.25         3.93 o                         
   0  10   2       1827.09       1799.06        13.13 o                         
   1  10   2        742.99        712.45        10.26 o                         
   2  10   2       1798.48       1858.30        19.03 o                         
   3  10   2        457.10        455.28         7.84 o                         
   4  10   2        364.95        340.92         7.23 o                         
   5  10   2        219.98        219.03         6.57 o                         
   6  10   2       2564.10       2513.06        26.30 o                         
   7  10   2       1691.79       1671.03        17.47 o                         
   8  10   2        293.68        272.38         8.23 o                         
   9  10   2          6.96         -0.41         4.96 o                         
  10  10   2        725.16        722.21        12.89 o                         
  11  10   2        618.60        594.60        19.69 o                         
  12  10   2          1.10          4.73         5.30 o                         
  13  10   2        743.89        759.13        14.58 o                         
  14  10   2       1002.78        973.72        19.21 o                         
 -14  11   2        156.76        181.78        11.01 o                         
 -13  11   2         73.86         74.56         7.99 o                         
 -12  11   2        355.89        357.84        12.20 o                         
 -11  11   2        173.01        187.48         8.71 o                         
 -10  11   2         46.41         38.17         6.05 o                         
  -9  11   2        136.09        140.09         7.22 o                         
  -8  11   2         19.21         16.14         5.09 o                         
  -7  11   2         48.02         57.56         5.52 o                         
  -6  11   2        144.78        132.32         6.67 o                         
  -5  11   2        386.31        365.18        11.11 o                         
  -4  11   2        474.56        424.28        10.06 o                         
  -3  11   2       1644.81       1598.28        16.19 o                         
  -2  11   2        264.42        270.34         6.57 o                         
  -1  11   2         70.89         76.71         4.25 o                         
   0  11   2        379.75        355.10         7.48 o                         
   1  11   2        158.37        150.28         5.67 o                         
   2  11   2        754.21        679.20        10.28 o                         
   3  11   2         14.79         15.76         3.85 o                         
   4  11   2       1783.50       1668.01        19.03 o                         
   5  11   2        339.84        338.02        10.04 o                         
   6  11   2        132.80        139.53         6.96 o                         
   7  11   2        216.43        217.42        10.91 o                         
   8  11   2        127.90        131.09         8.46 o                         
   9  11   2        226.81        214.79        11.47 o                         
  10  11   2        125.48        134.04         9.13 o                         
  11  11   2        216.30        225.60        11.26 o                         
  12  11   2        297.47        307.57        12.91 o                         
  13  11   2        194.09        208.81        11.55 o                         
  14  11   2          1.05         -5.02         7.41 o                         
 -13  12   2          1.42         -3.88         6.41 o                         
 -12  12   2        457.41        425.43        14.00 o                         
 -11  12   2        184.19        194.45         9.00 o                         
 -10  12   2        689.85        666.96        15.46 o                         
  -9  12   2       2800.23       2786.91        28.66 o                         
  -8  12   2         18.63         23.88         5.50 o                         
  -7  12   2          1.15          5.58         4.97 o                         
  -6  12   2         38.16         45.98         5.46 o                         
  -5  12   2        844.33        846.15        14.00 o                         
  -4  12   2          0.28         -0.81         4.16 o                         
  -3  12   2        284.64        289.76         7.70 o                         
  -2  12   2        173.36        154.92         6.13 o                         
  -1  12   2       1549.10       1490.77        15.55 o                         
   0  12   2       3665.53       3665.32        27.49 o                         
   1  12   2         76.26         81.20         5.45 o                         
   2  12   2        555.02        559.20        11.45 o                         
   3  12   2         65.17         62.13         5.54 o                         
   4  12   2         82.75         74.70         6.84 o                         
   5  12   2          1.92         -3.06         5.27 o                         
   6  12   2       2335.65       2319.56        27.17 o                         
   7  12   2        804.66        850.82        16.43 o                         
   8  12   2          4.82          8.36         6.95 o                         
   9  12   2        484.54        483.30        16.41 o                         
  10  12   2         49.44         52.11         7.76 o                         
  11  12   2        202.73        208.54        11.38 o                         
  12  12   2        113.95        115.21         9.91 o                         
  13  12   2        726.10        731.02        18.66 o                         
 -12  13   2          4.98          9.72         7.13 o                         
 -11  13   2        111.37        126.23         9.20 o                         
 -10  13   2         13.48         12.93         6.88 o                         
  -9  13   2         20.56         20.92         6.71 o                         
  -8  13   2        269.93        273.10        10.85 o                         
  -7  13   2        471.31        479.24        13.11 o                         
  -6  13   2          1.66          0.15         6.23 o                         
  -5  13   2        310.50        302.28        10.35 o                         
  -4  13   2          1.87         -0.06         6.44 o                         
  -3  13   2        204.36        217.52         8.81 o                         
  -2  13   2         37.90         46.28         4.94 o                         
  -1  13   2       2822.83       2749.55        23.18 o                         
   0  13   2          9.07         13.50         4.38 o                         
   1  13   2         10.28          9.67         4.60 o                         
   2  13   2       3341.61       3245.34        43.19 o                         
   3  13   2         13.08         10.67         5.00 o                         
   4  13   2          1.71          6.44         5.67 o                         
   5  13   2       1242.26       1163.02        19.05 o                         
   6  13   2        366.97        377.25        14.51 o                         
   7  13   2        306.63        300.82        11.81 o                         
   8  13   2         21.83         16.77         7.68 o                         
   9  13   2        302.75        293.01        23.39 o                         
  10  13   2        283.58        270.75        12.25 o                         
  11  13   2        534.27        542.59        16.68 o                         
  12  13   2          0.73         13.04         8.09 o                         
 -11  14   2          1.87         -6.70         6.70 o                         
 -10  14   2          9.62         -0.07         6.84 o                         
  -9  14   2          0.47         -1.17         6.47 o                         
  -8  14   2          1.81         -0.37         6.35 o                         
  -7  14   2       1470.39       1482.28        21.44 o                         
  -6  14   2        551.41        553.28        12.94 o                         
  -5  14   2         15.20         12.27         5.95 o                         
  -4  14   2        431.29        410.73        12.27 o                         
  -3  14   2        376.17        330.31        14.70 o                         
  -2  14   2         26.94         23.06         5.45 o                         
  -1  14   2         64.99         56.11         5.48 o                         
   0  14   2        455.18        465.11        10.94 o                         
   1  14   2         10.04         15.80         5.17 o                         
   2  14   2        335.73        373.85        10.28 o                         
   3  14   2        845.91        835.74        18.42 o                         
   4  14   2        380.37        385.85        16.59 o                         
   5  14   2         12.09         17.47         6.55 o                         
   6  14   2          4.18         -3.82         6.14 o                         
   7  14   2        469.75        428.88        15.96 o                         
   8  14   2        166.04        150.21        11.44 o                         
   9  14   2        115.97        102.00        10.61 o                         
  10  14   2        155.71        185.51        12.75 o                         
  11  14   2        220.24        197.98        16.73 o                         
 -10  15   2        146.30        156.81        10.80 o                         
  -9  15   2        225.40        243.65        11.52 o                         
  -8  15   2        496.33        512.25        15.16 o                         
  -7  15   2        223.07        232.89        10.03 o                         
  -6  15   2        380.27        406.77        12.33 o                         
  -5  15   2        136.32        144.07        12.24 o                         
  -4  15   2        258.41        273.68        13.98 o                         
  -3  15   2        127.40        124.24         9.58 o                         
  -2  15   2        348.59        339.18        11.51 o                         
  -1  15   2        416.73        421.55        11.51 o                         
   0  15   2         70.86         59.78         6.11 o                         
   1  15   2       1339.24       1352.44        17.72 o                         
   2  15   2         17.40         11.81         5.98 o                         
   3  15   2        793.75        790.85        15.57 o                         
   4  15   2        633.85        612.81        15.64 o                         
   5  15   2        264.87        300.51        12.21 o                         
   6  15   2         29.11         34.74         7.38 o                         
   7  15   2        410.48        406.34        16.47 o                         
   8  15   2          0.47         -6.96         7.98 o                         
   9  15   2         39.05         27.59         9.01 o                         
  10  15   2         45.71         18.80         9.13 o                         
  -8  16   2        180.14        219.45        10.49 o                         
  -7  16   2        473.36        504.13        14.03 o                         
  -6  16   2        115.39        118.87         8.32 o                         
  -5  16   2         79.61         69.91         8.05 o                         
  -4  16   2         12.08          6.55         6.62 o                         
  -3  16   2        437.00        427.77        13.51 o                         
  -2  16   2          0.28          9.46         6.29 o                         
  -1  16   2        129.58        120.04         8.34 o                         
   0  16   2          0.04         -0.86         5.65 o                         
   1  16   2        144.73        116.06         8.23 o                         
   2  16   2        639.85        612.46        14.74 o                         
   3  16   2        601.24        591.45        14.87 o                         
   4  16   2          2.14          1.12         6.24 o                         
   5  16   2        215.50        224.90        11.61 o                         
   6  16   2         12.55         17.28         8.27 o                         
   7  16   2          1.54         -3.71         8.10 o                         
   8  16   2        249.27        280.15        17.72 o                         
  -6  17   2        927.79        920.30        18.96 o                         
  -5  17   2        182.36        218.99        14.40 o                         
  -4  17   2        111.55        142.93         9.66 o                         
  -3  17   2        973.39        944.83        18.32 o                         
  -2  17   2          1.48         -5.42         6.19 o                         
  -1  17   2         49.15         66.05         7.87 o                         
   0  17   2        743.46        786.25        18.89 o                         
   1  17   2       2815.79       2850.09        31.88 o                         
   2  17   2         14.02          4.03         7.87 o                         
   3  17   2         10.65          4.60         6.57 o                         
   4  17   2        220.61        235.06        11.12 o                         
   5  17   2          7.47         22.68         7.03 o                         
   6  17   2        115.58        104.39        10.96 o                         
  -3  18   2        178.81        179.68        10.52 o                         
  -2  18   2        108.86        126.18        13.79 o                         
  -1  18   2        158.42        199.35        13.26 o                         
   0  18   2          0.01         -5.57         7.33 o                         
   1  18   2         69.77         88.36         9.79 o                         
   2  18   2        112.40        105.02         9.14 o                         
   3  18   2         72.32         71.86         8.47 o                         
 -17   1   3         60.93         49.41        10.12 o                         
 -16   1   3         86.85         98.57        11.02 o                         
 -15   1   3          5.24         10.67         8.00 o                         
 -14   1   3          4.05          8.34         7.50 o                         
 -13   1   3        997.22        977.68        23.17 o                         
 -12   1   3       1998.71       1921.56        19.00 o                         
 -11   1   3        777.69        785.02        11.31 o                         
 -10   1   3         16.92         16.52         3.37 o                         
  -9   1   3        777.16        756.72         9.19 o                         
  -8   1   3        835.35        858.45         9.24 o                         
  -7   1   3       4659.28       4809.36        31.66 o                         
  -6   1   3       1053.22        978.03         9.75 o                         
  -5   1   3        164.14        115.78         3.48 o                         
  -4   1   3       1976.36       1883.28        12.99 o                         
  -3   1   3        124.04        193.62         4.10 o                         
  -2   1   3       6079.96       5597.06        36.48 o                         
  -1   1   3       4738.67       4970.92        29.65 o                         
   0   1   3       2363.13       2554.29        15.94 o                         
   1   1   3       3350.41       3353.56        18.17 o                         
   2   1   3       2668.47       2693.85        15.95 o                         
   3   1   3       4568.65       4479.47        29.89 o                         
   4   1   3        704.02        695.62         7.73 o                         
   5   1   3       6377.21       6491.38        53.45 o                         
   6   1   3        300.98        345.57         5.64 o                         
   7   1   3        467.27        448.61         7.69 o                         
   8   1   3        246.45        235.04         8.80 o                         
   9   1   3       2630.43       2435.35        20.13 o                         
  10   1   3       2925.83       2798.78        24.82 o                         
  11   1   3         25.19         34.84         4.05 o                         
  12   1   3        139.02        135.41         6.67 o                         
  13   1   3        129.59        128.75         7.36 o                         
  14   1   3        591.38        649.05        25.24 o                         
  15   1   3         17.04         25.64        10.41 o                         
  16   1   3        324.84        297.97        14.48 o                         
  17   1   3       1371.09       1372.19        38.53 o                         
 -17   2   3        224.79        208.71        18.11 o                         
 -16   2   3        648.35        688.85        20.26 o                         
 -15   2   3         58.55         66.48         9.54 o                         
 -14   2   3        730.15        738.12        23.41 o                         
 -13   2   3        130.12        142.17         8.60 o                         
 -12   2   3         49.77         58.58         5.13 o                         
 -11   2   3        135.62        111.90         5.68 o                         
 -10   2   3         62.41         65.92         4.73 o                         
  -9   2   3         70.95         67.82         4.86 o                         
  -8   2   3         16.01         15.03         2.79 o                         
  -7   2   3          1.11         -0.97         2.38 o                         
  -6   2   3        141.44        173.84         6.00 o                         
  -5   2   3       9562.52       9940.42        56.59 o                         
  -4   2   3       1679.05       1801.72        12.79 o                         
  -3   2   3        677.96        797.70         7.11 o                         
  -2   2   3         87.67         88.09         2.86 o                         
  -1   2   3        208.02        194.87         3.85 o                         
   0   2   3        179.27        207.42         3.68 o                         
   1   2   3       2295.79       2316.32        13.49 o                         
   2   2   3       2730.06       2552.19        16.28 o                         
   3   2   3        911.87        784.66         9.89 o                         
   4   2   3        353.59        409.94         6.20 o                         
   5   2   3       1038.40       1043.58        12.19 o                         
   6   2   3        709.31        726.04         7.97 o                         
   7   2   3         86.99        103.59         7.90 o                         
   8   2   3        474.34        469.68         7.97 o                         
   9   2   3       1962.64       1951.38        30.91 o                         
  10   2   3        148.62        129.42         5.48 o                         
  11   2   3         54.71         57.93         5.02 o                         
  12   2   3         37.29         36.36         5.61 o                         
  13   2   3        345.37        346.09        10.56 o                         
  14   2   3        164.66        150.74         9.43 o                         
  15   2   3        240.64        285.17        13.79 o                         
  16   2   3         27.62         56.60         9.15 o                         
  17   2   3        282.02        292.21        15.06 o                         
 -17   3   3        176.58        182.01        13.17 o                         
 -16   3   3         10.95          3.42         9.42 o                         
 -15   3   3         69.30         65.14         9.35 o                         
 -14   3   3        288.37        315.52        13.93 o                         
 -13   3   3        180.88        172.82         8.18 o                         
 -12   3   3        174.74        180.84         7.08 o                         
 -11   3   3       1575.69       1474.33        15.99 o                         
 -10   3   3       6748.53       6631.07        44.93 o                         
  -9   3   3        337.50        350.81         8.37 o                         
  -8   3   3          6.82          5.56         2.70 o                         
  -7   3   3       1431.82       1449.68        12.35 o                         
  -6   3   3        231.37        260.75         5.10 o                         
  -5   3   3        258.79        232.76         4.69 o                         
  -4   3   3        892.77        742.12         7.40 o                         
  -3   3   3       2337.03       2228.89        15.02 o                         
  -2   3   3       7344.10       8091.26        40.24 o                         
  -1   3   3       1637.60       1748.61        12.22 o                         
   0   3   3          5.50          8.78         1.93 o                         
   1   3   3         47.12         39.62         2.18 o                         
   2   3   3        370.42        373.01         4.46 o                         
   3   3   3       1796.75       1770.42        13.46 o                         
   4   3   3       1858.43       1911.78        15.13 o                         
   5   3   3        230.27        215.77         5.49 o                         
   6   3   3       1575.97       1605.81        14.44 o                         
   7   3   3       1050.06        993.93        10.14 o                         
   8   3   3        323.11        361.43         6.78 o                         
   9   3   3        128.69        129.60         4.65 o                         
  10   3   3        482.80        465.00         8.35 o                         
  11   3   3       1108.45       1088.02        17.60 o                         
  12   3   3        242.01        260.65         9.20 o                         
  13   3   3        565.10        562.32        12.75 o                         
  14   3   3        208.69        189.48         9.91 o                         
  15   3   3        460.58        487.82        17.45 o                         
  16   3   3         34.44         54.95         9.65 o                         
  17   3   3        144.53        142.21        12.17 o                         
 -17   4   3        110.74         97.27        14.89 o                         
 -16   4   3          0.05         -7.63         7.63 o                         
 -15   4   3         90.50         86.66         9.80 o                         
 -14   4   3        170.52        172.48         9.82 o                         
 -13   4   3        637.86        631.07        13.01 o                         
 -12   4   3        157.34        156.90         6.85 o                         
 -11   4   3         42.17         48.18         5.47 o                         
 -10   4   3       1264.96       1263.96        14.52 o                         
  -9   4   3        965.91        969.28        12.09 o                         
  -8   4   3        191.61        183.67         5.04 o                         
  -7   4   3        963.94        907.09         9.37 o                         
  -6   4   3        785.44        874.75         9.32 o                         
  -5   4   3        149.44        101.21         3.68 o                         
  -4   4   3       1915.42       1793.83        15.68 o                         
  -3   4   3       5885.38       5960.20        34.80 o                         
  -2   4   3         64.11         94.71         2.60 o                         
  -1   4   3        586.14        552.20         5.86 o                         
   0   4   3        338.61        426.95         6.56 o                         
   1   4   3        415.18        449.46         6.42 o                         
   2   4   3       1269.42       1221.75         9.49 o                         
   3   4   3       2311.98       2454.09        16.65 o                         
   4   4   3       1779.30       1820.47        14.23 o                         
   5   4   3        223.53        233.00         5.13 o                         
   6   4   3       1195.41       1181.51        12.04 o                         
   7   4   3         47.58         32.43         2.97 o                         
   8   4   3       1066.70       1025.80        10.34 o                         
   9   4   3       1052.61       1024.63        10.74 o                         
  10   4   3          0.82          0.95         3.65 o                         
  11   4   3       2546.92       2521.75        25.21 o                         
  12   4   3          3.52          5.70         5.16 o                         
  13   4   3         65.10         80.29         6.85 o                         
  14   4   3          1.01          2.21         6.28 o                         
  15   4   3          2.01          3.47         6.67 o                         
  16   4   3         46.21         66.87        10.13 o                         
 -16   5   3        356.25        319.70        14.96 o                         
 -15   5   3          6.87         12.04        11.98 o                         
 -14   5   3        105.87        103.24         9.82 o                         
 -13   5   3        125.33        139.55         7.84 o                         
 -12   5   3        234.17        248.03         8.26 o                         
 -11   5   3       1156.04       1190.89        14.80 o                         
 -10   5   3         21.08          5.99         4.39 o                         
  -9   5   3        159.03        173.27         6.23 o                         
  -8   5   3        276.95        287.76         7.18 o                         
  -7   5   3        300.73        301.03         5.78 o                         
  -6   5   3       2056.97       2168.18        17.12 o                         
  -5   5   3        743.35        795.71         8.36 o                         
  -4   5   3        469.34        496.34         6.78 o                         
  -3   5   3        461.52        404.57         5.43 o                         
  -2   5   3       1400.18       1461.00         9.74 o                         
  -1   5   3       1080.20       1161.67         8.16 o                         
   0   5   3       1183.92       1294.36        10.20 o                         
   1   5   3        213.81        222.57         4.92 o                         
   2   5   3        285.24        307.76         4.98 o                         
   3   5   3         76.43         73.54         5.26 o                         
   4   5   3       1047.04       1103.56         9.96 o                         
   5   5   3        723.24        760.55         8.54 o                         
   6   5   3       2055.45       2191.28        16.93 o                         
   7   5   3        185.05        187.72         6.93 o                         
   8   5   3        533.03        515.86         8.14 o                         
   9   5   3          0.00         -1.79         3.58 o                         
  10   5   3        496.56        492.10         9.31 o                         
  11   5   3        346.54        355.95         8.72 o                         
  12   5   3         50.86         63.69         6.52 o                         
  13   5   3        474.83        510.31        12.80 o                         
  14   5   3         99.91         98.72         8.53 o                         
  15   5   3        164.34        157.78        10.12 o                         
  16   5   3         30.05         43.51         9.37 o                         
 -16   6   3         58.76         75.16        10.05 o                         
 -15   6   3        406.48        406.63        20.93 o                         
 -14   6   3          0.02         -5.24         6.07 o                         
 -13   6   3         46.27         44.41         6.16 o                         
 -12   6   3       1671.81       1635.52        18.44 o                         
 -11   6   3       4358.09       4209.24        32.98 o                         
 -10   6   3         63.20         67.92         5.24 o                         
  -9   6   3          1.40         -1.93         3.80 o                         
  -8   6   3        121.28        125.10         5.45 o                         
  -7   6   3         97.67         93.30         4.63 o                         
  -6   6   3        460.48        509.97         6.80 o                         
  -5   6   3       3029.13       2901.75        22.70 o                         
  -4   6   3         13.33         20.70         2.56 o                         
  -3   6   3       2974.30       2819.14        16.40 o                         
  -2   6   3       9421.48       9827.48        47.33 o                         
  -1   6   3       1353.02       1438.47         9.74 o                         
   0   6   3        583.21        581.81         6.78 o                         
   1   6   3         92.31        111.00         3.77 o                         
   2   6   3       1270.88       1307.52        12.03 o                         
   3   6   3          9.64         19.34         2.72 o                         
   4   6   3       6644.99       6303.13        43.17 o                         
   5   6   3       1401.16       1415.42        12.81 o                         
   6   6   3        736.96        749.73         8.35 o                         
   7   6   3        457.73        460.56         8.33 o                         
   8   6   3          5.41          8.22         3.35 o                         
   9   6   3        106.76        105.20         5.35 o                         
  10   6   3       1600.75       1528.88        15.86 o                         
  11   6   3        861.14        827.89        12.13 o                         
  12   6   3        133.62        154.38         8.26 o                         
  13   6   3        460.50        465.59        21.30 o                         
  14   6   3        415.71        398.76        13.97 o                         
  15   6   3        210.95        211.16        11.16 o                         
  16   6   3         40.74         43.30         8.14 o                         
 -16   7   3         47.16         52.15        11.52 o                         
 -15   7   3          2.25         -0.61        10.02 o                         
 -14   7   3        409.46        429.51        14.02 o                         
 -13   7   3        362.55        361.74        11.35 o                         
 -12   7   3         12.20          9.65         4.95 o                         
 -11   7   3        103.34        130.96         6.67 o                         
 -10   7   3        676.37        749.27        11.82 o                         
  -9   7   3         42.75         37.81         4.56 o                         
  -8   7   3          8.33          4.50         3.76 o                         
  -7   7   3       2158.92       2084.32        21.58 o                         
  -6   7   3          0.06          0.98         3.00 o                         
  -5   7   3          2.15          1.23         2.42 o                         
  -4   7   3        972.44        921.99        10.66 o                         
  -3   7   3       3032.03       3047.47        21.63 o                         
  -2   7   3        530.75        532.71         5.11 o                         
  -1   7   3        212.58        240.69         8.04 o                         
   0   7   3        673.70        634.15         7.35 o                         
   1   7   3         12.46         19.74         2.51 o                         
   2   7   3          5.25          4.48         2.37 o                         
   3   7   3         91.11         92.06         3.91 o                         
   4   7   3        737.12        759.08         9.38 o                         
   5   7   3        147.90        148.31         4.49 o                         
   6   7   3        390.15        383.04         6.87 o                         
   7   7   3        172.28        166.96         6.72 o                         
   8   7   3        850.92        832.76        12.02 o                         
   9   7   3        373.93        388.11         9.77 o                         
  10   7   3        153.64        151.63         6.38 o                         
  11   7   3        552.45        567.82        14.81 o                         
  12   7   3        390.78        376.37        10.89 o                         
  13   7   3          0.50          1.01         6.81 o                         
  14   7   3        123.08        123.82         9.40 o                         
  15   7   3        147.24        141.81        10.15 o                         
  16   7   3          0.59         24.63         7.69 o                         
 -15   8   3        206.85        237.87        13.39 o                         
 -14   8   3        161.16        147.67        11.07 o                         
 -13   8   3        684.42        684.19        19.87 o                         
 -12   8   3       1367.60       1297.60        20.70 o                         
 -11   8   3          0.42         -1.49         5.10 o                         
 -10   8   3        425.08        418.68        11.16 o                         
  -9   8   3         39.29         52.97         5.57 o                         
  -8   8   3         15.72         21.32         4.02 o                         
  -7   8   3       1562.67       1480.59        16.46 o                         
  -6   8   3         49.40         60.40         4.06 o                         
  -5   8   3       3553.24       3448.29        22.59 o                         
  -4   8   3       2153.41       2202.67        16.04 o                         
  -3   8   3        581.84        596.85         7.39 o                         
  -2   8   3        489.87        476.99         6.98 o                         
  -1   8   3          0.07         -0.46         2.63 o                         
   0   8   3        486.14        481.21         7.86 o                         
   1   8   3        856.70        896.44        13.09 o                         
   2   8   3       2670.99       2629.12        21.10 o                         
   3   8   3          1.99          4.28         2.56 o                         
   4   8   3        236.03        221.58         5.33 o                         
   5   8   3        647.45        658.99         9.53 o                         
   6   8   3       1736.69       1737.36        14.40 o                         
   7   8   3          0.06         -2.20         3.78 o                         
   8   8   3        195.88        188.04         6.93 o                         
   9   8   3        846.58        834.17        12.84 o                         
  10   8   3        351.34        343.88         9.09 o                         
  11   8   3         62.62         72.19         6.07 o                         
  12   8   3         23.08         28.67         5.67 o                         
  13   8   3        172.22        188.26        10.36 o                         
  14   8   3        271.65        253.65        12.73 o                         
  15   8   3         72.44         65.41         8.77 o                         
 -15   9   3          1.46          7.62        12.05 o                         
 -14   9   3         70.22         64.18         9.50 o                         
 -13   9   3         19.82         17.74         6.91 o                         
 -12   9   3        314.10        310.90        12.10 o                         
 -11   9   3       1412.71       1451.77        19.57 o                         
 -10   9   3        861.45        875.97        15.43 o                         
  -9   9   3        246.46        245.51         9.01 o                         
  -8   9   3        507.18        511.52        10.59 o                         
  -7   9   3          2.03          5.12         4.19 o                         
  -6   9   3         17.60         12.56         4.20 o                         
  -5   9   3         15.66         18.17         4.05 o                         
  -4   9   3       3267.55       3230.10        20.87 o                         
  -3   9   3        268.90        271.63         5.42 o                         
  -2   9   3       3566.34       3623.50        22.51 o                         
  -1   9   3        275.28        237.91         5.56 o                         
   0   9   3        205.78        211.17         5.37 o                         
   1   9   3          1.25          5.16         2.82 o                         
   2   9   3         82.85         95.29         4.09 o                         
   3   9   3        879.45        899.33        10.49 o                         
   4   9   3         77.13         92.32         5.33 o                         
   5   9   3       3400.81       3298.01        36.52 o                         
   6   9   3         74.52         77.70         4.19 o                         
   7   9   3          3.73          6.02         4.01 o                         
   8   9   3       1217.79       1181.77        14.94 o                         
   9   9   3         20.21         14.69         4.77 o                         
  10   9   3       1545.97       1553.12        17.13 o                         
  11   9   3          0.54         -0.39         4.94 o                         
  12   9   3        962.93        970.99        15.48 o                         
  13   9   3        148.68        163.77        13.59 o                         
  14   9   3         49.67         59.17         8.34 o                         
  15   9   3         16.50          6.37         9.27 o                         
 -14  10   3        292.16        281.77        27.60 o                         
 -13  10   3         42.20         31.41         7.60 o                         
 -12  10   3          4.21          6.96         6.58 o                         
 -11  10   3         22.93         33.88         6.42 o                         
 -10  10   3        224.40        213.03         9.12 o                         
  -9  10   3        101.60         95.24         6.93 o                         
  -8  10   3        704.16        703.95        13.69 o                         
  -7  10   3         51.54         40.72         5.83 o                         
  -6  10   3       1635.79       1621.28        17.67 o                         
  -5  10   3          2.47          2.12         4.00 o                         
  -4  10   3         17.89         26.54         3.31 o                         
  -3  10   3       1445.99       1464.21        12.51 o                         
  -2  10   3         90.43         93.57         4.13 o                         
  -1  10   3        806.70        785.67         9.01 o                         
   0  10   3        922.21        909.91        10.12 o                         
   1  10   3       4528.56       4449.65        40.18 o                         
   2  10   3        632.82        595.68         9.04 o                         
   3  10   3        918.50        959.01        11.40 o                         
   4  10   3        603.46        562.76        11.37 o                         
   5  10   3        642.23        606.41         9.49 o                         
   6  10   3        158.66        148.60         7.33 o                         
   7  10   3         38.53         48.00         5.78 o                         
   8  10   3        484.38        483.36        12.02 o                         
   9  10   3        285.73        290.77        12.50 o                         
  10  10   3          0.08         -6.12         6.12 o                         
  11  10   3       1269.99       1217.57        18.61 o                         
  12  10   3        355.99        342.70        11.89 o                         
  13  10   3         50.07         63.64        11.85 o                         
  14  10   3        294.17        285.55        14.62 o                         
 -13  11   3       1000.51        948.16        20.02 o                         
 -12  11   3       1267.11       1322.17        22.61 o                         
 -11  11   3          3.84          4.79         6.24 o                         
 -10  11   3         39.36         36.33         6.18 o                         
  -9  11   3       1195.59       1250.59        17.12 o                         
  -8  11   3        195.62        247.54         8.71 o                         
  -7  11   3        239.54        225.53         9.87 o                         
  -6  11   3       6474.30       6331.17        45.63 o                         
  -5  11   3        881.87        881.76        12.25 o                         
  -4  11   3        355.37        364.29         9.04 o                         
  -3  11   3         60.91         76.55         4.12 o                         
  -2  11   3          4.60          5.58         3.18 o                         
  -1  11   3       3715.19       3623.46        23.59 o                         
   0  11   3         35.97         34.25         3.55 o                         
   1  11   3       1625.28       1615.19        14.38 o                         
   2  11   3        110.12        111.85         5.25 o                         
   3  11   3       5145.03       5135.44        34.69 o                         
   4  11   3        454.80        468.99         8.85 o                         
   5  11   3        247.44        235.86         8.06 o                         
   6  11   3        269.51        282.74         9.48 o                         
   7  11   3        821.26        779.37        14.17 o                         
   8  11   3        110.30        125.58         8.37 o                         
   9  11   3        777.06        741.53        16.30 o                         
  10  11   3        675.80        706.09        20.25 o                         
  11  11   3         79.97         70.39         7.55 o                         
  12  11   3         42.34         25.13         7.66 o                         
  13  11   3        115.44        131.65        13.56 o                         
 -13  12   3        631.91        667.19        18.40 o                         
 -12  12   3         13.51         17.90         7.52 o                         
 -11  12   3         63.80         74.35         8.54 o                         
 -10  12   3       1060.21       1054.85        16.76 o                         
  -9  12   3        147.34        169.45         8.39 o                         
  -8  12   3        335.59        336.83        11.06 o                         
  -7  12   3        148.91        129.42         7.13 o                         
  -6  12   3         79.70         87.63         5.81 o                         
  -5  12   3        101.30         91.32         6.90 o                         
  -4  12   3         96.45         89.99         8.19 o                         
  -3  12   3        763.63        702.66        11.95 o                         
  -2  12   3        951.02        965.44        11.50 o                         
  -1  12   3       2122.15       2094.42        16.66 o                         
   0  12   3         29.82         36.20         3.72 o                         
   1  12   3        230.18        222.34         8.34 o                         
   2  12   3       2005.59       1952.48        17.96 o                         
   3  12   3       1988.93       1946.59        18.04 o                         
   4  12   3          1.26         -4.25         4.25 o                         
   5  12   3        916.11        938.83        19.71 o                         
   6  12   3       1262.58       1233.79        22.19 o                         
   7  12   3        134.79        118.86         9.43 o                         
   8  12   3         20.29         13.67         7.28 o                         
   9  12   3        171.06        155.23        11.19 o                         
  10  12   3        128.37        146.56        13.36 o                         
  11  12   3        469.42        466.89        15.42 o                         
  12  12   3         47.17         42.95         9.89 o                         
 -12  13   3        501.45        524.62        17.48 o                         
 -11  13   3        326.60        333.40        14.07 o                         
 -10  13   3        933.05        993.57        20.44 o                         
  -9  13   3          7.85          5.58         5.90 o                         
  -8  13   3        124.10        126.24         7.81 o                         
  -7  13   3        607.16        587.14        14.67 o                         
  -6  13   3         54.02         46.90         6.12 o                         
  -5  13   3          2.66          5.21         5.18 o                         
  -4  13   3        424.95        428.94        11.91 o                         
  -3  13   3        380.81        385.56        11.33 o                         
  -2  13   3        644.29        664.09        11.14 o                         
  -1  13   3         24.06         30.23         4.95 o                         
   0  13   3        164.43        164.45         7.04 o                         
   1  13   3         13.76         11.36         4.62 o                         
   2  13   3        103.34        105.36         6.87 o                         
   3  13   3        312.76        301.39        10.69 o                         
   4  13   3          7.57         12.59         5.97 o                         
   5  13   3        126.61        140.43         8.71 o                         
   6  13   3        138.55        120.36        10.20 o                         
   7  13   3         92.71         99.14         9.72 o                         
   8  13   3         74.80         86.27         9.52 o                         
   9  13   3        213.48        204.18        12.63 o                         
  10  13   3        751.24        726.81        20.33 o                         
  11  13   3          5.44         12.97         7.61 o                         
  12  13   3        227.71        211.45        15.89 o                         
 -11  14   3        686.35        667.35        30.51 o                         
 -10  14   3        125.62        134.22         9.81 o                         
  -9  14   3         76.91         68.22         8.36 o                         
  -8  14   3        887.31        856.09        16.03 o                         
  -7  14   3          7.07         17.48         6.14 o                         
  -6  14   3        180.10        208.47         9.00 o                         
  -5  14   3       1128.21       1126.33        16.97 o                         
  -4  14   3          8.61          3.36         5.81 o                         
  -3  14   3        258.92        244.50         9.81 o                         
  -2  14   3         16.07         22.40         5.49 o                         
  -1  14   3        492.91        493.35        11.17 o                         
   0  14   3        136.06        138.75         7.12 o                         
   1  14   3         62.62         65.99         7.44 o                         
   2  14   3       1552.18       1525.85        18.34 o                         
   3  14   3        485.79        503.69        13.92 o                         
   4  14   3       1823.84       1747.89        24.22 o                         
   5  14   3         98.18        102.58         9.75 o                         
   6  14   3        501.25        511.15        16.75 o                         
   7  14   3         19.05         15.01         7.87 o                         
   8  14   3          1.45         -3.56         7.43 o                         
   9  14   3        212.39        202.04        12.71 o                         
  10  14   3        106.10        115.18        11.44 o                         
  -9  15   3        892.09        882.28        17.02 o                         
  -8  15   3         90.74         88.57         8.03 o                         
  -7  15   3          0.04          1.49         6.02 o                         
  -6  15   3        419.10        434.91        12.53 o                         
  -5  15   3        443.77        454.38        12.66 o                         
  -4  15   3       1295.81       1364.81        25.91 o                         
  -3  15   3        401.57        401.22        12.56 o                         
  -2  15   3         48.66         38.04         6.18 o                         
  -1  15   3         33.47         27.43         6.16 o                         
   0  15   3        365.41        357.42        10.54 o                         
   1  15   3        107.63        118.02         7.27 o                         
   2  15   3       1015.84        953.87        16.92 o                         
   3  15   3        212.02        211.50        13.01 o                         
   4  15   3          2.97         14.71         6.69 o                         
   5  15   3        262.38        247.91        13.10 o                         
   6  15   3        489.40        466.22        17.13 o                         
   7  15   3        203.51        225.58        14.12 o                         
   8  15   3         15.57         17.73         8.63 o                         
   9  15   3         13.12         -3.63         8.00 o                         
  -8  16   3        151.10        158.41        13.29 o                         
  -7  16   3         12.84         22.56         6.79 o                         
  -6  16   3        101.30        106.13         8.19 o                         
  -5  16   3         36.47         33.65         6.74 o                         
  -4  16   3        133.35        160.74        10.22 o                         
  -3  16   3        578.35        606.53        14.98 o                         
  -2  16   3        446.48        442.08        16.24 o                         
  -1  16   3        177.45        187.21         9.57 o                         
   0  16   3        124.56        151.89        12.77 o                         
   1  16   3        318.05        295.27        11.29 o                         
   2  16   3        455.42        485.71        13.88 o                         
   3  16   3          0.61         -3.89         7.29 o                         
   4  16   3        612.15        651.59        19.00 o                         
   5  16   3        193.07        203.28        13.70 o                         
   6  16   3          1.38         -4.80         7.92 o                         
   7  16   3        206.45        196.56        14.50 o                         
  -5  17   3         63.82         75.51         7.97 o                         
  -4  17   3         24.00         35.44         7.04 o                         
  -3  17   3         11.87          3.52         6.82 o                         
  -2  17   3         97.48         91.09         9.30 o                         
  -1  17   3          5.34          4.45         6.48 o                         
   0  17   3        190.68        199.60        13.39 o                         
   1  17   3         19.16          6.46         7.47 o                         
   2  17   3         98.98        111.27         8.88 o                         
   3  17   3          7.82          4.67         6.55 o                         
   4  17   3         11.38         28.93         8.02 o                         
   5  17   3         54.53         52.31         9.85 o                         
 -17   0   4         19.19         28.55        17.85 o                         
 -16   0   4        390.83        369.06        23.07 o                         
 -15   0   4          0.61         10.20        11.99 o                         
 -14   0   4       2082.26       2036.76        43.77 o                         
 -13   0   4        505.22        469.66        22.76 o                         
 -12   0   4         13.73         39.86        14.28 o                         
 -11   0   4       1055.57       1072.21        21.64 o                         
 -10   0   4       9529.62       9292.48        92.17 o                         
  -9   0   4       5066.49       4835.89        55.23 o                         
  -8   0   4        663.85        627.35        13.09 o                         
  -7   0   4       4463.75       4601.79        73.76 o                         
  -6   0   4         27.07         16.12         3.61 o                         
  -5   0   4       1692.22       1500.67        21.24 o                         
  -4   0   4         61.97         54.17         5.65 o                         
  -3   0   4       2104.08       2108.95        25.39 o                         
  -2   0   4       9360.15       9952.61        91.63 o                         
  -1   0   4       9160.07       9616.24       127.79 o                         
   0   0   4       1064.21       1033.70        12.26 o                         
   1   0   4      23669.89      24638.01       165.96 o                         
   2   0   4       2213.99       2017.81        17.94 o                         
   3   0   4        609.94        592.97        18.75 o                         
   4   0   4        482.10        525.74        11.94 o                         
   5   0   4         12.37         10.03         4.91 o                         
   6   0   4        531.28        513.45        12.85 o                         
   7   0   4       4755.02       4992.28        53.14 o                         
   8   0   4        857.05        860.66        17.48 o                         
   9   0   4        146.09        144.83         9.56 o                         
  10   0   4         88.10         92.77         8.70 o                         
  11   0   4         39.20         32.88         8.93 o                         
  12   0   4        341.76        331.57        11.81 o                         
  13   0   4        489.35        501.01        22.96 o                         
  14   0   4         77.42         89.06        13.63 o                         
  15   0   4        221.40        231.70        18.15 o                         
  16   0   4          0.08         27.37        13.20 o                         
 -16   1   4         24.42         13.50        11.66 o                         
 -15   1   4         17.86         22.60        10.06 o                         
 -14   1   4        808.46        800.65        20.15 o                         
 -13   1   4        533.38        541.76        16.70 o                         
 -12   1   4       1468.97       1439.54        21.33 o                         
 -11   1   4        105.44        145.20        10.61 o                         
 -10   1   4       1153.87       1133.43        14.90 o                         
  -9   1   4          0.41         -0.34         3.01 o                         
  -8   1   4       1362.16       1327.05        12.07 o                         
  -7   1   4       2334.06       2383.40        19.34 o                         
  -6   1   4        157.81        182.87         4.24 o                         
  -5   1   4        296.64        305.85         8.81 o                         
  -4   1   4        181.45        229.33         6.42 o                         
  -3   1   4       1420.80       1536.80        14.58 o                         
  -2   1   4         42.25         79.52         3.74 o                         
  -1   1   4       1299.55       1305.47        10.89 o                         
   0   1   4        442.48        427.83         5.21 o                         
   1   1   4       1399.42       1437.57         9.96 o                         
   2   1   4        240.99        288.92         5.28 o                         
   3   1   4       3711.22       3919.49        26.26 o                         
   4   1   4       3060.22       3336.40        23.32 o                         
   5   1   4      20088.28      20275.48       117.66 o                         
   6   1   4       2340.70       2357.09        21.61 o                         
   7   1   4          4.04          7.44         3.03 o                         
   8   1   4        123.43        129.83         6.10 o                         
   9   1   4        227.23        237.54        13.67 o                         
  10   1   4        633.57        613.26        11.75 o                         
  11   1   4          6.37          2.46         4.82 o                         
  12   1   4         31.83         32.44         5.03 o                         
  13   1   4         11.95         18.21         5.69 o                         
  14   1   4        452.59        468.71        19.00 o                         
  15   1   4          2.08         24.07         8.74 o                         
  16   1   4          0.87         25.86         9.07 o                         
 -16   2   4       1401.38       1366.86        27.73 o                         
 -15   2   4         57.64         42.30         9.39 o                         
 -14   2   4       1137.33       1128.77        29.25 o                         
 -13   2   4         26.67         11.24        10.15 o                         
 -12   2   4        401.78        375.70        17.30 o                         
 -11   2   4          8.22          4.64         5.40 o                         
 -10   2   4        451.71        421.51        11.62 o                         
  -9   2   4        651.95        629.57         8.89 o                         
  -8   2   4        741.80        681.84         8.49 o                         
  -7   2   4        942.86        834.25         8.90 o                         
  -6   2   4        515.35        443.29         6.16 o                         
  -5   2   4       2075.63       2062.96        18.04 o                         
  -4   2   4         34.19         32.31         2.53 o                         
  -3   2   4       2762.96       3077.42        21.56 o                         
  -2   2   4       1665.10       1641.62        19.04 o                         
  -1   2   4       3769.21       3677.62        25.50 o                         
   0   2   4          6.99          5.99         2.50 o                         
   1   2   4        100.40        107.94         2.98 o                         
   2   2   4        311.69        296.34         4.71 o                         
   3   2   4        317.28        343.59         6.10 o                         
   4   2   4        195.58        209.71         5.36 o                         
   5   2   4        998.16        957.26        10.37 o                         
   6   2   4       9479.51       9569.73        59.18 o                         
   7   2   4          1.34          1.34         2.60 o                         
   8   2   4         74.64         79.92         5.36 o                         
   9   2   4        725.65        769.36        12.41 o                         
  10   2   4        280.29        278.66         8.89 o                         
  11   2   4        117.27        134.60         6.49 o                         
  12   2   4        381.64        373.56        11.06 o                         
  13   2   4        846.66        859.13        15.43 o                         
  14   2   4         12.47         13.46         6.14 o                         
  15   2   4        986.67       1077.08        26.04 o                         
  16   2   4         20.57         43.28        11.23 o                         
 -16   3   4        450.17        432.59        17.33 o                         
 -15   3   4        143.11        148.26        15.87 o                         
 -14   3   4        113.11        109.46        10.25 o                         
 -13   3   4       1049.50       1088.32        19.03 o                         
 -12   3   4        133.55        130.34         8.32 o                         
 -11   3   4       1206.04       1180.23        18.25 o                         
 -10   3   4        228.31        228.49         9.04 o                         
  -9   3   4        411.35        383.58         9.10 o                         
  -8   3   4       2067.95       2075.16        19.26 o                         
  -7   3   4          9.68         13.25         2.81 o                         
  -6   3   4       2371.53       2428.73        17.56 o                         
  -5   3   4         37.04         47.16         2.88 o                         
  -4   3   4        364.91        378.41         4.98 o                         
  -3   3   4        323.17        298.47         4.83 o                         
  -2   3   4       1983.08       1992.39        14.43 o                         
  -1   3   4       3060.14       3016.03        19.51 o                         
   0   3   4       1414.92       1493.55        10.84 o                         
   1   3   4       1582.76       1539.82        10.60 o                         
   2   3   4       2171.83       2269.92        15.00 o                         
   3   3   4         48.23         52.29         2.65 o                         
   4   3   4        237.60        194.40         7.30 o                         
   5   3   4         61.10         39.14         3.42 o                         
   6   3   4        275.36        246.79         6.40 o                         
   7   3   4        618.40        600.32         9.00 o                         
   8   3   4         19.11         13.50         3.12 o                         
   9   3   4        649.89        689.34        11.95 o                         
  10   3   4         27.96         28.65         5.27 o                         
  11   3   4        254.67        240.77         9.60 o                         
  12   3   4        501.15        494.74        12.18 o                         
  13   3   4        268.87        241.03         9.65 o                         
  14   3   4         66.14         82.64         7.43 o                         
  15   3   4         24.97         39.22         9.15 o                         
  16   3   4        428.87        403.15        16.74 o                         
 -16   4   4         74.21         76.20        10.19 o                         
 -15   4   4         98.37        128.46        20.09 o                         
 -14   4   4        463.25        424.78        14.50 o                         
 -13   4   4         77.87         82.18         7.83 o                         
 -12   4   4         49.39         40.86         6.69 o                         
 -11   4   4        168.12        132.02         7.90 o                         
 -10   4   4          0.55          3.72         4.39 o                         
  -9   4   4          3.71          7.91         4.14 o                         
  -8   4   4         30.46         45.36         3.56 o                         
  -7   4   4       3695.26       3742.80        26.58 o                         
  -6   4   4       2159.03       2181.73        16.42 o                         
  -5   4   4        111.76        123.70         3.95 o                         
  -4   4   4        244.37        254.30         4.82 o                         
  -3   4   4         23.91         17.77         2.21 o                         
  -2   4   4       5461.00       5783.48        34.10 o                         
  -1   4   4       9207.57       9355.31        52.78 o                         
   0   4   4        473.26        403.37         5.43 o                         
   1   4   4        370.53        371.97         5.40 o                         
   2   4   4        170.05        174.48         4.23 o                         
   3   4   4          0.15          2.93         2.30 o                         
   4   4   4          6.71         16.15         2.31 o                         
   5   4   4         26.25         25.49         3.37 o                         
   6   4   4        190.89        151.82         5.35 o                         
   7   4   4        124.42        110.13         4.97 o                         
   8   4   4        552.87        546.05         8.48 o                         
   9   4   4         63.48         70.34         5.73 o                         
  10   4   4       1368.53       1310.29        21.72 o                         
  11   4   4        595.62        544.19        12.37 o                         
  12   4   4         13.52         11.45         5.76 o                         
  13   4   4          0.03         -0.11         5.71 o                         
  14   4   4        168.52        170.30        11.44 o                         
  15   4   4       1254.65       1273.31        20.02 o                         
  16   4   4        113.50        112.32        11.40 o                         
 -16   5   4         11.89         23.15        10.10 o                         
 -15   5   4       3613.83       3537.84        44.40 o                         
 -14   5   4        307.68        312.57        15.83 o                         
 -13   5   4        109.47        109.54         8.30 o                         
 -12   5   4         84.18         78.68         7.36 o                         
 -11   5   4          0.64          6.15         6.25 o                         
 -10   5   4          5.83          6.39         4.57 o                         
  -9   5   4       1246.48       1214.58        15.50 o                         
  -8   5   4       5331.82       5154.41        36.16 o                         
  -7   5   4        432.20        405.23         9.07 o                         
  -6   5   4       1563.33       1497.03        12.96 o                         
  -5   5   4        311.82        315.19         5.87 o                         
  -4   5   4        191.35        181.47         4.41 o                         
  -3   5   4       3605.19       3789.84        22.90 o                         
  -2   5   4        356.83        351.94         5.21 o                         
  -1   5   4        809.27        770.01         8.03 o                         
   0   5   4       2059.56       1960.72        12.87 o                         
   1   5   4       3579.38       3368.84        19.78 o                         
   2   5   4       1219.17       1283.90         9.91 o                         
   3   5   4          0.46          1.68         2.21 o                         
   4   5   4        116.37        109.47         3.50 o                         
   5   5   4        113.99        110.75         3.95 o                         
   6   5   4        401.32        394.13         8.82 o                         
   7   5   4       2987.74       2941.41        23.56 o                         
   8   5   4       1080.81       1070.08        12.85 o                         
   9   5   4         67.57         52.86         4.14 o                         
  10   5   4        102.21         86.04         6.65 o                         
  11   5   4        329.13        349.97        10.83 o                         
  12   5   4         17.77         13.53         5.88 o                         
  13   5   4        265.58        246.70         9.96 o                         
  14   5   4        526.84        540.29        14.01 o                         
  15   5   4         11.19         17.67         7.48 o                         
  16   5   4        275.85        276.07        14.64 o                         
 -15   6   4         17.07         19.24         9.06 o                         
 -14   6   4          1.90          2.52         6.39 o                         
 -13   6   4         48.16         50.40         7.82 o                         
 -12   6   4        284.58        295.39        11.38 o                         
 -11   6   4        440.92        462.27        12.80 o                         
 -10   6   4        192.72        184.65         7.72 o                         
  -9   6   4         29.59         15.86         4.49 o                         
  -8   6   4         42.86         69.31         4.76 o                         
  -7   6   4        180.95        192.70         7.03 o                         
  -6   6   4         22.83         19.16         3.05 o                         
  -5   6   4          0.43         -2.40         2.51 o                         
  -4   6   4        485.75        485.45         7.66 o                         
  -3   6   4       1598.48       1572.61        11.05 o                         
  -2   6   4        879.37        982.76         8.75 o                         
  -1   6   4        857.36        806.99         9.99 o                         
   0   6   4        704.21        679.12         7.40 o                         
   1   6   4        161.91        173.59         4.15 o                         
   2   6   4        405.98        455.09         5.99 o                         
   3   6   4         83.03         84.30         3.49 o                         
   4   6   4        146.54        140.96         4.64 o                         
   5   6   4         53.26         52.16         4.04 o                         
   6   6   4        950.32        978.47        11.90 o                         
   7   6   4          4.43          8.22         3.68 o                         
   8   6   4        123.04        107.28         5.14 o                         
   9   6   4          0.92          0.92         4.27 o                         
  10   6   4        116.80        105.15         7.14 o                         
  11   6   4         29.79         27.33         6.00 o                         
  12   6   4        406.74        397.80        12.08 o                         
  13   6   4         69.47         67.07         9.68 o                         
  14   6   4          7.05          9.42         6.51 o                         
  15   6   4        244.07        260.46        12.71 o                         
 -15   7   4       1041.84        987.34        23.07 o                         
 -14   7   4        724.68        761.70        25.48 o                         
 -13   7   4        136.75        113.36        10.33 o                         
 -12   7   4         89.98        100.92         8.73 o                         
 -11   7   4        221.79        210.82         9.60 o                         
 -10   7   4        105.52         97.97         6.51 o                         
  -9   7   4        385.22        413.48        11.33 o                         
  -8   7   4        113.25        125.47         5.71 o                         
  -7   7   4       1063.79        950.31        15.47 o                         
  -6   7   4       2436.00       2440.66        28.91 o                         
  -5   7   4          2.82          3.58         2.61 o                         
  -4   7   4        376.88        360.55         6.02 o                         
  -3   7   4         91.59         75.65         3.22 o                         
  -2   7   4       2112.67       2171.96        13.21 o                         
  -1   7   4        951.19        935.05         9.07 o                         
   0   7   4       1519.94       1458.40        11.74 o                         
   1   7   4        184.70        158.89         4.52 o                         
   2   7   4        235.01        247.62         5.39 o                         
   3   7   4        282.06        273.31         6.48 o                         
   4   7   4        259.29        318.63         6.47 o                         
   5   7   4       3025.85       3104.61        24.27 o                         
   6   7   4          0.40         -1.12         3.50 o                         
   7   7   4       3884.90       3778.51        27.18 o                         
   8   7   4        482.75        489.39        12.17 o                         
   9   7   4        599.89        602.85        11.27 o                         
  10   7   4          0.39          0.13         4.58 o                         
  11   7   4         19.09          9.97         5.75 o                         
  12   7   4        478.01        466.96        14.44 o                         
  13   7   4          5.60          9.34         7.39 o                         
  14   7   4       2448.19       2421.54        35.73 o                         
  15   7   4        219.09        199.89        11.55 o                         
 -15   8   4        100.82        109.98        11.19 o                         
 -14   8   4        158.88        195.61        12.69 o                         
 -13   8   4         57.87         67.22         9.33 o                         
 -12   8   4         25.40          8.25         7.63 o                         
 -11   8   4        335.80        331.81        14.11 o                         
 -10   8   4          0.25          4.67         5.72 o                         
  -9   8   4          3.12         -1.26         5.39 o                         
  -8   8   4        549.93        562.21        11.78 o                         
  -7   8   4       2780.59       2740.91        25.54 o                         
  -6   8   4        679.58        668.42        10.77 o                         
  -5   8   4         45.80         36.06         3.47 o                         
  -4   8   4        782.72        770.28         9.78 o                         
  -3   8   4       1717.08       1686.54        13.28 o                         
  -2   8   4        879.42        872.42         9.03 o                         
  -1   8   4       2497.59       2386.59        18.58 o                         
   0   8   4       2252.67       2244.27        16.76 o                         
   1   8   4          0.76         -2.93         2.93 o                         
   2   8   4         90.96         85.59         4.09 o                         
   3   8   4        618.41        617.79         8.47 o                         
   4   8   4         18.15         24.60         3.43 o                         
   5   8   4        228.61        228.28         6.45 o                         
   6   8   4         92.12        104.61         5.05 o                         
   7   8   4        154.08        131.56         5.62 o                         
   8   8   4        833.56        820.31        13.52 o                         
   9   8   4        377.40        378.18        11.02 o                         
  10   8   4        262.47        286.27        11.70 o                         
  11   8   4        395.99        405.87        14.21 o                         
  12   8   4        588.24        578.09        14.16 o                         
  13   8   4         22.82         19.30         6.97 o                         
  14   8   4        456.05        501.23        15.82 o                         
 -14   9   4          1.37         -7.91         7.91 o                         
 -13   9   4        590.74        599.85        18.99 o                         
 -12   9   4        341.53        375.23        15.52 o                         
 -11   9   4       1724.20       1706.00        27.70 o                         
 -10   9   4        443.84        417.72        17.33 o                         
  -9   9   4        369.41        348.87        12.03 o                         
  -8   9   4        761.31        677.74        12.80 o                         
  -7   9   4        328.00        339.10         9.74 o                         
  -6   9   4        129.51        125.60         5.87 o                         
  -5   9   4         89.18         81.17         4.89 o                         
  -4   9   4         98.07        106.80         4.59 o                         
  -3   9   4        227.90        212.44         5.73 o                         
  -2   9   4       5082.38       4890.82        28.95 o                         
  -1   9   4        388.75        396.45         7.15 o                         
   0   9   4        434.77        456.84         8.08 o                         
   1   9   4         48.08         43.79         3.92 o                         
   2   9   4         57.48         53.23         4.41 o                         
   3   9   4         24.11         26.73         3.74 o                         
   4   9   4        262.27        262.39         9.37 o                         
   5   9   4        390.22        358.46         8.60 o                         
   6   9   4        263.81        236.27         7.58 o                         
   7   9   4        868.50        846.62        14.10 o                         
   8   9   4        108.29         98.16         6.50 o                         
   9   9   4       1130.27       1067.30        15.44 o                         
  10   9   4        223.22        245.65         8.85 o                         
  11   9   4        142.41        120.16         8.12 o                         
  12   9   4        818.46        771.39        15.88 o                         
  13   9   4         73.83         74.47         8.79 o                         
  14   9   4          2.09         -0.98         7.31 o                         
 -13  10   4        168.48        181.74        12.28 o                         
 -12  10   4          0.21          2.33         7.67 o                         
 -11  10   4         44.30         46.43         8.65 o                         
 -10  10   4          6.36          1.21         6.21 o                         
  -9  10   4        945.42        972.12        17.94 o                         
  -8  10   4         81.60         65.98         6.40 o                         
  -7  10   4        428.57        444.71        10.45 o                         
  -6  10   4       1202.98       1167.09        14.37 o                         
  -5  10   4        518.87        508.01         9.49 o                         
  -4  10   4         72.89         88.58         4.39 o                         
  -3  10   4       2792.81       2718.62        18.25 o                         
  -2  10   4       1074.45       1078.95        10.43 o                         
  -1  10   4         22.95         22.85         3.38 o                         
   0  10   4        575.95        565.13         8.64 o                         
   1  10   4       2548.41       2474.80        23.62 o                         
   2  10   4        156.22        160.41         5.42 o                         
   3  10   4         26.30         24.09         4.04 o                         
   4  10   4        958.72        943.91        11.84 o                         
   5  10   4        180.56        164.86         6.63 o                         
   6  10   4       1817.78       1810.83        20.97 o                         
   7  10   4        429.37        408.12        11.19 o                         
   8  10   4        829.74        803.39        14.82 o                         
   9  10   4        143.76        134.70         8.09 o                         
  10  10   4       1252.20       1248.04        26.13 o                         
  11  10   4         11.55          9.80         7.32 o                         
  12  10   4         62.86         59.37         9.66 o                         
  13  10   4       1253.12       1207.04        25.41 o                         
 -13  11   4         40.89         43.11         9.53 o                         
 -12  11   4         27.25          6.89         8.47 o                         
 -11  11   4        267.06        299.48        14.58 o                         
 -10  11   4         52.44         41.62         8.02 o                         
  -9  11   4         38.52         42.42         8.68 o                         
  -8  11   4         17.36         20.15         5.63 o                         
  -7  11   4         94.18         86.61         5.82 o                         
  -6  11   4        799.15        776.07        12.02 o                         
  -5  11   4         66.80         69.08         5.67 o                         
  -4  11   4        544.08        533.08        16.26 o                         
  -3  11   4         22.41         16.31         3.36 o                         
  -2  11   4          1.94         -0.90         3.17 o                         
  -1  11   4        140.76        147.63         5.11 o                         
   0  11   4        905.04        885.84        10.71 o                         
   1  11   4          1.96         -1.62         3.28 o                         
   2  11   4        173.82        158.75         5.98 o                         
   3  11   4        544.45        542.08         9.62 o                         
   4  11   4        750.57        777.55        13.36 o                         
   5  11   4        340.79        330.76        10.20 o                         
   6  11   4          3.77          4.71         5.19 o                         
   7  11   4         28.90         33.17         5.89 o                         
   8  11   4        195.58        169.59         8.68 o                         
   9  11   4          2.51         -3.90         5.72 o                         
  10  11   4         15.99         19.35         6.68 o                         
  11  11   4        772.73        711.00        19.21 o                         
  12  11   4        375.51        347.62        17.80 o                         
  13  11   4         82.94         70.13        10.76 o                         
 -12  12   4        455.53        482.79        18.44 o                         
 -11  12   4         83.71         86.53        10.30 o                         
 -10  12   4        101.78         81.18         8.56 o                         
  -9  12   4       1145.23       1188.28        20.90 o                         
  -8  12   4         20.17         22.34         5.73 o                         
  -7  12   4        400.05        395.90        10.13 o                         
  -6  12   4        479.57        456.85        10.32 o                         
  -5  12   4       1282.75       1291.85        15.55 o                         
  -4  12   4        329.64        333.19         9.01 o                         
  -3  12   4        810.05        799.31        11.30 o                         
  -2  12   4        410.30        415.38         7.92 o                         
  -1  12   4       2045.63       2010.54        16.48 o                         
   0  12   4        118.36        120.99         5.07 o                         
   1  12   4          6.80          3.46         3.66 o                         
   2  12   4        643.48        628.29        10.45 o                         
   3  12   4         34.86         38.64         4.63 o                         
   4  12   4        290.11        288.09        11.88 o                         
   5  12   4         93.46         99.68         6.89 o                         
   6  12   4       1295.10       1299.63        18.50 o                         
   7  12   4         15.76         28.72         6.22 o                         
   8  12   4       1004.46        965.54        17.01 o                         
   9  12   4        278.22        259.15        13.02 o                         
  10  12   4          8.61          2.05         7.93 o                         
  11  12   4          3.17          3.76         7.52 o                         
  12  12   4         13.27          3.93        10.26 o                         
 -11  13   4        234.87        229.75        17.62 o                         
 -10  13   4        385.71        363.41        14.00 o                         
  -9  13   4        806.94        790.88        15.16 o                         
  -8  13   4         56.84         80.97         8.30 o                         
  -7  13   4         52.74         48.04         5.80 o                         
  -6  13   4        985.97       1024.15        15.20 o                         
  -5  13   4        225.04        227.97         8.27 o                         
  -4  13   4        353.35        345.86         9.46 o                         
  -3  13   4         74.30         61.10         5.45 o                         
  -2  13   4        118.80        120.21         5.48 o                         
  -1  13   4        652.70        644.01         9.66 o                         
   0  13   4          0.61         -2.20         3.76 o                         
   1  13   4         68.36         77.24         6.83 o                         
   2  13   4       2353.04       2277.87        22.51 o                         
   3  13   4        161.35        182.11         7.61 o                         
   4  13   4         13.24         10.74         6.38 o                         
   5  13   4        174.33        179.46         9.81 o                         
   6  13   4       1011.81        954.96        20.99 o                         
   7  13   4        498.63        515.27        23.49 o                         
   8  13   4          0.36         -9.35         9.35 o                         
   9  13   4       1637.54       1627.90        29.83 o                         
  10  13   4        107.73        105.58        10.83 o                         
  11  13   4         41.76         37.81         8.47 o                         
 -10  14   4         62.50         72.84        10.71 o                         
  -9  14   4        231.96        194.08        10.54 o                         
  -8  14   4        300.03        275.44        11.53 o                         
  -7  14   4       1691.02       1682.98        36.83 o                         
  -6  14   4        248.32        255.96         9.89 o                         
  -5  14   4          7.20          9.27         5.67 o                         
  -4  14   4          7.48          5.80         5.39 o                         
  -3  14   4         19.31         21.61         5.64 o                         
  -2  14   4         77.85         83.87         6.52 o                         
  -1  14   4        153.66        168.40         7.68 o                         
   0  14   4       1485.39       1490.53        18.18 o                         
   1  14   4         51.38         54.31         5.88 o                         
   2  14   4        101.49        106.74         7.30 o                         
   3  14   4         33.79         40.80         9.07 o                         
   4  14   4          9.30         10.26         7.40 o                         
   5  14   4        164.55        174.10        16.67 o                         
   6  14   4         23.46         31.83        10.08 o                         
   7  14   4        301.83        308.62        14.27 o                         
   8  14   4         41.73         59.61        16.38 o                         
   9  14   4         44.05         53.33         9.51 o                         
  10  14   4          1.07         -0.99         8.29 o                         
  -8  15   4        582.11        578.51        16.12 o                         
  -7  15   4         21.09         20.48         7.10 o                         
  -6  15   4        378.76        407.30        12.31 o                         
  -5  15   4          0.17         -3.21         6.81 o                         
  -4  15   4        196.84        227.44         9.51 o                         
  -3  15   4         11.15         11.46         6.38 o                         
  -2  15   4        156.39        150.77         8.00 o                         
  -1  15   4        360.24        390.33        12.41 o                         
   0  15   4        119.49        108.98         7.09 o                         
   1  15   4        273.87        263.69         9.39 o                         
   2  15   4         80.77         98.09         8.46 o                         
   3  15   4         17.79          9.35         7.65 o                         
   4  15   4        133.07        136.17        12.47 o                         
   5  15   4         94.34         95.47        10.32 o                         
   6  15   4         74.89         87.60        10.22 o                         
   7  15   4         70.48         71.72         9.84 o                         
   8  15   4        190.66        174.37        12.88 o                         
  -6  16   4        163.16        161.66         9.26 o                         
  -5  16   4        300.01        310.89        11.38 o                         
  -4  16   4          2.05         -0.08         5.81 o                         
  -3  16   4          1.16          3.18         6.29 o                         
  -2  16   4        447.39        459.25        13.71 o                         
  -1  16   4        398.34        403.55        13.10 o                         
   0  16   4        323.50        306.40        11.42 o                         
   1  16   4         34.61         47.51         6.94 o                         
   2  16   4         22.07         34.53         7.59 o                         
   3  16   4          1.54          2.52         6.95 o                         
   4  16   4         29.93         23.33         8.43 o                         
   5  16   4          0.44          7.30         9.22 o                         
   6  16   4        529.91        539.66        26.99 o                         
  -3  17   4         23.94         40.25         7.43 o                         
  -2  17   4         82.30         91.87         8.45 o                         
  -1  17   4        256.29        269.97        15.16 o                         
   0  17   4        857.58        860.99        19.62 o                         
   1  17   4       1389.76       1386.79        24.15 o                         
   2  17   4          1.88         -0.89         7.13 o                         
   3  17   4        161.70        171.40        11.00 o                         
 -16   1   5         32.44         34.48        10.25 o                         
 -15   1   5          0.91         -1.85         9.68 o                         
 -14   1   5        270.26        238.50        13.93 o                         
 -13   1   5        528.06        521.27        17.37 o                         
 -12   1   5        460.64        457.83        15.96 o                         
 -11   1   5       3480.99       3494.57        35.36 o                         
 -10   1   5        465.30        462.73        10.94 o                         
  -9   1   5        872.81        852.00        14.12 o                         
  -8   1   5        193.17        193.50         7.24 o                         
  -7   1   5        228.45        219.75         7.61 o                         
  -6   1   5       2706.46       2802.97        24.62 o                         
  -5   1   5        235.20        235.86         7.35 o                         
  -4   1   5        823.64        789.89        10.98 o                         
  -3   1   5        234.91        247.45         6.93 o                         
  -2   1   5       2048.13       1957.72        17.87 o                         
  -1   1   5        257.66        217.28         4.31 o                         
   0   1   5       3832.87       3663.11        21.08 o                         
   1   1   5       1843.27       1828.59        12.47 o                         
   2   1   5        219.04        237.57         4.64 o                         
   3   1   5       8084.40       8103.98        46.72 o                         
   4   1   5       1005.65       1025.14        11.50 o                         
   5   1   5       6608.64       6616.46        42.84 o                         
   6   1   5        199.95        209.56         6.96 o                         
   7   1   5        362.35        311.43         8.74 o                         
   8   1   5       1149.57       1108.92        14.89 o                         
   9   1   5       1513.43       1407.87        17.59 o                         
  10   1   5        168.98        175.46        12.85 o                         
  11   1   5        600.22        575.74        12.64 o                         
  12   1   5        226.61        241.52         9.59 o                         
  13   1   5        250.62        296.80        16.97 o                         
  14   1   5          9.02         17.36         9.99 o                         
  15   1   5          3.60         -3.39         8.26 o                         
  16   1   5        871.65        942.74        28.64 o                         
 -16   2   5        501.79        465.90        18.75 o                         
 -15   2   5        332.62        338.07        22.34 o                         
 -14   2   5        172.22        171.90        11.95 o                         
 -13   2   5        156.55        178.36        11.57 o                         
 -12   2   5          7.72         10.90         6.09 o                         
 -11   2   5          1.68          1.29         5.60 o                         
 -10   2   5        829.66        829.21        21.18 o                         
  -9   2   5        323.62        322.37        10.10 o                         
  -8   2   5        571.68        576.77        11.55 o                         
  -7   2   5       4230.51       4282.16        34.24 o                         
  -6   2   5         25.50         27.60         4.27 o                         
  -5   2   5        408.26        446.62         8.86 o                         
  -4   2   5       3604.41       3673.20        29.07 o                         
  -3   2   5         18.66         37.57         2.77 o                         
  -2   2   5         79.03         88.15         5.27 o                         
  -1   2   5         55.08         59.38         2.84 o                         
   0   2   5        136.04        130.85         3.77 o                         
   1   2   5        515.60        500.92         6.04 o                         
   2   2   5       4294.11       4348.35        25.83 o                         
   3   2   5        452.74        481.45         6.42 o                         
   4   2   5       1299.60       1372.31        14.00 o                         
   5   2   5       3388.38       3364.58        24.97 o                         
   6   2   5        121.03        131.44         7.53 o                         
   7   2   5        339.68        326.72         9.13 o                         
   8   2   5        574.04        554.61        11.15 o                         
   9   2   5       1724.04       1722.11        19.71 o                         
  10   2   5          1.48         -1.96         5.15 o                         
  11   2   5        107.68        129.17         7.55 o                         
  12   2   5       1358.73       1337.95        29.73 o                         
  13   2   5        957.67        956.76        16.79 o                         
  14   2   5        105.74        116.88        12.42 o                         
  15   2   5        168.67        194.31        22.87 o                         
  16   2   5        190.81        225.10        33.28 o                         
 -16   3   5         22.12         19.83        10.30 o                         
 -15   3   5        414.51        417.54        35.74 o                         
 -14   3   5          1.09         -4.76         7.98 o                         
 -13   3   5       2196.63       2212.74        28.22 o                         
 -12   3   5        246.18        256.01        10.77 o                         
 -11   3   5        687.67        653.55        14.57 o                         
 -10   3   5       1532.66       1486.30        20.78 o                         
  -9   3   5         43.38         35.57         6.03 o                         
  -8   3   5         71.52         65.07         5.36 o                         
  -7   3   5       1264.84       1270.89        19.70 o                         
  -6   3   5         13.40         21.56         4.59 o                         
  -5   3   5          0.33          1.42         2.36 o                         
  -4   3   5       4624.83       4507.24        36.62 o                         
  -3   3   5         32.91         29.46         3.05 o                         
  -2   3   5        689.59        709.92         7.56 o                         
  -1   3   5        125.86        145.40         4.57 o                         
   0   3   5       1355.42       1332.11        10.60 o                         
   1   3   5        351.30        402.54         5.60 o                         
   2   3   5        241.39        254.79         5.04 o                         
   3   3   5       3866.16       3785.37        24.57 o                         
   4   3   5        156.28        154.43         5.69 o                         
   5   3   5       1186.17       1172.84        13.46 o                         
   6   3   5       1147.00       1105.80        13.11 o                         
   7   3   5         67.28         77.33         5.60 o                         
   8   3   5        156.98        185.43         8.62 o                         
   9   3   5        186.99        176.94         8.18 o                         
  10   3   5        108.29        113.52         8.25 o                         
  11   3   5         72.04         66.24         7.59 o                         
  12   3   5        120.19        159.03        10.35 o                         
  13   3   5        188.92        214.65         9.65 o                         
  14   3   5          0.21          4.79         7.08 o                         
  15   3   5         33.40         33.51         9.52 o                         
 -15   4   5        426.50        413.27        17.22 o                         
 -14   4   5         22.62         28.61         8.62 o                         
 -13   4   5        816.68        776.24        17.24 o                         
 -12   4   5       2051.31       2008.27        26.08 o                         
 -11   4   5        531.08        578.84        17.13 o                         
 -10   4   5       1171.16       1146.93        25.34 o                         
  -9   4   5        165.21        159.39         8.20 o                         
  -8   4   5         18.67         20.76         4.40 o                         
  -7   4   5         98.96         99.78         6.89 o                         
  -6   4   5         68.34         77.46         4.45 o                         
  -5   4   5       1627.81       1571.44        15.07 o                         
  -4   4   5       1030.44       1063.97         9.97 o                         
  -3   4   5       5948.96       5856.90        43.57 o                         
  -2   4   5        149.23        151.45         3.96 o                         
  -1   4   5        230.74        204.18         4.55 o                         
   0   4   5        369.83        367.43         7.09 o                         
   1   4   5       2183.61       2264.51        15.81 o                         
   2   4   5        667.10        644.02         7.84 o                         
   3   4   5        286.18        300.75         5.72 o                         
   4   4   5       3087.17       3020.73        23.15 o                         
   5   4   5        229.02        249.29         6.89 o                         
   6   4   5        587.28        613.05         9.67 o                         
   7   4   5        398.44        408.70         8.86 o                         
   8   4   5       1786.90       1732.84        23.70 o                         
   9   4   5        675.46        648.73        12.49 o                         
  10   4   5       1591.24       1587.96        19.51 o                         
  11   4   5          9.26          3.76         5.88 o                         
  12   4   5        160.52        143.51         8.61 o                         
  13   4   5         76.24         84.87        10.10 o                         
  14   4   5          3.57         -2.35         6.24 o                         
  15   4   5          0.57         -0.13         6.47 o                         
 -15   5   5        213.92        213.04        13.64 o                         
 -14   5   5          4.32          5.82         7.11 o                         
 -13   5   5        160.46        136.46         9.40 o                         
 -12   5   5        156.26        165.79         9.51 o                         
 -11   5   5        270.43        242.92        10.45 o                         
 -10   5   5        128.42        116.51         8.87 o                         
  -9   5   5        202.32        174.41         8.56 o                         
  -8   5   5       2073.86       1919.75        22.98 o                         
  -7   5   5        108.64        105.36         5.77 o                         
  -6   5   5          8.79          8.42         3.06 o                         
  -5   5   5        227.25        237.63         5.71 o                         
  -4   5   5        944.99        962.15         9.84 o                         
  -3   5   5       2216.91       2263.65        16.94 o                         
  -2   5   5         56.63         53.54         3.03 o                         
  -1   5   5       1398.30       1446.15        11.64 o                         
   0   5   5        469.66        477.08         6.69 o                         
   1   5   5        456.08        451.27         6.50 o                         
   2   5   5        619.38        590.73         7.41 o                         
   3   5   5       1056.95       1058.84        11.42 o                         
   4   5   5         96.76        102.96         4.78 o                         
   5   5   5          1.58         -0.82         3.41 o                         
   6   5   5        456.06        511.91         9.20 o                         
   7   5   5         91.47         95.29         5.43 o                         
   8   5   5        238.71        239.27        10.06 o                         
   9   5   5        539.68        528.11        15.38 o                         
  10   5   5         91.17         80.07         7.77 o                         
  11   5   5         64.71         72.03         7.77 o                         
  12   5   5         74.34         66.23         7.30 o                         
  13   5   5         18.85         32.51         6.83 o                         
  14   5   5        190.04        181.16         9.79 o                         
  15   5   5         37.73         32.18         7.38 o                         
 -15   6   5        594.99        612.09        24.10 o                         
 -14   6   5         33.50         37.95        10.72 o                         
 -13   6   5          2.39          1.57        12.58 o                         
 -12   6   5       2138.62       2221.37        28.04 o                         
 -11   6   5       2982.27       2904.54        32.24 o                         
 -10   6   5         94.08         90.93         7.46 o                         
  -9   6   5         19.51          8.83         5.46 o                         
  -8   6   5       1321.62       1371.20        19.19 o                         
  -7   6   5          0.03          7.39         4.83 o                         
  -6   6   5        488.70        469.08         7.80 o                         
  -5   6   5       7124.11       6956.01        42.56 o                         
  -4   6   5       1003.79        984.33         9.63 o                         
  -3   6   5       1776.04       1756.42        13.46 o                         
  -2   6   5        374.47        385.09         5.65 o                         
  -1   6   5       1035.60       1019.77         9.59 o                         
   0   6   5          7.18          7.04         2.69 o                         
   1   6   5        322.00        330.12         8.45 o                         
   2   6   5        752.25        680.46         8.16 o                         
   3   6   5        405.50        437.73         7.00 o                         
   4   6   5       5000.27       4857.49        34.19 o                         
   5   6   5          1.15         -0.70         3.58 o                         
   6   6   5        145.96        136.15         5.75 o                         
   7   6   5        575.96        547.05        10.09 o                         
   8   6   5         18.41          5.08         4.91 o                         
   9   6   5        243.41        271.62        10.45 o                         
  10   6   5       1711.05       1706.10        21.29 o                         
  11   6   5       2368.54       2415.10        26.69 o                         
  12   6   5        166.88        178.53         9.41 o                         
  13   6   5         10.87          5.53         6.48 o                         
  14   6   5        172.97        182.90        10.04 o                         
  15   6   5         14.71         11.24         7.58 o                         
 -14   7   5         34.07         31.92         9.11 o                         
 -13   7   5         36.18         43.25         8.98 o                         
 -12   7   5        654.12        641.30        22.98 o                         
 -11   7   5        348.41        321.99        13.96 o                         
 -10   7   5         36.51         23.79         7.57 o                         
  -9   7   5         59.92         60.31         8.00 o                         
  -8   7   5         24.62         15.41         6.71 o                         
  -7   7   5         35.09         33.49         5.73 o                         
  -6   7   5        240.20        245.77         8.48 o                         
  -5   7   5        105.85         88.47         4.17 o                         
  -4   7   5        115.49        113.91         4.23 o                         
  -3   7   5        881.12        868.38         9.13 o                         
  -2   7   5         18.64         21.03         2.65 o                         
  -1   7   5        639.52        638.11         8.46 o                         
   0   7   5       2338.78       2323.40        16.00 o                         
   1   7   5       1168.02       1156.48        11.14 o                         
   2   7   5          5.71          4.34         2.64 o                         
   3   7   5       1285.06       1238.03        11.54 o                         
   4   7   5        456.52        463.58         8.85 o                         
   5   7   5        288.71        286.28         7.92 o                         
   6   7   5          2.79          6.61         3.97 o                         
   7   7   5        224.32        245.75         7.66 o                         
   8   7   5        233.84        233.90         8.90 o                         
   9   7   5        371.50        345.20        13.82 o                         
  10   7   5         44.42         52.86         6.67 o                         
  11   7   5        125.78        122.10         8.11 o                         
  12   7   5         65.77         78.81         7.77 o                         
  13   7   5         16.30          4.65         8.14 o                         
  14   7   5          9.96         -3.37         8.57 o                         
 -14   8   5        833.92        838.50        22.31 o                         
 -13   8   5        240.37        272.88        14.11 o                         
 -12   8   5        332.58        296.49        14.05 o                         
 -11   8   5          1.80         -6.02         7.29 o                         
 -10   8   5        181.40        175.95        11.12 o                         
  -9   8   5        708.61        672.91        17.76 o                         
  -8   8   5         15.30         25.92         6.96 o                         
  -7   8   5        359.63        370.11        11.50 o                         
  -6   8   5         50.88         34.74         4.87 o                         
  -5   8   5       2929.14       2810.53        37.27 o                         
  -4   8   5        292.75        254.20         6.65 o                         
  -3   8   5       2300.07       2189.13        17.92 o                         
  -2   8   5          0.53          1.05         2.98 o                         
  -1   8   5        333.94        347.58         7.32 o                         
   0   8   5        446.43        449.75         7.59 o                         
   1   8   5         30.02         33.98         3.67 o                         
   2   8   5       2664.39       2611.00        19.14 o                         
   3   8   5        323.07        299.79         7.67 o                         
   4   8   5        370.82        381.92         9.45 o                         
   5   8   5        154.15        159.73         6.37 o                         
   6   8   5         15.51         16.82         4.42 o                         
   7   8   5         38.36         44.73         4.65 o                         
   8   8   5        847.60        838.27        13.33 o                         
   9   8   5        718.00        703.20        17.58 o                         
  10   8   5        340.17        334.34        12.76 o                         
  11   8   5        525.87        519.45        15.27 o                         
  12   8   5        302.82        293.74        11.43 o                         
  13   8   5       1125.82       1075.56        19.04 o                         
  14   8   5         51.87         51.69         8.08 o                         
 -13   9   5         87.63         84.85        10.39 o                         
 -12   9   5        400.63        416.63        24.73 o                         
 -11   9   5        475.88        506.13        22.15 o                         
 -10   9   5        432.48        443.52        19.68 o                         
  -9   9   5        571.73        569.92        17.12 o                         
  -8   9   5        753.81        721.20        19.06 o                         
  -7   9   5          0.02         -3.31         4.91 o                         
  -6   9   5        282.79        254.46        10.64 o                         
  -5   9   5          0.09         -0.92         4.30 o                         
  -4   9   5       2223.31       2260.07        18.10 o                         
  -3   9   5       1473.73       1567.16        18.93 o                         
  -2   9   5       1474.16       1434.09        15.53 o                         
  -1   9   5        210.52        217.79         6.31 o                         
   0   9   5         11.11          7.17         3.36 o                         
   1   9   5         74.67         87.24         4.49 o                         
   2   9   5        712.54        711.22         9.49 o                         
   3   9   5       2028.17       2007.78        22.03 o                         
   4   9   5         12.45          4.92         4.51 o                         
   5   9   5        443.31        425.74        10.32 o                         
   6   9   5        252.84        256.84         8.24 o                         
   7   9   5         18.52         17.07         6.12 o                         
   8   9   5          0.83         -4.26         5.26 o                         
   9   9   5         64.24         57.24         7.70 o                         
  10   9   5        192.95        181.83        10.28 o                         
  11   9   5        181.53        171.58        10.65 o                         
  12   9   5        157.99        156.49        10.87 o                         
  13   9   5         63.32         49.12        10.58 o                         
 -13  10   5        168.39        176.92        12.92 o                         
 -12  10   5         92.36         93.82        10.55 o                         
 -11  10   5        139.99        132.90        11.16 o                         
 -10  10   5        189.44        151.65        11.19 o                         
  -9  10   5        649.17        697.98        27.63 o                         
  -8  10   5       1136.20       1181.95        22.81 o                         
  -7  10   5        113.64        122.42         7.45 o                         
  -6  10   5        230.59        242.78         8.88 o                         
  -5  10   5        343.81        338.63         9.46 o                         
  -4  10   5        378.61        360.94         8.52 o                         
  -3  10   5       5618.92       5414.71        34.38 o                         
  -2  10   5        437.85        414.51         8.03 o                         
  -1  10   5        278.92        293.70         6.82 o                         
   0  10   5          2.25         -0.30         3.33 o                         
   1  10   5       2386.96       2412.75        19.09 o                         
   2  10   5         89.82         81.53         4.70 o                         
   3  10   5        101.54        102.41         6.35 o                         
   4  10   5         11.22         13.77         4.47 o                         
   5  10   5        254.97        244.33         8.10 o                         
   6  10   5       1049.69       1056.47        16.26 o                         
   7  10   5        598.84        575.68        15.80 o                         
   8  10   5       2099.37       2125.11        24.85 o                         
   9  10   5        223.89        191.06        10.46 o                         
  10  10   5          4.58          8.37         7.35 o                         
  11  10   5          2.47         -7.27         7.27 o                         
  12  10   5         26.46         30.96         8.61 o                         
 -12  11   5          0.09          2.64         8.09 o                         
 -11  11   5        736.66        794.71        21.22 o                         
 -10  11   5        274.35        283.34        14.16 o                         
  -9  11   5        223.57        220.38        13.39 o                         
  -8  11   5        253.38        306.38        19.37 o                         
  -7  11   5          4.70         11.35         5.65 o                         
  -6  11   5       1294.52       1324.49        17.10 o                         
  -5  11   5          2.87          4.79         5.19 o                         
  -4  11   5       1107.89       1069.34        13.59 o                         
  -3  11   5        505.92        500.97         8.42 o                         
  -2  11   5        909.74        898.68        10.67 o                         
  -1  11   5         36.89         38.83         3.77 o                         
   0  11   5         45.88         38.93         4.06 o                         
   1  11   5       4600.76       4516.01        28.74 o                         
   2  11   5        381.00        374.86         8.35 o                         
   3  11   5        120.80        123.88         6.46 o                         
   4  11   5       1687.86       1664.75        32.17 o                         
   5  11   5       1239.21       1200.56        15.94 o                         
   6  11   5        119.03        124.70         7.74 o                         
   7  11   5        117.82        125.89         8.03 o                         
   8  11   5        291.32        288.95        10.81 o                         
   9  11   5        419.34        420.32        14.47 o                         
  10  11   5       1203.50       1156.85        26.49 o                         
  11  11   5        157.09        169.34        20.33 o                         
  12  11   5        424.13        397.39        15.35 o                         
 -11  12   5        229.69        218.59        13.79 o                         
 -10  12   5        730.96        721.54        28.02 o                         
  -9  12   5          0.08         -3.40        11.95 o                         
  -8  12   5         55.81         85.45         9.84 o                         
  -7  12   5        539.77        566.39        19.05 o                         
  -6  12   5        238.10        264.64         9.40 o                         
  -5  12   5        329.36        343.31        10.13 o                         
  -4  12   5        136.54        151.88         6.81 o                         
  -3  12   5        446.36        420.24        10.39 o                         
  -2  12   5        130.85        127.68         5.39 o                         
  -1  12   5         11.96         12.59         3.49 o                         
   0  12   5        278.35        265.46         6.65 o                         
   1  12   5        151.05        148.03         5.64 o                         
   2  12   5         27.42         24.24         4.90 o                         
   3  12   5         14.45         15.44         4.91 o                         
   4  12   5         18.90         14.78         5.00 o                         
   5  12   5        459.49        466.17        12.53 o                         
   6  12   5       1358.18       1358.77        19.63 o                         
   7  12   5        168.60        159.99         8.93 o                         
   8  12   5         10.75         10.28         6.35 o                         
   9  12   5        191.98        193.99        10.09 o                         
  10  12   5        192.82        169.23        11.04 o                         
  11  12   5        150.87        153.96        12.27 o                         
 -10  13   5         91.26         83.51        10.71 o                         
  -9  13   5         21.56         19.48         8.62 o                         
  -8  13   5        181.33        177.87        12.29 o                         
  -7  13   5         34.33         33.38         6.71 o                         
  -6  13   5        572.51        562.08        14.47 o                         
  -5  13   5        306.98        287.75         9.88 o                         
  -4  13   5        982.81        990.00        19.31 o                         
  -3  13   5        530.26        543.15        11.97 o                         
  -2  13   5       1539.75       1505.95        15.86 o                         
  -1  13   5         16.07         13.04         4.23 o                         
   0  13   5        854.52        821.73        10.96 o                         
   1  13   5         38.08         44.71         4.28 o                         
   2  13   5        452.09        443.34        10.80 o                         
   3  13   5        931.13        975.20        15.04 o                         
   4  13   5          8.68         11.54         5.78 o                         
   5  13   5        410.32        399.94        12.95 o                         
   6  13   5          5.30         16.50         7.84 o                         
   7  13   5         56.19         54.85         8.06 o                         
   8  13   5          1.12         -7.05         8.70 o                         
   9  13   5        294.54        291.10        13.20 o                         
  10  13   5         71.20         68.63        12.19 o                         
  -8  14   5        191.52        204.68        15.78 o                         
  -7  14   5          3.31         12.17         8.79 o                         
  -6  14   5        115.54        140.03         9.07 o                         
  -5  14   5          0.56         -3.14         5.96 o                         
  -4  14   5          3.02          1.29         6.53 o                         
  -3  14   5        200.52        218.60         9.77 o                         
  -2  14   5        178.82        208.82         8.67 o                         
  -1  14   5        166.04        157.76         7.84 o                         
   0  14   5        173.09        171.13         6.89 o                         
   1  14   5         31.96         48.84         5.91 o                         
   2  14   5        886.57        897.11        15.81 o                         
   3  14   5          3.87         -1.32         6.18 o                         
   4  14   5         65.90         66.21         8.14 o                         
   5  14   5          2.49         10.23         8.80 o                         
   6  14   5         70.43         83.85         8.89 o                         
   7  14   5         11.65         15.63        10.64 o                         
   8  14   5         14.97          9.98         8.55 o                         
  -7  15   5          0.96          5.22         8.75 o                         
  -6  15   5         20.92         28.49         7.21 o                         
  -5  15   5        294.49        312.58        16.28 o                         
  -4  15   5       1411.37       1455.62        24.06 o                         
  -3  15   5        372.73        353.92        12.30 o                         
  -2  15   5        342.80        349.46        10.92 o                         
  -1  15   5          0.21         -5.16         5.16 o                         
   0  15   5         81.47         77.23         6.29 o                         
   1  15   5         10.13          1.70         5.17 o                         
   2  15   5       1083.40       1085.59        18.16 o                         
   3  15   5        719.74        752.81        17.57 o                         
   4  15   5        128.70        132.45         9.75 o                         
   5  15   5          8.67         -7.56         7.56 o                         
   6  15   5          1.05         -2.95         7.91 o                         
   7  15   5         50.17         31.42        11.02 o                         
  -4  16   5        224.25        254.84        12.74 o                         
  -3  16   5          0.56         -4.13         7.41 o                         
  -2  16   5          6.76          2.41         6.76 o                         
  -1  16   5        159.53        165.11         8.70 o                         
   0  16   5        227.26        225.26        11.40 o                         
   1  16   5         11.87         13.37         7.11 o                         
   2  16   5        626.77        602.20        16.83 o                         
   3  16   5        334.21        330.66        13.46 o                         
   4  16   5        536.74        525.80        18.22 o                         
 -15   0   6        339.38        266.34        21.61 o                         
 -14   0   6       1397.37       1463.00        40.14 o                         
 -13   0   6        105.66         81.44        22.13 o                         
 -12   0   6        133.05        124.57        15.24 o                         
 -11   0   6        528.93        463.61        23.15 o                         
 -10   0   6         74.31         64.21        11.62 o                         
  -9   0   6          7.48          5.40         6.67 o                         
  -8   0   6       1355.20       1330.84        24.24 o                         
  -7   0   6       7228.00       7143.63        74.51 o                         
  -6   0   6        823.66        798.61        17.91 o                         
  -5   0   6         27.99         13.66         7.21 o                         
  -4   0   6       1944.70       2098.18        29.08 o                         
  -3   0   6       2091.48       2053.66        35.38 o                         
  -2   0   6        173.09        150.56         8.64 o                         
  -1   0   6       3235.29       3307.97        41.33 o                         
   0   0   6          3.42          7.29         3.28 o                         
   1   0   6        311.93        295.87         8.14 o                         
   2   0   6       2140.23       2146.75        20.94 o                         
   3   0   6        271.94        294.88         8.65 o                         
   4   0   6       5597.60       5675.80        59.44 o                         
   5   0   6       1009.75       1024.21        21.36 o                         
   6   0   6         77.29         53.51         7.40 o                         
   7   0   6        377.09        430.36        14.68 o                         
   8   0   6      11053.57      11050.93       147.56 o                         
   9   0   6       1010.83       1072.39        30.17 o                         
  10   0   6         66.48         72.13         9.54 o                         
  11   0   6         41.35         63.60         9.53 o                         
  12   0   6         84.32         96.84        11.09 o                         
  13   0   6        798.24        821.26        69.24 o                         
  14   0   6        386.85        464.35        42.83 o                         
  15   0   6        913.87        922.66        50.68 o                         
 -15   1   6         60.71         46.54        10.73 o                         
 -14   1   6         26.81         25.29        14.20 o                         
 -13   1   6         68.65         71.25        10.12 o                         
 -12   1   6        616.32        628.23        18.46 o                         
 -11   1   6        111.00        104.45         8.33 o                         
 -10   1   6        702.05        709.56        13.55 o                         
  -9   1   6          2.97          1.66         4.77 o                         
  -8   1   6         65.30         70.37         7.87 o                         
  -7   1   6       5236.81       5127.44        40.44 o                         
  -6   1   6       1660.16       1597.06        19.79 o                         
  -5   1   6        954.37        914.21        13.26 o                         
  -4   1   6         71.25         68.69         6.07 o                         
  -3   1   6        647.73        656.48        10.86 o                         
  -2   1   6         91.95         91.57         5.34 o                         
  -1   1   6        351.41        371.01         7.06 o                         
   0   1   6       1046.78       1087.68        11.84 o                         
   1   1   6        428.58        415.48         6.05 o                         
   2   1   6         12.83         10.74         2.57 o                         
   3   1   6         87.09         94.89         5.43 o                         
   4   1   6        231.16        232.31         8.73 o                         
   5   1   6        572.88        592.58        10.67 o                         
   6   1   6       1307.73       1331.45        18.25 o                         
   7   1   6        453.77        437.75        10.40 o                         
   8   1   6        881.72        922.29        18.78 o                         
   9   1   6          0.08          7.36         6.97 o                         
  10   1   6        640.56        641.54        13.44 o                         
  11   1   6          3.19         -1.60         5.71 o                         
  12   1   6        776.65        747.02        18.30 o                         
  13   1   6          8.51          8.10         7.38 o                         
  14   1   6        285.78        249.78        24.19 o                         
  15   1   6         11.74         40.98         9.90 o                         
 -15   2   6         86.56         97.77        11.64 o                         
 -14   2   6        535.61        533.53        19.89 o                         
 -13   2   6        101.95        121.70        11.19 o                         
 -12   2   6         14.54          8.31         6.70 o                         
 -11   2   6         86.04         76.26         7.87 o                         
 -10   2   6        100.25         94.94        10.35 o                         
  -9   2   6       3886.33       3861.24        33.93 o                         
  -8   2   6       1466.80       1475.82        18.05 o                         
  -7   2   6       3259.46       3202.62        28.72 o                         
  -6   2   6         27.57         17.74         4.66 o                         
  -5   2   6       3982.30       3902.31        32.12 o                         
  -4   2   6         37.63         50.44         4.93 o                         
  -3   2   6        292.85        303.01         9.10 o                         
  -2   2   6        239.95        253.02         7.55 o                         
  -1   2   6       1101.04       1071.89        10.71 o                         
   0   2   6         60.30         46.80         2.93 o                         
   1   2   6       1919.73       1976.18        13.96 o                         
   2   2   6        370.73        339.88         6.05 o                         
   3   2   6        214.18        218.24         8.80 o                         
   4   2   6         24.06         30.46         3.63 o                         
   5   2   6        381.06        392.32         9.31 o                         
   6   2   6       3511.83       3467.82        29.75 o                         
   7   2   6       1015.19       1053.31        14.98 o                         
   8   2   6         80.31         72.36         6.37 o                         
   9   2   6        250.84        257.59        12.34 o                         
  10   2   6        149.56        148.52         8.05 o                         
  11   2   6         12.56         14.77         6.38 o                         
  12   2   6         33.52         22.03         7.59 o                         
  13   2   6       1110.84       1080.52        20.53 o                         
  14   2   6        294.90        270.80        18.62 o                         
  15   2   6        465.88        499.34        29.05 o                         
 -15   3   6        221.98        229.94        14.75 o                         
 -14   3   6        139.99        148.72        12.41 o                         
 -13   3   6       1060.74       1119.28        24.15 o                         
 -12   3   6        147.72        141.53         9.56 o                         
 -11   3   6         50.80         49.45         7.29 o                         
 -10   3   6        205.82        212.81        10.86 o                         
  -9   3   6         60.22         64.37         6.93 o                         
  -8   3   6        839.89        835.97        13.69 o                         
  -7   3   6          8.22         12.86         4.72 o                         
  -6   3   6       1816.84       1779.15        29.14 o                         
  -5   3   6       1277.83       1295.70        18.82 o                         
  -4   3   6        760.05        874.73        13.35 o                         
  -3   3   6       1110.70       1169.89        14.29 o                         
  -2   3   6        757.49        752.02        11.29 o                         
  -1   3   6        131.62        116.47         4.37 o                         
   0   3   6       2062.31       2085.21        14.55 o                         
   1   3   6       2028.27       2005.83        14.25 o                         
   2   3   6        165.77        163.73         5.45 o                         
   3   3   6          0.85          3.48         3.04 o                         
   4   3   6        102.69        103.39         6.86 o                         
   5   3   6         86.35         71.16         5.33 o                         
   6   3   6          0.74          1.11         4.28 o                         
   7   3   6        994.23       1028.23        15.84 o                         
   8   3   6        282.90        259.78         8.98 o                         
   9   3   6       1742.26       1827.62        21.24 o                         
  10   3   6          2.59         -2.16         7.07 o                         
  11   3   6         32.51         29.98         6.77 o                         
  12   3   6        538.44        546.15        15.95 o                         
  13   3   6          7.24          3.58         6.44 o                         
  14   3   6         95.22        111.23        13.08 o                         
 -14   4   6          0.22         -8.12         8.12 o                         
 -13   4   6        308.37        363.91        13.73 o                         
 -12   4   6        466.17        489.42        15.33 o                         
 -11   4   6         25.49         33.02         7.03 o                         
 -10   4   6        485.53        542.64        13.99 o                         
  -9   4   6        312.48        311.92        11.35 o                         
  -8   4   6         83.68         81.87         6.29 o                         
  -7   4   6       1020.12        987.55        14.37 o                         
  -6   4   6          0.97          1.61         4.16 o                         
  -5   4   6        452.17        444.45        11.39 o                         
  -4   4   6          4.42          9.90         5.05 o                         
  -3   4   6         15.95          9.53         3.93 o                         
  -2   4   6        169.29        176.04         5.72 o                         
  -1   4   6       1617.11       1620.96        14.13 o                         
   0   4   6       3508.86       3510.21        21.55 o                         
   1   4   6        331.03        330.19         6.65 o                         
   2   4   6         66.59         72.91         3.66 o                         
   3   4   6       1498.41       1426.73        14.40 o                         
   4   4   6         35.62         33.38         3.95 o                         
   5   4   6        304.96        326.96         8.00 o                         
   6   4   6       1493.98       1480.54        17.45 o                         
   7   4   6        693.79        702.26        14.27 o                         
   8   4   6        133.42        141.27         7.34 o                         
   9   4   6          0.12         -5.05         5.05 o                         
  10   4   6         21.99         27.69         6.01 o                         
  11   4   6        170.62        157.70         9.97 o                         
  12   4   6         92.91         84.70         8.81 o                         
  13   4   6         33.50         35.61         7.16 o                         
  14   4   6          0.39         13.05         6.95 o                         
 -14   5   6        162.94        174.14        13.49 o                         
 -13   5   6        264.84        266.84        12.19 o                         
 -12   5   6          3.79         10.80         7.77 o                         
 -11   5   6        173.98        174.48        10.81 o                         
 -10   5   6         27.05         35.54         8.12 o                         
  -9   5   6        107.25        111.22         7.90 o                         
  -8   5   6       2734.01       2659.89        29.31 o                         
  -7   5   6         65.46         59.74         5.40 o                         
  -6   5   6        425.20        429.18        10.05 o                         
  -5   5   6       1464.85       1383.10        16.48 o                         
  -4   5   6       1417.37       1422.11        16.46 o                         
  -3   5   6          2.40         -2.54         3.80 o                         
  -2   5   6       3306.82       3241.87        23.07 o                         
  -1   5   6       2023.28       1958.58        15.27 o                         
   0   5   6        491.52        500.85         8.51 o                         
   1   5   6        120.61         96.07         4.33 o                         
   2   5   6         96.72        103.05         4.31 o                         
   3   5   6        325.66        317.32         7.21 o                         
   4   5   6          0.01          0.42         3.58 o                         
   5   5   6        277.47        275.58         7.56 o                         
   6   5   6          0.24         -3.36         4.48 o                         
   7   5   6       1926.93       1957.76        21.31 o                         
   8   5   6        383.47        392.28        11.10 o                         
   9   5   6        484.12        489.43        12.23 o                         
  10   5   6         53.54         59.11         7.83 o                         
  11   5   6        287.90        292.78        12.03 o                         
  12   5   6         90.36         95.41         8.27 o                         
  13   5   6       1080.27       1041.14        18.98 o                         
  14   5   6       2169.62       2101.64        26.88 o                         
 -14   6   6         17.15          8.12         9.17 o                         
 -13   6   6         17.75         11.03         8.49 o                         
 -12   6   6        361.50        366.78        19.25 o                         
 -11   6   6         20.33         20.47         8.04 o                         
 -10   6   6          2.29         -6.15         6.15 o                         
  -9   6   6        858.30        865.56        16.62 o                         
  -8   6   6         58.34         46.02         6.42 o                         
  -7   6   6        100.50        113.48         7.39 o                         
  -6   6   6        616.34        607.20        11.39 o                         
  -5   6   6        462.95        469.26        10.09 o                         
  -4   6   6         66.57         64.39         5.09 o                         
  -3   6   6         43.80         34.84         4.46 o                         
  -2   6   6        303.24        300.15         6.71 o                         
  -1   6   6        320.18        323.71         6.30 o                         
   0   6   6       1447.29       1536.08        13.27 o                         
   1   6   6         25.61         32.23         3.35 o                         
   2   6   6        112.06        118.91         5.03 o                         
   3   6   6        214.16        197.72         6.05 o                         
   4   6   6        708.66        680.91        10.63 o                         
   5   6   6         39.16         36.54         4.49 o                         
   6   6   6        866.41        860.25        13.69 o                         
   7   6   6        572.16        568.93        12.10 o                         
   8   6   6        199.30        174.96         8.08 o                         
   9   6   6         82.38        118.15         8.66 o                         
  10   6   6        331.66        305.72        13.51 o                         
  11   6   6          9.14          8.97         6.55 o                         
  12   6   6         13.85         17.21         8.19 o                         
  13   6   6          0.05         -3.32         6.76 o                         
  14   6   6          2.49         14.42        11.60 o                         
 -13   7   6        197.36        251.29        17.00 o                         
 -12   7   6         64.15         69.17        15.25 o                         
 -11   7   6         17.26         10.66         7.92 o                         
 -10   7   6        141.40        128.45        21.74 o                         
  -9   7   6       1474.92       1449.06        25.11 o                         
  -8   7   6       2141.18       2145.52        30.39 o                         
  -7   7   6        592.75        549.15        15.85 o                         
  -6   7   6       1007.79        946.29        19.04 o                         
  -5   7   6         32.45         39.39         5.64 o                         
  -4   7   6        170.56        170.26         7.92 o                         
  -3   7   6         17.86         13.00         4.57 o                         
  -2   7   6       1613.73       1585.99        17.64 o                         
  -1   7   6        927.67        928.09        11.99 o                         
   0   7   6        794.21        779.88        10.27 o                         
   1   7   6       2665.88       2585.19        22.60 o                         
   2   7   6       1559.58       1507.04        16.77 o                         
   3   7   6        242.66        232.37         6.88 o                         
   4   7   6          2.10          5.29         3.95 o                         
   5   7   6       1963.02       1919.76        23.41 o                         
   6   7   6         11.72         15.72         4.53 o                         
   7   7   6       1685.14       1668.58        19.93 o                         
   8   7   6          1.91          4.36         6.01 o                         
   9   7   6          7.92          4.79         6.55 o                         
  10   7   6         17.77         10.67         6.21 o                         
  11   7   6         43.95         54.61         7.38 o                         
  12   7   6        275.17        260.42        11.16 o                         
  13   7   6         18.23         18.59         7.18 o                         
 -13   8   6        190.56        175.87        12.97 o                         
 -12   8   6        525.93        513.78        18.33 o                         
 -11   8   6        107.46        112.19        14.63 o                         
 -10   8   6         39.10         62.50         9.10 o                         
  -9   8   6        133.99        134.34        10.54 o                         
  -8   8   6        135.08        109.20         9.44 o                         
  -7   8   6        563.90        536.80        15.86 o                         
  -6   8   6         44.13         45.88         8.96 o                         
  -5   8   6        342.38        346.82        10.97 o                         
  -4   8   6       1675.38       1584.56        21.56 o                         
  -3   8   6         29.84         34.84         4.87 o                         
  -2   8   6         11.16         19.70         4.65 o                         
  -1   8   6       2515.17       2465.11        25.26 o                         
   0   8   6        131.78        121.10         5.36 o                         
   1   8   6        274.12        255.82         7.10 o                         
   2   8   6         33.11         41.20         4.68 o                         
   3   8   6        184.94        184.98         7.41 o                         
   4   8   6         72.30         73.62         9.17 o                         
   5   8   6        190.81        190.79         7.81 o                         
   6   8   6        905.93        920.06        19.05 o                         
   7   8   6        200.79        187.65         9.21 o                         
   8   8   6        586.02        587.06        23.18 o                         
   9   8   6         47.07         46.33         8.54 o                         
  10   8   6        336.18        351.47        13.21 o                         
  11   8   6         17.78         10.89         7.58 o                         
  12   8   6          8.85          1.49         7.81 o                         
  13   8   6        321.48        327.34        14.35 o                         
 -12   9   6        156.19        177.31        12.69 o                         
 -11   9   6        230.34        218.30        13.26 o                         
 -10   9   6          0.91          3.70         7.68 o                         
  -9   9   6          0.00          0.84         8.86 o                         
  -8   9   6        227.71        239.99        12.30 o                         
  -7   9   6        114.51        135.71        10.21 o                         
  -6   9   6        634.82        675.27        17.26 o                         
  -5   9   6        208.73        207.65        10.94 o                         
  -4   9   6        566.92        580.25        13.21 o                         
  -3   9   6        350.69        347.66         9.69 o                         
  -2   9   6        270.18        272.22        10.75 o                         
  -1   9   6        153.04        150.97         5.71 o                         
   0   9   6       1036.81       1067.07        13.61 o                         
   1   9   6        852.61        851.40        12.60 o                         
   2   9   6        130.78        131.18         6.42 o                         
   3   9   6          2.68          0.39         4.56 o                         
   4   9   6        234.63        235.50         8.82 o                         
   5   9   6        771.47        766.25        13.67 o                         
   6   9   6        493.79        475.64        11.65 o                         
   7   9   6       1804.95       1830.94        27.57 o                         
   8   9   6         21.75         23.02         7.01 o                         
   9   9   6        368.85        363.81        13.45 o                         
  10   9   6         34.96         34.50         8.00 o                         
  11   9   6        240.78        220.02        11.97 o                         
  12   9   6        522.74        533.99        16.99 o                         
 -12  10   6        111.15        112.84        22.49 o                         
 -11  10   6         67.05         91.58        10.74 o                         
 -10  10   6         12.31          5.07         8.15 o                         
  -9  10   6         63.71         81.30         9.83 o                         
  -8  10   6        957.64        927.24        21.17 o                         
  -7  10   6        265.38        275.97        13.17 o                         
  -6  10   6        153.69        162.08        10.76 o                         
  -5  10   6        218.66        177.58        12.57 o                         
  -4  10   6         19.57         25.58         6.93 o                         
  -3  10   6       1845.58       1820.23        20.77 o                         
  -2  10   6        164.92        176.41         9.04 o                         
  -1  10   6        182.35        172.43         8.90 o                         
   0  10   6        158.01        159.99         5.94 o                         
   1  10   6       3057.86       3059.56        26.48 o                         
   2  10   6         39.68         48.08         5.35 o                         
   3  10   6         41.62         39.71         5.65 o                         
   4  10   6        724.21        725.04        13.55 o                         
   5  10   6          2.50          2.83         5.04 o                         
   6  10   6       1264.23       1250.01        18.33 o                         
   7  10   6          2.88          2.84         6.11 o                         
   8  10   6        887.01        912.65        18.81 o                         
   9  10   6          0.75         -6.64         6.64 o                         
  10  10   6        307.72        331.24        13.83 o                         
  11  10   6        328.55        362.84        20.22 o                         
 -11  11   6         41.63         36.27         9.46 o                         
 -10  11   6          4.25          8.05         8.51 o                         
  -9  11   6         70.67         98.77        10.64 o                         
  -8  11   6          6.13         -6.11        11.55 o                         
  -7  11   6         23.27         17.34         8.00 o                         
  -6  11   6        377.72        402.00        15.51 o                         
  -5  11   6        319.12        290.19        21.53 o                         
  -4  11   6         24.35         22.03         7.21 o                         
  -3  11   6          2.07         -0.49         5.69 o                         
  -2  11   6        173.50        172.19         8.59 o                         
  -1  11   6         72.52         65.05         5.04 o                         
   0  11   6        149.66        142.98         5.75 o                         
   1  11   6        629.02        603.14        11.61 o                         
   2  11   6        287.93        305.30         9.19 o                         
   3  11   6        430.35        437.54        10.57 o                         
   4  11   6        550.68        550.23        11.84 o                         
   5  11   6         43.07         44.27         5.76 o                         
   6  11   6          1.43          2.15         5.69 o                         
   7  11   6         11.97         13.89         6.16 o                         
   8  11   6         40.81         40.69         7.91 o                         
   9  11   6          3.28         10.00         7.43 o                         
  10  11   6         51.30         59.81         9.24 o                         
 -10  12   6        208.47        225.34        14.04 o                         
  -9  12   6        277.89        341.66        26.97 o                         
  -8  12   6       1045.46       1075.47        23.85 o                         
  -7  12   6        822.00        825.28        20.80 o                         
  -6  12   6          0.03         -2.05         7.40 o                         
  -5  12   6        253.84        267.53        13.02 o                         
  -4  12   6         99.61        110.40        10.06 o                         
  -3  12   6         14.86         14.46         5.64 o                         
  -2  12   6       1314.17       1289.04        14.60 o                         
  -1  12   6       1322.34       1310.80        15.89 o                         
   0  12   6        469.88        463.01        10.75 o                         
   1  12   6        568.83        591.51        11.21 o                         
   2  12   6        806.74        827.91        13.82 o                         
   3  12   6         31.14         38.10         5.68 o                         
   4  12   6        379.06        388.36        12.18 o                         
   5  12   6        140.99        148.34         8.58 o                         
   6  12   6        347.02        314.69        11.22 o                         
   7  12   6         17.63         15.40         6.43 o                         
   8  12   6       1351.25       1324.23        23.23 o                         
   9  12   6        325.49        310.83        13.45 o                         
  -8  13   6        269.93        275.74        14.52 o                         
  -7  13   6        288.58        284.97        14.48 o                         
  -6  13   6        269.11        268.97        13.83 o                         
  -5  13   6        248.69        238.56        13.00 o                         
  -4  13   6        511.40        492.14        31.38 o                         
  -3  13   6        501.15        493.85        13.02 o                         
  -2  13   6         76.05         78.82         6.57 o                         
  -1  13   6        227.43        214.98         7.44 o                         
   0  13   6        483.55        470.92         9.92 o                         
   1  13   6        395.08        393.31         9.44 o                         
   2  13   6        586.01        578.46        12.34 o                         
   3  13   6        446.45        402.72        11.15 o                         
   4  13   6         56.14         65.10         7.13 o                         
   5  13   6        149.01        157.91         8.91 o                         
   6  13   6        120.90        132.30         8.88 o                         
   7  13   6        107.42        100.51         8.55 o                         
   8  13   6          1.25         -7.97         7.97 o                         
  -7  14   6        871.90        961.92        23.45 o                         
  -6  14   6          1.70         10.21         8.07 o                         
  -5  14   6        237.64        224.43        13.08 o                         
  -4  14   6          1.31         -3.53         6.94 o                         
  -3  14   6         60.83         75.96         6.80 o                         
  -2  14   6          1.30          0.00         5.21 o                         
  -1  14   6          1.96          4.08         6.91 o                         
   0  14   6        513.75        532.46        14.56 o                         
   1  14   6         16.88         12.40         5.41 o                         
   2  14   6        197.90        203.46         9.47 o                         
   3  14   6         54.17         42.99         7.81 o                         
   4  14   6         17.79         10.54         6.93 o                         
   5  14   6        174.69        162.44        10.56 o                         
   6  14   6        789.36        843.32        26.73 o                         
   7  14   6        121.05        130.11        10.31 o                         
  -5  15   6         11.62         -3.28        21.41 o                         
  -4  15   6        103.71         94.14        10.60 o                         
  -3  15   6         37.26         38.94         7.83 o                         
  -2  15   6         48.87         35.01         7.71 o                         
  -1  15   6        352.51        358.78        17.68 o                         
   0  15   6        384.45        351.31        17.39 o                         
   1  15   6        171.39        172.00         8.54 o                         
   2  15   6        212.81        210.45        10.07 o                         
   3  15   6          4.18          5.65         7.01 o                         
   4  15   6         61.03         41.24         8.09 o                         
 -14   1   7         56.24         55.71        10.90 o                         
 -13   1   7        272.96        280.58        26.38 o                         
 -12   1   7        529.47        534.32        18.73 o                         
 -11   1   7       1136.55       1146.07        20.32 o                         
 -10   1   7        223.02        230.52        10.19 o                         
  -9   1   7         74.53         86.90         6.86 o                         
  -8   1   7          6.64          5.47         5.07 o                         
  -7   1   7          3.31          0.31         4.79 o                         
  -6   1   7        128.86        132.85         7.14 o                         
  -5   1   7        134.60        145.70         9.68 o                         
  -4   1   7       1922.32       1856.02        20.18 o                         
  -3   1   7         19.50          4.33         4.47 o                         
  -2   1   7        523.42        504.23        10.48 o                         
  -1   1   7         99.82         87.72         4.82 o                         
   0   1   7       1088.51       1128.93        12.42 o                         
   1   1   7       1325.50       1243.86        14.63 o                         
   2   1   7        630.17        641.69         8.58 o                         
   3   1   7       2252.92       2132.33        22.93 o                         
   4   1   7       1736.91       1699.83        18.51 o                         
   5   1   7       1302.61       1292.33        16.34 o                         
   6   1   7        215.35        223.26         8.89 o                         
   7   1   7        282.50        245.63         8.88 o                         
   8   1   7        378.27        373.86        11.00 o                         
   9   1   7         90.79         88.92         8.51 o                         
  10   1   7        121.99        138.30        10.24 o                         
  11   1   7        427.62        443.27        13.35 o                         
  12   1   7       1407.09       1399.84        20.76 o                         
  13   1   7          1.95         10.35        11.46 o                         
  14   1   7          0.11          4.19        11.54 o                         
 -14   2   7          7.10         -8.82         8.82 o                         
 -13   2   7         10.94          5.43        10.10 o                         
 -12   2   7        323.67        347.50        15.80 o                         
 -11   2   7          2.29          4.37         6.71 o                         
 -10   2   7         37.91         41.80         7.22 o                         
  -9   2   7        104.65        104.34         7.18 o                         
  -8   2   7        249.77        250.32         9.28 o                         
  -7   2   7        309.29        304.67        13.51 o                         
  -6   2   7        123.19        123.99         7.08 o                         
  -5   2   7        290.08        262.59         8.68 o                         
  -4   2   7        996.83       1003.17        18.95 o                         
  -3   2   7       2309.21       2193.59        21.98 o                         
  -2   2   7        313.44        290.19         8.92 o                         
  -1   2   7        341.07        372.39         8.50 o                         
   0   2   7        364.07        369.09         7.81 o                         
   1   2   7         41.51         32.09         3.88 o                         
   2   2   7        117.21        120.68         5.22 o                         
   3   2   7       2783.25       2718.14        24.56 o                         
   4   2   7        361.03        346.02         9.35 o                         
   5   2   7        148.73        157.54        11.25 o                         
   6   2   7         57.42         74.40         5.97 o                         
   7   2   7         71.90         76.39         7.56 o                         
   8   2   7         97.30        103.72         9.63 o                         
   9   2   7         77.39         63.28         6.65 o                         
  10   2   7        399.58        383.05        11.93 o                         
  11   2   7        222.28        250.33        11.03 o                         
  12   2   7        451.61        465.34        15.78 o                         
  13   2   7        225.93        251.02        12.68 o                         
  14   2   7          3.36        -13.56        13.56 o                         
 -14   3   7         55.65         51.01        10.71 o                         
 -13   3   7       1243.49       1270.47        26.50 o                         
 -12   3   7        687.29        696.69        20.62 o                         
 -11   3   7         83.11         77.52         9.95 o                         
 -10   3   7         70.79         41.73         7.42 o                         
  -9   3   7       1631.19       1657.79        23.42 o                         
  -8   3   7          0.35          4.59         5.13 o                         
  -7   3   7        132.61        124.33         7.15 o                         
  -6   3   7        342.76        354.58        10.25 o                         
  -5   3   7         32.61         28.87         5.22 o                         
  -4   3   7        400.72        362.38         9.71 o                         
  -3   3   7       1087.55       1043.89        14.59 o                         
  -2   3   7         96.82         74.51         5.52 o                         
  -1   3   7       1977.99       1981.10        18.59 o                         
   0   3   7       1238.45       1195.28        12.94 o                         
   1   3   7          3.26         -0.66         3.64 o                         
   2   3   7        396.27        385.91         7.96 o                         
   3   3   7       1637.27       1600.46        18.71 o                         
   4   3   7        619.34        618.34        11.39 o                         
   5   3   7        117.44        117.49         6.57 o                         
   6   3   7          0.44          4.36         4.70 o                         
   7   3   7        268.03        260.44         9.12 o                         
   8   3   7       1130.99       1182.18        17.29 o                         
   9   3   7         39.91         34.22         6.32 o                         
  10   3   7        433.24        456.55        14.70 o                         
  11   3   7         21.64         21.54         6.98 o                         
  12   3   7         79.69         78.71        10.12 o                         
  13   3   7        167.58        186.92        11.53 o                         
 -13   4   7         26.73         34.59         7.98 o                         
 -12   4   7        280.45        286.48        12.51 o                         
 -11   4   7         55.27         52.19         7.94 o                         
 -10   4   7        490.82        499.01        14.53 o                         
  -9   4   7         10.31         13.24         6.81 o                         
  -8   4   7         23.59         26.43         6.46 o                         
  -7   4   7         71.64         52.63         5.89 o                         
  -6   4   7        389.18        372.42        10.53 o                         
  -5   4   7       2255.60       2180.11        22.61 o                         
  -4   4   7         39.79         49.54         6.75 o                         
  -3   4   7       1441.42       1359.49        16.66 o                         
  -2   4   7         67.89         66.48         4.90 o                         
  -1   4   7        694.11        621.40        11.06 o                         
   0   4   7        807.58        781.74        10.48 o                         
   1   4   7        278.17        284.24         8.24 o                         
   2   4   7       2076.49       2007.73        17.82 o                         
   3   4   7          0.06         -0.81         3.67 o                         
   4   4   7       1283.17       1236.48        15.82 o                         
   5   4   7        385.57        377.25        10.05 o                         
   6   4   7          3.78          6.62         4.95 o                         
   7   4   7          2.26         -2.59         5.14 o                         
   8   4   7        181.82        176.37         8.49 o                         
   9   4   7        373.44        386.48        12.00 o                         
  10   4   7        178.54        192.98        10.73 o                         
  11   4   7        345.33        351.46        13.37 o                         
  12   4   7         44.53         36.79        13.89 o                         
  13   4   7        609.42        622.68        16.11 o                         
 -13   5   7         35.74         51.61        12.47 o                         
 -12   5   7         11.43         33.84         9.02 o                         
 -11   5   7         25.71         14.62         7.15 o                         
 -10   5   7         10.23          9.40         6.41 o                         
  -9   5   7        203.66        235.69        10.63 o                         
  -8   5   7       1175.01       1134.38        19.12 o                         
  -7   5   7         86.31         92.03         6.54 o                         
  -6   5   7       1182.13       1170.30        16.35 o                         
  -5   5   7        450.96        468.22        10.97 o                         
  -4   5   7          4.65          4.68         4.52 o                         
  -3   5   7         16.39         14.93         4.50 o                         
  -2   5   7          1.21         -3.54         3.54 o                         
  -1   5   7         83.34         72.61         4.88 o                         
   0   5   7         78.81         72.47         5.53 o                         
   1   5   7        931.78        899.90        12.22 o                         
   2   5   7          6.24          6.22         3.79 o                         
   3   5   7        684.08        699.47        10.34 o                         
   4   5   7        655.65        659.83        13.09 o                         
   5   5   7        109.84        102.20         6.58 o                         
   6   5   7        112.12         99.61         6.86 o                         
   7   5   7        209.61        186.71         8.24 o                         
   8   5   7         31.67         36.55         8.38 o                         
   9   5   7        200.07        195.57         9.22 o                         
  10   5   7        173.01        168.72        10.24 o                         
  11   5   7        299.03        289.16        12.60 o                         
  12   5   7        121.08        119.66        10.29 o                         
  13   5   7          0.75          5.61         6.95 o                         
 -13   6   7         39.15         37.92         9.65 o                         
 -12   6   7       1604.19       1610.17        29.10 o                         
 -11   6   7        514.38        521.25        17.96 o                         
 -10   6   7        296.66        281.96        13.83 o                         
  -9   6   7        163.18        183.72        11.56 o                         
  -8   6   7        387.83        365.56        14.89 o                         
  -7   6   7        125.41        126.10         9.69 o                         
  -6   6   7        481.77        546.49        13.50 o                         
  -5   6   7       1380.09       1452.34        23.52 o                         
  -4   6   7        546.06        514.98        11.16 o                         
  -3   6   7        710.65        691.12        11.02 o                         
  -2   6   7         29.54         39.26         4.39 o                         
  -1   6   7       1766.60       1728.01        16.66 o                         
   0   6   7        816.77        824.42        12.32 o                         
   1   6   7        128.18        122.41         5.93 o                         
   2   6   7       3424.14       3326.05        37.88 o                         
   3   6   7          2.66          6.52         4.13 o                         
   4   6   7        652.29        655.53        12.10 o                         
   5   6   7          6.83          4.54         4.87 o                         
   6   6   7        312.14        311.79         9.85 o                         
   7   6   7        114.46        113.10         8.83 o                         
   8   6   7        318.36        330.29        12.81 o                         
   9   6   7         77.51         79.77         8.42 o                         
  10   6   7        580.63        544.93        16.95 o                         
  11   6   7        874.82        898.90        19.51 o                         
  12   6   7        147.68        154.69         9.70 o                         
 -12   7   7        778.16        822.39        24.01 o                         
 -11   7   7          0.49         -9.07         9.07 o                         
 -10   7   7        446.06        488.49        17.57 o                         
  -9   7   7        231.79        270.31        19.89 o                         
  -8   7   7        282.39        295.61        13.52 o                         
  -7   7   7        105.03         90.14         9.11 o                         
  -6   7   7        700.40        745.29        18.10 o                         
  -5   7   7        240.11        248.62        10.05 o                         
  -4   7   7         56.77         40.11         6.25 o                         
  -3   7   7        117.15        115.10         7.56 o                         
  -2   7   7       1329.35       1333.32        19.04 o                         
  -1   7   7         41.39         48.26         5.51 o                         
   0   7   7        434.13        449.71        12.19 o                         
   1   7   7         16.54         14.45         4.76 o                         
   2   7   7        202.06        215.70         9.79 o                         
   3   7   7        576.33        598.26        14.44 o                         
   4   7   7         32.13         36.56         5.32 o                         
   5   7   7        450.10        441.08        12.45 o                         
   6   7   7        248.75        255.12        10.28 o                         
   7   7   7        301.21        308.62        10.75 o                         
   8   7   7         55.14         49.13         8.60 o                         
   9   7   7        317.00        302.38        13.32 o                         
  10   7   7        150.60        150.31        10.33 o                         
  11   7   7         83.90         76.28         8.12 o                         
  12   7   7         65.61         66.17         8.42 o                         
 -12   8   7        114.02        114.54        14.63 o                         
 -11   8   7         91.83        107.49        21.95 o                         
 -10   8   7        155.87        163.11        12.02 o                         
  -9   8   7        523.98        567.49        18.21 o                         
  -8   8   7        134.69        121.44        14.42 o                         
  -7   8   7          0.15         10.06         7.24 o                         
  -6   8   7         65.09         69.78         8.62 o                         
  -5   8   7       1602.62       1616.73        25.57 o                         
  -4   8   7        318.54        321.14        11.14 o                         
  -3   8   7        469.71        467.70        12.63 o                         
  -2   8   7        336.33        337.63        11.32 o                         
  -1   8   7         16.96         19.19         4.95 o                         
   0   8   7        150.98        169.72         8.68 o                         
   1   8   7         96.93         88.90         6.37 o                         
   2   8   7         27.98         16.43         5.12 o                         
   3   8   7        401.04        395.52        12.31 o                         
   4   8   7       1222.31       1233.14        19.23 o                         
   5   8   7          6.52         -0.21         5.74 o                         
   6   8   7         45.23         43.72         6.98 o                         
   7   8   7         14.25         18.39        12.29 o                         
   8   8   7        191.37        217.50        15.42 o                         
   9   8   7        110.08        102.86        12.57 o                         
  10   8   7        668.98        686.32        17.92 o                         
  11   8   7         20.63         26.19         8.31 o                         
 -11   9   7        801.49        829.35        22.56 o                         
 -10   9   7          1.97         11.93         8.25 o                         
  -9   9   7        366.92        355.69        18.01 o                         
  -8   9   7          4.74          2.18         7.72 o                         
  -7   9   7        180.04        180.21        11.39 o                         
  -6   9   7         91.29        115.23         9.85 o                         
  -5   9   7          0.49          1.45         6.65 o                         
  -4   9   7        868.34        898.79        20.07 o                         
  -3   9   7          6.83         11.95         5.67 o                         
  -2   9   7        474.79        443.37        12.61 o                         
  -1   9   7        584.02        612.07        14.17 o                         
   0   9   7        236.00        230.03         9.89 o                         
   1   9   7        644.78        667.62        16.72 o                         
   2   9   7         46.13         43.42         5.92 o                         
   3   9   7        869.61        834.13        17.45 o                         
   4   9   7        189.65        211.15         8.74 o                         
   5   9   7        307.86        286.46        10.97 o                         
   6   9   7        470.24        459.92        14.96 o                         
   7   9   7         21.95         21.38         8.02 o                         
   8   9   7          1.83         -7.51         7.51 o                         
   9   9   7       1207.18       1195.60        25.42 o                         
  10   9   7        137.26        136.09        10.45 o                         
  11   9   7        116.19         85.59        10.10 o                         
 -10  10   7        120.50        122.29        12.67 o                         
  -9  10   7        681.55        680.72        23.18 o                         
  -8  10   7        220.23        232.00        13.19 o                         
  -7  10   7        208.65        180.53        14.75 o                         
  -6  10   7         60.28         38.07         8.16 o                         
  -5  10   7         75.88         74.13         8.99 o                         
  -4  10   7        501.93        513.38        16.26 o                         
  -3  10   7        360.85        379.14        12.40 o                         
  -2  10   7        190.64        202.30         8.69 o                         
  -1  10   7        406.46        426.46        12.96 o                         
   0  10   7        387.74        405.14        12.88 o                         
   1  10   7         55.28         68.72         6.38 o                         
   2  10   7          0.07          2.76         6.01 o                         
   3  10   7         14.23         17.43         5.56 o                         
   4  10   7       1398.49       1385.73        19.08 o                         
   5  10   7        551.83        556.94        13.58 o                         
   6  10   7          5.95          0.64         7.48 o                         
   7  10   7         37.36         30.06         9.36 o                         
   8  10   7        316.76        329.01        13.46 o                         
   9  10   7        130.70        121.07        10.31 o                         
  10  10   7          1.94          0.88         7.95 o                         
  -9  11   7         24.69         30.63        13.39 o                         
  -8  11   7        433.98        428.06        36.77 o                         
  -7  11   7         11.73         -6.47         7.92 o                         
  -6  11   7        246.88        265.71        13.52 o                         
  -5  11   7        506.07        517.62        16.75 o                         
  -4  11   7       1207.49       1237.63        23.68 o                         
  -3  11   7        144.90        130.57        12.67 o                         
  -2  11   7        137.61        144.68         8.24 o                         
  -1  11   7        284.28        295.85        15.03 o                         
   0  11   7        381.34        343.29        12.14 o                         
   1  11   7         19.31         10.24         5.61 o                         
   2  11   7        362.35        386.84        11.82 o                         
   3  11   7        150.21        162.43        10.88 o                         
   4  11   7       1984.43       1987.40        26.82 o                         
   5  11   7        876.87        875.19        16.85 o                         
   6  11   7        464.49        461.61        15.05 o                         
   7  11   7        382.49        412.62        16.63 o                         
   8  11   7        717.96        702.80        17.99 o                         
   9  11   7         11.30          9.24         8.01 o                         
  -8  12   7          6.71          9.04        19.78 o                         
  -7  12   7        162.32        193.73        12.93 o                         
  -6  12   7        217.08        229.74        13.15 o                         
  -5  12   7        263.68        270.12        13.81 o                         
  -4  12   7         20.79         29.84         8.10 o                         
  -3  12   7         32.32         30.40         6.98 o                         
  -2  12   7         51.33         55.85         8.36 o                         
  -1  12   7         87.97         89.37         7.97 o                         
   0  12   7       1191.86       1176.30        21.41 o                         
   1  12   7         49.63         52.87         6.73 o                         
   2  12   7         11.95         26.80         6.69 o                         
   3  12   7         29.96         29.53         6.45 o                         
   4  12   7        306.92        330.74        10.55 o                         
   5  12   7         12.19         17.97         7.29 o                         
   6  12   7         91.87         84.83         8.92 o                         
   7  12   7        249.60        239.82        12.12 o                         
   8  12   7        159.88        137.46        14.17 o                         
  -6  13   7        419.90        445.37        17.56 o                         
  -5  13   7          5.74          8.38         7.75 o                         
  -4  13   7        228.70        258.66        13.58 o                         
  -3  13   7         11.55          1.25         6.68 o                         
  -2  13   7        349.07        356.72        14.76 o                         
  -1  13   7          0.06         -4.55         5.75 o                         
   0  13   7        274.70        261.57        10.37 o                         
   1  13   7         76.04         78.71         6.70 o                         
   2  13   7          1.61          6.93         5.91 o                         
   3  13   7        435.75        456.01        13.32 o                         
   4  13   7         20.35         23.10         7.09 o                         
   5  13   7        699.63        724.21        16.05 o                         
   6  13   7          0.03          6.22         7.32 o                         
  -4  14   7          3.64          9.74         6.84 o                         
  -3  14   7        649.04        645.74        22.77 o                         
  -2  14   7        171.17        161.21        11.31 o                         
  -1  14   7         26.72         22.37         8.04 o                         
   0  14   7        314.67        323.39        11.61 o                         
   1  14   7         92.08         97.70         7.93 o                         
   2  14   7        106.50        106.52         8.27 o                         
   3  14   7        860.37        829.06        28.95 o                         
   4  14   7        122.37        114.59        10.88 o                         
 -12   0   8         79.14         83.32        15.71 o                         
 -11   0   8         40.76         27.29        14.99 o                         
 -10   0   8        407.18        385.09        22.94 o                         
  -9   0   8        256.78        234.52        13.86 o                         
  -8   0   8       3045.22       2944.39        43.54 o                         
  -7   0   8       3401.71       3311.33        44.84 o                         
  -6   0   8        228.10        231.00        13.07 o                         
  -5   0   8         13.95          8.14         7.45 o                         
  -4   0   8       1064.55       1129.92        34.79 o                         
  -3   0   8        253.72        213.97        16.36 o                         
  -2   0   8       2428.84       2394.86        34.19 o                         
  -1   0   8        742.96        797.06        16.28 o                         
   0   0   8        808.03        775.75        22.87 o                         
   1   0   8          0.23          3.31         6.67 o                         
   2   0   8         54.06         68.21         8.51 o                         
   3   0   8        103.14        111.40        12.11 o                         
   4   0   8        288.42        308.37        17.16 o                         
   5   0   8          1.42         12.87         7.90 o                         
   6   0   8         89.11         90.45         9.54 o                         
   7   0   8        308.90        294.43        14.10 o                         
   8   0   8       3630.40       3605.33        48.19 o                         
   9   0   8       1891.58       1854.28        32.92 o                         
  10   0   8       1194.72       1135.78        26.48 o                         
  11   0   8        966.97        983.70        25.94 o                         
  12   0   8        262.32        264.53        16.39 o                         
 -12   1   8        147.99        143.46        16.59 o                         
 -11   1   8        176.06        154.92        11.12 o                         
 -10   1   8          7.91          6.57         7.02 o                         
  -9   1   8         38.51         30.21         6.55 o                         
  -8   1   8         39.60         29.57         6.23 o                         
  -7   1   8         35.52         24.59         5.96 o                         
  -6   1   8        105.10         90.78         7.12 o                         
  -5   1   8       3293.37       3233.45        30.52 o                         
  -4   1   8         52.02         50.64         6.04 o                         
  -3   1   8        281.85        275.69         9.24 o                         
  -2   1   8        247.59        263.38         8.32 o                         
  -1   1   8         20.80         22.43         4.38 o                         
   0   1   8        409.24        466.00         9.94 o                         
   1   1   8         18.03         16.14         5.06 o                         
   2   1   8        159.58        154.59         9.11 o                         
   3   1   8        147.05        152.36         9.43 o                         
   4   1   8         82.05         85.14         8.21 o                         
   5   1   8        127.99        141.78         7.71 o                         
   6   1   8        331.01        322.69        10.12 o                         
   7   1   8        723.72        764.02        14.50 o                         
   8   1   8         94.27         97.80         8.14 o                         
   9   1   8          4.70          5.52         9.95 o                         
  10   1   8         79.83         93.68         8.27 o                         
  11   1   8        106.80        100.92         8.57 o                         
  12   1   8        120.64        108.04        10.53 o                         
 -12   2   8         50.04         39.79         9.99 o                         
 -11   2   8         61.59         52.21         8.34 o                         
 -10   2   8         15.60          4.51         6.93 o                         
  -9   2   8       1069.50       1017.58        18.26 o                         
  -8   2   8        706.37        725.76        14.74 o                         
  -7   2   8        196.07        189.09         8.74 o                         
  -6   2   8        266.14        269.58         9.64 o                         
  -5   2   8        141.31        138.64         7.70 o                         
  -4   2   8       1353.97       1295.63        17.60 o                         
  -3   2   8        487.93        523.06        11.84 o                         
  -2   2   8        169.40        159.89         6.86 o                         
  -1   2   8        345.63        410.34        10.99 o                         
   0   2   8        109.60         90.93         5.73 o                         
   1   2   8        327.86        297.58        11.55 o                         
   2   2   8        448.75        423.39        12.04 o                         
   3   2   8         76.88         93.99         8.17 o                         
   4   2   8        209.82        222.53        10.86 o                         
   5   2   8        252.06        284.37        12.73 o                         
   6   2   8       1451.19       1409.79        18.56 o                         
   7   2   8          0.86          5.15         5.60 o                         
   8   2   8         93.29        120.21         8.99 o                         
   9   2   8         52.48         38.79         6.73 o                         
  10   2   8        742.44        717.33        15.74 o                         
  11   2   8        212.00        184.05         9.94 o                         
  12   2   8         25.77         22.01        12.27 o                         
 -12   3   8         15.38          7.66         7.73 o                         
 -11   3   8          1.17         -5.94         6.84 o                         
 -10   3   8         28.07         22.56         7.40 o                         
  -9   3   8        346.66        349.82        13.01 o                         
  -8   3   8         84.13         80.10         7.11 o                         
  -7   3   8        359.74        352.26        11.19 o                         
  -6   3   8        542.62        550.06        12.84 o                         
  -5   3   8        430.98        461.79        11.73 o                         
  -4   3   8         89.46         94.77         6.90 o                         
  -3   3   8        167.85        160.28         7.70 o                         
  -2   3   8         20.28         24.37         4.80 o                         
  -1   3   8         25.78         18.49         4.41 o                         
   0   3   8        730.87        783.74        12.38 o                         
   1   3   8       1038.54        979.81        13.87 o                         
   2   3   8         70.50         68.92         6.84 o                         
   3   3   8        412.14        417.66        13.60 o                         
   4   3   8        443.76        435.64        14.15 o                         
   5   3   8         10.49         10.41         5.79 o                         
   6   3   8        249.61        280.59         9.76 o                         
   7   3   8        563.43        586.42        13.37 o                         
   8   3   8         52.67         55.07         7.89 o                         
   9   3   8         71.86         59.45         8.43 o                         
  10   3   8         44.96         37.60         7.14 o                         
  11   3   8        483.55        441.07        18.84 o                         
  12   3   8         38.88         29.79        10.01 o                         
 -12   4   8        151.85        176.67        11.51 o                         
 -11   4   8        765.68        802.60        18.54 o                         
 -10   4   8       1008.37       1011.95        20.15 o                         
  -9   4   8        480.20        475.22        14.81 o                         
  -8   4   8          8.15         13.73         6.49 o                         
  -7   4   8        110.26        110.09         7.57 o                         
  -6   4   8        750.70        755.89        14.27 o                         
  -5   4   8        292.42        296.07         9.96 o                         
  -4   4   8        205.38        218.43         8.73 o                         
  -3   4   8        457.65        476.96        13.02 o                         
  -2   4   8          5.03         15.65         4.52 o                         
  -1   4   8         98.69        118.44         6.26 o                         
   0   4   8          1.55          4.30         4.18 o                         
   1   4   8         93.65         90.55         7.96 o                         
   2   4   8          1.13         -4.82         5.15 o                         
   3   4   8         19.87         22.12         6.45 o                         
   4   4   8        148.73        138.02         9.16 o                         
   5   4   8        226.93        224.05         9.66 o                         
   6   4   8        452.34        461.53        11.93 o                         
   7   4   8        456.99        466.23        13.41 o                         
   8   4   8         55.83         42.94         6.72 o                         
   9   4   8        105.26         99.06         8.03 o                         
  10   4   8        309.53        318.67        11.65 o                         
  11   4   8        114.47        118.03        10.21 o                         
  12   4   8         90.10         78.25        11.05 o                         
 -12   5   8          3.20        -11.99        11.99 o                         
 -11   5   8         24.24          9.96        13.60 o                         
 -10   5   8        214.35        229.07        13.61 o                         
  -9   5   8        132.81        122.21        10.79 o                         
  -8   5   8        633.11        663.47        18.55 o                         
  -7   5   8       1537.30       1576.51        23.37 o                         
  -6   5   8        485.60        489.86        12.23 o                         
  -5   5   8        349.00        379.34        11.08 o                         
  -4   5   8         70.85         84.95         6.61 o                         
  -3   5   8        102.75         88.95         5.96 o                         
  -2   5   8       1972.82       1983.02        19.89 o                         
  -1   5   8        601.40        556.12        10.85 o                         
   0   5   8        144.34        164.12         9.25 o                         
   1   5   8        102.85         85.54         6.34 o                         
   2   5   8       1834.20       1808.26        23.26 o                         
   3   5   8       1919.67       1988.25        33.90 o                         
   4   5   8         88.96         79.06         8.00 o                         
   5   5   8        875.98        891.04        21.67 o                         
   6   5   8         12.61         13.95         5.66 o                         
   7   5   8        322.81        329.27        10.96 o                         
   8   5   8         15.91         15.20         6.27 o                         
   9   5   8        206.82        193.01         9.62 o                         
  10   5   8        176.67        189.67        11.23 o                         
  11   5   8         31.21         24.79        12.86 o                         
 -11   6   8        167.26        152.31        12.46 o                         
 -10   6   8         30.96         29.42         9.00 o                         
  -9   6   8        109.41        108.84        10.51 o                         
  -8   6   8          9.33          3.20         7.59 o                         
  -7   6   8          3.86         13.86         9.15 o                         
  -6   6   8         42.76         55.70         9.28 o                         
  -5   6   8         40.13         39.95         6.73 o                         
  -4   6   8        174.49        162.82         8.99 o                         
  -3   6   8        541.27        536.33        13.46 o                         
  -2   6   8        697.23        726.61        15.85 o                         
  -1   6   8        136.83        120.18         8.15 o                         
   0   6   8         74.51         71.61         7.07 o                         
   1   6   8          9.26         10.02         5.72 o                         
   2   6   8          0.18          1.21         6.12 o                         
   3   6   8        213.94        221.59        11.33 o                         
   4   6   8          3.96         -6.11         6.16 o                         
   5   6   8          0.00          6.07         6.82 o                         
   6   6   8         34.72         29.32         6.24 o                         
   7   6   8          0.82         -5.61         5.61 o                         
   8   6   8          0.07          0.81         7.50 o                         
   9   6   8        257.35        261.67        16.46 o                         
  10   6   8          0.19         -1.64         8.28 o                         
  11   6   8          2.55          0.47        12.66 o                         
 -11   7   8         56.02         67.15        14.65 o                         
 -10   7   8          3.92          9.20        12.78 o                         
  -9   7   8        468.59        497.17        17.83 o                         
  -8   7   8        257.73        271.77        13.79 o                         
  -7   7   8         35.69         45.93         8.67 o                         
  -6   7   8        113.07        105.76        10.41 o                         
  -5   7   8         61.63         46.60         7.07 o                         
  -4   7   8         52.92         65.66         7.24 o                         
  -3   7   8        210.16        204.45        11.39 o                         
  -2   7   8       2283.62       2321.81        27.80 o                         
  -1   7   8        123.16        109.41         8.10 o                         
   0   7   8        963.93        935.63        17.21 o                         
   1   7   8         47.37         36.32         6.64 o                         
   2   7   8        152.16        137.64         8.61 o                         
   3   7   8         72.26         83.46        10.06 o                         
   4   7   8        949.02        998.39        24.01 o                         
   5   7   8        405.56        411.19        26.98 o                         
   6   7   8         35.97         39.09         8.55 o                         
   7   7   8        326.19        341.46        12.53 o                         
   8   7   8          0.24          3.05         6.85 o                         
   9   7   8        749.40        768.41        20.85 o                         
  10   7   8         30.84         24.82         9.45 o                         
 -10   8   8        424.28        387.31        17.12 o                         
  -9   8   8        539.90        563.32        19.30 o                         
  -8   8   8          0.43          5.12         8.08 o                         
  -7   8   8          2.94          4.52         8.55 o                         
  -6   8   8       1240.20       1205.71        23.71 o                         
  -5   8   8        269.71        262.35        17.93 o                         
  -4   8   8        349.45        346.57        12.34 o                         
  -3   8   8        261.18        260.44        10.67 o                         
  -2   8   8          0.96          9.86         6.12 o                         
  -1   8   8       1218.20       1239.75        20.04 o                         
   0   8   8          1.18          4.65         5.97 o                         
   1   8   8        167.92        159.55         9.39 o                         
   2   8   8         13.37         15.04         6.35 o                         
   3   8   8        144.88        154.31        13.32 o                         
   4   8   8         53.71         56.68         9.25 o                         
   5   8   8        265.85        264.84        12.43 o                         
   6   8   8        318.22        321.05        13.61 o                         
   7   8   8          1.79          6.99         6.75 o                         
   8   8   8        257.03        225.18        18.34 o                         
   9   8   8         61.35         53.19        10.04 o                         
  10   8   8         15.19          9.66        11.75 o                         
  -9   9   8        349.42        351.96        16.18 o                         
  -8   9   8        103.27        117.72        11.05 o                         
  -7   9   8         38.32         38.64         8.81 o                         
  -6   9   8        113.28         99.33         9.98 o                         
  -5   9   8          2.41          0.33         7.20 o                         
  -4   9   8        611.57        637.16        17.70 o                         
  -3   9   8         47.07         68.83        12.67 o                         
  -2   9   8          0.52         -1.58         6.05 o                         
  -1   9   8        537.58        558.61        14.86 o                         
   0   9   8       1453.11       1476.34        22.38 o                         
   1   9   8        352.59        341.59        12.35 o                         
   2   9   8        232.44        253.50        10.97 o                         
   3   9   8          0.11          7.83         8.37 o                         
   4   9   8        129.39        130.63        11.33 o                         
   5   9   8          3.37         -2.12         7.25 o                         
   6   9   8        633.29        608.99        18.18 o                         
   7   9   8        311.61        303.08        14.54 o                         
   8   9   8        228.56        227.83        13.37 o                         
   9   9   8         41.57         28.72        10.26 o                         
  -8  10   8        592.06        572.40        31.53 o                         
  -7  10   8        267.09        306.70        15.08 o                         
  -6  10   8         42.54         70.82         9.68 o                         
  -5  10   8         90.12         78.48         9.89 o                         
  -4  10   8         14.60         22.60         7.86 o                         
  -3  10   8        932.02        950.25        21.28 o                         
  -2  10   8          1.41          7.42         6.29 o                         
  -1  10   8        980.73       1024.49        25.56 o                         
   0  10   8         20.69         13.49         7.07 o                         
   1  10   8        752.05        757.40        17.21 o                         
   2  10   8          3.26          7.68         6.61 o                         
   3  10   8         11.71         21.20         9.05 o                         
   4  10   8        148.15        152.77        12.55 o                         
   5  10   8        298.53        298.02        19.99 o                         
   6  10   8        748.91        689.69        31.41 o                         
   7  10   8         46.53         33.49        10.98 o                         
   8  10   8        572.70        585.24        17.34 o                         
  -7  11   8         21.83         29.99         8.96 o                         
  -6  11   8         54.27         73.34         9.86 o                         
  -5  11   8        218.17        211.49        14.89 o                         
  -4  11   8          3.08         -3.07         8.47 o                         
  -3  11   8         21.36         25.88         8.12 o                         
  -2  11   8         34.29         46.57         7.77 o                         
  -1  11   8          6.56         -2.24         6.72 o                         
   0  11   8          8.20          4.38         6.47 o                         
   1  11   8       1003.64       1027.55        19.65 o                         
   2  11   8        174.47        200.98        11.94 o                         
   3  11   8        192.50        196.99        12.21 o                         
   4  11   8        473.31        466.70        18.96 o                         
   5  11   8         48.25         43.64         8.99 o                         
   6  11   8         20.35         12.03        11.63 o                         
   7  11   8        229.67        245.53        19.43 o                         
  -5  12   8        122.35        123.42        11.18 o                         
  -4  12   8         96.86         79.95        11.81 o                         
  -3  12   8         20.16         17.92         8.86 o                         
  -2  12   8        148.12        148.93        11.31 o                         
  -1  12   8       1402.07       1415.94        24.47 o                         
   0  12   8         96.50        121.17         9.30 o                         
   1  12   8         43.44         44.67         7.77 o                         
   2  12   8         14.62         11.29         7.73 o                         
   3  12   8         57.16         37.55         8.72 o                         
   4  12   8        222.64        224.83        15.56 o                         
   5  12   8         17.16         13.38        12.26 o                         
  -2  13   8         24.42         29.80         9.79 o                         
  -1  13   8        622.51        605.85        20.61 o                         
   0  13   8        262.06        247.87        10.67 o                         
   1  13   8         19.80         29.12         6.88 o                         
   2  13   8         74.46         64.86         8.48 o                         
 -11   1   9        729.46        672.67        21.43 o                         
 -10   1   9          4.46         -7.03         7.03 o                         
  -9   1   9         66.49         48.94        10.43 o                         
  -8   1   9        396.71        431.12        23.35 o                         
  -7   1   9        278.78        287.67        10.92 o                         
  -6   1   9        271.55        260.07        10.33 o                         
  -5   1   9       1319.86       1366.88        19.59 o                         
  -4   1   9       1338.69       1285.21        19.21 o                         
  -3   1   9        134.23        121.26         7.01 o                         
  -2   1   9          5.75          3.48         4.70 o                         
  -1   1   9          6.47          0.81         5.16 o                         
   0   1   9         20.12         24.89         5.71 o                         
   1   1   9         14.02          9.23         6.76 o                         
   2   1   9       1894.08       1956.75        28.19 o                         
   3   1   9         84.16        107.88         9.15 o                         
   4   1   9        925.90        972.36        20.41 o                         
   5   1   9          0.38         -4.66         6.82 o                         
   6   1   9         85.54         77.23         9.19 o                         
   7   1   9         47.42         37.52         8.36 o                         
   8   1   9          0.01         -0.82         7.68 o                         
   9   1   9        337.22        344.63        14.43 o                         
  10   1   9         95.35         97.43         8.69 o                         
 -11   2   9          2.00         13.99        14.99 o                         
 -10   2   9         13.81          7.44         9.89 o                         
  -9   2   9        475.86        452.86        15.38 o                         
  -8   2   9         16.92         16.92         6.53 o                         
  -7   2   9          1.32         -5.75         5.75 o                         
  -6   2   9       1144.34       1153.46        18.40 o                         
  -5   2   9          4.34          6.35         5.86 o                         
  -4   2   9        489.33        475.91        12.75 o                         
  -3   2   9        209.89        196.59         8.12 o                         
  -2   2   9          0.50         -2.81         4.65 o                         
  -1   2   9        167.71        189.53         8.65 o                         
   0   2   9        692.83        672.06        13.78 o                         
   1   2   9         16.42         12.46         5.48 o                         
   2   2   9         48.26         59.94         7.21 o                         
   3   2   9       2013.00       2040.03        29.24 o                         
   4   2   9        276.68        309.82        13.26 o                         
   5   2   9          3.29         -6.93         6.93 o                         
   6   2   9         46.90         50.27         8.67 o                         
   7   2   9         25.57         25.67         8.36 o                         
   8   2   9          0.55         -2.83         7.71 o                         
   9   2   9          0.20          8.01         8.02 o                         
  10   2   9        829.90        799.00        17.43 o                         
 -10   3   9        560.32        567.12        19.74 o                         
  -9   3   9        162.96        147.66        16.78 o                         
  -8   3   9          0.48          0.43         9.61 o                         
  -7   3   9         93.13         91.21         7.82 o                         
  -6   3   9        714.27        739.45        15.24 o                         
  -5   3   9         59.90         68.13         7.05 o                         
  -4   3   9        202.05        199.07         9.05 o                         
  -3   3   9        203.52        205.90         8.76 o                         
  -2   3   9       1091.85       1097.36        15.62 o                         
  -1   3   9         39.39         34.41         5.66 o                         
   0   3   9        193.17        213.34         9.02 o                         
   1   3   9         91.61        102.11         8.03 o                         
   2   3   9        332.92        340.58        12.01 o                         
   3   3   9        193.15        195.21        11.04 o                         
   4   3   9        619.54        651.80        17.54 o                         
   5   3   9        153.51        142.47        10.33 o                         
   6   3   9        141.02        161.10        10.80 o                         
   7   3   9          1.73         -7.28         7.28 o                         
   8   3   9          0.06         -2.64        11.33 o                         
   9   3   9        155.18        129.67        10.30 o                         
  10   3   9        155.25        162.86        10.30 o                         
 -10   4   9        935.00        955.79        23.52 o                         
  -9   4   9         84.18         82.14        10.45 o                         
  -8   4   9         22.02         32.65         7.84 o                         
  -7   4   9         54.61         58.29         7.10 o                         
  -6   4   9        293.48        320.56        11.18 o                         
  -5   4   9       2385.16       2248.13        25.57 o                         
  -4   4   9         78.71         77.04         6.37 o                         
  -3   4   9         93.53         97.40         7.05 o                         
  -2   4   9        149.16        127.76         7.15 o                         
  -1   4   9         13.04         11.06         4.95 o                         
   0   4   9         34.26         36.98         5.96 o                         
   1   4   9        297.75        314.28        11.47 o                         
   2   4   9         70.18         63.00         7.66 o                         
   3   4   9        237.83        249.30        12.18 o                         
   4   4   9        552.35        510.75        16.10 o                         
   5   4   9        297.75        282.16        13.09 o                         
   6   4   9         38.64         43.88         8.52 o                         
   7   4   9          4.27         17.27         8.01 o                         
   8   4   9        213.22        199.47        12.43 o                         
   9   4   9          0.23         -2.52         7.40 o                         
  10   4   9        261.57        263.04        12.81 o                         
 -10   5   9         54.23         42.77        14.31 o                         
  -9   5   9        186.61        178.50        12.72 o                         
  -8   5   9          5.00          6.60         8.07 o                         
  -7   5   9        118.35        109.53        10.65 o                         
  -6   5   9        254.22        249.46        11.32 o                         
  -5   5   9        269.65        265.75        16.65 o                         
  -4   5   9         13.81          3.33         6.58 o                         
  -3   5   9          0.57         -2.19         6.87 o                         
  -2   5   9        200.24        186.93         9.23 o                         
  -1   5   9       1315.51       1269.59        20.01 o                         
   0   5   9         74.43         81.59         7.74 o                         
   1   5   9          9.67         13.45         6.15 o                         
   2   5   9         92.53        111.74        10.60 o                         
   3   5   9        125.89        130.61         9.87 o                         
   4   5   9          0.82         -0.54         6.87 o                         
   5   5   9         87.41        114.91         9.87 o                         
   6   5   9          2.79         -6.89         7.39 o                         
   7   5   9          1.07         -7.60         7.60 o                         
   8   5   9        245.37        231.84        18.55 o                         
   9   5   9          8.74         -9.87         9.87 o                         
  -9   6   9         47.37         58.48        11.95 o                         
  -8   6   9         25.95         21.59        10.72 o                         
  -7   6   9        344.92        341.79        15.22 o                         
  -6   6   9        270.94        268.06        14.42 o                         
  -5   6   9          6.59         11.14         7.82 o                         
  -4   6   9        398.29        412.28        15.58 o                         
  -3   6   9       1751.14       1739.95        31.35 o                         
  -2   6   9         22.68         25.55         6.90 o                         
  -1   6   9        166.24        162.73         9.55 o                         
   0   6   9         70.38         86.82        14.04 o                         
   1   6   9        697.68        729.07        18.73 o                         
   2   6   9       1223.16       1277.29        24.00 o                         
   3   6   9        171.15        197.43        13.59 o                         
   4   6   9         56.48         48.01        10.13 o                         
   5   6   9        285.13        298.27        16.29 o                         
   6   6   9        274.35        284.38        15.88 o                         
   7   6   9        528.97        556.12        24.26 o                         
   8   6   9        474.79        532.28        21.18 o                         
   9   6   9         25.88         35.07        11.11 o                         
  -8   7   9        104.38        103.28        11.17 o                         
  -7   7   9         56.06         65.39        11.54 o                         
  -6   7   9        459.05        473.07        17.82 o                         
  -5   7   9        207.76        185.82        10.79 o                         
  -4   7   9        105.95        109.92         9.86 o                         
  -3   7   9        713.86        722.17        16.86 o                         
  -2   7   9        218.88        238.57        11.17 o                         
  -1   7   9         14.33         16.86         6.74 o                         
   0   7   9        100.73        102.47         8.78 o                         
   1   7   9        844.83        830.24        26.38 o                         
   2   7   9         44.62         39.05         8.55 o                         
   3   7   9        110.70        120.13        12.06 o                         
   4   7   9        131.91        129.10        12.21 o                         
   5   7   9        447.76        492.97        26.03 o                         
   6   7   9         50.82         51.34        13.30 o                         
   7   7   9         14.08          2.73        12.65 o                         
   8   7   9         12.61         -9.75         9.75 o                         
  -7   8   9         23.04         38.23        12.47 o                         
  -6   8   9        286.14        282.65        14.73 o                         
  -5   8   9        197.65        176.77        14.08 o                         
  -4   8   9        129.67        134.62        10.76 o                         
  -3   8   9          0.12          5.11         6.47 o                         
  -2   8   9          0.79         -2.65         6.35 o                         
  -1   8   9         42.31         52.93         9.43 o                         
   0   8   9          2.06         -0.39         6.45 o                         
   1   8   9        645.23        671.12        18.62 o                         
   2   8   9        181.41        199.01        12.19 o                         
   3   8   9       1496.09       1543.46        31.13 o                         
   4   8   9        325.71        347.74        17.40 o                         
   5   8   9        139.31        126.60        12.76 o                         
   6   8   9        100.57         82.20        11.80 o                         
   7   8   9        436.80        431.49        19.31 o                         
  -6   9   9        174.61        185.61        12.47 o                         
  -5   9   9          0.84         -2.72         9.01 o                         
  -4   9   9        113.62        128.47        12.91 o                         
  -3   9   9         19.17         34.11         7.49 o                         
  -2   9   9        831.98        866.17        18.72 o                         
  -1   9   9         32.92         33.52         7.62 o                         
   0   9   9         35.19         37.90         7.76 o                         
   1   9   9        127.90        123.64        10.70 o                         
   2   9   9        105.14        112.03        12.07 o                         
   3   9   9         14.04         11.41         9.46 o                         
   4   9   9        177.17        167.46        15.38 o                         
   5   9   9         33.65         45.01        15.49 o                         
   6   9   9         96.16        102.13        12.44 o                         
  -5  10   9         32.04         26.17        13.23 o                         
  -4  10   9        156.41        153.45        13.59 o                         
  -3  10   9        127.88        115.06        11.44 o                         
  -2  10   9         12.78         17.15         7.07 o                         
  -1  10   9         39.67         47.95         8.08 o                         
   0  10   9         22.25         22.66         8.69 o                         
   1  10   9         18.91         11.45         8.18 o                         
   2  10   9        216.86        214.78        16.68 o                         
   3  10   9          5.15          3.17         9.30 o                         
   4  10   9         64.28         52.73        10.95 o                         
   5  10   9        122.82        130.79        12.97 o                         
  -3  11   9          5.21         29.27        17.13 o                         
  -2  11   9         18.82         21.33         8.47 o                         
  -1  11   9        378.46        360.29        13.83 o                         
   0  11   9          5.55          2.33         7.03 o                         
   1  11   9          2.29          7.74         8.86 o                         
   2  11   9       1638.63       1622.41        41.72 o                         
  -8   0  10       1004.20       1021.47        26.62 o                         
  -7   0  10        689.19        721.89        23.36 o                         
  -6   0  10        136.94        156.75        13.20 o                         
  -5   0  10        184.89        167.77        21.19 o                         
  -4   0  10         69.72         73.38        11.41 o                         
  -3   0  10        130.64        174.21        16.16 o                         
  -2   0  10       3686.49       3689.35        50.28 o                         
  -1   0  10       1303.36       1330.26        29.82 o                         
   0   0  10        547.54        542.03        19.63 o                         
   1   0  10         44.40         36.60         9.46 o                         
   2   0  10        120.88        119.77        19.99 o                         
   3   0  10          2.59          6.28        17.49 o                         
   4   0  10          7.95          0.03        11.07 o                         
   5   0  10       2208.06       2257.80        89.23 o                         
   6   0  10        800.95        869.74        30.53 o                         
   7   0  10        438.85        397.48        22.96 o                         
   8   0  10        196.29        207.01        18.88 o                         
  -8   1  10        194.29        194.74        10.36 o                         
  -7   1  10         70.81         62.69         7.85 o                         
  -6   1  10        331.06        333.89        12.00 o                         
  -5   1  10         88.35         89.74         8.12 o                         
  -4   1  10         98.27        111.47         8.49 o                         
  -3   1  10         22.73         12.95         6.03 o                         
  -2   1  10          3.70          9.05         5.90 o                         
  -1   1  10        146.87        129.40         8.34 o                         
   0   1  10         76.58         75.42         7.45 o                         
   1   1  10        309.97        279.49        11.92 o                         
   2   1  10          0.28         -3.92         8.24 o                         
   3   1  10         12.58          6.25         7.82 o                         
   4   1  10         73.42         69.30         9.35 o                         
   5   1  10         27.66         29.48         8.46 o                         
   6   1  10         11.24         17.64         8.55 o                         
   7   1  10         94.95         81.85        10.42 o                         
   8   1  10        112.54        108.87        11.32 o                         
  -8   2  10       2297.36       2279.99        31.66 o                         
  -7   2  10         46.90         41.48         7.49 o                         
  -6   2  10        827.98        842.91        17.25 o                         
  -5   2  10          1.72         -6.32         6.32 o                         
  -4   2  10          0.87          2.92         5.92 o                         
  -3   2  10        187.94        205.33         9.65 o                         
  -2   2  10        970.90        922.89        16.79 o                         
  -1   2  10        435.13        450.72        13.11 o                         
   0   2  10        295.22        272.60        10.52 o                         
   1   2  10        135.78        138.93        11.20 o                         
   2   2  10         29.80         19.49         8.02 o                         
   3   2  10        197.13        201.02        12.11 o                         
   4   2  10         62.88         45.38         9.00 o                         
   5   2  10        203.69        225.85        20.81 o                         
   6   2  10        504.36        474.08        36.89 o                         
   7   2  10          0.58          3.74         8.38 o                         
   8   2  10        472.24        511.30        18.62 o                         
  -8   3  10        697.86        709.84        20.31 o                         
  -7   3  10         70.48         68.46         8.02 o                         
  -6   3  10        114.09        112.02         8.70 o                         
  -5   3  10         93.35        101.92         8.03 o                         
  -4   3  10        188.76        201.21         9.57 o                         
  -3   3  10        268.50        270.92        11.33 o                         
  -2   3  10        619.27        643.17        14.61 o                         
  -1   3  10        142.32        142.13         8.99 o                         
   0   3  10        360.52        351.74        11.59 o                         
   1   3  10         17.88         19.15         7.04 o                         
   2   3  10         32.04         32.39         8.18 o                         
   3   3  10         40.19         22.85         8.86 o                         
   4   3  10          0.51         -7.31         7.31 o                         
   5   3  10         61.55         59.35        10.30 o                         
   6   3  10        561.32        579.52        19.05 o                         
   7   3  10        349.35        381.51        21.62 o                         
  -7   4  10         41.74         42.43        11.11 o                         
  -6   4  10        304.37        291.02        17.18 o                         
  -5   4  10         38.36         32.87         8.52 o                         
  -4   4  10          0.13         -4.12         7.23 o                         
  -3   4  10        265.60        274.96        11.27 o                         
  -2   4  10         38.63         30.53         6.43 o                         
  -1   4  10        102.73        104.37         7.89 o                         
   0   4  10          8.51         -3.70         7.41 o                         
   1   4  10       1148.28       1153.82        20.76 o                         
   2   4  10         94.63         90.90         9.59 o                         
   3   4  10        163.26        175.99        11.63 o                         
   4   4  10        433.97        439.93        16.70 o                         
   5   4  10         15.88         13.85         8.55 o                         
   6   4  10          5.36         -0.71         8.31 o                         
   7   4  10        104.16        103.22        10.94 o                         
  -7   5  10       1660.96       1709.19        30.41 o                         
  -6   5  10        159.70        158.78        12.48 o                         
  -5   5  10          5.59          5.42         7.89 o                         
  -4   5  10        506.90        515.30        17.88 o                         
  -3   5  10         29.57         37.50         8.46 o                         
  -2   5  10        722.95        763.63        20.04 o                         
  -1   5  10        228.31        243.99        12.99 o                         
   0   5  10       1786.13       1817.54        29.50 o                         
   1   5  10          8.49          8.91        10.41 o                         
   2   5  10        159.36        162.30        23.62 o                         
   3   5  10         33.92         26.05         9.87 o                         
   4   5  10        251.70        253.00        15.92 o                         
   5   5  10       1021.89       1002.30        51.00 o                         
   6   5  10          9.58          3.95         9.73 o                         
  -6   6  10          0.15         -1.99         9.59 o                         
  -5   6  10          0.14         -6.05         7.47 o                         
  -4   6  10        233.92        213.78        11.32 o                         
  -3   6  10         45.71         57.89         8.84 o                         
  -2   6  10        264.25        236.22        13.09 o                         
  -1   6  10         17.99         24.86         8.55 o                         
   0   6  10        247.93        240.47        13.19 o                         
   1   6  10         99.38         98.88        11.81 o                         
   2   6  10         62.93         65.21        10.67 o                         
   3   6  10          2.33         -7.46         9.05 o                         
   4   6  10         16.99          0.18         9.54 o                         
   5   6  10        273.08        271.10        16.53 o                         
   6   6  10        120.97        120.31        13.27 o                         
  -5   7  10          5.97          1.55         9.46 o                         
  -4   7  10         88.85        104.25         9.44 o                         
  -3   7  10        121.98        132.55        10.01 o                         
  -2   7  10        827.17        807.51        21.10 o                         
  -1   7  10         78.65         90.10        10.49 o                         
   0   7  10        528.75        534.18        18.79 o                         
   1   7  10         62.94         67.22         9.91 o                         
   2   7  10        755.76        744.77        35.76 o                         
   3   7  10        151.50        142.02        13.45 o                         
   4   7  10         17.54         21.44        15.64 o                         
   5   7  10        231.29        241.98        19.39 o                         
  -3   8  10       1024.94       1026.28        20.93 o                         
  -2   8  10         76.55         69.87         9.95 o                         
  -1   8  10         67.56         53.42         9.72 o                         
   0   8  10          7.96         11.70         8.51 o                         
   1   8  10        434.66        413.34        17.03 o                         
   2   8  10         85.14        113.38        14.16 o                         
   3   8  10         36.47         31.67        10.67 o                         
  -4   1  11        926.07        937.44        18.30 o                         
  -3   1  11        224.83        216.25        10.52 o                         
  -2   1  11        172.49        186.44        10.09 o                         
  -1   1  11        547.13        576.11        15.07 o                         
   0   1  11          0.81         -6.20         6.20 o                         
   1   1  11          1.82         -7.03         7.90 o                         
   2   1  11       1685.57       1745.08        29.89 o                         
   3   1  11         95.29        103.58        10.59 o                         
   4   1  11        315.80        318.93        21.63 o                         
  -4   2  11          0.01         -6.08         6.08 o                         
  -3   2  11         76.46         86.52        10.43 o                         
  -2   2  11        248.98        254.54        11.10 o                         
  -1   2  11         27.17         20.51         6.83 o                         
   0   2  11          0.03          0.94         7.15 o                         
   1   2  11        425.70        471.63        17.65 o                         
   2   2  11          1.21          7.97         9.61 o                         
   3   2  11        330.31        343.12        15.74 o                         
  -3   3  11         32.86         44.84         7.35 o                         
  -2   3  11       1590.92       1546.27        22.55 o                         
  -1   3  11          0.66         -6.26         6.26 o                         
   0   3  11        242.47        246.60        12.07 o                         
   1   3  11         73.98         50.58        11.07 o                         
   2   3  11        270.88        278.99        14.49 o                         
   3   3  11         61.96         71.79        10.13 o                         
  -2   4  11        838.48        844.90        32.56 o                         
  -1   4  11        110.49         85.38        10.60 o                         
   0   4  11        367.77        394.00        16.69 o                         
   1   4  11        668.30        668.57        40.80 o                         
   2   4  11        470.28        446.78        36.41 o                         
                                                                                
