# Supplementary material for: Hydro­chlorides, hydrates, hydro­nitrate, and an unanti­cipated hydrolysis product of famotidine
Source: Acta Crystallogr C Struct Chem. 2026 Apr 24;82(Pt 5):241–9. doi: 10.1107/S2053229626004122 (PMC13139895; doi:10.1107/S2053229626004122)
Supplement: Supplementary file 5 [file c-82-00241-IVsup5.hkl]

data_IV                                                                         
_shelx_title ' MW_FMT_FM1_230123 in P-1'                                        
_shelx_refln_list_code          4                                               
_shelx_F_calc_maximum      346.42                                               
_exptl_crystal_F_000      1672.00                                               
_reflns_d_resolution_high  0.8218                                               
                                                                                
loop_                                                                           
 _space_group_symop_operation_xyz                                               
 'x, y, z'                                                                      
 '-x, -y, -z'                                                                   
                                                                                
_cell_length_a     5.1449                                                       
_cell_length_b    25.2853                                                       
_cell_length_c    26.3062                                                       
_cell_angle_alpha  89.017                                                       
_cell_angle_beta   87.760                                                       
_cell_angle_gamma  86.803                                                       
                                                                                
_shelx_F_squared_multiplier     1.000                                           
                                                                                
loop_                                                                           
 _refln_index_h                                                                 
 _refln_index_k                                                                 
 _refln_index_l                                                                 
 _refln_F_squared_calc                                                          
 _refln_F_squared_meas                                                          
 _refln_F_squared_sigma                                                         
 _refln_observed_status                                                         
   1   0   0       7108.23       6556.92       488.71 o                         
   2   0   0       2887.11       4121.38       510.01 o                         
   3   0   0       3955.64       3455.56       345.59 o                         
   4   0   0        385.33        440.24        68.11 o                         
   5   0   0       2100.90       2320.94       117.16 o                         
   6   0   0         35.44         97.73        45.74 o                         
  -6   1   0        327.88        295.18        50.66 o                         
  -5   1   0        179.33        160.72        64.46 o                         
  -4   1   0        125.06        133.75        62.99 o                         
  -3   1   0        734.77        820.17       189.35 o                         
  -2   1   0       2892.58       2981.51       435.44 o                         
  -1   1   0          7.03        -55.81        55.81 o                         
   0   1   0         10.08         -9.32        18.64 o                         
   1   1   0       2616.60       2596.67       250.35 o                         
   2   1   0      14852.92      15429.53      1113.24 o                         
   3   1   0       1285.75       1081.78       237.69 o                         
   4   1   0       1848.94       1774.03       104.54 o                         
   5   1   0        818.17        898.10        83.37 o                         
   6   1   0        252.36        193.61        48.63 o                         
  -6   2   0        217.26        218.87        44.47 o                         
  -5   2   0       1130.14       1250.75        87.22 o                         
  -4   2   0         58.52        102.85        61.89 o                         
  -3   2   0        233.65        707.49       253.71 o                         
  -2   2   0        822.29       1016.03       268.99 o                         
  -1   2   0        801.84        743.01       109.92 o                         
   0   2   0        251.87        247.68        63.92 o                         
   1   2   0         17.23         48.24        63.25 o                         
   2   2   0        419.44        600.56       214.39 o                         
   3   2   0        669.22        555.80       320.26 o                         
   4   2   0       1303.93       1183.89        87.19 o                         
   5   2   0         15.10         82.65        60.12 o                         
   6   2   0         27.34         70.20        44.13 o                         
  -6   3   0        855.70       1107.24       108.46 o                         
  -5   3   0       1356.44       1441.27        93.06 o                         
  -4   3   0       1043.54       1054.96        81.52 o                         
  -3   3   0         12.16       -207.62       207.62 o                         
  -2   3   0          8.01        300.95       210.40 o                         
  -1   3   0      22177.39      20202.80       943.43 o                         
   0   3   0        431.99        459.41       107.86 o                         
   1   3   0       1060.10        882.25       102.35 o                         
   2   3   0       5716.45       5982.99       559.28 o                         
   3   3   0        402.42        336.90       230.37 o                         
   4   3   0       2363.50       2387.19       111.05 o                         
   5   3   0          3.53         17.29        67.84 o                         
   6   3   0        138.10        167.56        43.92 o                         
  -6   4   0         24.71         86.01        58.91 o                         
  -5   4   0         40.44        152.75        60.80 o                         
  -4   4   0       1477.30       1471.67        93.59 o                         
  -3   4   0       5478.16       4346.96       360.76 o                         
  -2   4   0       2180.80       2357.42       266.19 o                         
  -1   4   0      17997.15      16703.25       804.59 o                         
   0   4   0       2238.23       2122.53       168.85 o                         
   1   4   0      10500.31      10202.62       501.36 o                         
   2   4   0         38.78         42.61       179.77 o                         
   3   4   0       4305.71       4413.58       426.02 o                         
   4   4   0       1527.27       1610.03       101.44 o                         
   5   4   0       1076.83       1282.71        91.20 o                         
   6   4   0         93.24        139.37        41.69 o                         
  -6   5   0        136.56        173.55       101.76 o                         
  -5   5   0        667.02        815.40        73.26 o                         
  -4   5   0         33.35         71.15        69.56 o                         
  -3   5   0         18.44         61.56       152.61 o                         
  -2   5   0       1441.22       1651.06       239.16 o                         
  -1   5   0       7833.05       7202.43       419.01 o                         
   0   5   0         71.08        -18.05        73.70 o                         
   1   5   0       2861.67       2949.14       261.00 o                         
   2   5   0       3195.55       3347.70       434.11 o                         
   3   5   0       1296.74       1441.17       270.39 o                         
   4   5   0       1897.52       2104.25       112.72 o                         
   5   5   0        122.95        107.36        65.70 o                         
   6   5   0         32.54        -21.23        39.73 o                         
  -6   6   0        183.19         27.49        66.83 o                         
  -5   6   0       1196.73       1419.87       103.83 o                         
  -4   6   0       1974.00       2107.22       110.81 o                         
  -3   6   0          1.81        245.71       255.70 o                         
  -2   6   0      19696.80      17309.58       733.75 o                         
  -1   6   0      12540.77      11975.28       521.95 o                         
   0   6   0       9133.91       8403.14       458.42 o                         
   1   6   0      16019.41      15450.83       759.40 o                         
   2   6   0       6721.81       6759.18       646.50 o                         
   4   6   0        559.23        650.74        75.07 o                         
   5   6   0       2209.57       2570.40       147.61 o                         
   6   6   0        288.61        359.31        50.36 o                         
  -6   7   0         16.17        -71.91        86.56 o                         
  -5   7   0        144.50        188.34        80.79 o                         
  -4   7   0       6144.33       5614.09       160.38 o                         
  -3   7   0       3253.14       3079.40       464.68 o                         
  -2   7   0       4257.60       3940.32       296.05 o                         
  -1   7   0      91411.34      84399.11      3055.49 o                         
   0   7   0       3707.67       3171.09       268.58 o                         
   1   7   0      59580.12      56240.62      2753.80 o                         
   2   7   0       1724.77       1739.06       221.32 o                         
   3   7   0       2705.95       2619.20       280.06 o                         
   4   7   0        886.22       1032.27        87.64 o                         
   5   7   0         95.41        179.16        58.23 o                         
   6   7   0          1.14         91.33        44.07 o                         
  -5   8   0       1079.94       1113.66        83.77 o                         
  -4   8   0        568.91        489.41       137.33 o                         
  -3   8   0        150.41        151.74       190.22 o                         
  -2   8   0       1508.10       1271.54       196.76 o                         
  -1   8   0       3111.45       3115.69       263.28 o                         
   0   8   0      12233.29      12724.66       676.85 o                         
   1   8   0      11164.80      10443.64       573.25 o                         
   2   8   0       4743.45       4468.92       220.02 o                         
   3   8   0        974.44        975.03       195.79 o                         
   4   8   0          0.18        -36.20        57.50 o                         
   5   8   0        243.64        226.96        63.21 o                         
   6   8   0        149.02        182.98        83.84 o                         
  -5   9   0          5.76        -49.51        75.62 o                         
  -4   9   0       1322.43       1238.58       105.26 o                         
  -3   9   0       1038.56       1210.28       227.92 o                         
  -2   9   0        912.16        900.97       279.42 o                         
  -1   9   0        185.27        230.02       135.59 o                         
   0   9   0          6.43         95.09       114.26 o                         
   1   9   0        237.37         50.89       123.25 o                         
   2   9   0         62.18        103.73       226.64 o                         
   3   9   0       1526.46       1594.30       267.74 o                         
   4   9   0        567.39        576.12        92.90 o                         
   5   9   0        109.27        252.71        64.23 o                         
   6   9   0        134.72        126.33        35.60 o                         
  -5  10   0        282.74        380.43        84.20 o                         
  -4  10   0        774.60        733.07        83.42 o                         
  -3  10   0          0.44        143.53       209.23 o                         
  -2  10   0        206.31        317.25       165.80 o                         
  -1  10   0         34.28        -40.66       102.89 o                         
   0  10   0       4852.46       5526.95       405.56 o                         
   1  10   0        162.06        348.87       141.72 o                         
   2  10   0        551.10        594.75       125.82 o                         
   3  10   0        250.91        180.98       195.51 o                         
   4  10   0        152.96        194.26       107.53 o                         
   5  10   0       1816.35       1796.58       142.73 o                         
   6  10   0          1.09        -49.11        49.11 o                         
  -5  11   0       1685.89       1978.44       124.99 o                         
  -4  11   0       2183.07       1959.95       119.84 o                         
  -3  11   0        730.41        610.94        76.44 o                         
  -2  11   0       1079.27       1274.56       272.18 o                         
  -1  11   0        105.93        177.45       127.99 o                         
   0  11   0       6756.59       6214.93       460.26 o                         
   1  11   0       2791.94       3060.20       311.70 o                         
   2  11   0       3800.40       4558.02       303.60 o                         
   3  11   0         99.54         11.38       160.10 o                         
   4  11   0        179.49        139.76        61.11 o                         
   5  11   0        611.18        656.19        87.45 o                         
  -5  12   0        245.16        202.26        90.72 o                         
  -4  12   0        199.22        256.40        73.91 o                         
  -3  12   0        398.19        320.79       114.51 o                         
  -2  12   0        630.02        721.88       238.92 o                         
  -1  12   0       8913.44       9446.01       511.70 o                         
   0  12   0        423.37        674.08       183.09 o                         
   1  12   0       3090.03       3323.69       316.70 o                         
   2  12   0          3.21         39.79       127.38 o                         
   3  12   0        212.01        169.19        98.07 o                         
   4  12   0        578.11        607.73        72.43 o                         
   5  12   0        250.30        308.38        73.27 o                         
  -5  13   0        396.18        208.67        87.94 o                         
  -4  13   0        137.88        142.96       149.97 o                         
  -3  13   0       1477.67       1276.28       100.83 o                         
  -2  13   0       4650.91       4955.78       515.83 o                         
  -1  13   0         88.75        274.63       174.59 o                         
   0  13   0        166.54        210.96       144.41 o                         
   1  13   0       3663.05       3933.10       407.59 o                         
   2  13   0        161.10        156.69       137.25 o                         
   3  13   0        579.94        578.27        85.67 o                         
   4  13   0          0.62         -5.21        66.23 o                         
   5  13   0         32.77         51.99        50.51 o                         
  -5  14   0        118.47        113.69        91.02 o                         
  -4  14   0         85.42         38.36        76.54 o                         
  -3  14   0         22.12        202.76        65.27 o                         
  -2  14   0         31.66        103.92       253.01 o                         
  -1  14   0       5133.98       4534.64       390.10 o                         
   0  14   0       7176.93       6762.09       539.32 o                         
   1  14   0       6352.21       7109.41       523.81 o                         
   2  14   0        228.26        326.76       164.81 o                         
   3  14   0        122.37        118.39        77.66 o                         
   4  14   0        163.08        127.22        53.79 o                         
   5  14   0         19.62         75.28        51.85 o                         
  -5  15   0          4.20         76.51       100.19 o                         
  -4  15   0        586.20        560.25        83.86 o                         
  -3  15   0       1709.93       1491.26       120.16 o                         
  -2  15   0       3203.91       2994.75       465.13 o                         
  -1  15   0       1126.53       1221.75       253.13 o                         
   0  15   0       5187.06       5316.52       369.99 o                         
   1  15   0       4205.22       4389.45       404.87 o                         
   2  15   0        260.27        253.38       221.05 o                         
   3  15   0        804.57        898.16        76.85 o                         
   4  15   0        339.18        292.82        86.27 o                         
   5  15   0         18.04          5.97        57.15 o                         
  -5  16   0         15.60        -79.16       107.03 o                         
  -4  16   0        102.48        108.34        74.89 o                         
  -3  16   0        364.82        376.13        87.80 o                         
  -2  16   0         69.80         57.14        81.52 o                         
  -1  16   0       5981.35       6029.82       546.87 o                         
   0  16   0         25.88        -62.39       124.19 o                         
   1  16   0       2540.10       3050.72       301.82 o                         
   2  16   0         61.91        289.67       145.21 o                         
   3  16   0        154.07        136.47        61.64 o                         
   4  16   0        160.07        286.69        64.14 o                         
   5  16   0        287.67        277.84        67.96 o                         
  -5  17   0          1.10        173.11       139.82 o                         
  -4  17   0         30.84        103.86       106.60 o                         
  -3  17   0          2.57         59.31        58.51 o                         
  -2  17   0       6546.71       4991.32       155.20 o                         
  -1  17   0        623.91        578.95       360.87 o                         
   0  17   0         15.62         36.91       161.07 o                         
   1  17   0         39.99         69.12       147.58 o                         
   2  17   0       1647.68       1585.56       111.31 o                         
   3  17   0       1365.32       1269.37       108.99 o                         
   4  17   0          0.22        -23.36        54.62 o                         
   5  17   0          1.54         15.26        43.78 o                         
  -4  18   0        586.03        594.74       104.42 o                         
  -3  18   0       1421.12       1302.94       143.47 o                         
  -2  18   0        143.47        191.82        66.65 o                         
  -1  18   0       1140.63       1017.27        77.07 o                         
   0  18   0       2544.29       3007.02       272.19 o                         
   1  18   0       1923.88       2407.62       196.60 o                         
   2  18   0       4510.36       3862.42       215.12 o                         
   3  18   0         24.80         59.35        65.47 o                         
   4  18   0          7.06        -11.78        64.66 o                         
   5  18   0         54.07        127.56        55.25 o                         
  -4  19   0         17.60        123.36        91.94 o                         
  -3  19   0         61.80        125.24        82.02 o                         
  -2  19   0         50.66        -13.64       109.76 o                         
  -1  19   0        874.47        878.19        75.84 o                         
   0  19   0       3359.32       3170.25       119.17 o                         
   1  19   0          6.44        -76.85        76.85 o                         
   2  19   0        574.41        603.19        96.93 o                         
   3  19   0       1684.50       1651.72        90.56 o                         
   4  19   0        229.47        266.35       118.59 o                         
   5  19   0         54.59         -4.83        64.65 o                         
  -4  20   0        376.33        346.64       163.94 o                         
  -3  20   0        735.03        669.72       106.66 o                         
  -2  20   0        202.95        146.97        66.47 o                         
  -1  20   0         21.54         83.26        56.17 o                         
   0  20   0        769.90       1039.55        75.48 o                         
   1  20   0        941.09        996.38        79.31 o                         
   2  20   0       1005.73       1357.26       105.79 o                         
   3  20   0         24.00         68.27        98.69 o                         
   4  20   0        261.93        271.90        61.14 o                         
  -4  21   0          2.00        200.13       148.48 o                         
  -3  21   0        397.52        314.25        97.17 o                         
  -2  21   0       1754.49       1547.70       127.39 o                         
  -1  21   0        100.85        212.09        78.79 o                         
   0  21   0        459.07        522.56        70.39 o                         
   1  21   0       5881.52       5001.84       150.70 o                         
   2  21   0       1112.36       1287.17       120.44 o                         
   3  21   0         23.49         50.72        56.90 o                         
   4  21   0        898.73        878.92        90.49 o                         
  -4  22   0         66.14          9.75       128.50 o                         
  -3  22   0          2.81        -31.49       100.72 o                         
  -2  22   0        938.26        875.72       102.24 o                         
  -1  22   0        528.03        526.98        75.44 o                         
   0  22   0        549.33        621.27        73.90 o                         
   1  22   0         23.30         17.23        54.47 o                         
   2  22   0        246.90        308.82        67.68 o                         
   3  22   0        151.57        178.86        61.84 o                         
   4  22   0         40.15        135.64        54.80 o                         
  -3  23   0        238.37        170.53        80.97 o                         
  -2  23   0       2345.99       2142.04       143.51 o                         
  -1  23   0        648.44        507.80        83.05 o                         
   0  23   0         77.72        161.70        60.80 o                         
   1  23   0         51.70         76.94        50.38 o                         
   2  23   0        335.64        372.84        67.07 o                         
   3  23   0         25.12        161.50       105.52 o                         
   4  23   0        177.61        113.63        51.04 o                         
  -3  24   0        166.09        201.01       102.51 o                         
  -2  24   0        348.32        385.27        92.36 o                         
  -1  24   0       3237.54       2816.35       129.92 o                         
   0  24   0       3225.32       3185.25       130.99 o                         
   1  24   0       1689.99       1636.59       125.76 o                         
   2  24   0       1229.80       1357.74        86.92 o                         
   3  24   0        545.81        645.40        97.64 o                         
   4  24   0        119.82         37.61        68.54 o                         
  -3  25   0          1.61         61.28        96.44 o                         
  -2  25   0         11.70        122.49        78.75 o                         
  -1  25   0         78.73         24.63        60.94 o                         
   0  25   0         39.83        235.24        56.67 o                         
   1  25   0       2015.66       1913.03       104.10 o                         
   2  25   0         16.41         88.79        61.86 o                         
   3  25   0          2.78        -35.50        47.61 o                         
  -3  26   0         33.43        163.79       121.18 o                         
  -2  26   0         58.74         74.20        67.38 o                         
  -1  26   0        407.45        473.53        80.64 o                         
   0  26   0         33.33         18.30        56.39 o                         
   1  26   0        545.93        645.57        75.23 o                         
   2  26   0          7.54         41.38        45.72 o                         
   3  26   0         98.47        167.63        44.89 o                         
  -2  27   0        111.33        250.47       106.29 o                         
  -1  27   0        737.42        710.80       130.89 o                         
   0  27   0        388.09        354.06        61.97 o                         
   1  27   0        450.43        460.90        55.81 o                         
   2  27   0        196.93        184.54        50.30 o                         
   3  27   0         59.77        -33.43        33.43 o                         
  -2  28   0        358.67        378.66       100.33 o                         
  -1  28   0        369.21        324.00       106.26 o                         
   0  28   0       2105.73       2035.62       125.70 o                         
   1  28   0         68.36         -0.43        48.69 o                         
   2  28   0          0.58        -30.72        44.24 o                         
  -1  29   0        459.03        388.69        86.92 o                         
   0  29   0        167.00        197.92        49.81 o                         
   1  29   0         25.41         68.53        46.85 o                         
   2  29   0        540.99        511.32        58.70 o                         
  -1  30   0        562.64        482.71       111.29 o                         
   0  30   0         55.63         15.91        78.49 o                         
   1  30   0        200.35        230.63        59.95 o                         
  -1 -30   1        652.15        789.29       102.03 o                         
   0 -30   1        101.47        229.98        95.88 o                         
  -2 -29   1       1812.41       1169.62       108.78 o                         
  -1 -29   1       1081.36       1001.95        89.45 o                         
   0 -29   1        485.74        389.28        65.03 o                         
   1 -29   1        173.18        219.50        73.68 o                         
  -2 -28   1         26.29         94.29        42.37 o                         
  -1 -28   1        545.76        451.05        60.22 o                         
   0 -28   1        776.75        813.72        87.65 o                         
   1 -28   1        167.56        109.91        84.08 o                         
   2 -28   1         11.19        -90.99       149.50 o                         
  -3 -27   1         10.59         33.67        37.02 o                         
  -2 -27   1        273.92        264.47        54.07 o                         
  -1 -27   1        117.19        120.22        65.12 o                         
   0 -27   1        106.74        144.06        57.69 o                         
   1 -27   1         29.49         -6.23        64.00 o                         
   2 -27   1        268.19        499.68       109.76 o                         
  -3 -26   1        114.65         99.41        49.56 o                         
  -2 -26   1         15.74        -21.65        48.76 o                         
  -1 -26   1         10.49        -14.67        54.04 o                         
   0 -26   1        172.88        189.63        69.91 o                         
   1 -26   1        382.61        394.93        79.84 o                         
   2 -26   1         30.57         -2.05        66.71 o                         
   3 -26   1         57.86        218.39       134.49 o                         
  -3 -25   1          0.66         -2.47        48.33 o                         
  -2 -25   1        724.28        641.87       129.70 o                         
  -1 -25   1        800.90        840.08        71.31 o                         
   0 -25   1        124.27        191.86        55.48 o                         
   1 -25   1        120.43         38.49        59.65 o                         
   2 -25   1         17.76         19.97        64.26 o                         
   3 -25   1          0.13         95.90       161.96 o                         
  -4 -24   1          0.31        -21.12        55.65 o                         
  -3 -24   1         57.29        115.90        54.11 o                         
  -2 -24   1        395.94        456.84        65.79 o                         
  -1 -24   1        359.55        359.03        69.97 o                         
   0 -24   1        112.77         -5.38        72.66 o                         
   1 -24   1          2.69         16.74        55.98 o                         
   2 -24   1        396.62        246.64       107.19 o                         
   3 -24   1         12.02        144.29       114.17 o                         
  -4 -23   1        378.02        389.46        53.83 o                         
  -3 -23   1          6.10         19.61        98.81 o                         
  -2 -23   1       1073.10       1018.79        82.85 o                         
  -1 -23   1        147.50        177.61        51.91 o                         
   0 -23   1       1357.96       1320.31        92.11 o                         
   1 -23   1        420.66        324.08        64.97 o                         
   2 -23   1        649.83        593.80        93.30 o                         
   3 -23   1       5575.22       5104.86       249.63 o                         
  -4 -22   1          0.41          9.88        54.07 o                         
  -3 -22   1        549.28        688.26        79.84 o                         
  -2 -22   1        192.24        286.20        62.34 o                         
  -1 -22   1       1551.42       1472.37        88.39 o                         
   0 -22   1       1463.68       1389.38        94.96 o                         
   1 -22   1       1079.45       1076.48        89.72 o                         
   2 -22   1        305.01        146.31        80.18 o                         
   3 -22   1        269.48        405.99        86.16 o                         
   4 -22   1         65.84        182.69       119.01 o                         
  -4 -21   1        322.00        426.89        60.80 o                         
  -3 -21   1        885.11        928.30        79.15 o                         
  -2 -21   1       4160.92       3742.80       146.30 o                         
  -1 -21   1       2841.26       2684.93       114.06 o                         
   0 -21   1       1307.31       1226.80        89.70 o                         
   1 -21   1        492.36        529.70        97.19 o                         
   2 -21   1          0.23         34.24        72.89 o                         
   3 -21   1        176.40        185.83       111.53 o                         
   4 -21   1        428.78        455.97       134.41 o                         
  -4 -20   1          1.54         89.19        47.65 o                         
  -3 -20   1       1231.10       1320.93        98.93 o                         
  -2 -20   1       4976.40       4381.34       177.26 o                         
  -1 -20   1        254.15        317.08        59.93 o                         
   0 -20   1          5.79        153.24       100.21 o                         
   1 -20   1       1469.60       1375.75        92.23 o                         
   2 -20   1        818.64        663.21        96.89 o                         
   3 -20   1        420.46        387.18        89.80 o                         
   4 -20   1         53.87        264.69       211.30 o                         
  -5 -19   1          4.55         47.92        65.51 o                         
  -4 -19   1        338.91        430.07        75.89 o                         
  -3 -19   1        306.25        341.18        61.22 o                         
  -2 -19   1         91.97         80.86        58.79 o                         
  -1 -19   1        327.75        324.27        66.08 o                         
   0 -19   1        974.15       1195.60        80.72 o                         
   1 -19   1        299.24        285.08        60.20 o                         
   2 -19   1       2802.06       2494.46       150.71 o                         
   3 -19   1          1.71         -0.31        75.49 o                         
   4 -19   1        585.86        588.29       166.42 o                         
  -5 -18   1          2.73         38.52        36.48 o                         
  -4 -18   1        224.91        152.97        73.53 o                         
  -3 -18   1        387.93        337.57        62.96 o                         
  -2 -18   1          9.67         97.54        59.32 o                         
  -1 -18   1       1082.05       1054.57       117.51 o                         
   0 -18   1        615.04        497.39       221.50 o                         
   1 -18   1         96.46         12.86        61.44 o                         
   2 -18   1       2128.49       1875.04       100.35 o                         
   3 -18   1        139.97        162.86        64.29 o                         
   4 -18   1         37.82        102.38        91.15 o                         
  -5 -17   1         64.94         -2.43        41.84 o                         
  -4 -17   1         15.53         42.07        62.54 o                         
  -3 -17   1        336.01        196.97        65.81 o                         
  -2 -17   1       1973.82       2090.05       180.68 o                         
  -1 -17   1        853.74        760.01       199.87 o                         
   0 -17   1        457.98        646.60       165.32 o                         
   1 -17   1       1826.53       1654.56       783.66 o                         
   2 -17   1        471.30        458.95        71.06 o                         
   3 -17   1        133.03        340.89        76.17 o                         
   4 -17   1        391.29        451.78        76.28 o                         
   5 -17   1          7.24         66.58       129.17 o                         
  -5 -16   1        343.77        345.66        59.64 o                         
  -4 -16   1         62.58        182.23        57.21 o                         
  -3 -16   1        529.45        610.66        87.22 o                         
  -2 -16   1        352.22        283.92        96.39 o                         
  -1 -16   1      10102.97       9856.47       532.40 o                         
   0 -16   1        295.80        207.37       128.32 o                         
   1 -16   1       3503.05       2838.19       408.57 o                         
   2 -16   1       6575.51       5381.35       213.36 o                         
   3 -16   1        285.06        258.26        73.55 o                         
   4 -16   1       1322.69       1275.22       108.69 o                         
   5 -16   1          2.88        158.06       116.71 o                         
  -5 -15   1        203.07        249.20        51.40 o                         
  -4 -15   1        673.24        711.65       103.50 o                         
  -3 -15   1       3169.35       2932.42       127.43 o                         
  -2 -15   1       7167.08       7233.05       666.58 o                         
  -1 -15   1       1486.69       1588.30       238.23 o                         
   0 -15   1       2142.05       2542.51       376.36 o                         
   1 -15   1       3028.28       2833.77       395.03 o                         
   2 -15   1      13994.48      12498.90      1349.65 o                         
   3 -15   1        201.03        166.78        83.20 o                         
   4 -15   1        263.00        281.79        68.78 o                         
   5 -15   1        665.90       1043.37       130.30 o                         
  -5 -14   1          8.68         52.30        53.89 o                         
  -4 -14   1        118.32        257.55        60.37 o                         
  -3 -14   1        205.22        150.39       101.86 o                         
  -2 -14   1        939.66       1101.25       214.76 o                         
  -1 -14   1         28.86        111.18       120.67 o                         
   0 -14   1       1778.09       1877.60       218.34 o                         
   1 -14   1        360.20         76.84       299.84 o                         
   2 -14   1       2225.23       1642.01       336.81 o                         
   3 -14   1          5.17         16.54        74.43 o                         
   4 -14   1        113.33        242.85        70.56 o                         
   5 -14   1         52.50        158.97        80.48 o                         
  -5 -13   1        308.25        276.58        68.64 o                         
  -4 -13   1        167.66        165.72        55.89 o                         
  -3 -13   1       3941.31       3454.65       220.77 o                         
  -2 -13   1         13.74        369.04       142.21 o                         
  -1 -13   1       1220.93       1374.24       185.45 o                         
   0 -13   1       1038.46       1048.90       476.06 o                         
   1 -13   1        271.14         74.53       133.67 o                         
   2 -13   1        201.29         73.39       192.52 o                         
   3 -13   1        592.26        541.15        78.30 o                         
   4 -13   1        139.35        604.77       169.37 o                         
   5 -13   1        161.90         -1.98        76.43 o                         
  -5 -12   1         55.53         56.81        54.96 o                         
  -4 -12   1       2664.24       2629.97       125.20 o                         
  -3 -12   1        646.16        743.86        76.23 o                         
  -2 -12   1       1256.61       1361.42       184.14 o                         
  -1 -12   1       4138.40       4427.84       328.56 o                         
   0 -12   1        123.36        178.73       163.37 o                         
   1 -12   1       6773.45       6449.60       425.61 o                         
   2 -12   1       1857.24       1890.17       339.46 o                         
   3 -12   1       1531.50       1451.15       132.12 o                         
   4 -12   1         16.24        127.80        69.06 o                         
   5 -12   1        444.39        667.86        79.98 o                         
  -5 -11   1       1365.34       1346.51       113.26 o                         
  -4 -11   1        354.00        364.92        68.29 o                         
  -3 -11   1        325.66        625.66       177.42 o                         
  -2 -11   1        683.45        689.66       145.43 o                         
  -1 -11   1          4.72        217.03       139.36 o                         
   0 -11   1       4175.08       4763.36       413.30 o                         
   1 -11   1       4588.10       4997.60       347.31 o                         
   2 -11   1        163.99        -44.92       163.17 o                         
   3 -11   1        123.88        228.07        71.07 o                         
   4 -11   1       2481.67       2357.63       121.66 o                         
   5 -11   1        126.38        349.53        73.22 o                         
  -5 -10   1         64.32         33.52        84.51 o                         
  -4 -10   1         48.97        116.26       136.23 o                         
  -3 -10   1        561.36        350.57       174.37 o                         
  -2 -10   1        705.14        967.58       171.15 o                         
  -1 -10   1       2580.92       3108.31       334.81 o                         
   0 -10   1        183.79        142.45       135.51 o                         
   1 -10   1       2897.09       3040.71       238.20 o                         
   2 -10   1       1482.83       1534.83       193.29 o                         
   3 -10   1        745.07        532.61       176.05 o                         
   4 -10   1        878.16        830.03        77.16 o                         
   5 -10   1          1.56        -65.09        65.09 o                         
  -6  -9   1        105.35         32.51        35.53 o                         
  -5  -9   1        982.06       1199.90       107.02 o                         
  -4  -9   1       4007.60       3910.52       169.24 o                         
  -3  -9   1        385.06        510.40       244.36 o                         
  -2  -9   1         49.58         45.96       106.60 o                         
  -1  -9   1       4503.75       4255.10       545.97 o                         
   0  -9   1       3294.42       3494.26       390.17 o                         
   1  -9   1       1800.41       2048.76       227.59 o                         
   2  -9   1        580.69        693.87       145.55 o                         
   3  -9   1       8867.92       7796.30       498.52 o                         
   4  -9   1          8.79        145.96        61.60 o                         
   5  -9   1         88.01        -49.68        65.01 o                         
  -6  -8   1        398.24        527.22       118.11 o                         
  -5  -8   1         52.85        153.27        58.77 o                         
  -4  -8   1        124.69        146.00        65.82 o                         
  -3  -8   1        284.62        434.11       184.87 o                         
  -2  -8   1       6025.66       5842.36       263.35 o                         
  -1  -8   1       1812.37       2039.59       247.55 o                         
   0  -8   1       8224.04       7413.30       457.88 o                         
   1  -8   1      12800.08      10840.83       510.56 o                         
   2  -8   1       2991.62       2783.23       273.07 o                         
   3  -8   1          2.22       -206.54       231.04 o                         
   4  -8   1         66.67        265.98       132.07 o                         
   5  -8   1        534.93        538.15        67.31 o                         
  -6  -7   1          7.01         30.40        44.54 o                         
  -5  -7   1        135.31          0.32        56.04 o                         
  -4  -7   1       1224.41       1285.81        95.49 o                         
  -3  -7   1       8530.24       8113.98       522.50 o                         
  -2  -7   1        804.99       1246.51       201.21 o                         
  -1  -7   1      14278.54      12673.02       659.12 o                         
   0  -7   1      30251.22      31291.91      1457.06 o                         
   1  -7   1        284.55        490.54       125.01 o                         
   2  -7   1       1541.81       1409.10       204.40 o                         
   3  -7   1       3231.09       3262.42       313.40 o                         
   4  -7   1          0.88          5.76        59.04 o                         
   5  -7   1        108.06        138.36        73.61 o                         
   6  -7   1          1.10        -46.43        74.87 o                         
  -6  -6   1        267.12        309.41        46.40 o                         
  -5  -6   1        325.10        284.90        65.69 o                         
  -4  -6   1       2657.36       3139.96       148.39 o                         
  -3  -6   1        125.62         14.79       174.63 o                         
  -2  -6   1        954.18       1293.01       323.58 o                         
  -1  -6   1       6344.42       6560.85       559.95 o                         
   0  -6   1          0.66         32.90        87.58 o                         
   1  -6   1       4162.48       3948.47       270.91 o                         
   2  -6   1         11.90        -67.15       110.50 o                         
   3  -6   1        968.04        714.09       318.08 o                         
   4  -6   1        179.10        163.21        61.79 o                         
   5  -6   1        573.60        696.20        72.64 o                         
   6  -6   1         15.49         75.03        63.20 o                         
  -6  -5   1          0.96        -39.73        39.73 o                         
  -5  -5   1       1633.74       1601.13        96.86 o                         
  -4  -5   1        801.78        746.49       152.13 o                         
  -3  -5   1       1685.32       1324.97       435.44 o                         
  -2  -5   1      16483.21      17789.16      1291.68 o                         
  -1  -5   1      27031.19      24894.71      1144.98 o                         
   0  -5   1      71682.67      68089.02      3003.22 o                         
   1  -5   1      23953.56      22385.87      1066.77 o                         
   2  -5   1       6699.06       5959.56       421.30 o                         
   3  -5   1         42.93         28.51       142.74 o                         
   4  -5   1       3642.08       3487.90       144.71 o                         
   5  -5   1        581.04        648.33        83.15 o                         
   6  -5   1          7.10        130.52        93.93 o                         
  -6  -4   1        351.69        446.71        53.74 o                         
  -5  -4   1        372.35        500.26        71.98 o                         
  -4  -4   1       2135.70       2078.23       112.49 o                         
  -3  -4   1       1304.95       1124.62       250.35 o                         
  -2  -4   1       3542.08       3162.61       432.78 o                         
  -1  -4   1       1264.87       1307.88       141.20 o                         
   0  -4   1        374.99        390.32        89.74 o                         
   1  -4   1        373.97        661.46       155.80 o                         
   2  -4   1      14414.83      14042.32       752.68 o                         
   3  -4   1        310.36        446.42       163.59 o                         
   4  -4   1        220.11        247.27        69.91 o                         
   5  -4   1       1820.75       1936.07       101.21 o                         
   6  -4   1         91.03        141.13        69.04 o                         
  -6  -3   1        114.82        151.40        47.14 o                         
  -5  -3   1          5.87         30.40        64.08 o                         
  -4  -3   1        265.15        352.55        89.30 o                         
  -3  -3   1        142.50        334.24       234.37 o                         
  -2  -3   1       2062.53       2008.09       360.87 o                         
  -1  -3   1      19119.70      17254.91       831.60 o                         
   0  -3   1       1256.14       1468.78       189.09 o                         
   1  -3   1        784.75        820.48       131.46 o                         
   2  -3   1         24.53         60.59       145.01 o                         
   3  -3   1       1854.58       1712.83       229.06 o                         
   4  -3   1        147.42        340.87        75.19 o                         
   5  -3   1       1219.14       1317.80        95.37 o                         
   6  -3   1        449.43        537.68        57.66 o                         
  -6  -2   1        106.62        184.79        42.85 o                         
  -5  -2   1       3134.60       3409.18       126.99 o                         
  -4  -2   1        110.49         90.71       113.99 o                         
  -3  -2   1       2420.58       2765.81       356.06 o                         
  -2  -2   1       1442.16       1327.63       299.62 o                         
  -1  -2   1       7199.64       6503.65       492.70 o                         
   0  -2   1        127.44        171.78        65.25 o                         
   1  -2   1       8790.59       7798.71       404.73 o                         
   2  -2   1         17.11         81.35       149.81 o                         
   3  -2   1        117.48         -1.48       137.57 o                         
   4  -2   1        846.76        924.77        86.33 o                         
   5  -2   1        178.82        255.45        64.90 o                         
   6  -2   1         27.53         70.94        44.90 o                         
  -6  -1   1       1055.22        913.41        68.88 o                         
  -5  -1   1        154.58        153.92        60.98 o                         
  -4  -1   1       2948.72       3114.31       134.55 o                         
  -3  -1   1       3387.48       3432.34       384.94 o                         
  -2  -1   1       4990.45       5146.73       527.32 o                         
  -1  -1   1      10081.10      10794.14       749.70 o                         
   0  -1   1       3411.91       2856.33       209.06 o                         
   1  -1   1      26170.54      26327.56      1180.75 o                         
   2  -1   1       2080.96       2004.09       334.24 o                         
   3  -1   1        243.05        264.01       146.96 o                         
   4  -1   1         69.63         66.03        91.88 o                         
   5  -1   1        610.32        675.98        80.43 o                         
   6  -1   1         28.41        110.55        43.60 o                         
  -6   0   1        125.76        186.22        54.18 o                         
  -5   0   1        451.01        531.19        73.28 o                         
  -4   0   1        196.56        174.88        58.78 o                         
  -3   0   1          9.85        146.74       170.63 o                         
  -2   0   1       1183.61       1466.12       334.24 o                         
  -1   0   1      20832.08      18580.15      1223.76 o                         
   0   0   1          1.07        -38.62        38.62 o                         
   1   0   1       5053.75       4856.67       260.70 o                         
   2   0   1       1539.92       2398.25       371.52 o                         
   3   0   1       2063.23       2534.89       262.25 o                         
   4   0   1        412.97        470.68        71.17 o                         
   5   0   1        156.36        168.91        66.64 o                         
   6   0   1          0.28         31.66        46.70 o                         
  -6   1   1        200.02        180.33        50.28 o                         
  -5   1   1       1349.85       1637.11        92.54 o                         
  -4   1   1          0.49         15.75        71.59 o                         
  -3   1   1       2178.09       2035.33       260.37 o                         
  -2   1   1      21099.59      23208.87      1619.25 o                         
  -1   1   1      32418.45      30778.89      1364.66 o                         
   0   1   1        450.77        473.78        75.90 o                         
   1   1   1      23402.60      22315.31       991.50 o                         
   2   1   1      14673.71      13772.99       996.05 o                         
   3   1   1       1523.60       1262.57       298.95 o                         
   4   1   1        178.52        291.72        67.39 o                         
   5   1   1       1180.93       1321.51        94.06 o                         
   6   1   1         50.99         93.90        46.30 o                         
  -6   2   1          8.24         77.60        49.90 o                         
  -5   2   1        309.83        399.40        64.76 o                         
  -4   2   1       5023.54       4609.90       158.48 o                         
  -3   2   1        371.20        413.62       173.84 o                         
  -2   2   1         70.93         22.64       178.44 o                         
  -1   2   1      18418.61      15809.18       741.84 o                         
   0   2   1         74.10        133.24        39.81 o                         
   1   2   1       3036.06       2517.74       129.03 o                         
   2   2   1       5379.78       5741.96       531.32 o                         
   3   2   1       5475.21       5529.30       877.54 o                         
   4   2   1       2623.02       2708.21       122.47 o                         
   5   2   1        481.24        518.53        73.73 o                         
   6   2   1          5.66        -32.35        42.32 o                         
  -6   3   1         29.48         -7.67        44.72 o                         
  -5   3   1       1284.03       1254.63        83.64 o                         
  -4   3   1        199.73        206.92        81.06 o                         
  -3   3   1          8.33       -111.42       190.73 o                         
  -2   3   1          8.11         24.86       128.34 o                         
  -1   3   1      14392.04      13610.61       663.38 o                         
   0   3   1       3123.31       3026.18       179.48 o                         
   1   3   1       3579.92       3040.61       152.89 o                         
   2   3   1       4938.37       5030.88       487.37 o                         
   3   3   1        628.10       1025.35       286.30 o                         
   4   3   1        857.57        797.62        92.45 o                         
   5   3   1          5.48         98.87        62.43 o                         
   6   3   1        265.88        237.62        65.99 o                         
  -6   4   1         93.84         33.48        65.19 o                         
  -5   4   1       1441.90       1399.97        87.36 o                         
  -4   4   1        663.71        679.05        97.16 o                         
  -3   4   1        257.82         34.82       147.53 o                         
  -2   4   1        167.40         20.46       143.82 o                         
  -1   4   1        304.55        270.15        99.48 o                         
   0   4   1        625.56        471.50        84.27 o                         
   1   4   1       1707.07       1767.83       362.87 o                         
   2   4   1       4430.23       4508.49       342.28 o                         
   3   4   1         32.47        150.50       162.41 o                         
   4   4   1       1011.28       1123.43        91.27 o                         
   5   4   1        575.15        645.80        80.26 o                         
   6   4   1        440.19        433.15        52.46 o                         
  -6   5   1          0.42         20.54        91.65 o                         
  -5   5   1         79.50        103.36        54.71 o                         
  -4   5   1        867.41        744.30        74.65 o                         
  -3   5   1        165.38        245.25       150.07 o                         
  -2   5   1       3565.53       3013.16       312.26 o                         
  -1   5   1      25717.92      21732.78       843.39 o                         
   0   5   1        306.03        427.99       100.63 o                         
   1   5   1      23820.21      20926.86       965.00 o                         
   2   5   1       1219.27       1277.02       147.00 o                         
   3   5   1      12829.94      12951.37       751.99 o                         
   4   5   1       1081.76       1239.85       102.62 o                         
   5   5   1        687.38        644.58        74.65 o                         
   6   5   1        380.96        322.87        58.90 o                         
  -6   6   1        508.48        482.61        85.53 o                         
  -5   6   1       1522.74       1564.00        97.80 o                         
  -4   6   1        801.58        827.99        76.70 o                         
  -3   6   1        221.28        -29.88       156.67 o                         
  -2   6   1        154.22        367.15       125.69 o                         
  -1   6   1       1821.28       1783.09       180.34 o                         
   0   6   1        646.97        647.10       130.29 o                         
   1   6   1       3381.23       3210.49       233.04 o                         
   2   6   1        320.86        366.05       155.42 o                         
   3   6   1         55.20         18.64       307.61 o                         
   4   6   1        148.55        193.02        64.87 o                         
   5   6   1        854.21        827.12        79.19 o                         
   6   6   1        308.80        331.22        79.55 o                         
  -5   7   1        688.04        838.78       113.84 o                         
  -4   7   1        863.85        829.82        81.47 o                         
  -3   7   1       4214.84       3254.98       417.32 o                         
  -2   7   1       7913.69       8388.30       480.94 o                         
  -1   7   1       4587.63       4821.82       286.65 o                         
   0   7   1        302.22        183.81       107.03 o                         
   1   7   1       1158.86       1673.04       272.98 o                         
   2   7   1       3758.12       4561.98       669.14 o                         
   3   7   1        863.22        810.81       221.46 o                         
   4   7   1       3363.26       3291.02       141.62 o                         
   5   7   1         94.90        179.89        60.75 o                         
   6   7   1         16.35        174.17        71.77 o                         
  -5   8   1         41.71         54.38       102.66 o                         
  -4   8   1       1039.93       1135.61        92.49 o                         
  -3   8   1       7249.17       6994.58       453.17 o                         
  -2   8   1       4808.85       4352.92       322.22 o                         
  -1   8   1      21739.92      19111.40       795.89 o                         
   0   8   1      14089.89      12954.98       690.86 o                         
   1   8   1      66307.05      64374.89      2874.50 o                         
   2   8   1        966.22        992.42       163.60 o                         
   3   8   1       1651.84       1828.67       225.49 o                         
   4   8   1        921.17        885.58       102.27 o                         
   5   8   1         67.80         57.79        58.22 o                         
   6   8   1         26.46          5.99        47.67 o                         
  -5   9   1        102.47        309.86       101.67 o                         
  -4   9   1        106.73         94.68        70.04 o                         
  -3   9   1       1171.00       1235.93       301.04 o                         
  -2   9   1       4118.23       3424.50       313.14 o                         
  -1   9   1        894.48       1053.51       181.63 o                         
   0   9   1       1470.59       1836.59       242.45 o                         
   1   9   1        556.85        978.12       182.66 o                         
   2   9   1       3026.80       3608.44       264.10 o                         
   3   9   1       4666.86       4596.97       336.09 o                         
   4   9   1          5.36        -80.23        80.70 o                         
   5   9   1         56.22        -28.64        55.52 o                         
   6   9   1        214.51        276.95        48.93 o                         
  -5  10   1        588.18        767.24        83.81 o                         
  -4  10   1        343.14        336.25        78.15 o                         
  -3  10   1         80.29        -80.05       269.58 o                         
  -2  10   1         54.44        -42.13       147.18 o                         
  -1  10   1       7858.90       7758.69       371.65 o                         
   0  10   1        894.65        879.84       194.47 o                         
   1  10   1         10.28        207.79       319.59 o                         
   2  10   1        217.65        114.88        99.52 o                         
   3  10   1        328.26        351.58       172.84 o                         
   4  10   1         18.23        103.73        99.21 o                         
   5  10   1        885.02        935.92       105.48 o                         
   6  10   1        106.88         34.03        53.17 o                         
  -5  11   1        170.95        227.56        75.92 o                         
  -4  11   1        363.97        404.28        77.66 o                         
  -3  11   1        812.72        840.57        95.64 o                         
  -2  11   1        147.79        988.01       238.36 o                         
  -1  11   1       3467.58       3861.11       283.40 o                         
   0  11   1       6465.64       7080.89       647.17 o                         
   1  11   1       7062.80       6882.98       379.44 o                         
   2  11   1        346.97        589.64       126.32 o                         
   3  11   1        344.99        394.80       178.89 o                         
   4  11   1        870.80        997.90        87.06 o                         
   5  11   1       1606.51       1667.59       112.82 o                         
  -5  12   1         92.57        443.25       154.64 o                         
  -4  12   1         78.35        233.22        84.86 o                         
  -3  12   1       1755.44       1625.72       129.49 o                         
  -2  12   1       4628.22       4125.79       454.40 o                         
  -1  12   1        928.07       1149.83       246.23 o                         
   0  12   1         33.27         42.23       138.33 o                         
   1  12   1        891.43       1248.72       194.23 o                         
   2  12   1      13094.60      12854.52       486.18 o                         
   3  12   1       1038.94       1004.41       104.50 o                         
   4  12   1        308.20        419.33        71.03 o                         
   5  12   1          1.36         13.68        60.29 o                         
  -5  13   1         51.23         21.16        62.44 o                         
  -4  13   1         73.76         -4.04        95.98 o                         
  -3  13   1         75.54        130.51        68.47 o                         
  -2  13   1         45.21        -59.72       177.59 o                         
  -1  13   1       8279.29       8118.36       496.55 o                         
   0  13   1      14032.68      15918.67       639.87 o                         
   1  13   1       1135.21       1543.81       228.43 o                         
   2  13   1       1663.54       1953.75       207.08 o                         
   3  13   1       1146.15       1258.81        93.55 o                         
   4  13   1       3903.92       4204.89       153.43 o                         
   5  13   1        700.38        679.77        91.66 o                         
  -5  14   1         18.73        -35.29        59.32 o                         
  -4  14   1        242.23        365.17        85.21 o                         
  -3  14   1        283.87        257.25        74.27 o                         
  -2  14   1        154.55        349.07       236.74 o                         
  -1  14   1       3589.76       3575.57       284.75 o                         
   0  14   1       4090.82       4348.87       287.90 o                         
   1  14   1       1085.66       1383.08       301.51 o                         
   2  14   1       2178.55       2815.60       285.58 o                         
   3  14   1          1.38        -20.17        79.22 o                         
   4  14   1        111.40        174.00        55.60 o                         
   5  14   1          3.04        -52.18        52.18 o                         
  -5  15   1         44.52        396.00       186.56 o                         
  -4  15   1        357.03        322.35        99.59 o                         
  -3  15   1        246.21        383.73        90.02 o                         
  -2  15   1       1877.27       1472.73       235.60 o                         
  -1  15   1         33.15          9.63       141.23 o                         
   0  15   1       1820.29       1929.68       211.01 o                         
   1  15   1        121.82        108.99       154.83 o                         
   2  15   1       3950.60       4647.58       384.59 o                         
   3  15   1         29.92         59.79        58.61 o                         
   4  15   1        141.46        273.69        87.51 o                         
   5  15   1        353.26        383.84        55.47 o                         
  -5  16   1          1.74        556.62       235.70 o                         
  -4  16   1          0.24        -44.28       158.57 o                         
  -3  16   1       3191.90       2497.05       168.36 o                         
  -2  16   1       1851.93       1719.43       100.63 o                         
  -1  16   1       3681.83       3505.00       407.06 o                         
   0  16   1         64.66        143.29       131.57 o                         
   1  16   1       1109.13       1087.22       241.06 o                         
   2  16   1       1469.05       1381.06       151.23 o                         
   3  16   1        220.32        157.67        69.53 o                         
   4  16   1        231.98        208.37        66.79 o                         
   5  16   1        608.24        492.84        62.60 o                         
  -4  17   1          0.19        -68.34       100.94 o                         
  -3  17   1       1014.95       1058.70        88.79 o                         
  -2  17   1          8.96        -34.44        58.85 o                         
  -1  17   1        231.74        214.86       277.64 o                         
   0  17   1       1991.43       2091.17       277.16 o                         
   1  17   1         85.70         82.44       147.84 o                         
   2  17   1       1198.69       1084.59       135.39 o                         
   3  17   1       3539.03       3395.29       170.55 o                         
   4  17   1        450.94        409.91        69.04 o                         
   5  17   1          0.42         18.09        44.68 o                         
  -4  18   1       1000.90       1066.55       121.18 o                         
  -3  18   1        299.19        249.84        93.38 o                         
  -2  18   1         90.08         57.30        59.69 o                         
  -1  18   1         37.08         57.11        65.12 o                         
   0  18   1       1883.30       2378.20       275.21 o                         
   1  18   1        341.46        144.49       130.83 o                         
   2  18   1         81.79        177.65        66.33 o                         
   3  18   1       4334.84       3981.56       150.87 o                         
   4  18   1        574.89        451.48        99.35 o                         
   5  18   1        173.08         69.96        48.14 o                         
  -4  19   1         26.05        -95.73        95.73 o                         
  -3  19   1        805.63        617.69       107.35 o                         
  -2  19   1       4973.59       4069.32       268.38 o                         
  -1  19   1         72.86          9.95        65.84 o                         
   0  19   1        409.05        747.24        72.87 o                         
   1  19   1       1285.55       1485.29       107.33 o                         
   2  19   1        233.45        207.12        75.86 o                         
   3  19   1       4290.79       3878.92       144.74 o                         
   4  19   1          4.86          0.92        59.15 o                         
   5  19   1        791.67        553.35        93.43 o                         
  -4  20   1          1.89        -44.25       131.37 o                         
  -3  20   1         17.11        -71.29        83.11 o                         
  -2  20   1         98.07        160.41        67.48 o                         
  -1  20   1       1799.26       1818.93       102.34 o                         
   0  20   1       1539.19       1773.37       112.71 o                         
   1  20   1        103.51         92.13        68.56 o                         
   2  20   1        545.98        728.29       100.27 o                         
   3  20   1          6.37        -91.69        91.69 o                         
   4  20   1        189.56        189.43        57.87 o                         
  -4  21   1        122.91        136.22       208.40 o                         
  -3  21   1        232.13        127.46        84.31 o                         
  -2  21   1       1136.96       1022.78        89.89 o                         
  -1  21   1       8534.88       6960.08       229.78 o                         
   0  21   1       1714.41       1748.07        92.89 o                         
   1  21   1        786.82        791.03        76.89 o                         
   2  21   1       1568.13       1622.16       123.40 o                         
   3  21   1        900.14       1052.25        82.22 o                         
   4  21   1        204.38        276.88        72.39 o                         
  -4  22   1         48.68        143.03       111.66 o                         
  -3  22   1        129.72         95.53        80.70 o                         
  -2  22   1        487.71        388.19       111.10 o                         
  -1  22   1        422.60        392.43        71.72 o                         
   0  22   1        307.65        400.72        67.23 o                         
   1  22   1       1744.77       1798.63       109.69 o                         
   2  22   1          3.67        166.75        63.43 o                         
   3  22   1         14.51         25.25        73.70 o                         
   4  22   1         59.94        100.21        58.24 o                         
  -3  23   1         60.53        191.51        88.26 o                         
  -2  23   1         21.29        -64.88        64.88 o                         
  -1  23   1         11.17        -43.09        54.95 o                         
   0  23   1       2832.95       2675.98       120.43 o                         
   1  23   1       1433.49       1572.86        85.56 o                         
   2  23   1       1587.02       1680.71       107.73 o                         
   3  23   1         96.43         74.52        96.02 o                         
   4  23   1         27.10        -12.17        47.43 o                         
  -3  24   1        225.86        146.71       180.29 o                         
  -2  24   1         84.94         20.66        72.16 o                         
  -1  24   1          6.62         72.49        57.07 o                         
   0  24   1        497.99        451.41        66.86 o                         
   1  24   1       1038.70        945.32        88.12 o                         
   2  24   1        993.38       1021.82        82.61 o                         
   3  24   1        578.73        428.38        65.48 o                         
   4  24   1          3.65        -25.32        43.69 o                         
  -3  25   1         71.70        148.71        93.48 o                         
  -2  25   1         19.81         59.68        65.92 o                         
  -1  25   1        339.74        341.39        73.65 o                         
   0  25   1        745.57        765.09        71.14 o                         
   1  25   1        695.46        696.40        69.96 o                         
   2  25   1        360.50        395.66        71.52 o                         
   3  25   1        324.24        445.66        81.58 o                         
  -3  26   1        762.75        953.44       181.10 o                         
  -2  26   1        269.69        283.75       110.27 o                         
  -1  26   1         61.20         24.39        76.53 o                         
   0  26   1        113.38        113.96        59.16 o                         
   1  26   1       1060.26       1114.17       105.49 o                         
   2  26   1        274.57        356.24        53.86 o                         
   3  26   1         69.91        161.42        48.74 o                         
  -2  27   1        140.43        163.01        86.90 o                         
  -1  27   1        566.01        669.80        82.03 o                         
   0  27   1         16.85        -29.47        47.75 o                         
   1  27   1        217.48        195.42        57.90 o                         
   2  27   1        135.21        129.50        54.19 o                         
   3  27   1         13.30         13.07        38.17 o                         
  -2  28   1        184.08        145.84        78.50 o                         
  -1  28   1        396.51        450.06        84.94 o                         
   0  28   1       1776.61       1771.83       134.80 o                         
   1  28   1          3.63        -39.95        42.96 o                         
   2  28   1        388.27        444.43        48.47 o                         
  -1  29   1        779.05        547.90        95.60 o                         
   0  29   1        557.93        577.88        67.49 o                         
   1  29   1        202.55        114.49        45.40 o                         
   2  29   1         24.14         26.08        41.69 o                         
  -1  30   1        655.85        556.62       150.47 o                         
   0  30   1          9.05        190.86       133.16 o                         
   1  30   1         62.75        -12.33        48.69 o                         
  -1 -30   2        844.31        846.97       174.44 o                         
   0 -30   2       1113.16        906.63       227.04 o                         
  -2 -29   2         51.22          3.09        57.35 o                         
  -1 -29   2          8.29         63.91        42.68 o                         
   0 -29   2         78.19         28.01        56.61 o                         
   1 -29   2        269.24        306.58        60.67 o                         
  -2 -28   2         27.33         96.78        41.46 o                         
  -1 -28   2          2.07        -65.24        65.24 o                         
   0 -28   2        615.18        722.53        74.21 o                         
   1 -28   2         54.75         92.68        79.41 o                         
   2 -28   2         47.99         18.57        70.12 o                         
  -3 -27   2        382.14        337.11        66.80 o                         
  -2 -27   2         18.43         35.62        49.42 o                         
  -1 -27   2        577.74        636.08        59.51 o                         
   0 -27   2         74.04        155.31        51.90 o                         
   1 -27   2        472.46        465.28        90.36 o                         
   2 -27   2        210.62        339.65        72.44 o                         
  -3 -26   2         31.53        -46.84        46.84 o                         
  -2 -26   2        177.60        167.31        62.14 o                         
  -1 -26   2        804.69        706.37        69.37 o                         
   0 -26   2        105.20        115.03        69.56 o                         
   1 -26   2         35.70         31.18        78.76 o                         
   2 -26   2        114.16         19.30        72.77 o                         
  -3 -25   2          5.66        148.48        52.97 o                         
  -2 -25   2       3295.34       3043.74       204.62 o                         
  -1 -25   2        139.67         66.39        55.63 o                         
   0 -25   2         10.93         59.41        51.50 o                         
   1 -25   2       1038.21       1058.05       118.36 o                         
   2 -25   2        321.78        291.50        81.77 o                         
   3 -25   2        215.14        173.26       105.90 o                         
  -4 -24   2        112.27         32.81        43.06 o                         
  -3 -24   2       2358.73       2213.23       100.21 o                         
  -2 -24   2       1150.13       1128.16        97.07 o                         
  -1 -24   2          1.44        -50.36        50.36 o                         
   0 -24   2        760.07        661.79        94.44 o                         
   1 -24   2        140.03        128.34        59.94 o                         
   2 -24   2       1701.50       1647.30       223.32 o                         
   3 -24   2        133.09        133.55        88.78 o                         
  -4 -23   2        525.79        461.88        49.32 o                         
  -3 -23   2        235.20        273.33        62.17 o                         
  -2 -23   2         75.57         79.31        57.78 o                         
  -1 -23   2        823.55        976.90        70.94 o                         
   0 -23   2       2267.52       2324.13       122.33 o                         
   1 -23   2        323.22        269.44        66.82 o                         
   2 -23   2         88.30         56.79        82.85 o                         
   3 -23   2        403.97        398.52        92.79 o                         
  -4 -22   2          9.24         90.88        46.09 o                         
  -3 -22   2        512.40        610.84        78.53 o                         
  -2 -22   2        326.48        357.00        62.05 o                         
  -1 -22   2        133.32         42.00        61.96 o                         
   0 -22   2        574.54        525.37        71.52 o                         
   1 -22   2       2785.59       2433.36       123.24 o                         
   2 -22   2        592.95        524.83       109.35 o                         
   3 -22   2        126.74        185.81        88.94 o                         
   4 -22   2        307.59        473.62       131.19 o                         
  -4 -21   2       1467.64       1453.20       100.09 o                         
  -3 -21   2        133.84         78.57        64.12 o                         
  -2 -21   2        255.25        268.15        58.86 o                         
  -1 -21   2       1157.54       1132.34        78.12 o                         
   0 -21   2        208.91        190.59        61.65 o                         
   1 -21   2       3909.78       3247.58       168.40 o                         
   2 -21   2         11.36        105.14        75.71 o                         
   3 -21   2        485.73        414.63       174.00 o                         
   4 -21   2         93.44          6.44       122.36 o                         
  -4 -20   2        986.49       1014.31        74.48 o                         
  -3 -20   2         75.39         29.26        54.18 o                         
  -2 -20   2         97.99         65.86        64.66 o                         
  -1 -20   2        308.59        341.41        58.75 o                         
   0 -20   2        666.07        796.12        72.43 o                         
   1 -20   2       1547.08       1449.11        93.59 o                         
   2 -20   2       1133.48       1132.89       114.83 o                         
   3 -20   2        164.70        -54.75        89.15 o                         
   4 -20   2         41.88         11.02        91.20 o                         
  -5 -19   2        515.40        441.68        82.26 o                         
  -4 -19   2          7.10         41.04        55.25 o                         
  -3 -19   2        635.05        567.30        68.75 o                         
  -2 -19   2       1999.06       1920.28       100.33 o                         
  -1 -19   2       1623.21       1551.72       112.48 o                         
   0 -19   2        887.43        806.75        83.22 o                         
   1 -19   2        754.04        643.77        79.76 o                         
   2 -19   2        311.42        277.18        87.26 o                         
   3 -19   2        821.78        673.06        75.31 o                         
   4 -19   2         53.75         64.63       104.39 o                         
  -5 -18   2        289.71        225.73        44.54 o                         
  -4 -18   2        354.24        373.03        77.18 o                         
  -3 -18   2       1621.04       1470.54        88.95 o                         
  -2 -18   2        181.79        339.14        83.78 o                         
  -1 -18   2        534.08        511.80        95.89 o                         
   0 -18   2       1819.96       2167.39       293.13 o                         
   1 -18   2       3148.84       3189.95       153.32 o                         
   2 -18   2         42.29         92.54        72.03 o                         
   3 -18   2       1446.44       1421.33       116.07 o                         
   4 -18   2          6.16        167.80       125.51 o                         
  -5 -17   2         55.86         61.77        39.89 o                         
  -4 -17   2       1819.26       1829.25       103.03 o                         
  -3 -17   2        141.59        104.11        84.40 o                         
  -2 -17   2       2109.55       1976.87       142.00 o                         
  -1 -17   2         51.23       -102.97       153.35 o                         
   0 -17   2        449.20        396.09       162.22 o                         
   1 -17   2         47.42        330.24       235.70 o                         
   2 -17   2        443.67        413.27        65.00 o                         
   3 -17   2       4546.72       4246.30       172.91 o                         
   4 -17   2        224.74        327.56        97.96 o                         
  -5 -16   2          0.78        105.21        49.52 o                         
  -4 -16   2         48.19         78.69        53.67 o                         
  -3 -16   2        572.56        604.42        84.15 o                         
  -2 -16   2       3875.96       3711.74       226.80 o                         
  -1 -16   2       6932.48       6706.85       418.21 o                         
   0 -16   2        383.31        229.84       145.73 o                         
   1 -16   2        383.98        223.46       222.12 o                         
   2 -16   2        101.44        185.39        73.70 o                         
   3 -16   2        240.24        244.68        70.33 o                         
   4 -16   2         57.18        -65.61        65.61 o                         
   5 -16   2          2.71         93.79       131.16 o                         
  -5 -15   2        140.36        186.45        45.52 o                         
  -4 -15   2        336.06        292.68        83.34 o                         
  -3 -15   2        183.58        184.52        58.71 o                         
  -2 -15   2        716.01        751.66       265.24 o                         
  -1 -15   2        249.99        307.99       166.87 o                         
   0 -15   2       3043.46       3218.37       245.77 o                         
   1 -15   2       2282.14       2090.91       340.80 o                         
   2 -15   2         73.42         35.76        81.35 o                         
   3 -15   2        768.57        631.72       119.25 o                         
   4 -15   2        349.87        287.81        73.45 o                         
   5 -15   2          0.39         40.14        52.39 o                         
  -5 -14   2        475.26        526.31        65.78 o                         
  -4 -14   2        580.64        508.68        65.24 o                         
  -3 -14   2       5054.22       4413.86       211.52 o                         
  -2 -14   2        875.77       1056.26       204.44 o                         
  -1 -14   2        305.12        371.79       149.13 o                         
   0 -14   2       1000.63       1049.06       148.05 o                         
   1 -14   2       4101.63       3943.72       449.84 o                         
   2 -14   2       1298.74       1244.62       299.38 o                         
   3 -14   2        979.99        863.58        91.44 o                         
   4 -14   2         36.67        194.81        72.48 o                         
   5 -14   2        426.03        496.38        98.24 o                         
  -5 -13   2        267.17        293.23        55.25 o                         
  -4 -13   2        602.72        739.40        69.22 o                         
  -3 -13   2       2197.75       2183.54       136.07 o                         
  -2 -13   2        603.78        478.92       163.89 o                         
  -1 -13   2        802.28        864.54       168.17 o                         
   0 -13   2       3592.07       3928.91       269.47 o                         
   1 -13   2       1398.27       1321.99       251.16 o                         
   2 -13   2        105.22        491.25       384.17 o                         
   3 -13   2         32.29        218.41        96.74 o                         
   4 -13   2        451.92        344.14       108.57 o                         
   5 -13   2         35.26         85.65       101.40 o                         
  -5 -12   2         99.75        131.58        53.12 o                         
  -4 -12   2        559.39        521.32        73.39 o                         
  -3 -12   2        609.84        464.71        69.98 o                         
  -2 -12   2        428.48        210.77       138.36 o                         
  -1 -12   2       4490.54       4579.52       302.31 o                         
   0 -12   2       6935.65       6803.52       332.97 o                         
   1 -12   2          0.84        285.60       399.72 o                         
   2 -12   2        670.04       1055.06       252.82 o                         
   3 -12   2        264.84        265.77        74.91 o                         
   4 -12   2        299.92        331.42        86.43 o                         
   5 -12   2         84.75        129.00        96.24 o                         
  -5 -11   2         85.65        144.70       183.75 o                         
  -4 -11   2        257.88        293.75        65.73 o                         
  -3 -11   2       1627.10       1944.29       424.79 o                         
  -2 -11   2          1.21       -112.17       112.17 o                         
  -1 -11   2        406.76        504.65       122.40 o                         
   0 -11   2         50.33         55.23       217.05 o                         
   1 -11   2        443.25        348.24       140.89 o                         
   2 -11   2       1290.44       1484.04       301.80 o                         
   3 -11   2        233.33         80.23        70.17 o                         
   4 -11   2        147.44        186.93        76.59 o                         
   5 -11   2        403.43        461.79        81.88 o                         
  -5 -10   2         78.60        158.94        67.58 o                         
  -4 -10   2         18.77         38.96        65.37 o                         
  -3 -10   2       3603.52       3914.31       523.69 o                         
  -2 -10   2       2345.35       2864.24       218.57 o                         
  -1 -10   2       1628.41       2043.08       193.55 o                         
   0 -10   2       9353.87       8710.22       551.62 o                         
   1 -10   2       8978.11       9293.02       418.15 o                         
   2 -10   2      11612.76       9935.76       452.56 o                         
   3 -10   2      10536.53       9849.53       611.59 o                         
   4 -10   2        666.96        858.80        79.75 o                         
   5 -10   2        255.43        259.95        65.04 o                         
  -6  -9   2        185.98        213.88        42.90 o                         
  -5  -9   2         70.81         25.36        70.44 o                         
  -4  -9   2         86.93        127.98       106.60 o                         
  -3  -9   2       5957.58       6753.06       473.05 o                         
  -2  -9   2       8528.66       8640.33       364.55 o                         
  -1  -9   2        100.18        158.99       138.69 o                         
   0  -9   2         88.28       -138.49       177.11 o                         
   1  -9   2      11429.52      11578.22       552.71 o                         
   2  -9   2        561.30        711.43       149.76 o                         
   3  -9   2        392.16        341.55       190.52 o                         
   4  -9   2       1041.18       1379.79        94.07 o                         
   5  -9   2        241.97        276.87        73.32 o                         
  -6  -8   2          5.28         13.00        39.81 o                         
  -5  -8   2         86.59          5.87        57.45 o                         
  -4  -8   2       1834.08       1726.95        96.63 o                         
  -3  -8   2        537.35        477.80       204.14 o                         
  -2  -8   2        469.87        693.53       128.63 o                         
  -1  -8   2       2445.10       2716.79       634.52 o                         
   0  -8   2      25105.17      23513.81      1608.60 o                         
   1  -8   2       2181.37       2324.75       276.89 o                         
   2  -8   2        438.81        445.34       126.95 o                         
   3  -8   2         64.46        134.07       172.90 o                         
   4  -8   2         26.88        185.62        72.17 o                         
   5  -8   2        342.98        257.48        69.92 o                         
  -6  -7   2         90.80        188.69        52.55 o                         
  -5  -7   2        470.92        373.22        91.09 o                         
  -4  -7   2        642.17        653.84        75.30 o                         
  -3  -7   2        133.48        369.79       181.53 o                         
  -2  -7   2          4.68         80.38       145.12 o                         
  -1  -7   2        897.78        767.88       221.72 o                         
   0  -7   2       5816.91       5019.95       426.12 o                         
   1  -7   2          9.98         48.14       107.41 o                         
   2  -7   2       2698.33       2696.70       271.79 o                         
   3  -7   2       2775.23       2331.81       366.00 o                         
   4  -7   2        874.05        922.39        91.07 o                         
   5  -7   2        359.81        327.61        81.28 o                         
   6  -7   2        111.18        117.18        95.88 o                         
  -6  -6   2        239.31        192.42        44.16 o                         
  -5  -6   2        723.44        658.25        73.40 o                         
  -4  -6   2          0.47         94.34        62.42 o                         
  -3  -6   2         29.95        347.46       187.71 o                         
  -2  -6   2      12217.96      12272.53       868.22 o                         
  -1  -6   2        669.77        517.95       173.78 o                         
   0  -6   2       1212.20       1134.77       167.04 o                         
   1  -6   2        568.37        526.79       145.09 o                         
   2  -6   2      12349.35      12064.89       590.29 o                         
   3  -6   2       1272.45       1573.38       223.65 o                         
   4  -6   2        520.40        487.89        72.90 o                         
   5  -6   2         28.20         19.23        59.58 o                         
   6  -6   2        124.82        377.95        85.15 o                         
  -6  -5   2         93.10         46.93        46.10 o                         
  -5  -5   2          4.73        109.65        60.41 o                         
  -4  -5   2       1665.70       1807.68       118.29 o                         
  -3  -5   2       1061.16        902.87       252.76 o                         
  -2  -5   2       1016.13        844.25       271.65 o                         
  -1  -5   2        227.48        292.96       163.79 o                         
   0  -5   2        246.29        263.60       139.15 o                         
   1  -5   2       3865.06       4032.59       297.69 o                         
   2  -5   2       2264.43       2315.99       282.69 o                         
   3  -5   2       3282.90       3307.27       380.21 o                         
   4  -5   2         24.83         73.01        70.14 o                         
   5  -5   2        241.88        229.86        63.60 o                         
   6  -5   2        164.33        185.97        69.69 o                         
  -6  -4   2         74.06         85.58        42.70 o                         
  -5  -4   2       2647.68       2885.16       124.82 o                         
  -4  -4   2         76.49          1.82        59.45 o                         
  -3  -4   2         52.25        151.82       199.67 o                         
  -2  -4   2       2148.96       2072.01       363.53 o                         
  -1  -4   2      57499.73      53609.41      2363.75 o                         
   0  -4   2        756.56       1023.10       143.82 o                         
   1  -4   2      28908.28      27680.43      1282.79 o                         
   2  -4   2       1562.47       1722.16       395.49 o                         
   3  -4   2          0.84        -67.95       128.20 o                         
   4  -4   2       1193.80       1144.16        89.12 o                         
   5  -4   2          6.98        -46.78        72.12 o                         
   6  -4   2        145.73        232.85        79.13 o                         
  -6  -3   2        144.65        191.17        48.21 o                         
  -5  -3   2        406.80        364.33        66.54 o                         
  -4  -3   2        213.93        285.12        70.62 o                         
  -3  -3   2       4118.80       3821.39       444.09 o                         
  -2  -3   2       5113.38       5865.80       592.57 o                         
  -1  -3   2       2049.23       2000.39       169.78 o                         
   0  -3   2        136.24        259.67       102.54 o                         
   1  -3   2         40.46         80.42        88.14 o                         
   2  -3   2        585.01        585.57       169.63 o                         
   3  -3   2         10.64        -26.27       135.59 o                         
   4  -3   2       6188.71       5585.55       180.46 o                         
   5  -3   2        613.43        738.48        79.77 o                         
   6  -3   2         64.07        101.50        46.12 o                         
  -6  -2   2        110.33        137.11        44.65 o                         
  -5  -2   2        201.77        212.29        61.45 o                         
  -4  -2   2       2759.42       2817.68       141.24 o                         
  -3  -2   2         87.66         40.93       181.67 o                         
  -2  -2   2       1224.78       1587.30       331.57 o                         
  -1  -2   2       5738.48       4945.65       426.12 o                         
   0  -2   2       7314.74       6116.15       440.77 o                         
   1  -2   2        146.60         27.60        83.23 o                         
   2  -2   2      10196.15       9659.97       545.65 o                         
   3  -2   2       4515.63       3382.39       322.56 o                         
   4  -2   2       1144.76       1143.90        90.38 o                         
   5  -2   2        114.95        178.28        67.60 o                         
   6  -2   2        354.65        322.90        53.98 o                         
  -6  -1   2        467.57        561.96        54.93 o                         
  -5  -1   2        101.15        115.80        57.63 o                         
  -4  -1   2       2705.60       2839.95       123.61 o                         
  -3  -1   2         89.04        294.84       188.33 o                         
  -2  -1   2       2606.12       2558.05       396.82 o                         
  -1  -1   2       3187.20       2719.18       296.95 o                         
   0  -1   2        210.54        335.57        82.56 o                         
   1  -1   2       9139.57       8689.53       435.81 o                         
   2  -1   2        969.91        966.89       170.34 o                         
   3  -1   2        105.76         98.30       143.71 o                         
   4  -1   2       3298.80       3194.78       134.52 o                         
   5  -1   2          2.55        -52.77        59.79 o                         
   6  -1   2          0.04         80.22        47.00 o                         
  -6   0   2        229.64        280.65        50.38 o                         
  -5   0   2         99.86         70.98        59.87 o                         
  -4   0   2          1.04        170.31        61.02 o                         
  -3   0   2       2553.30       2376.31       488.04 o                         
  -2   0   2       2532.62       2886.96       458.08 o                         
  -1   0   2       3537.15       3442.25       340.90 o                         
   0   0   2        112.87        280.97        73.24 o                         
   1   0   2       6837.27       5603.96       359.54 o                         
   2   0   2       2894.63       2980.11       249.23 o                         
   3   0   2         71.41        104.89       154.49 o                         
   4   0   2       1285.28       1405.46        96.15 o                         
   5   0   2        800.67        767.57        79.85 o                         
   6   0   2         86.64         85.11        43.90 o                         
  -6   1   2          4.30         -4.79        58.57 o                         
  -5   1   2         24.34         57.17        55.91 o                         
  -4   1   2        773.64        936.74        78.85 o                         
  -3   1   2      20710.62      19848.62      1785.71 o                         
  -2   1   2        974.61       1312.98       310.27 o                         
  -1   1   2       1978.52       2241.17       326.91 o                         
   0   1   2          4.48         15.98        49.27 o                         
   1   1   2       5323.77       5023.65       259.52 o                         
   2   1   2        231.51        443.82       126.35 o                         
   3   1   2        488.01        434.41       176.43 o                         
   4   1   2        209.97        257.12        67.39 o                         
   5   1   2        194.48        191.65        65.84 o                         
   6   1   2         78.76        104.09        60.64 o                         
  -6   2   2        418.32        385.94        59.99 o                         
  -5   2   2       1241.78       1367.61        84.81 o                         
  -4   2   2         49.72         98.86        68.37 o                         
  -3   2   2       7365.93       6300.16       492.36 o                         
  -2   2   2       1217.96       1585.96       356.88 o                         
  -1   2   2      16154.41      14896.83       708.03 o                         
   0   2   2      12510.43      11954.98       560.25 o                         
   1   2   2        152.26        213.06       115.85 o                         
   2   2   2       4740.02       5246.47       229.73 o                         
   3   2   2          1.92        -84.57       157.04 o                         
   4   2   2        668.30        745.99        79.80 o                         
   5   2   2       1931.63       1950.73       111.34 o                         
   6   2   2        225.89        224.39        62.54 o                         
  -6   3   2          0.16         10.65        52.00 o                         
  -5   3   2       1154.59       1236.12        81.33 o                         
  -4   3   2          7.22         32.04        58.18 o                         
  -3   3   2       8235.45       8152.84       523.68 o                         
  -2   3   2      23958.09      21227.31      1024.18 o                         
  -1   3   2      22549.26      20906.11       977.03 o                         
   0   3   2        279.74        327.68        58.42 o                         
   1   3   2      27623.58      26010.47      1179.35 o                         
   2   3   2         37.27        149.28        95.29 o                         
   3   3   2         57.65        132.80       186.59 o                         
   4   3   2       1202.61       1388.88        93.03 o                         
   5   3   2          1.71        -26.97        62.88 o                         
   6   3   2          4.46         56.38        47.17 o                         
  -6   4   2        161.52        206.50        68.69 o                         
  -5   4   2        285.27        323.91        60.18 o                         
  -4   4   2       4550.78       4045.23       162.27 o                         
  -3   4   2       2077.79       2011.93       244.26 o                         
  -2   4   2         61.46         94.31       145.99 o                         
  -1   4   2       2294.93       2464.07       193.82 o                         
   0   4   2      20866.21      21738.14      1007.42 o                         
   1   4   2        787.75        884.92        73.71 o                         
   2   4   2        296.19        367.00       119.79 o                         
   3   4   2       5810.81       5756.83       609.22 o                         
   4   4   2        484.29        521.76        88.17 o                         
   5   4   2         26.39         73.00        62.93 o                         
   6   4   2        210.06        222.39        49.41 o                         
  -6   5   2         35.99        329.25       124.66 o                         
  -5   5   2         39.42         28.11        57.21 o                         
  -4   5   2          0.65         84.29        62.05 o                         
  -3   5   2        168.53        -23.56       196.07 o                         
  -2   5   2       8209.05       7561.92       493.86 o                         
  -1   5   2      12655.38      10235.91       457.34 o                         
   0   5   2         92.36        160.36        80.53 o                         
   1   5   2      17142.44      15085.83       575.39 o                         
   2   5   2         14.80        -97.13        97.13 o                         
   3   5   2       1608.71       1780.56       333.57 o                         
   4   5   2        170.70        234.61        64.67 o                         
   5   5   2       1492.22       1553.27       106.49 o                         
   6   5   2         20.61        -31.60        43.60 o                         
  -6   6   2        228.39        219.73       134.49 o                         
  -5   6   2        488.97        636.60        85.05 o                         
  -4   6   2        892.38        908.03        77.96 o                         
  -3   6   2        343.27        523.33       214.39 o                         
  -2   6   2        411.07        570.18       134.68 o                         
  -1   6   2      15437.16      14615.82       609.92 o                         
   0   6   2       1324.42       2054.91       203.66 o                         
   1   6   2      50786.37      49133.93      1769.45 o                         
   2   6   2       2577.87       2531.90       246.16 o                         
   3   6   2       4222.00       4474.65       491.36 o                         
   4   6   2        701.67        752.10        81.36 o                         
   5   6   2          1.71        119.99        61.01 o                         
   6   6   2        203.15        205.12        48.01 o                         
  -5   7   2        763.27        880.66       157.52 o                         
  -4   7   2        151.33        178.20        73.35 o                         
  -3   7   2          2.36        -70.33       226.65 o                         
  -2   7   2      11082.97       8950.86       489.69 o                         
  -1   7   2        149.55        171.74       108.66 o                         
   0   7   2       4204.78       3600.86       266.66 o                         
   1   7   2       1676.44       1841.67       200.00 o                         
   2   7   2         12.26         23.51       113.79 o                         
   3   7   2       1585.14       1677.77       253.94 o                         
   4   7   2         93.24        121.47        67.68 o                         
   5   7   2         81.17         42.81        59.34 o                         
   6   7   2         30.24        214.50        42.43 o                         
  -5   8   2        153.13        198.31        72.42 o                         
  -4   8   2       1198.40        946.34       108.60 o                         
  -3   8   2        295.29        258.18       217.55 o                         
  -2   8   2       1817.34       1872.68       232.04 o                         
  -1   8   2        377.67        489.33       135.87 o                         
   0   8   2       3496.42       3556.77       386.17 o                         
   1   8   2        318.62        401.09       189.76 o                         
   2   8   2          6.74        -47.72       109.89 o                         
   3   8   2         37.28          2.41       154.46 o                         
   4   8   2          7.40         -6.65        90.45 o                         
   5   8   2        226.64        320.21        65.25 o                         
   6   8   2          0.60        -14.17        45.85 o                         
  -5   9   2        340.23        283.39        97.72 o                         
  -4   9   2        916.92        994.46        97.27 o                         
  -3   9   2          2.55         16.57       354.49 o                         
  -2   9   2      10665.12      10184.29       538.96 o                         
  -1   9   2        461.24        493.62       174.90 o                         
   0   9   2       3183.28       3735.21       476.72 o                         
   1   9   2       3269.37       3549.40       331.49 o                         
   2   9   2         55.58        165.30       126.79 o                         
   3   9   2        894.25        984.56       192.26 o                         
   4   9   2       1455.71       1530.01       100.31 o                         
   5   9   2        707.37        765.76        77.35 o                         
   6   9   2         40.90        126.00        59.95 o                         
  -5  10   2        144.81         94.22        72.01 o                         
  -4  10   2        639.50        750.88        93.72 o                         
  -3  10   2       7024.57       5959.51       330.97 o                         
  -2  10   2       9553.83       8918.06       526.05 o                         
  -1  10   2       6443.75       6742.11       354.39 o                         
   0  10   2       1850.57       2348.82       297.96 o                         
   1  10   2       1702.37       1988.57       254.42 o                         
   2  10   2        738.09        861.60       143.87 o                         
   3  10   2        175.55         47.37       164.79 o                         
   4  10   2         80.80         57.99       118.71 o                         
   5  10   2         21.91         35.58        78.58 o                         
   6  10   2         33.44        -14.07        82.05 o                         
  -5  11   2        371.17        409.22        75.62 o                         
  -4  11   2        363.97        503.27        75.12 o                         
  -3  11   2       2527.35       2257.25       133.51 o                         
  -2  11   2         42.62       -101.39       149.50 o                         
  -1  11   2       7493.85       7673.49       572.76 o                         
   0  11   2       2974.27       2972.88       341.25 o                         
   1  11   2        283.09        295.91       128.33 o                         
   2  11   2       3412.68       3732.62       268.50 o                         
   3  11   2        226.74        198.59       177.29 o                         
   4  11   2         62.13         49.52        62.32 o                         
   5  11   2        235.22        249.92        74.42 o                         
  -5  12   2        187.16        285.66        88.26 o                         
  -4  12   2         14.56         69.41        63.19 o                         
  -3  12   2         45.38          8.47        67.67 o                         
  -2  12   2       5412.15       5308.79       490.62 o                         
  -1  12   2      14560.27      13576.84       653.93 o                         
   0  12   2       4865.72       4895.52       782.33 o                         
   1  12   2        452.85        431.71       140.96 o                         
   2  12   2      40410.57      39296.01      1444.41 o                         
   3  12   2        186.41        185.13        81.86 o                         
   4  12   2        248.74        205.36        63.84 o                         
   5  12   2        431.01        364.84        66.27 o                         
  -5  13   2         30.78        110.60        75.31 o                         
  -4  13   2        570.72        584.30       109.64 o                         
  -3  13   2         95.76        100.74        62.34 o                         
  -2  13   2       3925.40       4385.77       781.00 o                         
  -1  13   2        241.46        348.42       169.33 o                         
   0  13   2        555.65        400.70       134.11 o                         
   1  13   2       2968.17       3529.61       327.43 o                         
   2  13   2       7038.56       7473.20       462.55 o                         
   3  13   2        159.30        158.53        67.63 o                         
   4  13   2       1112.99       1147.92        87.55 o                         
   5  13   2        487.96        529.71        62.60 o                         
  -5  14   2         26.04        -71.53        98.88 o                         
  -4  14   2        264.74        185.68        70.86 o                         
  -3  14   2       5107.45       4469.74       172.06 o                         
  -2  14   2        149.00       -110.14       444.76 o                         
  -1  14   2        178.89        159.74       150.27 o                         
   0  14   2        840.60       1232.46       177.62 o                         
   1  14   2       1508.40       1523.89       230.89 o                         
   2  14   2        830.60        722.12       179.43 o                         
   3  14   2       1160.91       1076.09        88.85 o                         
   4  14   2        178.49        180.26        57.77 o                         
   5  14   2         19.15        126.11        56.06 o                         
  -5  15   2         17.92        -64.91       113.68 o                         
  -4  15   2        353.31        346.53        76.47 o                         
  -3  15   2         20.99        -33.59        86.43 o                         
  -2  15   2         89.43         15.76        94.65 o                         
  -1  15   2       1285.60       1358.72       195.09 o                         
   0  15   2        362.67        289.80       123.45 o                         
   1  15   2       4851.67       5235.63       407.89 o                         
   2  15   2       3308.64       3401.13       318.07 o                         
   3  15   2        359.55        247.40        95.15 o                         
   4  15   2        663.05        738.84       114.85 o                         
   5  15   2        234.58        260.01        58.09 o                         
  -5  16   2        142.24         58.33       143.00 o                         
  -4  16   2         75.93         47.41        72.85 o                         
  -3  16   2       3877.27       3335.44       149.38 o                         
  -2  16   2        137.52         93.72        56.42 o                         
  -1  16   2        294.83        504.44       176.23 o                         
   0  16   2       2750.34       3273.91       345.14 o                         
   1  16   2       3544.82       4505.88       440.59 o                         
   2  16   2       3053.00       3277.73       227.11 o                         
   3  16   2       2631.02       2315.84       115.61 o                         
   4  16   2        787.94        794.05        84.33 o                         
   5  16   2        414.63        358.93        60.28 o                         
  -4  17   2       1801.30       1634.14       145.74 o                         
  -3  17   2       2355.72       2196.38       127.07 o                         
  -2  17   2       2454.07       2153.07       118.10 o                         
  -1  17   2         11.17       -114.48       173.67 o                         
   0  17   2       2322.14       2312.41       422.95 o                         
   1  17   2        877.47       1294.32       478.96 o                         
   2  17   2        187.64         69.21       155.14 o                         
   3  17   2        324.69        431.00        79.90 o                         
   4  17   2        641.36        613.63        71.42 o                         
   5  17   2         40.47         33.94        44.40 o                         
  -4  18   2         38.06        125.59       158.57 o                         
  -3  18   2        926.97        808.36       175.25 o                         
  -2  18   2         11.47        112.68        62.88 o                         
  -1  18   2        623.01        628.50        77.02 o                         
   0  18   2       4973.90       5274.85       405.33 o                         
   1  18   2       1262.37       1257.43       138.12 o                         
   2  18   2       4836.38       4488.74       236.24 o                         
   3  18   2         57.78        108.18        62.75 o                         
   4  18   2         21.79         66.25        66.49 o                         
   5  18   2          1.01        -46.37        46.37 o                         
  -4  19   2        724.93        726.91       125.85 o                         
  -3  19   2       1375.01       1234.95       129.13 o                         
  -2  19   2       1213.13       1108.16       102.50 o                         
  -1  19   2         81.65        161.54        56.59 o                         
   0  19   2       5155.44       4415.79       146.00 o                         
   1  19   2       4552.57       4259.42       166.79 o                         
   2  19   2        113.56        195.08        78.44 o                         
   3  19   2        977.90        984.41        84.02 o                         
   4  19   2        863.73        824.70       138.66 o                         
   5  19   2         71.55        109.11        65.20 o                         
  -4  20   2          0.45         55.99       130.24 o                         
  -3  20   2        407.96        400.29       109.10 o                         
  -2  20   2        445.29        478.12        78.39 o                         
  -1  20   2       4848.65       3960.59       143.04 o                         
   0  20   2       2582.67       2617.03       128.87 o                         
   1  20   2       4808.81       4240.00       161.31 o                         
   2  20   2        429.48        556.50        97.85 o                         
   3  20   2        171.60        206.27        92.28 o                         
   4  20   2        133.13        121.50        76.13 o                         
  -4  21   2        251.81        356.71       126.06 o                         
  -3  21   2        122.78         89.36        81.25 o                         
  -2  21   2          4.22         -2.74        59.84 o                         
  -1  21   2       1503.11       1386.09       112.31 o                         
   0  21   2       1087.89       1081.81        77.35 o                         
   1  21   2        152.41        269.12        84.76 o                         
   2  21   2        214.47        299.77        69.95 o                         
   3  21   2        152.00        142.33        67.67 o                         
   4  21   2        910.33        868.38        72.53 o                         
  -4  22   2        218.54        394.31       108.24 o                         
  -3  22   2        324.67        340.34       106.07 o                         
  -2  22   2       5080.74       4098.10       182.21 o                         
  -1  22   2        202.87        255.28        67.36 o                         
   0  22   2          3.55         71.00        56.90 o                         
   1  22   2          2.21         13.80        54.00 o                         
   2  22   2        638.52        723.27        80.05 o                         
   3  22   2        745.78        663.03        84.29 o                         
   4  22   2        304.99        457.18       100.31 o                         
  -3  23   2        282.19        398.00       171.25 o                         
  -2  23   2         94.06        110.54        72.61 o                         
  -1  23   2         58.26         58.41        62.69 o                         
   0  23   2        144.01        108.22        52.99 o                         
   1  23   2       1503.04       1363.55        81.84 o                         
   2  23   2         42.09         59.23        58.89 o                         
   3  23   2        757.64        660.37       138.72 o                         
   4  23   2       1209.32       1041.61       124.53 o                         
  -3  24   2        166.10        163.95        94.49 o                         
  -2  24   2        275.04        361.51        85.24 o                         
  -1  24   2         12.23         -1.62        53.31 o                         
   0  24   2        618.04        557.11        78.81 o                         
   1  24   2         11.61        -44.10        55.69 o                         
   2  24   2        519.50        619.77        70.91 o                         
   3  24   2         35.44         13.76        52.23 o                         
   4  24   2         53.78        -19.69        44.82 o                         
  -3  25   2        120.04        290.98        99.42 o                         
  -2  25   2         92.25         38.77        81.88 o                         
  -1  25   2       1406.33       1382.43       113.84 o                         
   0  25   2       3306.18       2919.19       113.87 o                         
   1  25   2        557.25        580.57        63.14 o                         
   2  25   2         22.88          9.75        59.60 o                         
   3  25   2        119.15         64.29        90.92 o                         
  -3  26   2        404.55        572.60       205.07 o                         
  -2  26   2       1085.27       1235.84       129.04 o                         
  -1  26   2        838.20        812.99        93.32 o                         
   0  26   2        374.55        473.17        80.61 o                         
   1  26   2          2.34          1.89        70.97 o                         
   2  26   2         93.58         67.43        47.35 o                         
   3  26   2        563.07        567.35        50.19 o                         
  -2  27   2        996.84        999.51       106.03 o                         
  -1  27   2        150.84        109.47        62.61 o                         
   0  27   2         41.63         -3.25        48.86 o                         
   1  27   2         15.92         50.31        53.55 o                         
   2  27   2        141.46         71.76        49.97 o                         
   3  27   2         69.32         15.79        51.82 o                         
  -2  28   2        147.43        232.66        99.35 o                         
  -1  28   2         16.37         80.56       102.48 o                         
   0  28   2        781.20        747.55        76.55 o                         
   1  28   2        272.81        293.21        48.30 o                         
   2  28   2        382.41        347.28        46.23 o                         
  -1  29   2        277.77        262.62       107.10 o                         
   0  29   2        281.42        238.72        50.91 o                         
   1  29   2        963.89       1051.59        75.28 o                         
   2  29   2        709.62        655.35        51.51 o                         
   0  30   2        158.43        203.30        59.84 o                         
   1  30   2         24.45        -31.96        51.47 o                         
  -1 -30   3        846.69        789.65       149.14 o                         
   0 -30   3        464.19        332.27        91.88 o                         
  -2 -29   3          0.12         54.01        47.26 o                         
  -1 -29   3        127.95         18.96        60.25 o                         
   0 -29   3        354.84        194.80        66.42 o                         
   1 -29   3        825.50        678.48        79.00 o                         
  -2 -28   3         49.17         12.33        40.13 o                         
  -1 -28   3        106.05        109.79        78.25 o                         
   0 -28   3          0.88         -3.72        49.74 o                         
   1 -28   3       1294.58       1190.63       116.35 o                         
   2 -28   3         92.27        176.75        76.01 o                         
  -3 -27   3          0.05         41.83        41.70 o                         
  -2 -27   3         40.54         38.86        45.15 o                         
  -1 -27   3          3.27          8.33        53.13 o                         
   0 -27   3        371.51        430.52        66.97 o                         
   1 -27   3        131.36        147.04        75.63 o                         
   2 -27   3       1480.06       1488.86       136.85 o                         
  -3 -26   3         18.88         13.61        72.67 o                         
  -2 -26   3          2.25        122.62        57.06 o                         
  -1 -26   3        428.53        489.49        72.63 o                         
   0 -26   3       1364.36       1175.50       115.91 o                         
   1 -26   3        252.64        158.47        82.76 o                         
   2 -26   3          1.30         53.31        79.78 o                         
  -3 -25   3       2269.39       2474.80       107.11 o                         
  -2 -25   3       2585.21       2612.41       179.75 o                         
  -1 -25   3        297.52        251.26        66.45 o                         
   0 -25   3          7.80        107.74        63.29 o                         
   1 -25   3         48.28        134.16        76.43 o                         
   2 -25   3        151.78        130.52        71.49 o                         
   3 -25   3        193.18        126.29        74.12 o                         
  -4 -24   3         33.36         85.07        46.41 o                         
  -3 -24   3        510.66        530.85        59.92 o                         
  -2 -24   3         13.74         47.94        50.30 o                         
  -1 -24   3        285.45        287.53        93.16 o                         
   0 -24   3        508.53        575.72        90.69 o                         
   1 -24   3        691.79        659.44        90.18 o                         
   2 -24   3        689.50        614.95       192.15 o                         
   3 -24   3        442.30        409.65        86.23 o                         
  -4 -23   3          0.10         78.20        40.01 o                         
  -3 -23   3        272.98        363.69        67.11 o                         
  -2 -23   3         25.43        -46.29        58.52 o                         
  -1 -23   3          1.86        -13.62        49.08 o                         
   0 -23   3       1091.17       1165.74        89.23 o                         
   1 -23   3       1835.16       1747.85       131.13 o                         
   2 -23   3        890.38        804.59       105.14 o                         
   3 -23   3         20.28        116.99        87.12 o                         
  -4 -22   3         56.51         37.57        38.53 o                         
  -3 -22   3        345.51        376.87        74.24 o                         
  -2 -22   3        548.54        459.61        63.64 o                         
  -1 -22   3        206.45        133.71        54.44 o                         
   0 -22   3       2209.85       2259.06       117.80 o                         
   1 -22   3        521.39        400.73       142.58 o                         
   2 -22   3        282.21        276.45        85.74 o                         
   3 -22   3        140.08        263.30       128.47 o                         
   4 -22   3         28.66        -16.45        88.93 o                         
  -4 -21   3         50.36        -29.54        41.88 o                         
  -3 -21   3        542.66        426.95        62.31 o                         
  -2 -21   3          3.86         38.15        50.58 o                         
  -1 -21   3         47.49        124.26        61.76 o                         
   0 -21   3        427.60        466.01        68.14 o                         
   1 -21   3         40.70          8.99        64.21 o                         
   2 -21   3        537.69        579.24       102.33 o                         
   3 -21   3        110.77        -69.74       111.50 o                         
   4 -21   3          4.38        264.64       224.64 o                         
  -4 -20   3        191.86        203.63        56.55 o                         
  -3 -20   3        601.08        623.43        63.04 o                         
  -2 -20   3       2573.60       2549.98       112.90 o                         
  -1 -20   3        617.39        580.04        63.59 o                         
   0 -20   3        482.02        411.82        66.89 o                         
   1 -20   3       1114.18       1131.11        86.72 o                         
   2 -20   3        376.72        368.34        95.02 o                         
   3 -20   3         52.86          7.90       122.78 o                         
   4 -20   3         42.71        357.51       328.14 o                         
  -5 -19   3         10.93        -22.40        80.92 o                         
  -4 -19   3       1925.82       1707.47        87.61 o                         
  -3 -19   3       2472.24       2483.09       110.57 o                         
  -2 -19   3        387.86        356.49        60.54 o                         
  -1 -19   3       2219.19       2125.64       109.24 o                         
   0 -19   3       1207.31        976.21       115.88 o                         
   1 -19   3        503.26        473.49        72.90 o                         
   2 -19   3       1654.66       1381.43       135.76 o                         
   3 -19   3       1890.33       1682.21       120.97 o                         
   4 -19   3       1506.82       1508.80       152.09 o                         
  -5 -18   3        142.75         99.88        36.92 o                         
  -4 -18   3       1813.74       1748.06       117.07 o                         
  -3 -18   3        298.37        192.78        58.85 o                         
  -2 -18   3        782.57        775.45        67.71 o                         
  -1 -18   3       3042.46       2896.21       215.97 o                         
   0 -18   3        167.20         50.04       205.85 o                         
   1 -18   3       2354.54       1989.33       142.91 o                         
   2 -18   3        156.34        209.84        69.43 o                         
   3 -18   3        123.85        170.17       102.50 o                         
   4 -18   3          6.16        -56.25        56.25 o                         
  -5 -17   3        184.37        216.82        46.96 o                         
  -4 -17   3        171.07        114.06        71.63 o                         
  -3 -17   3        141.06        114.73        55.05 o                         
  -2 -17   3       1903.32       1830.13       144.70 o                         
  -1 -17   3       4624.86       4991.57       417.26 o                         
   0 -17   3        848.92        663.87       243.14 o                         
   1 -17   3         96.20        194.84       504.02 o                         
   2 -17   3       4794.00       3931.69       270.47 o                         
   3 -17   3        234.45        271.49        81.09 o                         
   4 -17   3        607.94        656.27        89.96 o                         
  -5 -16   3         22.59         76.36        42.08 o                         
  -4 -16   3        125.78         79.41        60.18 o                         
  -3 -16   3         37.84         76.13        95.90 o                         
  -2 -16   3       7064.39       6002.25       333.82 o                         
  -1 -16   3          9.35         32.01       149.87 o                         
   0 -16   3          1.26        102.75       142.07 o                         
   1 -16   3       7243.43       5962.08       556.71 o                         
   2 -16   3        228.72        185.31        76.69 o                         
   3 -16   3        189.43        235.81        88.44 o                         
   4 -16   3        741.60        530.05       100.09 o                         
   5 -16   3         13.25        232.02       171.95 o                         
  -5 -15   3          8.07         -3.39        41.24 o                         
  -4 -15   3        390.48        389.48        58.18 o                         
  -3 -15   3        630.53        617.69        64.91 o                         
  -2 -15   3        378.00        606.64       194.55 o                         
  -1 -15   3       2035.53       2554.41       293.00 o                         
   0 -15   3        550.62        716.44       148.99 o                         
   1 -15   3        355.50        143.47       197.11 o                         
   2 -15   3         29.34        113.87       119.22 o                         
   3 -15   3        699.73        602.63       125.65 o                         
   4 -15   3        162.12        180.98        73.08 o                         
   5 -15   3         10.85        164.52        61.49 o                         
  -5 -14   3          5.64         -4.00        48.29 o                         
  -4 -14   3       2046.43       2039.96       102.50 o                         
  -3 -14   3         20.65         -9.22        51.69 o                         
  -2 -14   3        242.25         64.95       150.74 o                         
  -1 -14   3        812.92        950.59       172.86 o                         
   0 -14   3       1167.45       1030.79       170.70 o                         
   1 -14   3        239.32        317.09       198.53 o                         
   2 -14   3          0.05       -228.61       561.28 o                         
   3 -14   3        320.10        276.29        68.24 o                         
   4 -14   3        118.36         77.76        68.88 o                         
   5 -14   3          6.05         36.69        86.46 o                         
  -5 -13   3        149.94        192.81        50.19 o                         
  -4 -13   3        547.18        574.58        66.78 o                         
  -3 -13   3       2578.80       2520.05       109.74 o                         
  -2 -13   3       1305.68       1423.71       237.37 o                         
  -1 -13   3       3442.18       4112.86       322.33 o                         
   0 -13   3      17303.65      18186.31      1046.04 o                         
   1 -13   3        302.35        589.13       213.82 o                         
   2 -13   3       3806.94       3250.38       474.72 o                         
   3 -13   3        169.42        136.22        69.97 o                         
   4 -13   3        389.62        273.77        97.64 o                         
   5 -13   3         72.63        203.60       124.62 o                         
  -5 -12   3       1124.35       1083.50        76.73 o                         
  -4 -12   3        296.85        287.17        61.98 o                         
  -3 -12   3         41.90          4.63        83.10 o                         
  -2 -12   3        500.97        655.15       191.06 o                         
  -1 -12   3      15787.31      15127.78       687.80 o                         
   0 -12   3       1898.23       2149.70       210.58 o                         
   1 -12   3       5693.08       5768.17       415.55 o                         
   2 -12   3       3863.56       3329.53       286.14 o                         
   3 -12   3       2013.45       1865.01       120.77 o                         
   4 -12   3        195.99        194.24        65.26 o                         
   5 -12   3        240.25        267.46        76.09 o                         
  -5 -11   3        113.34        -52.97        87.28 o                         
  -4 -11   3        861.73        743.21        78.82 o                         
  -3 -11   3      10427.15      11593.84       641.38 o                         
  -2 -11   3       5374.85       5477.56       330.31 o                         
  -1 -11   3        134.19        330.89       142.90 o                         
   0 -11   3       7230.45       7987.69       501.68 o                         
   1 -11   3       2851.96       2738.17       245.79 o                         
   2 -11   3      12598.26      11569.14       695.22 o                         
   3 -11   3         46.60         -4.38        94.55 o                         
   4 -11   3        457.10        489.00        78.33 o                         
   5 -11   3       1568.96       1928.94       110.29 o                         
  -5 -10   3        736.03        824.21        76.72 o                         
  -4 -10   3        194.45        213.17        68.74 o                         
  -3 -10   3        850.81        991.01       235.79 o                         
  -2 -10   3       5494.25       5914.45       298.12 o                         
  -1 -10   3      11686.75      11008.33       450.60 o                         
   0 -10   3       1243.92       1244.52       200.90 o                         
   1 -10   3          2.60         10.29       117.86 o                         
   2 -10   3          1.96       -107.73       107.73 o                         
   3 -10   3         21.96         44.76        94.89 o                         
   4 -10   3        298.55        225.21        63.94 o                         
   5 -10   3         18.46        -20.54        67.01 o                         
  -6  -9   3         59.64        104.10        82.20 o                         
  -5  -9   3          2.41        -62.17        62.17 o                         
  -4  -9   3       2262.45       2540.37       122.27 o                         
  -3  -9   3      12567.41      12795.62       672.09 o                         
  -2  -9   3       3172.24       3659.54       290.18 o                         
  -1  -9   3       3566.76       4416.52       396.88 o                         
   0  -9   3      32195.50      33210.67      1297.44 o                         
   1  -9   3       3629.29       3830.24       334.03 o                         
   2  -9   3       1090.97       1276.54       191.31 o                         
   3  -9   3       3242.70       3041.28       324.54 o                         
   4  -9   3        410.22        381.00        64.74 o                         
   5  -9   3        547.67        681.88        74.69 o                         
  -6  -8   3        252.50        233.95        41.26 o                         
  -5  -8   3        139.76        108.30        56.89 o                         
  -4  -8   3       1163.67       1313.76        87.06 o                         
  -3  -8   3       1253.50       1645.39       261.36 o                         
  -2  -8   3        498.91        479.40       128.63 o                         
  -1  -8   3       7851.48       6993.07       832.26 o                         
   0  -8   3       5210.50       5180.64       381.70 o                         
   1  -8   3         64.70         69.27       122.74 o                         
   2  -8   3       3307.03       3032.26       226.30 o                         
   3  -8   3        417.65        332.09       181.22 o                         
   4  -8   3       1655.42       1562.79       118.78 o                         
   5  -8   3        479.81        499.58        79.17 o                         
  -6  -7   3        128.81        148.80        50.88 o                         
  -5  -7   3        617.15        687.21        71.56 o                         
  -4  -7   3       1864.88       1941.08        99.80 o                         
  -3  -7   3        387.77        359.62       278.69 o                         
  -2  -7   3         31.55        405.79       119.27 o                         
  -1  -7   3        163.27         66.18       110.01 o                         
   0  -7   3      15811.26      14524.77       616.54 o                         
   1  -7   3       3522.94       3812.60       495.36 o                         
   2  -7   3       1499.76       1934.11       212.26 o                         
   3  -7   3        267.63        176.65       177.05 o                         
   4  -7   3         28.79         43.20        79.52 o                         
   5  -7   3         33.56         42.12        71.19 o                         
  -6  -6   3         90.12        313.21        73.30 o                         
  -5  -6   3          1.39         19.62        55.72 o                         
  -4  -6   3        641.86        651.84        74.99 o                         
  -3  -6   3        781.37        818.43       216.41 o                         
  -2  -6   3      10108.34      10117.69       667.71 o                         
  -1  -6   3      22709.29      21258.56      1028.95 o                         
   0  -6   3         16.40        -66.95        82.83 o                         
   1  -6   3       9056.90       8858.66       523.82 o                         
   2  -6   3       2692.91       2906.74       275.31 o                         
   3  -6   3         25.97         -9.69       155.57 o                         
   4  -6   3        145.01        181.11        64.80 o                         
   5  -6   3         85.07        134.57        67.88 o                         
   6  -6   3        215.80        170.30        71.35 o                         
  -6  -5   3         11.05          6.52        44.37 o                         
  -5  -5   3         49.73         42.15        56.58 o                         
  -4  -5   3        240.12        281.63        64.12 o                         
  -3  -5   3        315.43        212.54       216.71 o                         
  -2  -5   3       5337.06       5475.01       418.56 o                         
  -1  -5   3       2990.28       3457.54       371.52 o                         
   0  -5   3      20202.27      20995.05       813.05 o                         
   1  -5   3        224.21        282.40       128.89 o                         
   2  -5   3       2316.22       2575.96       241.35 o                         
   3  -5   3       8722.64       8346.33       476.03 o                         
   4  -5   3       1111.10        991.34       133.37 o                         
   5  -5   3         43.69         98.55        60.25 o                         
   6  -5   3          2.85         26.74        64.90 o                         
  -6  -4   3        291.25        373.36        87.38 o                         
  -5  -4   3         37.14        124.44        56.83 o                         
  -4  -4   3       2921.62       2941.45       131.67 o                         
  -3  -4   3       8709.19       8692.31       637.35 o                         
  -2  -4   3        905.71        737.72       264.99 o                         
  -1  -4   3       1953.28       1732.52       385.51 o                         
   0  -4   3        260.19        349.38        90.53 o                         
   1  -4   3      12263.03      10978.17       579.64 o                         
   2  -4   3         66.32         -9.09       142.82 o                         
   3  -4   3        455.94        363.75       226.13 o                         
   4  -4   3       4179.74       4016.29       153.36 o                         
   5  -4   3         10.63        -39.61        59.84 o                         
   6  -4   3         84.77        208.92        52.46 o                         
  -6  -3   3        106.15        139.78        49.64 o                         
  -5  -3   3       1692.65       1898.43        98.99 o                         
  -4  -3   3       2742.58       2648.40       125.67 o                         
  -3  -3   3       2477.58       3153.29       676.46 o                         
  -2  -3   3      10890.71      11272.20       933.47 o                         
  -1  -3   3      22518.94      22779.97      1051.16 o                         
   0  -3   3       5713.94       5473.15       309.72 o                         
   1  -3   3         43.24         25.59        96.97 o                         
   2  -3   3        692.49        711.21       173.10 o                         
   3  -3   3        986.18        805.22       173.35 o                         
   4  -3   3        116.19         45.36        72.87 o                         
   5  -3   3        251.14        178.02        69.11 o                         
   6  -3   3         60.44        104.15        47.67 o                         
  -6  -2   3        192.26        231.56        48.57 o                         
  -5  -2   3        490.48        544.89        76.10 o                         
  -4  -2   3       3375.52       3093.42       126.80 o                         
  -3  -2   3       1309.94       1103.52       305.61 o                         
  -2  -2   3       2120.73       2021.41       382.18 o                         
  -1  -2   3      14674.89      12811.70       616.42 o                         
   0  -2   3        303.40        393.86        94.60 o                         
   1  -2   3       9444.95       8801.83       459.61 o                         
   2  -2   3       4368.10       4656.37       359.06 o                         
   3  -2   3         68.73        121.56       136.70 o                         
   4  -2   3        310.67        276.81        87.22 o                         
   5  -2   3         85.27         -0.39        63.22 o                         
   6  -2   3        142.43        197.35        47.60 o                         
  -6  -1   3        177.08        184.91        41.62 o                         
  -5  -1   3       2953.79       3201.01       131.26 o                         
  -4  -1   3         53.14        127.62        57.34 o                         
  -3  -1   3        428.96        734.79       304.94 o                         
  -2  -1   3       6149.14       5463.65       577.92 o                         
  -1  -1   3      15724.56      14549.07       681.49 o                         
   0  -1   3       1032.16       1147.86       173.11 o                         
   1  -1   3      36440.22      34371.35      1532.19 o                         
   2  -1   3       6103.99       5825.33       381.35 o                         
   3  -1   3       3440.77       2979.96       265.01 o                         
   4  -1   3       1693.13       1707.40       103.38 o                         
   5  -1   3        100.42        137.97        66.04 o                         
   6  -1   3        599.69        648.73        58.67 o                         
  -6   0   3        192.21        157.29        49.58 o                         
  -5   0   3        267.33        274.94        61.12 o                         
  -4   0   3         80.20         -5.30        62.07 o                         
  -3   0   3        460.10        516.23       210.51 o                         
  -2   0   3         14.24        266.32       237.03 o                         
  -1   0   3       3244.28       2823.29       146.21 o                         
   0   0   3         16.78         15.98        69.24 o                         
   1   0   3       5444.65       4817.39       270.55 o                         
   2   0   3        583.14        632.26       214.39 o                         
   3   0   3       1936.23       2292.39       319.96 o                         
   4   0   3        181.48        234.06        64.79 o                         
   5   0   3        259.46        220.05        70.86 o                         
   6   0   3         98.75         69.10        48.41 o                         
  -6   1   3         77.24        157.87        79.17 o                         
  -5   1   3         36.15        122.68        55.14 o                         
  -4   1   3       2091.68       2267.51       108.17 o                         
  -3   1   3         31.92        -93.31       172.06 o                         
  -2   1   3       5871.19       6482.35       649.83 o                         
  -1   1   3       2106.20       1550.89       191.67 o                         
   0   1   3        107.86        143.36        55.17 o                         
   1   1   3        989.90        830.93       177.11 o                         
   2   1   3        109.20        133.47       112.85 o                         
   3   1   3       1179.37       1241.97       255.51 o                         
   4   1   3        130.95         53.29        62.26 o                         
   5   1   3        526.95        695.10        90.20 o                         
   6   1   3        578.45        571.23        57.21 o                         
  -6   2   3        257.33        283.43        53.05 o                         
  -5   2   3        486.26        485.29        64.81 o                         
  -4   2   3        454.26        562.80        86.72 o                         
  -3   2   3         87.12        104.57       192.86 o                         
  -2   2   3        511.69       1021.36       300.95 o                         
  -1   2   3       8893.16       7862.64       362.36 o                         
   0   2   3        440.40        668.33        91.84 o                         
   1   2   3       3509.61       3143.96       312.93 o                         
   2   2   3      16923.76      15797.72      1075.29 o                         
   3   2   3       5372.51       4916.49       435.55 o                         
   4   2   3        217.78        299.36        69.32 o                         
   5   2   3        207.33        165.91        71.66 o                         
   6   2   3          3.37         96.73        46.39 o                         
  -6   3   3          2.51         20.93        91.79 o                         
  -5   3   3        485.00        568.87        65.20 o                         
  -4   3   3        728.29        918.33       105.75 o                         
  -3   3   3         22.13         86.74       225.00 o                         
  -2   3   3       1819.65       1707.87       214.06 o                         
  -1   3   3      16168.66      15005.51       602.00 o                         
   0   3   3      19374.62      20920.44       967.97 o                         
   1   3   3       1166.68       1215.77       217.05 o                         
   2   3   3       2851.24       2710.09       170.00 o                         
   3   3   3        545.72        685.88       194.21 o                         
   4   3   3        175.59         85.26        64.46 o                         
   5   3   3        526.33        490.55        74.16 o                         
   6   3   3          1.59         78.25        47.14 o                         
  -6   4   3       1211.33       1162.45       207.75 o                         
  -5   4   3        255.73        313.47        61.30 o                         
  -4   4   3        215.72        114.28        84.40 o                         
  -3   4   3       4259.58       3513.30       307.54 o                         
  -2   4   3        468.73        472.32       177.24 o                         
  -1   4   3       3307.24       3502.91       357.32 o                         
   0   4   3         56.41         28.85        57.32 o                         
   1   4   3         83.55        181.37        94.63 o                         
   2   4   3        275.14        474.62       147.39 o                         
   3   4   3        721.33       1669.86       388.83 o                         
   4   4   3       2017.10       1999.26       112.65 o                         
   5   4   3        208.42        186.94        68.51 o                         
   6   4   3         28.71         93.09        62.99 o                         
  -6   5   3         14.32        108.91        60.77 o                         
  -5   5   3        371.38        544.90        68.30 o                         
  -4   5   3       2975.91       2850.34       117.88 o                         
  -3   5   3      11302.72       9551.39       790.23 o                         
  -2   5   3         15.40       -110.30       151.70 o                         
  -1   5   3      32958.61      30057.91      1154.36 o                         
   0   5   3       4915.64       4898.24       246.52 o                         
   1   5   3       1972.17       2723.16       246.68 o                         
   2   5   3       1036.76        937.42       133.59 o                         
   3   5   3        907.62        856.76       205.38 o                         
   4   5   3        281.90        330.59        70.38 o                         
   5   5   3        195.31        211.94        66.39 o                         
   6   5   3         13.49         11.85        40.12 o                         
  -5   6   3         52.60        111.61        66.24 o                         
  -4   6   3        488.52        558.02        68.68 o                         
  -3   6   3        977.00        783.47       205.50 o                         
  -2   6   3        121.60        255.22       123.14 o                         
  -1   6   3       3125.83       4082.51       346.76 o                         
   0   6   3       6396.51       6318.65       374.38 o                         
   1   6   3      17061.58      15822.40       544.21 o                         
   2   6   3          8.88        -73.24       186.43 o                         
   3   6   3        322.45        318.26       282.30 o                         
   4   6   3        135.60        326.72       110.80 o                         
   5   6   3        245.72        267.55        78.38 o                         
   6   6   3          3.52          8.80        55.90 o                         
  -5   7   3        280.37        347.47        79.35 o                         
  -4   7   3         26.66         19.02        67.01 o                         
  -3   7   3        684.21        270.92       266.13 o                         
  -2   7   3       3699.03       4482.69       352.26 o                         
  -1   7   3        675.70        717.43       161.33 o                         
   0   7   3      18892.84      18933.25       924.58 o                         
   1   7   3        233.23        128.64        86.16 o                         
   2   7   3       2595.17       3009.04       287.60 o                         
   3   7   3          6.85       -168.29       260.33 o                         
   4   7   3       1958.64       1989.88       113.21 o                         
   5   7   3        935.78       1019.19        82.18 o                         
   6   7   3         51.06        126.21        46.46 o                         
  -5   8   3        769.18        989.26       152.44 o                         
  -4   8   3        118.87         89.46        76.07 o                         
  -3   8   3         57.98         56.54       282.94 o                         
  -2   8   3       4444.06       4478.83       376.82 o                         
  -1   8   3        261.19        282.16       130.68 o                         
   0   8   3      10290.29       9591.12       560.64 o                         
   1   8   3       1021.27       1036.20       140.42 o                         
   2   8   3       4160.83       3779.40       265.55 o                         
   3   8   3        542.17        617.72       212.58 o                         
   4   8   3         99.72        200.05        66.94 o                         
   5   8   3        849.95        887.48        84.77 o                         
   6   8   3         23.56         54.30        49.23 o                         
  -5   9   3        224.56        229.12        72.58 o                         
  -4   9   3         12.94         65.29        69.46 o                         
  -3   9   3        593.44        717.75       291.63 o                         
  -2   9   3       1512.03       1444.39       235.82 o                         
  -1   9   3       3581.93       4308.84       340.75 o                         
   0   9   3         98.42        121.88       117.09 o                         
   1   9   3         49.65        191.12       123.36 o                         
   2   9   3          4.93         97.75       148.24 o                         
   3   9   3        841.74        939.31       192.69 o                         
   4   9   3       1072.82        990.22        90.15 o                         
   5   9   3          6.41         41.40        64.17 o                         
   6   9   3         22.64         77.16        55.93 o                         
  -5  10   3         53.69         16.97        62.44 o                         
  -4  10   3        145.09        234.55        70.10 o                         
  -3  10   3         23.46         38.85        81.05 o                         
  -2  10   3      10049.50      10009.06       807.09 o                         
  -1  10   3         10.74        114.15       107.21 o                         
   0  10   3        458.72        503.37       157.98 o                         
   1  10   3         59.86        167.98       153.80 o                         
   2  10   3       7710.38       7905.32       363.10 o                         
   3  10   3        310.48        391.31       179.21 o                         
   4  10   3       1008.24       1225.72       193.57 o                         
   5  10   3        289.98        265.66       115.52 o                         
   6  10   3        557.56        846.91       167.78 o                         
  -5  11   3        250.36        194.26        68.23 o                         
  -4  11   3         28.49        -35.68        99.96 o                         
  -3  11   3        691.01        675.84        88.66 o                         
  -2  11   3        563.99        333.25       307.61 o                         
  -1  11   3       5662.62       5936.99       641.09 o                         
   0  11   3       2453.99       4007.86       417.53 o                         
   1  11   3        279.75        267.33       129.35 o                         
   2  11   3      13544.84      13754.85       546.01 o                         
   3  11   3        185.88         65.67       180.98 o                         
   4  11   3        144.84        134.74        65.31 o                         
   5  11   3       1372.37       1246.20       108.49 o                         
  -5  12   3        192.33        260.54        68.76 o                         
  -4  12   3       1428.13       1547.02       106.16 o                         
  -3  12   3       1018.39        867.71        88.11 o                         
  -2  12   3       6025.37       5880.45       527.50 o                         
  -1  12   3        876.47        775.33       178.85 o                         
   0  12   3        546.91        408.51       150.52 o                         
   1  12   3       4849.93       5347.62       440.94 o                         
   2  12   3        959.61       1105.21       231.64 o                         
   3  12   3         20.83        -26.51        74.61 o                         
   4  12   3       1610.57       1651.85        99.27 o                         
   5  12   3         19.88        -30.60        74.87 o                         
  -5  13   3         12.00         13.54       101.10 o                         
  -4  13   3       1544.27       1633.34       120.54 o                         
  -3  13   3          5.07         47.03        57.70 o                         
  -2  13   3       1365.79       1311.34       330.91 o                         
  -1  13   3        148.55         68.12       138.39 o                         
   0  13   3       2409.98       2792.65       230.86 o                         
   1  13   3       4630.01       4711.37       356.90 o                         
   2  13   3       1657.59       1863.31       315.35 o                         
   3  13   3        112.30         92.83        76.29 o                         
   4  13   3         29.27         40.53        62.01 o                         
   5  13   3        233.09        259.48        57.98 o                         
  -5  14   3         21.63         18.99       104.70 o                         
  -4  14   3        109.25         19.20       104.12 o                         
  -3  14   3        456.10        387.85        73.15 o                         
  -2  14   3         43.01        945.45       757.69 o                         
  -1  14   3       6005.12       5455.60       340.31 o                         
   0  14   3        702.23        652.74       138.45 o                         
   1  14   3        105.54        -33.09       140.64 o                         
   2  14   3        267.26        507.27       264.29 o                         
   3  14   3       1852.01       1680.60       135.44 o                         
   4  14   3       3381.27       3230.40       136.13 o                         
   5  14   3         26.17         43.17        60.31 o                         
  -5  15   3        492.62        702.48       113.91 o                         
  -4  15   3        633.22        650.29        83.89 o                         
  -3  15   3          1.06          8.62        73.71 o                         
  -2  15   3        571.06        637.69       193.52 o                         
  -1  15   3       6613.65       7180.49       615.44 o                         
   0  15   3        401.49        528.75       151.29 o                         
   1  15   3        737.34        981.04       213.49 o                         
   2  15   3        367.31        409.14       208.23 o                         
   3  15   3       1254.41       1142.01        86.34 o                         
   4  15   3         84.44         48.64       107.40 o                         
   5  15   3         14.23          3.94        62.78 o                         
  -5  16   3         65.91        241.02       147.81 o                         
  -4  16   3        190.83        353.64       144.32 o                         
  -3  16   3         21.23         73.80       107.20 o                         
  -2  16   3       1244.96       1158.73       121.75 o                         
  -1  16   3       1954.70       2424.35       492.81 o                         
   0  16   3       1350.88       1977.28       230.84 o                         
   1  16   3       3825.61       4446.98       421.13 o                         
   2  16   3        740.15        612.13       123.03 o                         
   3  16   3         92.88         92.89        66.72 o                         
   4  16   3        855.10        868.41        85.77 o                         
   5  16   3         13.62         74.61        55.71 o                         
  -4  17   3        232.57        299.77       136.23 o                         
  -3  17   3       4163.86       3630.30       185.78 o                         
  -2  17   3       1057.49        916.03        90.38 o                         
  -1  17   3        116.31        208.53       326.86 o                         
   0  17   3         59.20        229.75       147.13 o                         
   1  17   3       1888.10       1757.36       280.03 o                         
   2  17   3       1975.43       1918.19       137.06 o                         
   3  17   3          2.18        -27.66        77.14 o                         
   4  17   3        369.61        312.70        65.46 o                         
   5  17   3        697.13        690.78        64.10 o                         
  -4  18   3        425.45        502.46       132.97 o                         
  -3  18   3       1249.77       1083.68       134.65 o                         
  -2  18   3        766.71        704.82        79.10 o                         
  -1  18   3       4197.00       3466.65       190.20 o                         
   0  18   3       4883.53       5230.28       393.04 o                         
   1  18   3       1962.85       1977.64       132.10 o                         
   2  18   3        570.44        799.11        86.84 o                         
   3  18   3       1422.79       1403.26        97.31 o                         
   4  18   3         52.78         25.88        62.96 o                         
   5  18   3         72.01         11.71        43.51 o                         
  -4  19   3         20.53         66.51        95.65 o                         
  -3  19   3         73.99         29.98        87.64 o                         
  -2  19   3       1532.20       1450.35       107.82 o                         
  -1  19   3        964.60        943.01        81.56 o                         
   0  19   3      13696.02      11399.96       326.69 o                         
   1  19   3       2624.16       2558.80       127.03 o                         
   2  19   3        462.80        479.06        88.45 o                         
   3  19   3       3753.51       3667.57       142.06 o                         
   4  19   3          0.06        -37.52        90.66 o                         
   5  19   3       1070.91       1060.42       204.43 o                         
  -4  20   3        443.19        605.62       126.76 o                         
  -3  20   3         44.64         34.91        95.02 o                         
  -2  20   3        243.24        161.91        65.90 o                         
  -1  20   3         30.23        163.30        61.30 o                         
   0  20   3        278.37        217.56        56.88 o                         
   1  20   3       2810.79       2890.85       126.90 o                         
   2  20   3        998.84       1030.84       109.60 o                         
   3  20   3       2348.56       2146.50       202.18 o                         
   4  20   3        448.72        445.57        65.27 o                         
  -4  21   3        215.45        225.00       109.06 o                         
  -3  21   3          7.86        -94.69        94.69 o                         
  -2  21   3        278.86        326.97        71.58 o                         
  -1  21   3        104.23         53.46        65.73 o                         
   0  21   3        880.57        937.18        88.96 o                         
   1  21   3       3057.70       3151.94       133.40 o                         
   2  21   3       2705.55       2649.28       131.20 o                         
   3  21   3       1338.29       1330.19       109.73 o                         
   4  21   3        128.51        110.80        64.84 o                         
  -4  22   3        955.78       1101.88       146.14 o                         
  -3  22   3       1547.74       1570.17       162.26 o                         
  -2  22   3         97.63        207.82        68.47 o                         
  -1  22   3       5301.68       4595.07       166.68 o                         
   0  22   3        150.73        178.01        66.84 o                         
   1  22   3        296.83        379.15        65.69 o                         
   2  22   3        997.57        916.32        88.48 o                         
   3  22   3        200.60        223.94        79.61 o                         
   4  22   3        821.56        750.24        98.34 o                         
  -3  23   3        674.45        698.34       138.33 o                         
  -2  23   3        238.25        327.59        86.24 o                         
  -1  23   3        125.30        120.44        62.11 o                         
   0  23   3       2385.27       2300.66       105.81 o                         
   1  23   3       3598.56       3444.81       120.78 o                         
   2  23   3         61.32        133.59        58.65 o                         
   3  23   3       1944.65       2097.38       150.32 o                         
   4  23   3        129.23        126.66        65.21 o                         
  -3  24   3         18.66         19.64        85.92 o                         
  -2  24   3        597.56        484.40       120.33 o                         
  -1  24   3        403.80        338.12        91.28 o                         
   0  24   3          3.29         55.48       133.19 o                         
   1  24   3        118.95        191.14        53.94 o                         
   2  24   3         53.29        -23.43        59.61 o                         
   3  24   3          5.76        200.60       128.53 o                         
   4  24   3        192.33        332.42        94.04 o                         
  -3  25   3        279.07        501.29       129.49 o                         
  -2  25   3       3405.28       3516.42       279.07 o                         
  -1  25   3       3054.41       2794.86       163.87 o                         
   0  25   3         60.97         11.26        71.07 o                         
   1  25   3        218.60        225.00        51.77 o                         
   2  25   3        211.73        252.42        72.26 o                         
   3  25   3          5.38         86.34        57.28 o                         
  -2  26   3        289.03        300.60        93.13 o                         
  -1  26   3        490.30        543.71        76.91 o                         
   0  26   3          2.20         20.93        64.35 o                         
   1  26   3       3023.60       2731.07       280.12 o                         
   2  26   3        486.68        530.43        67.74 o                         
   3  26   3        270.30        226.64        44.78 o                         
  -2  27   3         58.80         25.61        68.17 o                         
  -1  27   3        116.07        121.02        65.37 o                         
   0  27   3        145.53        105.10        52.87 o                         
   1  27   3        463.74        468.33        55.24 o                         
   2  27   3       1164.69       1327.38        86.70 o                         
   3  27   3          1.98         52.20        45.22 o                         
  -2  28   3          7.39        -76.69        76.69 o                         
  -1  28   3        314.46        340.55       108.23 o                         
   0  28   3        933.86        878.98        78.58 o                         
   1  28   3          3.35        -29.02        41.57 o                         
   2  28   3         72.14        102.97        49.22 o                         
  -1  29   3        106.40         38.92       108.79 o                         
   0  29   3          2.52         33.10        46.51 o                         
   1  29   3         81.25        119.59        41.81 o                         
   2  29   3        399.07        357.35        43.80 o                         
   0  30   3        891.20        929.09       111.96 o                         
   1  30   3          1.37        103.62        61.47 o                         
   0 -30   4         32.85        -63.41        63.41 o                         
  -2 -29   4       1723.24       1680.02       114.76 o                         
  -1 -29   4         68.25        102.58        50.72 o                         
   0 -29   4          1.36         33.59        63.51 o                         
   1 -29   4        245.26        223.48        67.19 o                         
  -2 -28   4         50.36         23.43        54.41 o                         
  -1 -28   4        981.90        865.92        85.61 o                         
   0 -28   4          2.33         -4.70        58.38 o                         
   1 -28   4        251.59         80.19        89.37 o                         
   2 -28   4        568.73        882.08       515.34 o                         
  -3 -27   4        514.71        535.15        62.19 o                         
  -2 -27   4          4.64         17.15        54.12 o                         
  -1 -27   4          1.68        -47.88        47.88 o                         
   0 -27   4          1.80        -50.50        50.50 o                         
   1 -27   4         19.46         56.27        72.09 o                         
   2 -27   4        223.73        128.52        70.73 o                         
  -3 -26   4         34.81         57.15        38.44 o                         
  -2 -26   4        808.65        849.06        75.19 o                         
  -1 -26   4        941.59       1030.16       119.00 o                         
   0 -26   4        444.48        442.79        69.44 o                         
   1 -26   4       1211.92       1202.11       127.63 o                         
   2 -26   4        961.22        886.18       139.92 o                         
  -3 -25   4        125.93         55.82        52.57 o                         
  -2 -25   4         66.30         11.53        50.18 o                         
  -1 -25   4        694.43        644.99        71.52 o                         
   0 -25   4        403.41        285.13        65.30 o                         
   1 -25   4        961.00       1083.94       295.62 o                         
   2 -25   4        104.54         47.55        65.62 o                         
   3 -25   4          0.98         53.13        71.46 o                         
  -4 -24   4         70.94         72.70        55.52 o                         
  -3 -24   4         63.44        125.80        48.14 o                         
  -2 -24   4        111.23        119.11        52.51 o                         
  -1 -24   4         82.93        130.65        51.39 o                         
   0 -24   4        666.43        870.54       103.45 o                         
   1 -24   4        177.30        139.11        70.52 o                         
   2 -24   4        422.42        425.59       148.77 o                         
   3 -24   4        282.68        195.37        81.12 o                         
  -4 -23   4        103.48        113.44        64.17 o                         
  -3 -23   4        607.32        537.84        58.52 o                         
  -2 -23   4        568.74        502.62        65.79 o                         
  -1 -23   4         95.99        191.46        54.60 o                         
   0 -23   4       4545.78       4088.82       151.27 o                         
   1 -23   4        184.26        260.67        82.77 o                         
   2 -23   4         18.02         37.49        75.27 o                         
   3 -23   4         46.50        207.37       119.14 o                         
  -4 -22   4         11.29        -36.16        36.16 o                         
  -3 -22   4        458.97        484.25        90.42 o                         
  -2 -22   4          1.04        -25.59        54.71 o                         
  -1 -22   4       2758.91       2591.41       110.48 o                         
   0 -22   4       1804.54       1586.16       126.11 o                         
   1 -22   4       3823.17       3215.52       154.87 o                         
   2 -22   4        853.48        784.83       109.56 o                         
   3 -22   4         53.83         98.12        81.59 o                         
   4 -22   4         60.19        199.74       146.48 o                         
  -4 -21   4          5.70        -32.86        45.22 o                         
  -3 -21   4          9.54         55.15        45.58 o                         
  -2 -21   4        287.43        326.08        57.31 o                         
  -1 -21   4          7.53         72.36        57.99 o                         
   0 -21   4          6.36         14.53        55.72 o                         
   1 -21   4        963.03       1043.92       100.37 o                         
   2 -21   4       1038.09        799.39       111.39 o                         
   3 -21   4          0.11        487.03       191.38 o                         
   4 -21   4        742.23        811.37       143.97 o                         
  -4 -20   4        112.33        120.61        45.11 o                         
  -3 -20   4         34.74         94.71        49.07 o                         
  -2 -20   4       2020.83       2035.35        96.40 o                         
  -1 -20   4        171.14        117.06        54.53 o                         
   0 -20   4         18.20          4.19        64.96 o                         
   1 -20   4         70.67        136.13        71.12 o                         
   2 -20   4          5.62        115.42        83.14 o                         
   3 -20   4        873.14        755.61       110.13 o                         
   4 -20   4         99.86         29.61       162.66 o                         
  -5 -19   4          1.28        208.92       111.14 o                         
  -4 -19   4        188.86        193.98        49.31 o                         
  -3 -19   4        485.27        412.50        59.03 o                         
  -2 -19   4       1170.61        990.23        72.51 o                         
  -1 -19   4       1188.89       1377.66       101.17 o                         
   0 -19   4        144.28        323.29        65.70 o                         
   1 -19   4       1637.46       1555.08       105.57 o                         
   2 -19   4          2.47        114.46        62.13 o                         
   3 -19   4        155.63        141.79        86.04 o                         
   4 -19   4        300.36        146.06       106.74 o                         
  -5 -18   4        370.74        308.60        42.97 o                         
  -4 -18   4       1452.78       1474.49       110.00 o                         
  -3 -18   4         18.52        111.54        52.53 o                         
  -2 -18   4         44.80          6.03        65.55 o                         
  -1 -18   4         29.32        121.80        87.60 o                         
   0 -18   4       2897.68       2913.51       236.32 o                         
   1 -18   4       1508.14       1480.60       147.28 o                         
   2 -18   4        641.31        476.93       103.58 o                         
   3 -18   4         11.96         70.22        77.77 o                         
   4 -18   4        271.79        250.15        76.45 o                         
  -5 -17   4          7.76         -0.80        34.09 o                         
  -4 -17   4        189.65        152.52        52.96 o                         
  -3 -17   4         43.17        118.96        59.48 o                         
  -2 -17   4       1771.83       1799.69       101.85 o                         
  -1 -17   4       6618.76       6893.88       447.86 o                         
   0 -17   4        176.76        233.32       250.53 o                         
   1 -17   4       1343.94       1164.37       145.12 o                         
   2 -17   4       1710.65       1651.81       106.57 o                         
   3 -17   4       1533.11       1196.48        97.80 o                         
   4 -17   4        154.84        206.46        61.69 o                         
  -5 -16   4         47.92         73.29        40.38 o                         
  -4 -16   4        137.51        246.78        55.94 o                         
  -3 -16   4       1503.55       1426.79       128.93 o                         
  -2 -16   4          1.47         53.42        62.81 o                         
  -1 -16   4          2.68        232.28       165.00 o                         
   0 -16   4          6.07        -26.07       214.18 o                         
   1 -16   4       2146.60       1987.05       358.28 o                         
   2 -16   4       2788.54       2773.70       206.04 o                         
   3 -16   4        309.55        398.60        84.13 o                         
   4 -16   4         49.98         16.53       109.25 o                         
   5 -16   4          9.29         33.70       103.25 o                         
  -5 -15   4       1216.44       1207.68        78.92 o                         
  -4 -15   4         53.56         84.73        56.38 o                         
  -3 -15   4          7.85         17.51        53.14 o                         
  -2 -15   4        952.53        904.17       203.06 o                         
  -1 -15   4         29.59        -74.63       148.40 o                         
   0 -15   4          8.21          8.42       119.63 o                         
   1 -15   4       1926.80       1752.50       320.20 o                         
   2 -15   4        185.67        240.84        77.95 o                         
   3 -15   4       1527.25       1490.56       123.98 o                         
   4 -15   4         12.83         92.14        63.16 o                         
   5 -15   4         34.12        118.22        79.60 o                         
  -5 -14   4          8.75         58.58        42.82 o                         
  -4 -14   4         55.17         49.59        56.93 o                         
  -3 -14   4        306.05        259.49        83.49 o                         
  -2 -14   4         22.70        -16.77       152.61 o                         
  -1 -14   4         16.48        -34.33       135.85 o                         
   0 -14   4       1326.58       1491.79       245.46 o                         
   1 -14   4          0.17       -155.13       336.24 o                         
   2 -14   4         93.83        575.26       687.12 o                         
   3 -14   4       2480.20       2243.23       225.67 o                         
   4 -14   4        549.85        453.98        80.02 o                         
   5 -14   4         13.66         17.51        60.95 o                         
  -5 -13   4        158.65        191.00        46.88 o                         
  -4 -13   4        132.33         89.37        61.17 o                         
  -3 -13   4       3108.77       3188.94       166.74 o                         
  -2 -13   4          2.20         69.71       152.46 o                         
  -1 -13   4       2060.66       2464.61       220.41 o                         
   0 -13   4       6483.11       6448.71       353.50 o                         
   1 -13   4        628.94        296.20       352.88 o                         
   2 -13   4       4033.22       3928.99       350.19 o                         
   3 -13   4        809.87        855.64        88.55 o                         
   4 -13   4         23.79         73.75        72.88 o                         
   5 -13   4         74.61        286.62        91.00 o                         
  -5 -12   4         21.67         37.47        43.86 o                         
  -4 -12   4         55.95        121.18        53.38 o                         
  -3 -12   4        327.11        376.27        71.11 o                         
  -2 -12   4         95.18        -19.75       138.81 o                         
  -1 -12   4          1.72         83.03       125.16 o                         
   0 -12   4       7100.67       7305.74       361.10 o                         
   1 -12   4        610.93        797.79       190.78 o                         
   2 -12   4         24.80         -8.68       165.68 o                         
   3 -12   4        313.94        233.87        84.29 o                         
   4 -12   4        265.59        363.33        76.95 o                         
   5 -12   4         18.51        -19.10        62.60 o                         
  -5 -11   4         29.03        -14.24        52.18 o                         
  -4 -11   4         49.93         88.79        55.60 o                         
  -3 -11   4        638.52        705.54        84.65 o                         
  -2 -11   4       2204.19       2489.08       245.59 o                         
  -1 -11   4         19.95        -28.12       111.27 o                         
   0 -11   4       2658.59       3223.82       332.99 o                         
   1 -11   4       2421.31       2776.79       319.58 o                         
   2 -11   4        265.27        204.74       146.63 o                         
   3 -11   4          2.71        176.98        73.80 o                         
   4 -11   4       7508.57       6969.49       188.55 o                         
   5 -11   4       2465.08       2699.56       177.13 o                         
  -5 -10   4        108.62        127.77       112.74 o                         
  -4 -10   4         92.53         29.38        58.18 o                         
  -3 -10   4        386.54        154.45       203.22 o                         
  -2 -10   4       4520.46       4964.03       304.54 o                         
  -1 -10   4       3005.58       3471.20       307.72 o                         
   0 -10   4       7914.99       9926.97       564.30 o                         
   1 -10   4          9.94       -117.63       117.63 o                         
   2 -10   4        746.33        855.97       161.05 o                         
   3 -10   4        308.26        352.40        80.88 o                         
   4 -10   4         60.54         48.23        87.84 o                         
   5 -10   4        471.59        471.55        70.09 o                         
  -5  -9   4        117.03        260.66        69.28 o                         
  -4  -9   4         92.30        120.11        87.47 o                         
  -3  -9   4       2398.49       2558.13       323.58 o                         
  -2  -9   4          1.30       -129.93       129.93 o                         
  -1  -9   4         78.90         86.14       141.69 o                         
   0  -9   4       2519.04       2378.03       424.41 o                         
   1  -9   4        145.09        121.52       179.30 o                         
   2  -9   4       1176.10       1364.03       182.56 o                         
   3  -9   4        673.50        784.37       199.51 o                         
   4  -9   4        159.13         90.62        77.68 o                         
   5  -9   4         77.38        145.16        58.42 o                         
  -6  -8   4        993.75       1539.22       153.34 o                         
  -5  -8   4       1108.32       1054.89        80.11 o                         
  -4  -8   4         57.63        129.20        71.33 o                         
  -3  -8   4        508.42        767.84       222.98 o                         
  -2  -8   4       3123.73       3743.89       273.38 o                         
  -1  -8   4      28305.27      30299.70      1459.00 o                         
   0  -8   4       1777.36       2337.69       249.19 o                         
   1  -8   4      11039.43      10577.30       583.11 o                         
   2  -8   4          0.67         -8.95       196.41 o                         
   3  -8   4       3049.12       2569.83       292.67 o                         
   4  -8   4       2030.70       1823.25       126.64 o                         
   5  -8   4        288.60        293.64        78.64 o                         
  -6  -7   4         23.55        105.40        50.83 o                         
  -5  -7   4        312.30        340.37        57.84 o                         
  -4  -7   4        134.30        104.40        79.38 o                         
  -3  -7   4        622.20        395.23       305.64 o                         
  -2  -7   4       2006.19       1688.53       279.84 o                         
  -1  -7   4         12.22         30.02       124.12 o                         
   0  -7   4        492.85        616.65       152.23 o                         
   1  -7   4          4.43       -171.11       171.11 o                         
   2  -7   4        468.80        200.28       112.31 o                         
   3  -7   4        560.93        527.34       194.90 o                         
   4  -7   4        196.31        282.36        67.78 o                         
   5  -7   4          5.97        -42.04        75.03 o                         
  -6  -6   4        142.87        133.87        45.11 o                         
  -5  -6   4        286.90        330.12        61.46 o                         
  -4  -6   4        355.38        404.86        65.59 o                         
  -3  -6   4        404.36        585.99       195.99 o                         
  -2  -6   4        131.24         23.97       173.11 o                         
  -1  -6   4       1502.76       1328.42       282.97 o                         
   0  -6   4       6940.22       7091.02       379.29 o                         
   1  -6   4       1107.80        985.47       213.73 o                         
   2  -6   4      11025.15      11124.36       461.05 o                         
   3  -6   4        690.94       1040.65       220.13 o                         
   4  -6   4        184.24        250.86        66.38 o                         
   5  -6   4        136.69        127.54        63.10 o                         
   6  -6   4         24.05         44.08        88.22 o                         
  -6  -5   4          5.36         33.88        48.78 o                         
  -5  -5   4        220.74        224.05        55.44 o                         
  -4  -5   4        331.51        381.84        95.00 o                         
  -3  -5   4        174.35        382.94       396.82 o                         
  -2  -5   4        623.02        489.03       174.90 o                         
  -1  -5   4       2426.19       2761.40       256.95 o                         
   0  -5   4       4357.66       3877.61       231.83 o                         
   1  -5   4        217.97        203.34       124.55 o                         
   2  -5   4       8641.76       9257.86       395.13 o                         
   3  -5   4       5336.53       6561.76       442.00 o                         
   4  -5   4          3.47        -50.17        61.44 o                         
   5  -5   4        336.64        353.34        71.38 o                         
   6  -5   4         27.37        -11.02        99.30 o                         
  -6  -4   4          5.29         17.19        57.19 o                         
  -5  -4   4         58.70         26.49        55.83 o                         
  -4  -4   4       1840.10       1933.80       103.73 o                         
  -3  -4   4       4542.99       4759.80       553.96 o                         
  -2  -4   4        335.79        162.23       154.41 o                         
  -1  -4   4      14296.94      12922.27       659.42 o                         
   0  -4   4      35631.24      36128.77      1634.04 o                         
   1  -4   4      15332.09      15899.14       797.94 o                         
   2  -4   4       1352.88       1522.30       464.07 o                         
   3  -4   4       9948.24      10294.25       540.08 o                         
   4  -4   4       2894.31       2743.72       130.47 o                         
   5  -4   4        217.16        156.92        76.42 o                         
   6  -4   4          1.00          4.47        52.40 o                         
  -6  -3   4          6.03         36.95        42.80 o                         
  -5  -3   4       1323.98       1293.31        83.84 o                         
  -4  -3   4       2012.08       2032.55        99.79 o                         
  -3  -3   4          5.63        240.16       216.91 o                         
  -2  -3   4       2816.85       3247.83       480.72 o                         
  -1  -3   4       1090.99       1370.62       171.81 o                         
   0  -3   4        283.66        238.72       100.28 o                         
   1  -3   4      36074.96      35115.34      1603.97 o                         
   2  -3   4       3432.76       2951.52       291.76 o                         
   3  -3   4        844.22        742.01       221.97 o                         
   4  -3   4        564.57        838.03       112.46 o                         
   5  -3   4       1303.68       1604.96       102.40 o                         
   6  -3   4        971.36       1020.01        97.01 o                         
  -6  -2   4         11.84          4.93        48.34 o                         
  -5  -2   4        121.63         91.78        57.81 o                         
  -4  -2   4       3728.86       3329.12       127.24 o                         
  -3  -2   4       1064.06       1025.35       448.76 o                         
  -2  -2   4         73.61       -209.06       209.06 o                         
  -1  -2   4       5144.43       4621.90       287.22 o                         
   0  -2   4      13115.62      12670.18       613.61 o                         
   1  -2   4       9370.64       9200.86       486.99 o                         
   2  -2   4         58.36         18.00       264.99 o                         
   3  -2   4         57.80        353.02       336.18 o                         
   4  -2   4        810.20        828.77        82.94 o                         
   5  -2   4         28.02         56.00        64.08 o                         
   6  -2   4         31.71         -3.08        44.99 o                         
  -6  -1   4        237.32        190.75        56.93 o                         
  -5  -1   4        102.36         86.90        58.16 o                         
  -4  -1   4        300.47        384.22        82.55 o                         
  -3  -1   4        346.40        488.59       208.85 o                         
  -2  -1   4       1492.19       1328.96       320.92 o                         
  -1  -1   4       3543.62       3210.05       222.17 o                         
   0  -1   4        936.29       1156.88       135.36 o                         
   1  -1   4        419.63        294.61        94.58 o                         
   2  -1   4       3309.21       2999.93       283.85 o                         
   3  -1   4         41.19        137.69       136.09 o                         
   4  -1   4        237.28        216.90        83.06 o                         
   5  -1   4          2.96        -72.80        78.89 o                         
   6  -1   4         16.56        -37.56        59.18 o                         
  -6   0   4         11.03         60.18        74.18 o                         
  -5   0   4        294.07        315.37        58.52 o                         
  -4   0   4          3.28         28.96        54.54 o                         
  -3   0   4          4.81         25.20       193.09 o                         
  -2   0   4       3070.62       3700.58       541.97 o                         
  -1   0   4      10077.50       9513.99       485.69 o                         
   0   0   4       3130.02       2462.26       173.83 o                         
   1   0   4       1242.58       1100.03        99.93 o                         
   2   0   4       6734.80       7156.35       360.04 o                         
   3   0   4       2435.67       2668.15       260.27 o                         
   4   0   4       3657.85       3653.09       153.62 o                         
   5   0   4       1085.81       1185.55        93.41 o                         
   6   0   4        142.43        170.66        51.40 o                         
  -6   1   4         57.14         25.17        48.92 o                         
  -5   1   4         23.81         58.54        59.66 o                         
  -4   1   4       1050.56       1135.91        82.21 o                         
  -3   1   4          8.18        153.00       181.50 o                         
  -2   1   4        676.83       1334.29       355.54 o                         
  -1   1   4        247.80        109.52        62.71 o                         
   0   1   4          0.76         62.16        65.98 o                         
   1   1   4       2185.90       2321.02       300.95 o                         
   2   1   4        496.27        558.97       192.42 o                         
   3   1   4        142.13         -3.25       204.78 o                         
   4   1   4       2993.80       2983.08       132.04 o                         
   5   1   4        216.16        308.56        69.95 o                         
   6   1   4        165.11        139.41        51.36 o                         
  -6   2   4         13.55         49.27        64.98 o                         
  -5   2   4        260.08        319.84        57.44 o                         
  -4   2   4       1971.51       2000.21        96.03 o                         
  -3   2   4        467.26        328.11       186.79 o                         
  -2   2   4          4.82       -218.39       218.39 o                         
  -1   2   4      21803.72      19923.23       666.92 o                         
   0   2   4       5917.47       6593.56       346.47 o                         
   1   2   4      29578.77      30021.46      1944.17 o                         
   2   2   4      35715.78      34974.25      1292.30 o                         
   3   2   4          6.16         61.72       147.63 o                         
   4   2   4        274.06        166.62        82.70 o                         
   5   2   4         72.86        -23.25        72.57 o                         
   6   2   4        158.48        246.57        63.80 o                         
  -6   3   4         41.04         39.31        78.76 o                         
  -5   3   4        379.72        365.93        67.54 o                         
  -4   3   4        509.61        468.57        64.30 o                         
  -3   3   4       1469.41       1280.98       262.70 o                         
  -2   3   4       1628.51       1446.14       352.88 o                         
  -1   3   4      49012.06      44707.81      1657.87 o                         
   0   3   4       1694.51       2120.20       284.30 o                         
   1   3   4      60422.12      55499.42      3486.19 o                         
   2   3   4        176.54        245.17        93.87 o                         
   3   3   4       5331.26       5620.35       840.25 o                         
   4   3   4       8482.94       8010.29       244.15 o                         
   5   3   4       1183.40       1357.77        97.22 o                         
   6   3   4        400.37        387.79        55.44 o                         
  -6   4   4         83.31         49.22        84.13 o                         
  -5   4   4          3.79        -45.51        62.42 o                         
  -4   4   4       2012.74       1926.24        97.10 o                         
  -3   4   4       1948.48       1983.64       255.62 o                         
  -2   4   4       7301.88       5721.88       525.33 o                         
  -1   4   4       7808.38       7161.09       348.65 o                         
   0   4   4      29879.24      30855.04      1145.54 o                         
   1   4   4       1268.86       1364.88       180.32 o                         
   2   4   4       1285.05       1187.81       121.90 o                         
   3   4   4       1070.58       1090.53       214.88 o                         
   4   4   4       1459.94       1590.54       123.53 o                         
   5   4   4       3803.79       4397.55       202.14 o                         
   6   4   4        389.33        397.02        90.45 o                         
  -6   5   4         13.13        -26.63        79.90 o                         
  -5   5   4        451.25        478.34        88.96 o                         
  -4   5   4       2398.13       2332.80       126.10 o                         
  -3   5   4         18.65         78.66       149.17 o                         
  -2   5   4       1541.81       1695.77       246.47 o                         
  -1   5   4        116.70        206.79        98.18 o                         
   0   5   4       1393.72       1700.73       157.57 o                         
   1   5   4       1063.81       1176.99       167.60 o                         
   2   5   4          2.51         83.00        85.77 o                         
   3   5   4        205.40        295.09       183.97 o                         
   4   5   4        522.41        558.18        77.71 o                         
   5   5   4         75.75         80.65        66.14 o                         
   6   5   4        188.84        115.09        58.60 o                         
  -5   6   4        173.06        191.99       123.33 o                         
  -4   6   4        878.03        926.89        85.52 o                         
  -3   6   4        260.53        499.11       222.67 o                         
  -2   6   4       4822.11       4667.37       335.52 o                         
  -1   6   4         13.28         77.36        88.67 o                         
   0   6   4       3807.41       4676.96       257.78 o                         
   1   6   4       3838.41       3795.94       174.99 o                         
   2   6   4       3415.34       3628.65       519.33 o                         
   3   6   4       2510.84       2359.64       420.79 o                         
   4   6   4        119.93        253.48        69.27 o                         
   5   6   4         42.82         10.25        62.63 o                         
   6   6   4         38.98        126.01        48.54 o                         
  -5   7   4        686.46        740.04        84.44 o                         
  -4   7   4       1637.42       1611.20       123.39 o                         
  -3   7   4         74.75        135.83       257.00 o                         
  -2   7   4       3893.80       4004.92       310.30 o                         
  -1   7   4       4210.18       4542.92       323.54 o                         
   0   7   4        362.48        326.41       122.05 o                         
   1   7   4      16043.09      14636.85       511.56 o                         
   2   7   4      11750.73      11448.60       501.10 o                         
   3   7   4       1018.17        906.36       225.07 o                         
   4   7   4       2166.04       2162.29       115.77 o                         
   5   7   4       1817.65       1904.67       120.12 o                         
   6   7   4        582.32        760.12       175.62 o                         
  -5   8   4        302.28        276.83       130.48 o                         
  -4   8   4          8.90         82.95        66.24 o                         
  -3   8   4         25.94       -283.38       428.99 o                         
  -2   8   4         12.29       -125.97       125.97 o                         
  -1   8   4       3578.70       4753.88       377.58 o                         
   0   8   4        210.36         68.99       129.17 o                         
   1   8   4       6527.46       6607.94       326.16 o                         
   2   8   4       4645.93       4661.11       251.57 o                         
   3   8   4       7142.29       6861.52       423.62 o                         
   4   8   4         14.80        115.52       114.28 o                         
   5   8   4        404.36        288.76        69.05 o                         
   6   8   4        171.22        319.78        62.17 o                         
  -5   9   4        105.37        121.35        69.21 o                         
  -4   9   4        341.15        479.45        80.71 o                         
  -3   9   4       1258.00       1407.53       383.51 o                         
  -2   9   4        724.92        620.01       193.04 o                         
  -1   9   4       3905.07       4001.92       305.80 o                         
   0   9   4        192.21        141.15       221.72 o                         
   1   9   4         49.39         47.38       103.76 o                         
   2   9   4       2742.22       3060.14       263.35 o                         
   3   9   4        388.70        289.42       164.49 o                         
   4   9   4        978.25       1152.84       105.94 o                         
   5   9   4         32.23        126.94        67.71 o                         
   6   9   4         15.50         27.47        63.95 o                         
  -5  10   4        884.38        859.58        95.07 o                         
  -4  10   4       4475.64       4101.19       166.77 o                         
  -3  10   4       2253.72       1781.27       121.27 o                         
  -2  10   4       8221.80       8097.80      1107.91 o                         
  -1  10   4       1578.45       1412.13       195.99 o                         
   0  10   4       6143.69       5519.51       400.05 o                         
   1  10   4       5754.48       4986.51       434.11 o                         
   2  10   4       5401.13       5293.63       338.69 o                         
   3  10   4       6254.01       6240.65       372.96 o                         
   4  10   4       1085.64       1317.01       134.73 o                         
   5  10   4         65.72         52.30        77.26 o                         
  -5  11   4        105.15        147.65        73.38 o                         
  -4  11   4        346.35        307.17        81.89 o                         
  -3  11   4         39.14         19.50        98.86 o                         
  -2  11   4       2228.74       2265.41       339.12 o                         
  -1  11   4       1284.97       1460.54       229.69 o                         
   0  11   4        349.41        252.56       129.66 o                         
   1  11   4       1872.86       2210.21       338.90 o                         
   2  11   4        151.48        305.99       136.68 o                         
   3  11   4       1733.69       1695.73       307.41 o                         
   4  11   4         40.12         38.25        63.83 o                         
   5  11   4        217.03        178.16       143.23 o                         
  -5  12   4         44.94        132.06       174.60 o                         
  -4  12   4         47.56        254.23        85.68 o                         
  -3  12   4         46.26        -33.66        58.50 o                         
  -2  12   4          0.47         14.09       190.93 o                         
  -1  12   4       1440.65       1479.40       194.69 o                         
   0  12   4       2575.15       3304.01       249.37 o                         
   1  12   4       2779.69       3408.13       311.05 o                         
   2  12   4         26.16        111.83       154.96 o                         
   3  12   4        739.20        525.02        92.81 o                         
   4  12   4        529.88        437.90        71.79 o                         
   5  12   4        124.98        159.92        59.34 o                         
  -5  13   4        877.92        910.48       154.83 o                         
  -4  13   4        115.16         -1.15        71.24 o                         
  -3  13   4       1097.00        949.52       113.48 o                         
  -2  13   4       1636.88       1628.80       338.77 o                         
  -1  13   4        129.76        324.22       147.26 o                         
   0  13   4        127.21        117.62       131.33 o                         
   1  13   4       3144.91       3728.12       336.48 o                         
   2  13   4        177.21        419.60       184.80 o                         
   3  13   4       1503.43       1191.23        97.05 o                         
   4  13   4          2.15         21.28        59.61 o                         
   5  13   4         25.66         55.75        52.87 o                         
  -5  14   4          1.37        -84.21       230.30 o                         
  -4  14   4        186.72         38.36        86.25 o                         
  -3  14   4       3968.50       3364.01       165.87 o                         
  -2  14   4        854.60        987.60       517.34 o                         
  -1  14   4         34.73        227.84       181.85 o                         
   0  14   4        812.52        759.75       146.05 o                         
   1  14   4         16.41        193.37       195.11 o                         
   2  14   4          4.60        142.76       313.17 o                         
   3  14   4       1486.16       1309.44       147.91 o                         
   4  14   4       1559.58       1588.65       116.65 o                         
   5  14   4       1120.20        989.46        82.33 o                         
  -5  15   4        119.41        144.96       129.67 o                         
  -4  15   4         79.69        102.92       108.76 o                         
  -3  15   4         91.62         65.22        65.87 o                         
  -2  15   4        705.73        583.17        93.99 o                         
  -1  15   4         50.56        156.27       183.88 o                         
   0  15   4          5.01       -108.15       108.15 o                         
   1  15   4        205.30        302.96       177.01 o                         
   2  15   4       3708.31       4007.22       418.42 o                         
   3  15   4         65.33         68.03        71.92 o                         
   4  15   4        124.02        178.70        86.73 o                         
   5  15   4        236.01        136.64        70.07 o                         
  -5  16   4        145.75       -113.19       121.18 o                         
  -4  16   4          0.89       -167.79       167.79 o                         
  -3  16   4        263.95        260.02        91.82 o                         
  -2  16   4         16.73         87.84        74.28 o                         
  -1  16   4       1677.49       1575.73       353.51 o                         
   0  16   4      11236.27      10738.48       506.41 o                         
   1  16   4       4354.71       4978.83       447.89 o                         
   2  16   4       4655.14       4231.10       306.01 o                         
   3  16   4       1845.44       1629.81       108.22 o                         
   4  16   4        162.20        113.78        73.89 o                         
   5  16   4        484.81        518.81        67.51 o                         
  -4  17   4        321.59        470.42       110.96 o                         
  -3  17   4         32.54         53.58        90.53 o                         
  -2  17   4        185.14        159.13        82.28 o                         
  -1  17   4       8363.71       8180.96       874.42 o                         
   0  17   4       5152.87       5381.28       374.40 o                         
   1  17   4         21.22        109.92       192.17 o                         
   2  17   4         25.38         89.16        65.48 o                         
   3  17   4        788.57        644.41        87.95 o                         
   4  17   4        375.74        426.93        80.02 o                         
   5  17   4        491.72        373.89        62.41 o                         
  -4  18   4         92.52        203.70       104.99 o                         
  -3  18   4       2131.56       1731.58       189.50 o                         
  -2  18   4          8.02        -60.15        60.15 o                         
  -1  18   4         10.04        -21.33       129.74 o                         
   0  18   4        252.45        256.94       124.87 o                         
   1  18   4       7516.78       5971.55       353.70 o                         
   2  18   4       5962.13       5152.73       204.93 o                         
   3  18   4       2723.26       2564.84       151.77 o                         
   4  18   4        124.92        228.95       123.70 o                         
   5  18   4        178.07         47.03        57.01 o                         
  -4  19   4        408.25        508.87       116.79 o                         
  -3  19   4        304.13        124.25        99.12 o                         
  -2  19   4        419.83        424.66        78.46 o                         
  -1  19   4        276.84        329.70        67.19 o                         
   0  19   4        393.63        547.69        79.92 o                         
   1  19   4        761.24        807.13        76.17 o                         
   2  19   4        637.41        657.81        80.62 o                         
   3  19   4          0.73         98.14        67.46 o                         
   4  19   4         39.40         -3.48        67.34 o                         
   5  19   4          7.42         31.31        62.31 o                         
  -4  20   4         64.67        322.20       106.62 o                         
  -3  20   4         28.33        339.00       127.37 o                         
  -2  20   4         61.23         34.55        70.44 o                         
  -1  20   4         52.16        101.34        60.13 o                         
   0  20   4        841.13       1024.77        78.46 o                         
   1  20   4       2397.79       2542.13       121.50 o                         
   2  20   4       1820.24       1993.68       128.29 o                         
   3  20   4         15.99        131.66        71.78 o                         
   4  20   4        524.83        460.55        75.89 o                         
  -4  21   4       2208.52       2100.49       193.75 o                         
  -3  21   4        169.04        197.43       149.13 o                         
  -2  21   4        799.16        829.19        95.36 o                         
  -1  21   4        107.54         86.82        63.15 o                         
   0  21   4          0.10         -8.91        51.78 o                         
   1  21   4        795.76        817.63        88.03 o                         
   2  21   4         63.11        181.48        64.91 o                         
   3  21   4        913.73        889.66       111.80 o                         
   4  21   4         49.60         -3.81        62.72 o                         
  -4  22   4        319.87        312.93       194.42 o                         
  -3  22   4        426.26        621.76       119.88 o                         
  -2  22   4        144.31        180.50        69.53 o                         
  -1  22   4       1528.59       1511.83       107.77 o                         
   0  22   4        379.42        537.14        64.63 o                         
   1  22   4        615.40        692.61        74.21 o                         
   2  22   4         90.94        174.28        64.72 o                         
   3  22   4        111.47         69.65        63.70 o                         
   4  22   4          2.19        160.56        90.36 o                         
  -3  23   4         30.17         72.67        96.96 o                         
  -2  23   4        794.48        738.73       122.17 o                         
  -1  23   4       2263.38       1989.60       135.86 o                         
   0  23   4        501.97        469.35        62.67 o                         
   1  23   4          8.74        -47.59        47.59 o                         
   2  23   4       1203.67       1111.90        99.18 o                         
   3  23   4         72.52        146.26        65.65 o                         
   4  23   4        303.65        345.56        52.04 o                         
  -3  24   4         91.32        134.95        88.80 o                         
  -2  24   4          6.40        235.52       115.03 o                         
  -1  24   4         80.91        128.80        62.23 o                         
   0  24   4        112.77        150.23        82.01 o                         
   1  24   4       4623.27       3893.73       186.28 o                         
   2  24   4       1668.27       1697.32       161.26 o                         
   3  24   4          0.66         35.34        54.79 o                         
   4  24   4        493.97        362.52        73.42 o                         
  -3  25   4         15.23         84.91        94.69 o                         
  -2  25   4         39.12         34.69        75.60 o                         
  -1  25   4        187.43        324.93        80.87 o                         
   0  25   4       1237.68       1214.96        80.12 o                         
   1  25   4        265.93        301.58        55.82 o                         
   2  25   4        171.50        116.48        70.69 o                         
   3  25   4         28.18         58.25        54.05 o                         
  -2  26   4         62.43        116.26        98.55 o                         
  -1  26   4         11.83         26.30        54.06 o                         
   0  26   4        806.78        855.93        83.49 o                         
   1  26   4         14.08         65.86        70.96 o                         
   2  26   4          1.53         70.58        50.07 o                         
   3  26   4        225.26        237.40        47.40 o                         
  -2  27   4          3.21         72.94        71.45 o                         
  -1  27   4         27.03         65.16        62.45 o                         
   0  27   4        533.32        435.52        65.71 o                         
   1  27   4          1.64        -36.14        45.09 o                         
   2  27   4        370.11        381.51        54.34 o                         
   3  27   4        662.72        545.66        67.37 o                         
  -2  28   4         19.77        203.32       101.87 o                         
  -1  28   4        255.44        178.29        82.78 o                         
   0  28   4         85.05        141.59        54.70 o                         
   1  28   4        122.89         39.34        45.86 o                         
   2  28   4         24.67         68.02        55.60 o                         
  -1  29   4        188.15        131.43        79.96 o                         
   0  29   4        562.45        466.79        56.51 o                         
   1  29   4          0.33        -22.49        38.25 o                         
   2  29   4        105.55         65.20        47.68 o                         
   0  30   4        282.23        482.05       200.87 o                         
   1  30   4         22.17         16.25        64.47 o                         
  -2 -29   5         44.94        -28.61       121.18 o                         
  -1 -29   5        156.60        186.73        52.75 o                         
   0 -29   5        218.07        128.88        59.89 o                         
   1 -29   5        403.08        293.42        64.77 o                         
  -2 -28   5         35.87         22.27        39.99 o                         
  -1 -28   5        459.45        409.23       112.96 o                         
   0 -28   5        114.76        162.86        97.70 o                         
   1 -28   5         46.28         97.94        66.21 o                         
   2 -28   5          6.93        -27.96       165.12 o                         
  -3 -27   5        388.90        189.09       107.86 o                         
  -2 -27   5        110.43        256.89        67.27 o                         
  -1 -27   5         47.21         83.02        52.44 o                         
   0 -27   5        786.17        861.74        83.55 o                         
   1 -27   5         33.60          9.37        72.23 o                         
   2 -27   5        132.75        189.52        63.88 o                         
  -3 -26   5         30.39         70.52        41.50 o                         
  -2 -26   5        396.67        478.12        58.51 o                         
  -1 -26   5       1051.39        936.59       106.74 o                         
   0 -26   5        296.14        172.12       119.43 o                         
   1 -26   5          1.75        144.94       112.25 o                         
   2 -26   5       1188.96       1016.25       119.74 o                         
  -3 -25   5         13.09        135.71        41.66 o                         
  -2 -25   5         51.86         36.21        55.13 o                         
  -1 -25   5        832.72        871.21        83.45 o                         
   0 -25   5         89.04        155.32        58.71 o                         
   1 -25   5         10.82        128.82        86.65 o                         
   2 -25   5         25.82        -74.13        74.13 o                         
   3 -25   5        331.51        289.88        70.80 o                         
  -3 -24   5          5.39         93.93        60.52 o                         
  -2 -24   5        103.93         69.05        72.97 o                         
  -1 -24   5        308.04        268.28        54.95 o                         
   0 -24   5        810.80        943.41        83.05 o                         
   1 -24   5        358.81        254.44        90.23 o                         
   2 -24   5         25.87         11.91        78.16 o                         
   3 -24   5        152.21        106.08        75.59 o                         
  -4 -23   5         61.41         15.59        36.59 o                         
  -3 -23   5         76.28        104.59        45.17 o                         
  -2 -23   5          2.31        -45.31        46.67 o                         
  -1 -23   5        209.28        208.74        62.24 o                         
   0 -23   5          7.30         28.31        54.17 o                         
   1 -23   5        172.58        190.63        87.51 o                         
   2 -23   5        431.79        343.65       119.32 o                         
   3 -23   5         53.50        -30.19       129.74 o                         
  -4 -22   5         57.64         28.98        41.68 o                         
  -3 -22   5        447.82        406.28        68.89 o                         
  -2 -22   5        798.67        844.73        99.28 o                         
  -1 -22   5         22.40        121.03        51.08 o                         
   0 -22   5       1169.62       1315.08        93.93 o                         
   1 -22   5       1007.06        975.68        95.89 o                         
   2 -22   5        338.37        357.50       102.53 o                         
   3 -22   5        353.92        246.71        84.46 o                         
   4 -22   5          4.98       -122.51       135.83 o                         
  -4 -21   5        134.51        111.72        43.04 o                         
  -3 -21   5         24.76         54.11        48.42 o                         
  -2 -21   5        253.13        318.91        53.53 o                         
  -1 -21   5        595.25        551.05        78.06 o                         
   0 -21   5        539.49        568.75        85.78 o                         
   1 -21   5        353.83        215.45       111.57 o                         
   2 -21   5        673.65        518.45       199.55 o                         
   3 -21   5        292.03        153.59        86.10 o                         
   4 -21   5        697.38        833.77       156.42 o                         
  -4 -20   5        932.12        908.20        61.93 o                         
  -3 -20   5        239.72        228.62        52.64 o                         
  -2 -20   5        686.73        662.91        62.02 o                         
  -1 -20   5        758.29        743.51        75.24 o                         
   0 -20   5       2622.82       2453.30       119.37 o                         
   1 -20   5       2274.78       2107.41       122.20 o                         
   2 -20   5       1535.22       1567.78       142.71 o                         
   3 -20   5        272.89        250.95       106.57 o                         
   4 -20   5        126.07         64.41        93.59 o                         
  -4 -19   5          2.16        111.26        44.87 o                         
  -3 -19   5        161.08        109.53        68.00 o                         
  -2 -19   5       2714.01       2517.08       116.11 o                         
  -1 -19   5       3699.00       3436.65       144.79 o                         
   0 -19   5         28.89         62.23        56.56 o                         
   1 -19   5       1328.78       1135.15        86.53 o                         
   2 -19   5       1427.33       1553.13       108.99 o                         
   3 -19   5        102.66         78.41        61.60 o                         
   4 -19   5         81.38         88.31       102.38 o                         
  -5 -18   5         19.79         74.08        41.15 o                         
  -4 -18   5          1.85        -52.44        76.65 o                         
  -3 -18   5        454.56        542.39        63.74 o                         
  -2 -18   5       2421.72       2211.13        96.43 o                         
  -1 -18   5       1746.14       1636.47       161.79 o                         
   0 -18   5       1983.39       1956.57       107.08 o                         
   1 -18   5       3876.55       3103.33       134.36 o                         
   2 -18   5        141.58        116.41        85.64 o                         
   3 -18   5         36.21         61.78        93.98 o                         
   4 -18   5       1384.73       1480.93       117.28 o                         
  -5 -17   5          0.92          9.87        38.79 o                         
  -4 -17   5         38.45        103.59        60.31 o                         
  -3 -17   5        329.07        330.05        59.28 o                         
  -2 -17   5         57.48         67.68        56.64 o                         
  -1 -17   5       2509.11       3063.52       337.97 o                         
   0 -17   5        737.19       1301.35       264.03 o                         
   1 -17   5        424.66        489.62        78.14 o                         
   2 -17   5          0.29         17.69        60.82 o                         
   3 -17   5         36.19        113.18        75.78 o                         
   4 -17   5        112.41         21.06        69.81 o                         
  -5 -16   5         61.17        130.67        52.65 o                         
  -4 -16   5          8.94         45.86        46.01 o                         
  -3 -16   5        160.74        170.66        55.38 o                         
  -2 -16   5         34.93         77.94        53.68 o                         
  -1 -16   5       1754.06       2301.95       284.89 o                         
   0 -16   5        188.75         36.54       261.01 o                         
   1 -16   5        171.84        551.29       557.95 o                         
   2 -16   5        138.90        127.75        81.09 o                         
   3 -16   5        112.09        146.53        65.89 o                         
   4 -16   5       1600.46       1473.22       112.00 o                         
   5 -16   5         20.54         83.89       154.47 o                         
  -5 -15   5        115.74        115.01        49.97 o                         
  -4 -15   5       1286.06       1219.93        88.45 o                         
  -3 -15   5        257.71        288.37        57.86 o                         
  -2 -15   5        505.54        354.18       194.86 o                         
  -1 -15   5       2674.97       2925.07       281.29 o                         
   0 -15   5         46.78        -37.83       204.28 o                         
   1 -15   5        201.10        460.80       229.31 o                         
   2 -15   5        118.18         46.36       100.01 o                         
   3 -15   5        317.59        305.59        96.50 o                         
   4 -15   5        158.39         53.24        61.28 o                         
   5 -15   5         72.76        129.11       124.93 o                         
  -5 -14   5         18.70        -13.22        42.39 o                         
  -4 -14   5        102.82        207.47       124.25 o                         
  -3 -14   5       1288.95       1211.44        75.72 o                         
  -2 -14   5        949.35        935.28       203.28 o                         
  -1 -14   5          2.08       -112.40       208.42 o                         
   0 -14   5         19.37         78.24       115.25 o                         
   1 -14   5       1395.64       1475.35       246.20 o                         
   2 -14   5         68.49        880.20       763.02 o                         
   3 -14   5         54.37         90.83        68.39 o                         
   4 -14   5         31.19        -56.05        58.75 o                         
   5 -14   5         40.70         34.79        61.02 o                         
  -5 -13   5        153.39        208.81        48.24 o                         
  -4 -13   5        374.35        393.99        62.42 o                         
  -3 -13   5        971.23        850.07        90.26 o                         
  -2 -13   5       3509.83       3761.65       333.14 o                         
  -1 -13   5      24924.82      25923.45       845.22 o                         
   0 -13   5      15225.93      15897.68       644.60 o                         
   1 -13   5         11.83         86.95       185.67 o                         
   2 -13   5       1093.01       1080.53       200.39 o                         
   3 -13   5      10071.87       8062.46       307.30 o                         
   4 -13   5       1122.96       1118.64        96.41 o                         
   5 -13   5         23.21         65.25        61.18 o                         
  -5 -12   5          0.38          6.77        44.99 o                         
  -4 -12   5          0.53         11.29        53.45 o                         
  -3 -12   5        306.59        270.70        70.15 o                         
  -2 -12   5         18.67       -157.22       157.22 o                         
  -1 -12   5       3893.63       4096.17       272.16 o                         
   0 -12   5       1702.21       1859.15       221.48 o                         
   1 -12   5       7579.30       6864.97       325.01 o                         
   2 -12   5       5858.69       5429.92       376.93 o                         
   3 -12   5          6.32        -59.13        59.13 o                         
   4 -12   5       1214.09       1192.13        87.70 o                         
   5 -12   5        634.95        716.83        87.68 o                         
  -5 -11   5         35.03         11.43        43.58 o                         
  -4 -11   5          3.69         76.25        57.03 o                         
  -3 -11   5          0.66         37.95        49.19 o                         
  -2 -11   5        952.45       1007.91       186.60 o                         
  -1 -11   5       4619.86       4618.71       258.40 o                         
   0 -11   5        337.02        134.45       207.77 o                         
   1 -11   5       1547.10       1848.04       246.16 o                         
   2 -11   5       1000.01       1075.84       200.83 o                         
   3 -11   5       2115.36       1788.51       118.28 o                         
   4 -11   5         14.95         27.77        55.07 o                         
   5 -11   5          3.60         59.66        61.61 o                         
  -5 -10   5        363.98        371.73        83.62 o                         
  -4 -10   5       3021.52       3226.89       121.39 o                         
  -3 -10   5        401.43        190.98       210.22 o                         
  -2 -10   5       4694.74       4847.32       380.84 o                         
  -1 -10   5        438.61        595.28       145.84 o                         
   0 -10   5       3146.01       3695.72       442.10 o                         
   1 -10   5         28.74          9.31       277.46 o                         
   2 -10   5        103.32         -4.56       138.91 o                         
   3 -10   5        465.94        387.29        96.55 o                         
   4 -10   5        146.44        160.37        64.07 o                         
   5 -10   5        215.15        366.92        58.23 o                         
  -5  -9   5        439.74        312.32        65.74 o                         
  -4  -9   5       1716.77       1651.55       106.16 o                         
  -3  -9   5        407.34        276.33       339.76 o                         
  -2  -9   5        342.95        393.25       168.60 o                         
  -1  -9   5       4392.58       5160.51       310.99 o                         
   0  -9   5      52344.40      54110.89      2038.46 o                         
   1  -9   5         62.48         18.65       119.39 o                         
   2  -9   5       4637.06       4061.13       290.37 o                         
   3  -9   5        555.92        689.76       384.48 o                         
   4  -9   5         61.20         72.98        60.84 o                         
   5  -9   5        486.77        523.28        64.81 o                         
  -5  -8   5        333.98        360.59        93.40 o                         
  -4  -8   5        434.17        385.14        93.27 o                         
  -3  -8   5        682.98        471.96       221.23 o                         
  -2  -8   5        367.85        492.24       162.11 o                         
  -1  -8   5         25.32       -109.07       274.98 o                         
   0  -8   5       1151.92        904.73       165.52 o                         
   1  -8   5       2954.59       3060.78       346.76 o                         
   2  -8   5        174.82        233.94       125.73 o                         
   3  -8   5       1213.74       1393.30       238.69 o                         
   4  -8   5        124.04        175.84        65.88 o                         
   5  -8   5       2041.69       2363.32       143.77 o                         
  -6  -7   5         18.74        175.23       125.99 o                         
  -5  -7   5        247.42        386.14        78.06 o                         
  -4  -7   5         43.45        -20.60        71.23 o                         
  -3  -7   5        226.78        159.52       202.07 o                         
  -2  -7   5       4822.47       5239.73       407.11 o                         
  -1  -7   5       1299.34       1296.84       208.09 o                         
   0  -7   5       4588.35       4674.12       339.94 o                         
   1  -7   5       5297.77       5589.79       416.84 o                         
   2  -7   5         58.04        123.17       131.85 o                         
   3  -7   5        418.88        407.10       187.53 o                         
   4  -7   5        403.91        400.86        93.38 o                         
   5  -7   5        803.30        703.22        99.53 o                         
  -6  -6   5        687.85        750.00       112.68 o                         
  -5  -6   5       1457.69       1508.31        86.71 o                         
  -4  -6   5          2.39         38.69        54.94 o                         
  -3  -6   5          8.75        186.21       299.79 o                         
  -2  -6   5       2111.44       2534.65       293.67 o                         
  -1  -6   5        924.86        819.27       326.25 o                         
   0  -6   5       3587.64       3375.22       360.20 o                         
   1  -6   5          2.73        164.98       141.63 o                         
   2  -6   5       2216.95       2552.90       212.23 o                         
   3  -6   5        191.44        206.23       173.14 o                         
   4  -6   5       3651.49       3515.24       149.04 o                         
   5  -6   5        306.80        391.38        98.15 o                         
  -6  -5   5         16.99         45.54        63.58 o                         
  -5  -5   5          5.54         43.41        52.24 o                         
  -4  -5   5        210.57        289.98        63.01 o                         
  -3  -5   5       3040.71       2827.84       311.41 o                         
  -2  -5   5      14483.73      14365.27      1290.34 o                         
  -1  -5   5       8737.49       8572.69       510.70 o                         
   0  -5   5      22341.07      21530.22       843.69 o                         
   1  -5   5       3222.66       3092.48       305.01 o                         
   2  -5   5          4.78        -65.48       102.32 o                         
   3  -5   5       2332.05       2597.66       291.22 o                         
   4  -5   5       1036.16       1015.71        84.98 o                         
   5  -5   5       2246.93       2564.22       123.71 o                         
   6  -5   5          2.78        -96.32       101.80 o                         
  -6  -4   5         39.40         12.28        59.92 o                         
  -5  -4   5        836.98        856.66        70.83 o                         
  -4  -4   5          0.03        102.53        77.87 o                         
  -3  -4   5        611.32        689.32       212.03 o                         
  -2  -4   5        521.27        712.08       197.55 o                         
  -1  -4   5       6498.79       6063.70       385.80 o                         
   0  -4   5      14920.95      14050.53       816.95 o                         
   1  -4   5      40444.76      41636.03      1905.53 o                         
   2  -4   5       5995.98       6574.76       324.53 o                         
   3  -4   5         12.21        208.91       178.94 o                         
   4  -4   5        820.37        863.18        90.73 o                         
   5  -4   5        233.14        328.17        73.78 o                         
   6  -4   5        163.81        146.40        85.36 o                         
  -6  -3   5         28.78         90.94        61.14 o                         
  -5  -3   5       2697.38       2693.49       138.51 o                         
  -4  -3   5        409.82        465.46        64.85 o                         
  -3  -3   5      13131.37      12853.55       808.33 o                         
  -2  -3   5         16.67        -68.47       138.91 o                         
  -1  -3   5      12463.76      13840.02       706.46 o                         
   0  -3   5         20.69        133.74       104.45 o                         
   1  -3   5      31164.31      33152.93      1551.26 o                         
   2  -3   5         31.90         22.68       105.35 o                         
   3  -3   5        162.79         77.26       150.48 o                         
   4  -3   5       2610.48       2463.33       126.28 o                         
   5  -3   5       1028.12       1187.65       105.59 o                         
   6  -3   5          4.64         57.95       121.51 o                         
  -6  -2   5         84.63        176.13        67.97 o                         
  -5  -2   5       1884.16       1912.62        92.27 o                         
  -4  -2   5       1873.33       1814.26        93.67 o                         
  -3  -2   5       1905.45       1850.16       356.88 o                         
  -2  -2   5        823.66       1305.79       241.86 o                         
  -1  -2   5      74827.01      70941.56      2565.69 o                         
   0  -2   5        209.67        312.07       115.63 o                         
   1  -2   5      56910.27      53990.15      2406.78 o                         
   2  -2   5       8062.35       9742.90       565.91 o                         
   3  -2   5        899.36       1008.58       197.53 o                         
   4  -2   5       2578.45       2753.77       128.76 o                         
   5  -2   5         37.42        173.31        67.38 o                         
   6  -2   5        174.52        103.00        51.44 o                         
  -6  -1   5        120.22         68.11        50.61 o                         
  -5  -1   5        877.85        842.54        68.77 o                         
  -4  -1   5        770.03        758.91        67.79 o                         
  -3  -1   5       1495.94       1624.34       305.84 o                         
  -2  -1   5         38.11        143.82       230.37 o                         
  -1  -1   5      13846.20      13350.31       552.05 o                         
   0  -1   5        524.83        763.65       128.34 o                         
   1  -1   5       2405.90       2447.99       209.97 o                         
   2  -1   5        257.30        171.60       143.00 o                         
   3  -1   5       1557.50       1784.62       295.71 o                         
   4  -1   5         13.67        140.71        68.27 o                         
   5  -1   5        404.52        533.71        77.57 o                         
   6  -1   5        246.54        347.64        60.02 o                         
  -6   0   5          0.85         34.08        48.48 o                         
  -5   0   5         80.68        -13.30        50.69 o                         
  -4   0   5        160.78        195.37        69.04 o                         
  -3   0   5       1999.75       1920.20       580.59 o                         
  -2   0   5       1123.67       1396.87       371.52 o                         
  -1   0   5       2855.76       2815.93       198.80 o                         
   0   0   5       3091.47       2955.26       215.37 o                         
   1   0   5       9425.90       7894.61       509.55 o                         
   2   0   5        600.42        458.36       134.90 o                         
   3   0   5       2347.33       2389.37       702.43 o                         
   4   0   5        317.46        253.96        74.19 o                         
   5   0   5        528.52        713.74        80.01 o                         
   6   0   5         84.88         97.99        66.29 o                         
  -6   1   5        884.76        757.53        89.73 o                         
  -5   1   5       1964.60       1687.02        87.87 o                         
  -4   1   5       2984.32       2969.34       123.08 o                         
  -3   1   5         46.26        -74.57       418.13 o                         
  -2   1   5      12763.26      13076.55      1091.93 o                         
  -1   1   5      38111.18      35281.33      1601.67 o                         
   0   1   5      36634.32      35958.33      1606.13 o                         
   1   1   5       3749.44       4130.70       460.74 o                         
   2   1   5       1038.01       1203.34       149.89 o                         
   3   1   5       1555.92       1563.01       263.57 o                         
   4   1   5       4566.65       4380.86       157.77 o                         
   5   1   5        414.82        369.10        77.07 o                         
   6   1   5          0.15         38.44        47.32 o                         
  -6   2   5        131.64        129.58        85.82 o                         
  -5   2   5        363.38        389.52        68.96 o                         
  -4   2   5      11053.24       9836.92       222.11 o                         
  -3   2   5          6.76        536.32       251.22 o                         
  -2   2   5       1712.24       2508.78       468.73 o                         
  -1   2   5        944.03        977.24       110.70 o                         
   0   2   5         95.02         30.41        79.35 o                         
   1   2   5       9155.00       9092.33       715.08 o                         
   2   2   5      11203.31      10263.03       445.47 o                         
   3   2   5        894.07        749.49       216.49 o                         
   4   2   5        383.04        342.23       101.91 o                         
   5   2   5        207.31        315.21        78.01 o                         
   6   2   5        757.05        813.31        75.53 o                         
  -6   3   5        552.17        602.36        95.21 o                         
  -5   3   5        232.20        240.00        63.53 o                         
  -4   3   5          6.40         98.09        65.43 o                         
  -3   3   5       1008.65        719.15       218.20 o                         
  -2   3   5       5365.95       4912.15       443.43 o                         
  -1   3   5      28783.63      25375.18       843.45 o                         
   0   3   5      21914.43      23896.42      1104.56 o                         
   1   3   5       9537.40       9177.55       724.40 o                         
   2   3   5        217.25        191.54       113.57 o                         
   3   3   5        198.64        197.08       264.99 o                         
   4   3   5        376.31        568.58        74.99 o                         
   5   3   5        338.62        392.72        71.48 o                         
   6   3   5          2.11         73.94        46.95 o                         
  -6   4   5        437.36        209.06       179.77 o                         
  -5   4   5        115.93        104.41        70.16 o                         
  -4   4   5       6226.88       5574.01       164.26 o                         
  -3   4   5         25.60        162.46       217.88 o                         
  -2   4   5       4273.05       3469.84       329.23 o                         
  -1   4   5       2303.36       1901.71       187.76 o                         
   0   4   5        593.22        729.97       123.41 o                         
   1   4   5       1082.27       1749.75       298.28 o                         
   2   4   5       3726.70       3896.24       306.40 o                         
   3   4   5          3.03       -181.10       266.32 o                         
   4   4   5        137.18         39.35        64.25 o                         
   5   4   5         49.50         53.77        67.96 o                         
   6   4   5        510.18        580.78        59.91 o                         
  -5   5   5        276.34        397.98       126.32 o                         
  -4   5   5       1822.55       1901.61       137.20 o                         
  -3   5   5       1598.22        891.99       268.49 o                         
  -2   5   5       3479.37       3606.25       283.37 o                         
  -1   5   5       1458.41       1742.46       186.48 o                         
   0   5   5      51922.28      53736.07      1964.39 o                         
   1   5   5       7482.39       7467.36       455.72 o                         
   2   5   5         44.34        229.94       153.95 o                         
   3   5   5        674.23        425.00       232.08 o                         
   4   5   5        605.40        622.82        80.41 o                         
   5   5   5        196.66        141.40        75.18 o                         
   6   5   5         51.30        117.70        58.01 o                         
  -5   6   5        146.72        111.96        62.36 o                         
  -4   6   5         61.44          7.04        75.29 o                         
  -3   6   5         19.84       1302.33       672.47 o                         
  -2   6   5         23.28        -86.87       125.71 o                         
  -1   6   5          1.56         69.72        94.56 o                         
   0   6   5      11048.47      10995.93       484.99 o                         
   1   6   5       4577.61       4862.93       413.47 o                         
   2   6   5       2563.17       3252.75       431.61 o                         
   3   6   5       1427.81       1233.84       230.05 o                         
   4   6   5       1367.86       1378.78       102.67 o                         
   5   6   5         37.72          6.34        72.32 o                         
   6   6   5         15.86         20.07        43.38 o                         
  -5   7   5         46.43         22.64       117.18 o                         
  -4   7   5         17.57         86.84        79.11 o                         
  -3   7   5        666.09        432.70       190.36 o                         
  -2   7   5       1994.48       2664.76       380.84 o                         
  -1   7   5          1.93       -104.49       104.49 o                         
   0   7   5        488.22        830.93       234.37 o                         
   1   7   5        133.36         41.64        67.52 o                         
   2   7   5       4907.23       5090.58       441.56 o                         
   3   7   5        920.52        824.15       324.25 o                         
   4   7   5       3013.68       2716.00       136.91 o                         
   5   7   5          7.76         70.19        61.59 o                         
   6   7   5          0.47          3.03        53.36 o                         
  -5   8   5        618.90        574.63       100.51 o                         
  -4   8   5        122.47        143.39        91.53 o                         
  -3   8   5        411.90        -91.88       222.38 o                         
  -2   8   5        151.93        309.96       164.39 o                         
  -1   8   5        362.60        512.01       172.70 o                         
   0   8   5       9112.98       8911.14       525.66 o                         
   1   8   5        280.16        279.68       186.74 o                         
   2   8   5       3782.55       4192.73       231.64 o                         
   3   8   5         29.79        171.36       165.42 o                         
   4   8   5         43.76        150.00        90.24 o                         
   5   8   5        242.04        203.71        77.84 o                         
   6   8   5         25.42        122.05        48.61 o                         
  -5   9   5        412.04        415.85        88.63 o                         
  -4   9   5       3720.23       3299.22       150.21 o                         
  -3   9   5       9505.74       7434.49       293.27 o                         
  -2   9   5       8773.20       8279.25       581.28 o                         
  -1   9   5       6652.96       6485.93       364.30 o                         
   0   9   5      17154.19      15575.90       825.21 o                         
   1   9   5       3603.79       3812.87       260.45 o                         
   2   9   5          4.96        217.48       130.44 o                         
   3   9   5        348.55        222.80       172.97 o                         
   4   9   5        656.59        711.71        83.21 o                         
   5   9   5        577.01        603.14       101.89 o                         
   6   9   5        319.87        377.22       177.77 o                         
  -5  10   5         53.31        258.89        92.80 o                         
  -4  10   5         98.68        185.42        73.70 o                         
  -3  10   5        817.07        603.57        94.22 o                         
  -2  10   5         71.93       1065.30       488.71 o                         
  -1  10   5       3428.86       3685.56       420.49 o                         
   0  10   5         36.32        109.00       147.81 o                         
   1  10   5        145.67        332.12       159.00 o                         
   2  10   5          7.87         13.00       131.57 o                         
   3  10   5         65.65        -88.02       162.48 o                         
   4  10   5        890.95        906.65        91.83 o                         
   5  10   5         73.57         56.54        69.10 o                         
  -5  11   5       1003.88        940.26        92.00 o                         
  -4  11   5        172.90         95.92        86.56 o                         
  -3  11   5        531.85        466.35        75.03 o                         
  -2  11   5       3288.87       3054.15       414.18 o                         
  -1  11   5        627.19        949.41       176.06 o                         
   0  11   5        674.77        639.46       157.33 o                         
   1  11   5       4155.17       4295.22       365.67 o                         
   2  11   5      10099.68      10548.26       558.68 o                         
   3  11   5       1058.78        945.60       195.36 o                         
   4  11   5       1409.75       1311.29        98.97 o                         
   5  11   5         68.79        -16.53        71.55 o                         
  -5  12   5        168.22        179.13       131.34 o                         
  -4  12   5         54.79        139.50       111.61 o                         
  -3  12   5        201.41        176.93        74.70 o                         
  -2  12   5          2.28        755.03       613.88 o                         
  -1  12   5        730.20        682.33       145.20 o                         
   0  12   5       3919.03       4032.08       412.08 o                         
   1  12   5       3148.51       3098.81       304.79 o                         
   2  12   5         10.42        241.16       160.97 o                         
   3  12   5         44.13        200.57        97.53 o                         
   4  12   5        357.55        475.74        72.44 o                         
   5  12   5         87.70         17.74        68.47 o                         
  -5  13   5          2.76          9.41       223.18 o                         
  -4  13   5        511.76        514.12        88.44 o                         
  -3  13   5        162.17        281.94        73.15 o                         
  -2  13   5       7602.26       7448.50       628.56 o                         
  -1  13   5        656.12        553.90       154.72 o                         
   0  13   5        987.04       1044.31       172.60 o                         
   1  13   5        596.96        522.20       124.16 o                         
   2  13   5       5300.48       5668.49       432.38 o                         
   3  13   5       1873.94       1622.45       138.55 o                         
   4  13   5         63.03        215.18        61.50 o                         
   5  13   5        113.37        120.99        56.03 o                         
  -5  14   5        112.40         50.53       175.16 o                         
  -4  14   5         68.22        277.04        70.09 o                         
  -3  14   5         65.79         86.32        71.98 o                         
  -2  14   5          1.64       1628.58       804.30 o                         
  -1  14   5       1689.08       2022.53       237.85 o                         
   0  14   5        210.73        272.13       117.28 o                         
   1  14   5        893.92        931.41       204.64 o                         
   2  14   5         21.90         31.80       175.29 o                         
   3  14   5       1721.63       1414.61       103.88 o                         
   4  14   5         55.40         98.19        74.18 o                         
   5  14   5         76.60        126.63        99.88 o                         
  -5  15   5        106.71        250.03       134.74 o                         
  -4  15   5        994.29        800.97       255.25 o                         
  -3  15   5       5541.73       4570.52       205.86 o                         
  -2  15   5         73.37         18.64        82.40 o                         
  -1  15   5       2223.07       2913.41       298.91 o                         
   0  15   5         96.85        169.96       120.36 o                         
   1  15   5      21252.81      22277.86       992.05 o                         
   2  15   5        850.15       1397.53       288.97 o                         
   3  15   5          2.12        -79.28       115.45 o                         
   4  15   5        111.80         70.44        65.64 o                         
   5  15   5          3.46         99.72        55.68 o                         
  -4  16   5       4447.17       4520.37       341.48 o                         
  -3  16   5        692.40        676.49       116.76 o                         
  -2  16   5         98.68         27.61        73.17 o                         
  -1  16   5       3494.53       3667.16       340.92 o                         
   0  16   5        503.47        627.27       178.91 o                         
   1  16   5          1.99        342.00       188.85 o                         
   2  16   5         14.01        -73.08        73.08 o                         
   3  16   5          1.18        -59.99        72.28 o                         
   4  16   5          7.36          1.28        80.30 o                         
   5  16   5         66.10        122.81        55.64 o                         
  -4  17   5          0.16         35.18        93.44 o                         
  -3  17   5         35.12        -15.20        95.88 o                         
  -2  17   5       2861.69       2481.71       133.59 o                         
  -1  17   5       1744.28       1826.01       157.62 o                         
   0  17   5       2302.33       2619.98       285.87 o                         
   1  17   5       3673.49       4102.23       417.80 o                         
   2  17   5       2302.42       2390.42       144.25 o                         
   3  17   5       1389.65       1404.08       112.18 o                         
   4  17   5          3.39         17.21        76.95 o                         
   5  17   5         55.96        107.90        52.47 o                         
  -4  18   5        826.10        914.67       143.84 o                         
  -3  18   5        108.96        206.29       114.62 o                         
  -2  18   5        383.50        366.96        80.86 o                         
  -1  18   5        226.33        177.95        66.63 o                         
   0  18   5       2123.97       2279.33       139.78 o                         
   1  18   5        571.76        711.61        92.81 o                         
   2  18   5       1240.09       1399.67       107.43 o                         
   3  18   5        481.84        386.81        80.51 o                         
   4  18   5          1.11        -68.94        68.94 o                         
   5  18   5          7.47          0.51        58.41 o                         
  -4  19   5        686.21        765.47       147.13 o                         
  -3  19   5        179.64        -43.54       108.27 o                         
  -2  19   5        536.10        637.16        86.66 o                         
  -1  19   5        391.30        383.84        68.95 o                         
   0  19   5       2081.86       2469.17       145.92 o                         
   1  19   5        110.09        151.04        60.56 o                         
   2  19   5         37.18        -35.71        65.84 o                         
   3  19   5        162.12        220.34        75.97 o                         
   4  19   5        369.15        339.03        96.87 o                         
   5  19   5         32.39         52.54       139.82 o                         
  -4  20   5        129.39        274.51        97.61 o                         
  -3  20   5       1485.22       1255.21       191.19 o                         
  -2  20   5        101.40        240.33        71.35 o                         
  -1  20   5        292.95        307.45        72.23 o                         
   0  20   5        851.01        955.33        79.03 o                         
   1  20   5        198.08        198.48        61.15 o                         
   2  20   5         17.44         57.93        65.15 o                         
   3  20   5         11.15        -19.85        65.99 o                         
   4  20   5         83.45         77.59        66.31 o                         
  -4  21   5          1.73        -15.64       102.00 o                         
  -3  21   5        877.55        978.27       240.25 o                         
  -2  21   5        730.87       1003.46       166.68 o                         
  -1  21   5        832.65        843.90        88.57 o                         
   0  21   5         16.09         -8.39        58.53 o                         
   1  21   5       1191.62       1284.65       116.48 o                         
   2  21   5        388.69        371.95        71.71 o                         
   3  21   5        261.89        380.30        83.23 o                         
   4  21   5        256.76        267.11        74.87 o                         
  -3  22   5        330.81        218.52       105.30 o                         
  -2  22   5       2694.45       2717.76       153.60 o                         
  -1  22   5        132.25        128.65        62.88 o                         
   0  22   5        582.98        505.66        68.93 o                         
   1  22   5        721.13        792.86        80.03 o                         
   2  22   5       1697.45       1796.06       121.82 o                         
   3  22   5        271.89        402.12       119.98 o                         
   4  22   5        325.71        330.41        59.21 o                         
  -3  23   5        438.40        593.19       118.17 o                         
  -2  23   5          4.91        232.82       117.19 o                         
  -1  23   5         44.12         33.72        85.58 o                         
   0  23   5        577.30        687.61        70.59 o                         
   1  23   5        923.42        938.28        77.60 o                         
   2  23   5         70.36         74.49        68.43 o                         
   3  23   5         66.68        282.68        59.92 o                         
   4  23   5         20.97         24.52        43.63 o                         
  -3  24   5       1034.52       1322.42       176.86 o                         
  -2  24   5        777.11        922.77       126.63 o                         
  -1  24   5        497.81        461.16        73.61 o                         
   0  24   5       3005.80       2945.18       117.74 o                         
   1  24   5        820.18        773.54        70.46 o                         
   2  24   5        392.62        421.10        68.35 o                         
   3  24   5        803.30        918.68        75.38 o                         
   4  24   5          0.40        -18.02        50.18 o                         
  -3  25   5        234.71        349.52       267.66 o                         
  -2  25   5         11.39        -68.52        74.90 o                         
  -1  25   5        628.88        767.74        99.03 o                         
   0  25   5        503.56        662.11       112.92 o                         
   1  25   5        253.79        254.03        61.03 o                         
   2  25   5        786.54        663.96       107.05 o                         
   3  25   5          8.51        -21.02        51.38 o                         
  -2  26   5        164.16        172.22        89.26 o                         
  -1  26   5       1688.10       1824.66       112.96 o                         
   0  26   5        131.02        190.25        59.70 o                         
   1  26   5        188.89        181.89        69.79 o                         
   2  26   5          2.96        -52.51        52.51 o                         
   3  26   5         44.69         32.19        48.32 o                         
  -2  27   5         38.79        105.60        85.77 o                         
  -1  27   5        414.92        503.45        77.52 o                         
   0  27   5         96.33         96.81        55.20 o                         
   1  27   5         11.37        -42.25        42.25 o                         
   2  27   5          3.90         35.68        48.82 o                         
   3  27   5         26.16        -17.54        40.04 o                         
  -2  28   5        315.60        -91.88       213.06 o                         
  -1  28   5        134.29        123.24        65.72 o                         
   0  28   5        511.95        601.69        72.60 o                         
   1  28   5        291.99        233.58        51.49 o                         
   2  28   5         11.75          6.92        41.34 o                         
  -1  29   5        666.95        538.76        88.26 o                         
   0  29   5        264.62        241.90        53.98 o                         
   1  29   5         66.22        340.42        83.67 o                         
   2  29   5        769.46        598.48        80.36 o                         
   0  30   5        306.09        315.48        76.50 o                         
   1  30   5        401.38        357.82        54.30 o                         
  -1 -29   6        245.16        195.64        71.63 o                         
   0 -29   6        261.32        246.84        76.20 o                         
   1 -29   6        195.01         80.67        73.61 o                         
  -2 -28   6          0.25         45.34        40.34 o                         
  -1 -28   6        108.50        105.62        59.21 o                         
   0 -28   6       1498.51       1493.82       171.52 o                         
   1 -28   6       1298.51       1286.04       147.51 o                         
  -2 -27   6        232.88        241.18        50.70 o                         
  -1 -27   6          8.25        -47.48        47.48 o                         
   0 -27   6        681.53        770.90       113.20 o                         
   1 -27   6          0.02         -9.25        80.82 o                         
   2 -27   6         93.68        100.64        62.03 o                         
  -3 -26   6          5.32          7.27        35.07 o                         
  -2 -26   6        140.39        220.43        51.07 o                         
  -1 -26   6        621.14        548.80        68.58 o                         
   0 -26   6        601.42        789.57        88.93 o                         
   1 -26   6         33.47         38.73        71.09 o                         
   2 -26   6          1.34          7.28        73.99 o                         
  -3 -25   6         18.87         63.65        37.13 o                         
  -2 -25   6       1830.49       2043.42       103.87 o                         
  -1 -25   6          8.12        -28.45        70.03 o                         
   0 -25   6          0.26         68.49        55.19 o                         
   1 -25   6       1680.65       1841.02       226.56 o                         
   2 -25   6         53.50         -8.99        80.80 o                         
   3 -25   6        391.50        288.88        94.95 o                         
  -3 -24   6        598.89        663.01        65.83 o                         
  -2 -24   6       1818.61       1901.13       135.45 o                         
  -1 -24   6         15.73         77.65        51.16 o                         
   0 -24   6        145.04        203.88        62.04 o                         
   1 -24   6          5.00         54.96        80.48 o                         
   2 -24   6       1711.67       1610.17       195.99 o                         
   3 -24   6        329.76        396.07        69.90 o                         
  -4 -23   6          7.39         54.63        49.24 o                         
  -3 -23   6        101.42        139.89        44.48 o                         
  -2 -23   6        592.15        520.26        71.19 o                         
  -1 -23   6        307.03        340.77        75.99 o                         
   0 -23   6       1815.81       1745.01        99.00 o                         
   1 -23   6        538.90        430.84       102.63 o                         
   2 -23   6        178.81        -13.36       103.50 o                         
   3 -23   6        408.57        676.23       141.27 o                         
  -4 -22   6         41.68          4.16        56.29 o                         
  -3 -22   6       2104.07       2253.10       131.17 o                         
  -2 -22   6       1947.44       1985.85        93.45 o                         
  -1 -22   6       3751.87       3408.91       124.60 o                         
   0 -22   6        224.88        235.58        66.28 o                         
   1 -22   6        810.10        955.10        86.46 o                         
   2 -22   6        882.06        855.74       106.80 o                         
   3 -22   6        183.73         47.22        81.20 o                         
  -4 -21   6        287.31        270.87        55.73 o                         
  -3 -21   6        677.93        794.16        74.08 o                         
  -2 -21   6          3.25         34.21        50.07 o                         
  -1 -21   6       1516.96       1543.92        90.27 o                         
   0 -21   6         93.66         18.48        67.61 o                         
   1 -21   6       2407.05       2402.78       160.49 o                         
   2 -21   6        301.17        211.30        87.38 o                         
   3 -21   6         25.51         46.58       111.56 o                         
   4 -21   6         91.43         80.77        87.27 o                         
  -4 -20   6        347.23        291.01        46.36 o                         
  -3 -20   6        243.12        255.74        50.69 o                         
  -2 -20   6         10.55         78.82        50.00 o                         
  -1 -20   6         75.65         65.41        52.85 o                         
   0 -20   6        118.12        200.85        60.58 o                         
   1 -20   6       1697.24       1620.03       129.79 o                         
   2 -20   6       4465.81       3849.81       165.68 o                         
   3 -20   6        789.14        520.83       175.43 o                         
   4 -20   6         42.51        -28.36        86.85 o                         
  -4 -19   6        949.12        928.44        61.83 o                         
  -3 -19   6        268.09        295.14        56.94 o                         
  -2 -19   6        186.60        185.99        61.59 o                         
  -1 -19   6       3378.83       2925.26       118.25 o                         
   0 -19   6        589.83        613.39        66.06 o                         
   1 -19   6       1408.57       1529.81       104.27 o                         
   2 -19   6         97.49         56.06        78.28 o                         
   3 -19   6         18.76         92.85       104.44 o                         
   4 -19   6          1.58        114.83       110.06 o                         
  -5 -18   6         29.65         74.43        50.97 o                         
  -4 -18   6        282.91        269.35        54.96 o                         
  -3 -18   6       3712.30       3705.23       131.92 o                         
  -2 -18   6        161.73        194.38        96.43 o                         
  -1 -18   6        891.97        975.86        75.00 o                         
   0 -18   6       7069.22       5870.58       217.51 o                         
   1 -18   6        109.36         -5.48        53.14 o                         
   2 -18   6        475.34        425.29       117.20 o                         
   3 -18   6       2619.01       2609.11       135.38 o                         
   4 -18   6        543.46        635.27        83.96 o                         
  -5 -17   6          2.05        122.48        39.82 o                         
  -4 -17   6        167.11        212.90        64.28 o                         
  -3 -17   6       1262.25       1208.56        75.57 o                         
  -2 -17   6       2836.81       2702.78       103.58 o                         
  -1 -17   6        265.98        320.62        99.48 o                         
   0 -17   6        501.89        768.65       376.17 o                         
   1 -17   6       7166.30       5887.58       196.87 o                         
   2 -17   6        564.47        683.20        82.09 o                         
   3 -17   6       1125.70       1144.47       102.88 o                         
   4 -17   6        944.89        936.93        85.26 o                         
  -5 -16   6         40.70         31.97        36.14 o                         
  -4 -16   6        357.03        448.15        58.13 o                         
  -3 -16   6         22.24         68.57        49.26 o                         
  -2 -16   6       1044.03       1139.34        84.35 o                         
  -1 -16   6          7.34        198.36       217.38 o                         
   0 -16   6       2522.74       2879.05       462.15 o                         
   1 -16   6       2562.33       1866.44       340.48 o                         
   2 -16   6        451.61        422.60        72.57 o                         
   3 -16   6          2.37         -9.61        62.55 o                         
   4 -16   6          6.85         94.07        82.08 o                         
   5 -16   6        108.18         66.58       146.48 o                         
  -5 -15   6         17.56        -37.99        37.99 o                         
  -4 -15   6        368.65        429.95        55.43 o                         
  -3 -15   6         61.53         74.96        48.98 o                         
  -2 -15   6      10313.67       7933.15       243.84 o                         
  -1 -15   6        499.60        363.83       177.68 o                         
   0 -15   6        552.48       1201.69       208.70 o                         
   1 -15   6        943.79        767.31       270.07 o                         
   2 -15   6         63.29         17.66        67.87 o                         
   3 -15   6          0.26        -30.08        60.34 o                         
   4 -15   6        722.78        485.14        86.14 o                         
   5 -15   6        512.44        542.24        85.65 o                         
  -5 -14   6       1511.28       1767.91        86.73 o                         
  -4 -14   6        103.60         56.57        49.82 o                         
  -3 -14   6       2504.72       2421.93       102.72 o                         
  -2 -14   6        516.72        910.15       375.54 o                         
  -1 -14   6       1614.41       2146.41       233.07 o                         
   0 -14   6      28047.87      28831.50       847.92 o                         
   1 -14   6       3249.30       3421.92       308.08 o                         
   2 -14   6       5934.32       5612.88       313.23 o                         
   3 -14   6        773.95        872.49       119.81 o                         
   4 -14   6         32.88         90.12        69.43 o                         
   5 -14   6        194.72        163.42        86.69 o                         
  -5 -13   6         74.94          2.32        41.36 o                         
  -4 -13   6          1.19         26.67        48.10 o                         
  -3 -13   6         57.50        150.27        65.29 o                         
  -2 -13   6       4174.23       4862.42       540.32 o                         
  -1 -13   6       5445.92       5267.12       300.40 o                         
   0 -13   6       2635.56       2885.17       201.68 o                         
   1 -13   6       3010.46       2840.57       250.86 o                         
   2 -13   6        211.77        192.02       239.32 o                         
   3 -13   6        754.50        853.49       112.85 o                         
   4 -13   6        419.25        382.42        86.94 o                         
   5 -13   6         50.88        100.74        72.73 o                         
  -5 -12   6       1375.67       1273.23       120.83 o                         
  -4 -12   6       1397.05       1488.29        86.92 o                         
  -3 -12   6         14.53        -53.34        53.34 o                         
  -2 -12   6      15391.32      16685.08       811.08 o                         
  -1 -12   6      13627.18      13577.71       525.10 o                         
   0 -12   6        415.66        525.78       167.49 o                         
   1 -12   6         26.47        118.23       139.51 o                         
   2 -12   6        295.08        500.69       220.75 o                         
   3 -12   6       2754.35       2540.15       146.92 o                         
   4 -12   6       1027.57        879.06       142.95 o                         
   5 -12   6          0.24         60.08        54.66 o                         
  -5 -11   6        820.00        712.05        69.24 o                         
  -4 -11   6        370.51        412.16        62.14 o                         
  -3 -11   6         42.12         99.21        57.86 o                         
  -2 -11   6        268.98        453.28       192.64 o                         
  -1 -11   6       2484.22       2478.57       216.12 o                         
   0 -11   6        494.98        548.26       144.87 o                         
   1 -11   6       5482.87       5312.48       282.54 o                         
   2 -11   6       4048.90       4505.10       334.51 o                         
   3 -11   6        192.59        156.57        94.19 o                         
   4 -11   6        638.81        591.95        88.13 o                         
   5 -11   6         11.74        -56.95        56.95 o                         
  -5 -10   6          6.24        -42.45        42.45 o                         
  -4 -10   6          0.23        162.82        53.84 o                         
  -3 -10   6         34.54        214.68        88.34 o                         
  -2 -10   6       1040.49       1177.55       224.55 o                         
  -1 -10   6         11.03         91.71       101.29 o                         
   0 -10   6        467.91        693.44       190.14 o                         
   1 -10   6       6610.94       6098.32       306.07 o                         
   2 -10   6       8694.29       8365.12       524.69 o                         
   3 -10   6        247.08        308.12        66.15 o                         
   4 -10   6          1.21        -38.76        59.41 o                         
   5 -10   6        330.64        443.93        61.40 o                         
  -5  -9   6          0.41        -40.46        74.53 o                         
  -4  -9   6       1595.06       1675.81        89.21 o                         
  -3  -9   6       2044.16       2718.27       449.46 o                         
  -2  -9   6        204.18        434.56       172.92 o                         
  -1  -9   6       6130.19       6723.79       332.16 o                         
   0  -9   6        179.88         51.29       150.07 o                         
   1  -9   6       9405.75      10480.89       531.64 o                         
   2  -9   6        862.57       1091.29       186.85 o                         
   3  -9   6        802.41        925.48       159.75 o                         
   4  -9   6        931.33        875.31        81.31 o                         
   5  -9   6         27.45         86.55        55.52 o                         
  -5  -8   6        274.09        221.27        64.39 o                         
  -4  -8   6        312.41        170.49        82.79 o                         
  -3  -8   6        388.13        340.32       209.89 o                         
  -2  -8   6        341.76        355.58       167.82 o                         
  -1  -8   6       1197.39       1152.08       306.27 o                         
   0  -8   6         21.39          9.11       123.95 o                         
   1  -8   6        275.89        100.45       190.46 o                         
   2  -8   6       2743.55       2798.46       242.91 o                         
   3  -8   6        163.28        -34.28       168.67 o                         
   4  -8   6       1073.47        865.57        89.85 o                         
   5  -8   6        115.88        328.95        81.62 o                         
  -5  -7   6          3.07         59.68        70.32 o                         
  -4  -7   6       8935.95       8681.73       358.99 o                         
  -3  -7   6       1189.37       1294.20       377.30 o                         
  -2  -7   6       2577.54       3407.11       367.43 o                         
  -1  -7   6      36576.77      36535.02      1732.43 o                         
   0  -7   6       1731.19       1662.76       222.01 o                         
   1  -7   6      10014.06      10202.89       632.07 o                         
   2  -7   6        523.29        681.03       145.39 o                         
   3  -7   6       1447.33       1451.39       244.23 o                         
   4  -7   6       1210.93       1213.34       112.13 o                         
   5  -7   6       1018.16       1338.80       123.67 o                         
  -6  -6   6        732.61        758.33       108.40 o                         
  -5  -6   6       1520.34       1623.75       101.19 o                         
  -4  -6   6       2515.93       2468.24       134.54 o                         
  -3  -6   6        577.40        652.54       226.34 o                         
  -2  -6   6       4759.94       4709.09       333.47 o                         
  -1  -6   6       3653.54       3976.56       404.99 o                         
   0  -6   6      11154.78      11585.62       832.93 o                         
   1  -6   6       3998.80       4813.11       409.93 o                         
   2  -6   6       1254.08       1084.09       161.68 o                         
   3  -6   6          1.92        -71.25       160.35 o                         
   4  -6   6       2659.66       2265.35       141.11 o                         
   5  -6   6         19.00         41.60        89.85 o                         
  -6  -5   6        440.19        303.18        80.01 o                         
  -5  -5   6        723.61        753.63        74.42 o                         
  -4  -5   6        148.12        133.76        71.40 o                         
  -3  -5   6       2061.20       2283.24       310.93 o                         
  -2  -5   6        198.90        353.71       160.63 o                         
  -1  -5   6       5492.10       5762.13       341.25 o                         
   0  -5   6        390.97        469.84       131.32 o                         
   1  -5   6        723.99       1000.25       348.89 o                         
   2  -5   6        416.28        424.30       193.85 o                         
   3  -5   6        795.35        944.23       218.78 o                         
   4  -5   6          7.01        -60.04        60.04 o                         
   5  -5   6         18.87         -8.42        85.46 o                         
   6  -5   6        118.84        525.13       213.73 o                         
  -6  -4   6         65.40        150.29        70.02 o                         
  -5  -4   6          7.80        -42.17        52.28 o                         
  -4  -4   6          1.71         11.24        63.20 o                         
  -3  -4   6        670.54        320.21       203.80 o                         
  -2  -4   6        961.37        933.76       208.67 o                         
  -1  -4   6       7713.95       7820.39       394.30 o                         
   0  -4   6      13039.36      12848.96       679.71 o                         
   1  -4   6        145.21        137.16       181.10 o                         
   2  -4   6        242.48        401.15       139.16 o                         
   3  -4   6        376.69        511.39       190.09 o                         
   4  -4   6         18.71         58.49        78.79 o                         
   5  -4   6        233.16        293.11        73.79 o                         
   6  -4   6        121.74        145.09        76.14 o                         
  -6  -3   6        744.84        697.27        98.79 o                         
  -5  -3   6        403.45        335.03        57.85 o                         
  -4  -3   6         70.23        119.63        55.54 o                         
  -3  -3   6        105.53       -133.73       463.41 o                         
  -2  -3   6       1420.55       1746.93       264.26 o                         
  -1  -3   6       8157.74       7692.36       383.00 o                         
   0  -3   6         17.02         68.83       151.81 o                         
   1  -3   6       2673.85       2385.37       249.07 o                         
   2  -3   6        823.65        845.78       147.88 o                         
   3  -3   6       1700.67       2196.85       277.22 o                         
   4  -3   6        166.68        196.05        75.66 o                         
   5  -3   6        427.95        577.31        80.98 o                         
   6  -3   6        133.85        151.33        56.43 o                         
  -6  -2   6         41.96          8.09        57.51 o                         
  -5  -2   6         72.91         59.41        52.15 o                         
  -4  -2   6        256.70        246.89        59.34 o                         
  -3  -2   6        216.19        191.72       683.79 o                         
  -2  -2   6       1934.54       2528.01       307.60 o                         
  -1  -2   6      10444.64      10965.85       488.01 o                         
   0  -2   6        617.06        773.80       147.34 o                         
   1  -2   6       2702.17       2869.97       260.10 o                         
   2  -2   6       2323.63       3162.56       373.18 o                         
   3  -2   6       2280.01       2665.72       276.08 o                         
   4  -2   6        139.13        147.11        67.87 o                         
   5  -2   6       2225.44       2543.54       131.55 o                         
   6  -2   6         55.43         64.86        51.99 o                         
  -6  -1   6        153.29        234.52        80.44 o                         
  -5  -1   6         19.58         76.60        53.30 o                         
  -4  -1   6       6210.86       5590.33       165.57 o                         
  -3  -1   6        114.92        189.36       212.09 o                         
  -2  -1   6      18947.33      18332.87      1378.90 o                         
  -1  -1   6       7300.78       6791.83       343.24 o                         
   0  -1   6        105.69        182.30       111.10 o                         
   1  -1   6      16490.16      17048.10       863.81 o                         
   2  -1   6      18539.96      18807.38       771.37 o                         
   3  -1   6       1695.28       1626.18       224.64 o                         
   4  -1   6        238.29        220.36        71.06 o                         
   5  -1   6        165.06        282.03        79.50 o                         
   6  -1   6         31.06        -57.27        57.27 o                         
  -6   0   6         29.81        443.43       202.41 o                         
  -5   0   6       2106.10       2186.98       106.77 o                         
  -4   0   6        128.12         78.72       101.22 o                         
  -3   0   6       2032.96       2036.99       347.34 o                         
  -2   0   6         43.12        340.90       286.30 o                         
  -1   0   6      24493.17      24041.82       933.47 o                         
   0   0   6      20619.76      20896.25       984.03 o                         
   1   0   6          6.10        -67.36        67.36 o                         
   2   0   6        209.69        228.90       103.09 o                         
   3   0   6      11040.88      11162.92       920.15 o                         
   4   0   6       3921.76       3779.13       147.95 o                         
   5   0   6         71.34        177.10        69.15 o                         
   6   0   6          1.12         54.88        75.19 o                         
  -6   1   6        211.87        265.36       110.57 o                         
  -5   1   6         12.58         52.12        60.83 o                         
  -4   1   6        158.74        299.16        73.54 o                         
  -3   1   6       3043.20       3037.22       386.18 o                         
  -2   1   6        798.86        977.41       339.56 o                         
  -1   1   6        224.56        306.34       125.63 o                         
   0   1   6        166.22        220.36       109.19 o                         
   1   1   6       1608.15       1732.24       121.42 o                         
   2   1   6       2723.43       3136.14       226.52 o                         
   3   1   6       1569.22       1671.61       249.94 o                         
   4   1   6       3186.45       2520.43       123.22 o                         
   5   1   6          5.43         41.19        60.85 o                         
   6   1   6        879.03       1113.59        86.55 o                         
  -6   2   6         51.94        261.28        74.54 o                         
  -5   2   6         47.64        104.89        54.89 o                         
  -4   2   6        182.57        260.39        55.93 o                         
  -3   2   6       5317.30       5247.36       484.32 o                         
  -2   2   6        293.13        105.20       262.33 o                         
  -1   2   6       3520.78       3455.58       212.96 o                         
   0   2   6       5107.73       5979.02       355.07 o                         
   1   2   6        193.20        202.41       193.09 o                         
   2   2   6         39.78        450.49       110.82 o                         
   3   2   6       1416.71       1163.27       340.99 o                         
   4   2   6        401.54        460.10        71.71 o                         
   5   2   6        613.70        670.73        80.45 o                         
   6   2   6         49.99         62.95        77.14 o                         
  -6   3   6        226.30        314.38       142.34 o                         
  -5   3   6          0.21        -74.20        85.61 o                         
  -4   3   6        330.53        353.55        84.97 o                         
  -3   3   6       1200.80        893.33       248.63 o                         
  -2   3   6       9360.24       7636.99       491.36 o                         
  -1   3   6       4070.10       4291.93       301.76 o                         
   0   3   6       1287.22       1366.21       174.44 o                         
   1   3   6        135.18        279.64       182.43 o                         
   2   3   6       8850.94       8564.65       477.05 o                         
   3   3   6        177.79        279.53       158.66 o                         
   4   3   6        306.74        260.78        95.40 o                         
   5   3   6         74.46        132.93        65.61 o                         
   6   3   6         14.62        -61.99        67.85 o                         
  -5   4   6         58.69         48.56        80.03 o                         
  -4   4   6         57.94        115.88        60.33 o                         
  -3   4   6        418.49        794.29       206.65 o                         
  -2   4   6       1363.59       1290.17       231.00 o                         
  -1   4   6        603.79        558.36       101.80 o                         
   0   4   6       6438.04       7380.12       546.63 o                         
   1   4   6         10.72        -79.90       161.13 o                         
   2   4   6       1286.55       1804.15       342.23 o                         
   3   4   6       1255.11       1027.07       218.22 o                         
   4   4   6         35.36         62.46        73.11 o                         
   5   4   6        379.58        471.72        77.44 o                         
   6   4   6          0.49        -33.47        62.06 o                         
  -5   5   6          2.88        -50.48        70.52 o                         
  -4   5   6        434.81        444.62        77.87 o                         
  -3   5   6         46.01       1535.36       715.08 o                         
  -2   5   6      12435.56      12504.12       664.50 o                         
  -1   5   6        745.93       1008.08       154.62 o                         
   0   5   6      11674.51      11281.91       496.93 o                         
   1   5   6       5235.79       4873.05       362.51 o                         
   2   5   6        320.75        341.01       190.15 o                         
   3   5   6        149.68         50.71       162.28 o                         
   4   5   6        566.03        580.31        81.15 o                         
   5   5   6          3.53        -30.15        60.85 o                         
   6   5   6         17.31         24.17        49.86 o                         
  -5   6   6        430.29        413.18       107.44 o                         
  -4   6   6         27.64         64.32        66.46 o                         
  -3   6   6       3515.49       3182.55       426.24 o                         
  -2   6   6       6851.01       5916.70       465.52 o                         
  -1   6   6      25973.72      26762.29      1316.67 o                         
   0   6   6      17617.54      19251.99       813.99 o                         
   1   6   6      15442.01      16557.65       868.54 o                         
   2   6   6      31142.51      29675.46      1448.57 o                         
   3   6   6        846.18        700.01       228.37 o                         
   4   6   6        656.41        586.67        79.48 o                         
   5   6   6       1461.98       1584.28       102.72 o                         
   6   6   6        196.96        119.40        59.35 o                         
  -5   7   6          4.09        193.48       100.68 o                         
  -4   7   6        121.85         18.61        69.11 o                         
  -3   7   6        681.04        449.43       211.04 o                         
  -2   7   6       2430.45       2566.30       285.75 o                         
  -1   7   6       1186.00       1429.99       253.60 o                         
   0   7   6       4969.26       4989.56       293.18 o                         
   1   7   6       9469.89       8961.64       418.43 o                         
   2   7   6        551.91        574.59       190.05 o                         
   3   7   6        494.39        504.53       191.11 o                         
   4   7   6       5012.28       4742.22       173.27 o                         
   5   7   6        464.03        521.25        80.59 o                         
   6   7   6        194.49        282.99        55.07 o                         
  -5   8   6         51.54        -18.06        65.81 o                         
  -4   8   6        706.02        821.08        93.03 o                         
  -3   8   6        488.68        663.43       189.31 o                         
  -2   8   6       3950.87       4099.29       419.47 o                         
  -1   8   6       3401.53       3272.41       220.04 o                         
   0   8   6       1200.64       1545.72       225.84 o                         
   1   8   6       1014.62       1288.52       136.12 o                         
   2   8   6      17933.21      17425.44       724.07 o                         
   3   8   6        616.78        636.74       194.25 o                         
   4   8   6        164.99        238.71        67.05 o                         
   5   8   6         10.86         41.75        66.34 o                         
   6   8   6         91.87        162.95        95.53 o                         
  -5   9   6         60.92        216.33       101.28 o                         
  -4   9   6       1553.32       1569.46       111.13 o                         
  -3   9   6          1.08        -24.80        80.46 o                         
  -2   9   6        318.05        157.54       356.88 o                         
  -1   9   6       7981.85       7267.37       393.68 o                         
   0   9   6        128.27        299.87       141.98 o                         
   1   9   6         47.55        138.77        93.62 o                         
   2   9   6        184.93         61.96       114.39 o                         
   3   9   6        187.00        326.71       195.03 o                         
   4   9   6       2545.77       2814.55       276.47 o                         
   5   9   6        701.26        849.58       109.82 o                         
  -5  10   6        540.16        519.87        77.05 o                         
  -4  10   6       1070.92       1053.81       109.19 o                         
  -3  10   6       3348.40       2683.08       239.68 o                         
  -2  10   6       2451.21       2172.59       347.00 o                         
  -1  10   6       1133.52       1070.49       196.67 o                         
   0  10   6        118.76        295.06       136.52 o                         
   1  10   6         16.55        155.17       144.60 o                         
   2  10   6        827.47        720.57       176.36 o                         
   3  10   6       3130.10       3283.90       281.43 o                         
   4  10   6        379.54        526.93        76.72 o                         
   5  10   6         17.36         68.90       136.37 o                         
  -5  11   6        442.03        617.40       145.51 o                         
  -4  11   6         12.30         78.96       134.04 o                         
  -3  11   6        958.43        987.34        95.48 o                         
  -2  11   6         23.58         10.53       184.37 o                         
  -1  11   6       1052.78        896.74       150.10 o                         
   0  11   6        182.76        288.12        84.44 o                         
   1  11   6       1654.62       1783.05       211.94 o                         
   2  11   6         24.08        133.31       149.84 o                         
   3  11   6         60.24         49.27       101.65 o                         
   4  11   6        422.53        340.13        73.72 o                         
   5  11   6          2.10        -56.52        56.52 o                         
  -5  12   6         70.99        -22.95       222.60 o                         
  -4  12   6         27.71         17.39        62.26 o                         
  -3  12   6        328.81        220.75        69.23 o                         
  -2  12   6       1166.64       1306.86       322.01 o                         
  -1  12   6      10244.17       9748.81       444.72 o                         
   0  12   6       1818.94       1701.43       157.15 o                         
   1  12   6        443.36        378.63       102.70 o                         
   2  12   6        495.66        778.98       216.56 o                         
   3  12   6          6.41         57.60        66.64 o                         
   4  12   6          7.43         87.59        66.10 o                         
   5  12   6        251.38        131.83        74.74 o                         
  -5  13   6        210.30        244.83       111.30 o                         
  -4  13   6        906.56        852.49        99.57 o                         
  -3  13   6        118.67         57.77        71.82 o                         
  -2  13   6       2654.50       2930.05       595.90 o                         
  -1  13   6         42.41        -73.52       108.11 o                         
   0  13   6       1425.79       1692.61       187.36 o                         
   1  13   6       6603.82       6257.10       287.75 o                         
   2  13   6         21.30        156.97       165.18 o                         
   3  13   6        282.37        211.36        67.93 o                         
   4  13   6          6.40        139.98        66.08 o                         
   5  13   6        243.05        106.90        66.18 o                         
  -5  14   6        144.37        252.41       120.67 o                         
  -4  14   6        261.08        358.06       119.53 o                         
  -3  14   6        208.93        185.16        78.81 o                         
  -2  14   6       2479.09       2516.30       172.91 o                         
  -1  14   6        209.86        370.24       143.64 o                         
   0  14   6       4287.73       4805.32       323.39 o                         
   1  14   6        431.78        385.22       127.48 o                         
   2  14   6         68.67        262.83       174.72 o                         
   3  14   6       8159.22       7214.44       436.42 o                         
   4  14   6       3624.41       3852.15       221.04 o                         
   5  14   6         17.46        172.41        70.18 o                         
  -5  15   6        124.56        260.40       135.10 o                         
  -4  15   6          4.63        231.32       107.26 o                         
  -3  15   6       1068.04       1005.20       138.54 o                         
  -2  15   6         96.21         70.01        79.10 o                         
  -1  15   6        413.97        290.07       189.90 o                         
   0  15   6        376.83        448.91       148.99 o                         
   1  15   6        248.91        176.41       148.25 o                         
   2  15   6        110.26       -110.04       211.35 o                         
   3  15   6       9055.49       8072.54       260.04 o                         
   4  15   6         10.45         40.56        86.08 o                         
   5  15   6        136.75        171.25        62.67 o                         
  -4  16   6         15.77        138.79        99.23 o                         
  -3  16   6        234.09        270.04       124.66 o                         
  -2  16   6       3498.80       2925.71       145.39 o                         
  -1  16   6       3760.67       4055.62       353.78 o                         
   0  16   6        203.41        181.53       139.65 o                         
   1  16   6         67.21        154.49       204.32 o                         
   2  16   6          4.38         77.15        71.10 o                         
   3  16   6         67.43        158.30        98.93 o                         
   4  16   6        746.46        778.03        88.84 o                         
   5  16   6        529.54        286.11        96.79 o                         
  -4  17   6        280.87        236.94       102.22 o                         
  -3  17   6       4727.57       4283.09       233.02 o                         
  -2  17   6       7562.27       5888.71       188.12 o                         
  -1  17   6         24.76        -72.97        72.97 o                         
   0  17   6       4569.07       4883.83       384.02 o                         
   1  17   6       2952.92       3322.91       424.83 o                         
   2  17   6       3584.30       3218.71       242.70 o                         
   3  17   6         33.31        152.44        76.98 o                         
   4  17   6        226.92        223.77        81.39 o                         
   5  17   6         24.78         -3.65        59.87 o                         
  -4  18   6        307.74        397.25       144.92 o                         
  -3  18   6        133.71        191.69        96.66 o                         
  -2  18   6         42.76         -9.41        65.97 o                         
  -1  18   6        804.78        867.54        86.11 o                         
   0  18   6       1315.95       1322.57        88.64 o                         
   1  18   6         42.91        143.66        88.79 o                         
   2  18   6        960.15       1007.76        95.39 o                         
   3  18   6        352.78        343.65        81.23 o                         
   4  18   6        464.28        360.01       110.48 o                         
   5  18   6        116.91         13.07       119.18 o                         
  -4  19   6        278.91        420.49       104.82 o                         
  -3  19   6        292.67        316.43       136.67 o                         
  -2  19   6       1454.98       1575.05       112.50 o                         
  -1  19   6       1285.91       1360.75       103.50 o                         
   0  19   6        950.75        899.39        83.48 o                         
   1  19   6        930.86        925.02        90.05 o                         
   2  19   6          3.23         31.33        79.78 o                         
   3  19   6          2.75        -23.20        68.25 o                         
   4  19   6       1535.42       1311.12       116.11 o                         
  -4  20   6        590.86        645.80       116.36 o                         
  -3  20   6       3930.48       3545.86       237.86 o                         
  -2  20   6        136.92        -17.77        77.36 o                         
  -1  20   6         68.17        188.48       102.06 o                         
   0  20   6        674.13        641.93        70.72 o                         
   1  20   6       2337.47       2501.82       138.43 o                         
   2  20   6       4796.83       4322.55       184.39 o                         
   3  20   6         72.42        172.48        70.45 o                         
   4  20   6         21.61        162.82        68.82 o                         
  -4  21   6          6.22        181.68       118.62 o                         
  -3  21   6        491.51        343.95       111.33 o                         
  -2  21   6        322.44        420.42        85.92 o                         
  -1  21   6       6072.76       4976.81       178.86 o                         
   0  21   6        194.46        292.88        95.13 o                         
   1  21   6       1254.28       1445.05       113.08 o                         
   2  21   6        227.24        269.32        66.77 o                         
   3  21   6       1423.67       1337.04       102.88 o                         
   4  21   6         12.98        -64.42        64.42 o                         
  -3  22   6        253.70        410.41       115.08 o                         
  -2  22   6          0.30         52.33        62.98 o                         
  -1  22   6        126.11        144.80        84.97 o                         
   0  22   6         31.09         32.20        54.70 o                         
   1  22   6        554.54        550.01        72.76 o                         
   2  22   6       3607.44       3512.06       162.57 o                         
   3  22   6          5.22         76.77        69.59 o                         
   4  22   6         24.26         34.02        50.74 o                         
  -3  23   6          2.76        -91.54        91.54 o                         
  -2  23   6          1.46        -71.28        71.37 o                         
  -1  23   6          1.24        -41.89        68.66 o                         
   0  23   6         95.89        132.61        55.57 o                         
   1  23   6        162.09        204.56        65.73 o                         
   2  23   6         58.68        109.56        60.38 o                         
   3  23   6        184.80        175.46        83.08 o                         
   4  23   6         37.65         84.51        54.98 o                         
  -3  24   6       1346.37       1656.46       143.58 o                         
  -2  24   6         76.60        171.75        79.92 o                         
  -1  24   6       1304.47       1348.56        99.78 o                         
   0  24   6       1285.91       1363.50       116.60 o                         
   1  24   6        813.06        849.68        77.08 o                         
   2  24   6         15.38        113.23        65.43 o                         
   3  24   6         25.87        102.83        54.15 o                         
   4  24   6         45.80         80.70        82.56 o                         
  -3  25   6        128.60        196.47       100.42 o                         
  -2  25   6         32.64         67.50        80.52 o                         
  -1  25   6        771.00        898.46        84.02 o                         
   0  25   6        147.06        121.86        68.54 o                         
   1  25   6        226.86        271.56        58.31 o                         
   2  25   6        652.17        586.12        78.80 o                         
   3  25   6        171.81        281.47        62.78 o                         
  -2  26   6          0.33         46.15        89.84 o                         
  -1  26   6        311.90        412.38        68.54 o                         
   0  26   6          6.86        175.81       112.00 o                         
   1  26   6         60.69        -41.00        53.09 o                         
   2  26   6       1004.13       1026.52        80.71 o                         
   3  26   6        580.40        544.79        87.96 o                         
  -2  27   6          5.96         27.90        61.77 o                         
  -1  27   6        344.21        421.54        75.07 o                         
   0  27   6        309.52        256.03        70.84 o                         
   1  27   6        149.29        143.43        58.52 o                         
   2  27   6        107.31        141.25        74.10 o                         
   3  27   6          0.72         31.66        42.89 o                         
  -1  28   6        110.14         66.30        57.62 o                         
   0  28   6        445.91        461.13        61.12 o                         
   1  28   6        371.12        370.40        60.20 o                         
   2  28   6        168.42        170.77        42.33 o                         
  -1  29   6         71.86         24.34        93.69 o                         
   0  29   6        382.76        518.72        79.40 o                         
   1  29   6        160.48        161.83        46.78 o                         
   2  29   6        229.05        154.02       102.11 o                         
   0  30   6          0.68         85.22       110.52 o                         
   1  30   6         40.08         70.07        70.70 o                         
  -1 -29   7        216.89        174.97        77.88 o                         
   0 -29   7         17.01        108.97        94.59 o                         
   1 -29   7        908.70        925.48       166.45 o                         
  -2 -28   7         13.90        -26.91        68.49 o                         
  -1 -28   7         23.17        -49.22        67.86 o                         
   0 -28   7         37.93         45.50        64.32 o                         
   1 -28   7        243.65        221.49        71.27 o                         
  -2 -27   7         55.96        109.04        41.58 o                         
  -1 -27   7        231.60        277.38        65.27 o                         
   0 -27   7        552.57        552.21        87.18 o                         
   1 -27   7        167.87        166.91        84.65 o                         
   2 -27   7          1.01         15.39       124.47 o                         
  -3 -26   7        740.81        636.52        70.65 o                         
  -2 -26   7         94.54        185.19        52.20 o                         
  -1 -26   7          0.03          6.92        53.64 o                         
   0 -26   7        307.77        207.64        71.46 o                         
   1 -26   7        283.63        328.19        85.61 o                         
   2 -26   7         97.50        115.44        70.41 o                         
  -3 -25   7        254.55        320.34        43.17 o                         
  -2 -25   7          8.58         43.08        46.41 o                         
  -1 -25   7        216.07        215.34        84.09 o                         
   0 -25   7        531.64        439.26       101.11 o                         
   1 -25   7        239.16        435.44       169.12 o                         
   2 -25   7        170.58        199.40        80.13 o                         
   3 -25   7          0.70        -59.92        97.21 o                         
  -3 -24   7          1.01        -23.86        43.21 o                         
  -2 -24   7         66.79         41.05        64.08 o                         
  -1 -24   7        361.14        356.40        65.02 o                         
   0 -24   7          4.55         83.86        57.69 o                         
   1 -24   7        732.10        759.40       116.62 o                         
   2 -24   7         10.29         -1.27        69.20 o                         
   3 -24   7        174.42        263.40        72.03 o                         
  -4 -23   7          6.48         79.41        45.51 o                         
  -3 -23   7         78.39         94.05        42.79 o                         
  -2 -23   7         41.40        179.26        50.84 o                         
  -1 -23   7        888.24        816.48        80.49 o                         
   0 -23   7       2668.35       2719.42       192.66 o                         
   1 -23   7         61.33         58.34        75.72 o                         
   2 -23   7         12.84        -78.66        78.66 o                         
   3 -23   7         53.39        166.92        89.30 o                         
  -4 -22   7         66.24        109.77        68.14 o                         
  -3 -22   7         18.68         98.94        47.08 o                         
  -2 -22   7          5.54        -27.10        47.32 o                         
  -1 -22   7         65.26        186.99        49.83 o                         
   0 -22   7        114.85        157.02        54.69 o                         
   1 -22   7         17.84         21.38        72.53 o                         
   2 -22   7       3057.03       2922.44       181.78 o                         
   3 -22   7       1267.96       1171.26       134.74 o                         
  -4 -21   7        795.43        759.65        57.12 o                         
  -3 -21   7       1117.52        901.76        99.21 o                         
  -2 -21   7         66.34        219.59        52.65 o                         
  -1 -21   7         10.31         73.15        50.20 o                         
   0 -21   7         82.88        -61.15        61.15 o                         
   1 -21   7         86.39         49.47       101.89 o                         
   2 -21   7         32.26        -21.29        75.56 o                         
   3 -21   7         19.63         34.39       129.54 o                         
   4 -21   7         11.87        130.42       133.83 o                         
  -4 -20   7         82.28        126.61        43.03 o                         
  -3 -20   7        144.81        147.49        47.40 o                         
  -2 -20   7       1557.08       1452.46        84.09 o                         
  -1 -20   7       1423.54       1438.67       100.16 o                         
   0 -20   7        192.23        170.66        58.14 o                         
   1 -20   7        247.05        326.97       104.26 o                         
   2 -20   7       1180.44       1343.42       116.18 o                         
   3 -20   7        104.08        149.19       100.28 o                         
   4 -20   7          1.98          4.21        87.54 o                         
  -4 -19   7          5.96         40.89        45.28 o                         
  -3 -19   7       1064.05       1014.67        68.93 o                         
  -2 -19   7        761.48        813.79        67.10 o                         
  -1 -19   7        436.32        433.67        61.51 o                         
   0 -19   7         87.19        207.10        71.72 o                         
   1 -19   7        346.25        383.76        69.40 o                         
   2 -19   7        471.79        560.52        81.55 o                         
   3 -19   7       1822.64       1653.12       201.04 o                         
   4 -19   7         26.92        131.85       131.23 o                         
  -4 -18   7        226.86        270.07        50.18 o                         
  -3 -18   7        694.05        582.15        57.59 o                         
  -2 -18   7         41.81          0.38        50.18 o                         
  -1 -18   7        139.66        158.81        96.32 o                         
   0 -18   7         14.09         88.47        56.42 o                         
   1 -18   7         49.28        116.00        61.91 o                         
   2 -18   7         78.66         92.34        63.50 o                         
   3 -18   7         34.91         89.01        75.13 o                         
   4 -18   7         16.44         53.62        93.05 o                         
  -5 -17   7          8.67         88.28        42.20 o                         
  -4 -17   7         43.83        -67.97        81.73 o                         
  -3 -17   7        262.85        279.31        53.17 o                         
  -2 -17   7       1413.60       1415.06        78.69 o                         
  -1 -17   7       1580.34       1732.15       115.01 o                         
   0 -17   7       3951.12       3404.73       343.08 o                         
   1 -17   7       3182.86       2848.14       200.77 o                         
   2 -17   7       1412.63       1281.11        94.09 o                         
   3 -17   7        590.89        575.28        86.80 o                         
   4 -17   7        182.99        211.37        59.92 o                         
  -5 -16   7          0.74         -5.73        50.37 o                         
  -4 -16   7        940.02        887.77        71.23 o                         
  -3 -16   7        347.12        345.73        53.47 o                         
  -2 -16   7         40.14        -33.73        80.99 o                         
  -1 -16   7        818.02        938.96       266.57 o                         
   0 -16   7       4329.94       4804.23       439.90 o                         
   1 -16   7       1440.68       1323.94       211.54 o                         
   2 -16   7       2798.69       2851.09       130.91 o                         
   3 -16   7        165.73        146.64        63.21 o                         
   4 -16   7        618.75        623.09       100.16 o                         
  -5 -15   7        145.79        154.38        38.59 o                         
  -4 -15   7        296.07        355.72        52.30 o                         
  -3 -15   7        541.81        628.09        78.44 o                         
  -2 -15   7        617.56        655.95        69.18 o                         
  -1 -15   7        352.42        971.79       489.54 o                         
   0 -15   7       2785.57       3009.96       410.15 o                         
   1 -15   7       9880.33       9606.49       618.60 o                         
   2 -15   7       4835.25       4356.79       163.99 o                         
   3 -15   7          8.87         83.24        62.60 o                         
   4 -15   7          9.26        151.53       133.04 o                         
   5 -15   7        419.65        446.29        64.99 o                         
  -5 -14   7        248.14        223.31        59.59 o                         
  -4 -14   7       1728.73       1700.23        85.75 o                         
  -3 -14   7        526.72        611.32        62.97 o                         
  -2 -14   7          2.94         73.14       213.74 o                         
  -1 -14   7       2308.87       2732.89       297.31 o                         
   0 -14   7        539.72        575.80       182.32 o                         
   1 -14   7         88.15        292.78       196.82 o                         
   2 -14   7       2969.91       3100.07       152.54 o                         
   3 -14   7        742.33        455.22       105.66 o                         
   4 -14   7        793.43        653.40        80.41 o                         
   5 -14   7        107.67        288.80        64.35 o                         
  -5 -13   7        114.26        132.22        47.01 o                         
  -4 -13   7        204.92        155.17       117.06 o                         
  -3 -13   7        126.39        116.07        74.76 o                         
  -2 -13   7       4065.41       4402.12       673.82 o                         
  -1 -13   7       1898.07       2534.29       290.82 o                         
   0 -13   7       9063.37       9340.80       398.32 o                         
   1 -13   7        247.89        532.83       179.13 o                         
   2 -13   7        191.36        166.17       175.87 o                         
   3 -13   7       1112.88       1060.56        78.33 o                         
   4 -13   7         47.98        143.52        68.49 o                         
   5 -13   7         14.34        106.19        49.81 o                         
  -5 -12   7        155.67        158.31        44.02 o                         
  -4 -12   7       1676.57       1840.31        89.62 o                         
  -3 -12   7         11.90         83.39        77.08 o                         
  -2 -12   7        297.68        318.17       216.23 o                         
  -1 -12   7        890.02        909.48       197.89 o                         
   0 -12   7       1796.66       2021.49       284.69 o                         
   1 -12   7         53.54        149.14       119.90 o                         
   2 -12   7       4464.96       4445.32       320.70 o                         
   3 -12   7          3.82        -70.74        70.74 o                         
   4 -12   7       2220.21       2004.77       103.23 o                         
   5 -12   7         18.70          9.68        62.81 o                         
  -5 -11   7        509.40        489.70        53.96 o                         
  -4 -11   7         74.73        137.81        55.37 o                         
  -3 -11   7        216.06        283.62       104.05 o                         
  -2 -11   7       2357.14       2879.87       565.80 o                         
  -1 -11   7       1340.17       1432.69       236.99 o                         
   0 -11   7        176.41        189.93       134.21 o                         
   1 -11   7          5.34         46.32       115.53 o                         
   2 -11   7       3676.56       3594.35       413.68 o                         
   3 -11   7        601.77        515.23        79.90 o                         
   4 -11   7       1132.16       1093.41        82.72 o                         
   5 -11   7         65.72        118.75        60.95 o                         
  -5 -10   7         37.46        -22.19        47.69 o                         
  -4 -10   7        328.87        339.16        59.79 o                         
  -3 -10   7        518.01        599.50        69.99 o                         
  -2 -10   7         94.77        280.04       187.29 o                         
  -1 -10   7       1517.28       1804.64       296.67 o                         
   0 -10   7          4.12        149.23       189.84 o                         
   1 -10   7      27256.13      25820.30       822.21 o                         
   2 -10   7       1797.03       1725.20       222.35 o                         
   3 -10   7          9.82         -9.02        62.01 o                         
   4 -10   7        218.57        343.93        66.83 o                         
   5 -10   7         66.28         26.44        53.36 o                         
  -5  -9   7        168.11        193.40        48.08 o                         
  -4  -9   7          4.97         58.32        50.04 o                         
  -3  -9   7       3651.19       3491.86       164.67 o                         
  -2  -9   7       1836.64       2137.92       275.01 o                         
  -1  -9   7      27999.55      28362.64      1354.56 o                         
   0  -9   7        448.84        807.62       210.91 o                         
   1  -9   7       2195.35       2519.10       198.51 o                         
   2  -9   7       1492.96       1673.72       220.70 o                         
   3  -9   7       5759.85       4703.71       174.55 o                         
   4  -9   7        496.93        424.20        70.54 o                         
   5  -9   7        389.92        440.06        65.25 o                         
  -5  -8   7        504.42        553.27        86.19 o                         
  -4  -8   7        874.69        870.71        68.82 o                         
  -3  -8   7       2793.36       2487.71       344.26 o                         
  -2  -8   7       8224.71       8508.36       486.34 o                         
  -1  -8   7       2277.55       2397.46       306.09 o                         
   0  -8   7        247.59        224.70       163.11 o                         
   1  -8   7       2243.40       2448.06       252.01 o                         
   2  -8   7       6441.73       7248.55       467.82 o                         
   3  -8   7       3904.04       4698.55       554.43 o                         
   4  -8   7       1284.15       1312.01        94.76 o                         
   5  -8   7        401.38        467.50        65.62 o                         
  -5  -7   7         74.45        113.56        70.31 o                         
  -4  -7   7        219.81        264.05        62.85 o                         
  -3  -7   7       2306.47       2442.04       330.72 o                         
  -2  -7   7       6640.06       7333.93       448.61 o                         
  -1  -7   7       3746.25       4739.44       810.29 o                         
   0  -7   7       2684.17       4065.93       330.11 o                         
   1  -7   7       5119.31       6407.79       510.96 o                         
   2  -7   7        598.19        604.06       140.85 o                         
   3  -7   7        751.07        777.02       206.48 o                         
   4  -7   7        717.89        649.73        79.81 o                         
   5  -7   7        188.67         57.03       121.73 o                         
  -5  -6   7          2.59        -60.55        60.55 o                         
  -4  -6   7         40.86        -95.83        95.83 o                         
  -3  -6   7       7806.36       7605.41       504.07 o                         
  -2  -6   7       8967.41      10236.70       528.78 o                         
  -1  -6   7       6971.46       7050.09       798.90 o                         
   0  -6   7          6.74         32.11       124.40 o                         
   1  -6   7      31384.44      33897.44      1632.03 o                         
   2  -6   7        401.73        563.22       146.85 o                         
   3  -6   7       1527.60       1640.37       242.91 o                         
   4  -6   7       4003.53       4027.80       246.74 o                         
   5  -6   7         37.34         27.04        64.33 o                         
  -6  -5   7        100.71         30.12        96.17 o                         
  -5  -5   7         21.44        -58.24        58.24 o                         
  -4  -5   7         33.35         51.56        77.46 o                         
  -3  -5   7        991.39       1039.30       262.88 o                         
  -2  -5   7       6096.46       7029.55       477.36 o                         
  -1  -5   7       1334.97       1406.98       237.75 o                         
   0  -5   7       8016.77       7721.45       536.56 o                         
   1  -5   7       3443.75       4284.84       393.57 o                         
   2  -5   7       1068.75       1341.15       198.74 o                         
   3  -5   7       7709.98       8670.60       512.92 o                         
   4  -5   7        371.13        456.07        98.50 o                         
   5  -5   7         72.34        141.95        91.45 o                         
  -6  -4   7         17.17          4.48        78.28 o                         
  -5  -4   7        490.58        526.05        71.16 o                         
  -4  -4   7        964.16        939.43        74.15 o                         
  -3  -4   7       1842.91       1735.14       283.26 o                         
  -2  -4   7       5238.80       5052.82       338.25 o                         
  -1  -4   7         15.03        -28.98       146.19 o                         
   0  -4   7       2934.54       3530.17       332.83 o                         
   1  -4   7       7966.66       8539.49       526.06 o                         
   2  -4   7        272.88        321.11       122.68 o                         
   3  -4   7        837.46        846.66       209.51 o                         
   4  -4   7         45.09        109.12        79.09 o                         
   5  -4   7        129.90         89.43        65.06 o                         
   6  -4   7          0.57        -81.32        83.71 o                         
  -6  -3   7          1.68        119.36        74.69 o                         
  -5  -3   7          7.63         39.90        53.76 o                         
  -4  -3   7        465.88        403.52        72.39 o                         
  -3  -3   7        176.07        274.01       189.88 o                         
  -2  -3   7       1137.08       1027.58       215.24 o                         
  -1  -3   7          1.13        -97.72       110.82 o                         
   0  -3   7      47688.69      49646.92      2242.12 o                         
   1  -3   7      11166.67      12771.61       933.47 o                         
   2  -3   7          4.23       -130.36       130.36 o                         
   3  -3   7        240.18         97.12       166.38 o                         
   4  -3   7        520.12        509.04        74.79 o                         
   5  -3   7        836.51        903.29        92.75 o                         
   6  -3   7          7.76         76.96        71.76 o                         
  -6  -2   7         39.25         48.75        71.96 o                         
  -5  -2   7         93.53         37.08        65.87 o                         
  -4  -2   7       1533.01       1493.97        86.91 o                         
  -3  -2   7        550.38        818.72       282.95 o                         
  -2  -2   7       3877.78       4728.47       401.19 o                         
  -1  -2   7       3659.63       3954.39       284.57 o                         
   0  -2   7       4164.47       4229.28       586.58 o                         
   1  -2   7      31700.91      33303.90      1550.97 o                         
   2  -2   7       9915.88       9927.09       411.89 o                         
   3  -2   7       8184.80       8863.67       495.21 o                         
   4  -2   7       1923.14       1720.46       115.45 o                         
   5  -2   7        155.67        181.14        71.98 o                         
   6  -2   7          6.38         38.02        64.22 o                         
  -6  -1   7        136.83        216.40        70.63 o                         
  -5  -1   7         81.67        119.50        53.45 o                         
  -4  -1   7         10.57         13.45       126.80 o                         
  -3  -1   7        143.95        268.99       246.35 o                         
  -2  -1   7      14802.81      13782.89       769.73 o                         
  -1  -1   7      55680.64      56598.21      2083.31 o                         
   0  -1   7       7709.26       8265.66       474.28 o                         
   1  -1   7      28230.04      30604.57      1422.75 o                         
   2  -1   7       4149.53       4492.53       248.86 o                         
   3  -1   7        653.65        769.62       187.18 o                         
   4  -1   7          2.80        -79.32        79.32 o                         
   5  -1   7       1857.66       2233.21       129.05 o                         
   6  -1   7         14.58        -23.39        54.03 o                         
  -6   0   7          5.91         -6.95        67.41 o                         
  -5   0   7        647.01        750.18        71.33 o                         
  -4   0   7        471.79        576.78        65.52 o                         
  -3   0   7       1760.81       2501.24       388.17 o                         
  -2   0   7       1169.28       1335.70       233.18 o                         
  -1   0   7       6331.07       5834.10       322.13 o                         
   0   0   7       4400.97       4460.06       316.98 o                         
   1   0   7       1293.47       1696.00       174.40 o                         
   2   0   7         52.39        436.46       116.52 o                         
   3   0   7        107.02        208.43       155.14 o                         
   4   0   7         13.42        -38.50        62.75 o                         
   5   0   7          1.76         15.01        68.85 o                         
   6   0   7         40.18        -32.14        44.16 o                         
  -6   1   7         81.83        242.94       122.55 o                         
  -5   1   7        666.65        759.16       108.78 o                         
  -4   1   7        486.62        528.31        64.10 o                         
  -3   1   7       1198.23       1654.64       820.28 o                         
  -2   1   7      12751.99      12225.68       812.29 o                         
  -1   1   7      16368.57      13879.77       595.52 o                         
   0   1   7      44174.75      45482.44      2046.29 o                         
   1   1   7       1000.23       1081.92       113.15 o                         
   2   1   7       3147.01       3509.83       215.94 o                         
   3   1   7       4018.15       5017.79       435.66 o                         
   4   1   7          1.69        -37.75        64.12 o                         
   5   1   7        130.06        145.90        82.33 o                         
   6   1   7        101.41        133.73        51.73 o                         
  -6   2   7         23.31        -33.29       238.36 o                         
  -5   2   7         89.53         93.62        62.50 o                         
  -4   2   7        145.64        278.54        64.84 o                         
  -3   2   7       1147.82       1629.98       318.40 o                         
  -2   2   7        412.12        446.78       228.52 o                         
  -1   2   7        346.37        258.31        94.17 o                         
   0   2   7      13121.15      12650.56       654.11 o                         
   1   2   7        218.15         71.91       165.12 o                         
   2   2   7       1490.76       1297.13       195.51 o                         
   3   2   7        696.47        494.41       278.00 o                         
   4   2   7        106.70         89.81        65.50 o                         
   5   2   7       1242.82       1436.79        97.04 o                         
   6   2   7          9.51         95.08       104.02 o                         
  -5   3   7         23.60        140.20        85.73 o                         
  -4   3   7       1533.77       1472.39       101.31 o                         
  -3   3   7         61.61        195.47       195.51 o                         
  -2   3   7        112.76        339.49       206.63 o                         
  -1   3   7        295.91        545.33       112.10 o                         
   0   3   7       2105.83       2443.84       242.58 o                         
   1   3   7       7539.39       8474.45       733.72 o                         
   2   3   7       2073.97       2371.40       187.42 o                         
   3   3   7         11.66        -41.49       192.98 o                         
   4   3   7       2734.04       2566.25       125.89 o                         
   5   3   7        228.29        265.82        67.21 o                         
   6   3   7        893.08        765.62        94.13 o                         
  -5   4   7        384.14        315.00        70.48 o                         
  -4   4   7         33.45         83.90        79.74 o                         
  -3   4   7         24.59        295.87       300.10 o                         
  -2   4   7        122.01        383.93       215.53 o                         
  -1   4   7        867.66        942.14       150.87 o                         
   0   4   7        856.17        919.62       169.94 o                         
   1   4   7        997.40        984.07       270.32 o                         
   2   4   7        120.82        446.11       174.12 o                         
   3   4   7          3.25        -44.46       169.61 o                         
   4   4   7       3255.35       3462.74       147.22 o                         
   5   4   7        236.85        261.29        70.23 o                         
   6   4   7         98.81         26.17        58.24 o                         
  -5   5   7         93.52         82.23        63.87 o                         
  -4   5   7         26.42         57.89        71.02 o                         
  -3   5   7        659.48        914.14       365.82 o                         
  -2   5   7       3990.40       3786.50       301.48 o                         
  -1   5   7       2801.81       3004.14       512.68 o                         
   0   5   7       5862.00       6008.07       330.31 o                         
   1   5   7       1875.37       2631.29       427.45 o                         
   2   5   7         17.84          2.97       136.63 o                         
   3   5   7        616.14        799.97       332.91 o                         
   4   5   7       2493.31       2494.79       135.04 o                         
   5   5   7        143.90        203.16        68.80 o                         
   6   5   7        124.20        252.40        55.97 o                         
  -5   6   7         24.41        112.47       100.23 o                         
  -4   6   7       1119.91        905.97       101.26 o                         
  -3   6   7       2964.59       2455.43       331.40 o                         
  -2   6   7       5119.25       5239.38       453.36 o                         
  -1   6   7       8250.12       7617.24       763.69 o                         
   0   6   7       3185.27       3592.51       263.48 o                         
   1   6   7       1761.82       1404.28       133.75 o                         
   2   6   7        384.53        866.88       178.67 o                         
   3   6   7         48.29         31.89       175.95 o                         
   4   6   7       1158.64       1151.67        95.13 o                         
   5   6   7        197.81        324.25        70.23 o                         
   6   6   7        148.79        124.12        73.34 o                         
  -5   7   7         34.21        110.43        67.49 o                         
  -4   7   7        212.88        219.32        77.09 o                         
  -3   7   7        254.41        336.90       275.65 o                         
  -2   7   7      10061.10       9489.85       610.85 o                         
  -1   7   7       8443.68       7972.50       542.22 o                         
   0   7   7      28609.28      31034.90      1213.00 o                         
   1   7   7       3638.92       3764.57       244.89 o                         
   2   7   7         41.71        392.76       258.51 o                         
   3   7   7       1402.43       1269.03       240.54 o                         
   4   7   7       1751.17       1520.97       104.48 o                         
   5   7   7         49.51        130.41        63.11 o                         
   6   7   7          3.30        154.55        59.89 o                         
  -5   8   7         13.40         70.37        81.69 o                         
  -4   8   7        728.13        658.47        94.17 o                         
  -3   8   7          6.18         -9.19        68.27 o                         
  -2   8   7       1962.08       2098.75       346.89 o                         
  -1   8   7       2842.05       3154.53       232.30 o                         
   0   8   7       5603.10       5724.56       335.11 o                         
   1   8   7        984.85       1405.24       147.49 o                         
   2   8   7       5007.57       5321.57       433.03 o                         
   3   8   7       4564.84       4824.76       399.10 o                         
   4   8   7         76.15        193.79        84.25 o                         
   5   8   7         30.78          1.82       104.13 o                         
  -5   9   7         49.39         85.98        62.04 o                         
  -4   9   7        834.24        773.86        93.50 o                         
  -3   9   7       1584.89       1593.25       119.08 o                         
  -2   9   7         12.93        187.15       199.74 o                         
  -1   9   7       3481.09       3961.20       326.38 o                         
   0   9   7       6506.38       6443.39       455.80 o                         
   1   9   7      11959.98      11159.93       399.11 o                         
   2   9   7       2709.42       2829.87       186.91 o                         
   3   9   7         33.04        198.54       199.96 o                         
   4   9   7        404.24        404.06        92.29 o                         
   5   9   7        120.32        338.37       104.81 o                         
  -5  10   7         24.19        -45.13       103.81 o                         
  -4  10   7       1632.10       1745.72       118.50 o                         
  -3  10   7       3040.64       2682.31       136.97 o                         
  -2  10   7       4277.59       4777.31       523.43 o                         
  -1  10   7        341.74        278.28       120.07 o                         
   0  10   7        605.26        541.27       111.52 o                         
   1  10   7        612.68        823.12       153.42 o                         
   2  10   7        502.76        515.12       162.59 o                         
   3  10   7       1654.71       1433.76       274.16 o                         
   4  10   7         87.49         93.68        68.68 o                         
   5  10   7         18.88        146.75        75.74 o                         
  -5  11   7         64.14        102.87       106.67 o                         
  -4  11   7        250.17        100.18       175.24 o                         
  -3  11   7          8.13        -59.08        59.08 o                         
  -2  11   7       2568.10       2826.10       426.42 o                         
  -1  11   7       3218.63       5054.64       624.85 o                         
   0  11   7         29.72         -9.67        97.10 o                         
   1  11   7       5993.63       6719.40       287.19 o                         
   2  11   7         37.57        142.87       154.19 o                         
   3  11   7        489.23        584.73       135.39 o                         
   4  11   7        190.40        190.84        70.40 o                         
   5  11   7       1072.53        991.20        84.86 o                         
  -5  12   7        189.51        326.33       160.68 o                         
  -4  12   7         48.31        -65.26        72.66 o                         
  -3  12   7        641.11        613.90        91.62 o                         
  -2  12   7       2500.56       2875.10       446.23 o                         
  -1  12   7        184.40         41.29       116.02 o                         
   0  12   7       9138.70       8922.13       350.34 o                         
   1  12   7       4597.32       5034.11       253.00 o                         
   2  12   7        108.04        241.35       176.44 o                         
   3  12   7        242.78        200.90        97.02 o                         
   4  12   7        918.09        922.48        88.56 o                         
   5  12   7        354.35        449.89        72.26 o                         
  -5  13   7        123.88        228.43        98.94 o                         
  -4  13   7        461.32        372.59        70.16 o                         
  -3  13   7         98.41        140.24        83.15 o                         
  -2  13   7       1070.93       2217.15       908.17 o                         
  -1  13   7       6577.81       6812.34       911.62 o                         
   0  13   7       3790.23       3660.07       245.65 o                         
   1  13   7        364.55        460.46       115.64 o                         
   2  13   7        140.33        297.73       188.89 o                         
   3  13   7        236.43        212.31        81.80 o                         
   4  13   7         22.86          8.73        67.45 o                         
   5  13   7        117.98        -19.16        96.28 o                         
  -5  14   7        338.08        362.01       116.71 o                         
  -4  14   7        461.81        485.47       124.18 o                         
  -3  14   7         41.48         -0.51       105.48 o                         
  -2  14   7       2403.98       2187.07       137.43 o                         
  -1  14   7       3322.88       3545.57       408.28 o                         
   0  14   7       1789.89       1894.72       210.08 o                         
   1  14   7       1022.58       1231.40       154.07 o                         
   2  14   7       1108.96       1448.57       270.84 o                         
   3  14   7       5712.95       5338.34       202.26 o                         
   4  14   7        141.58        199.75        90.17 o                         
   5  14   7        100.01        154.19        72.45 o                         
  -5  15   7         14.89        298.37       159.59 o                         
  -4  15   7        146.02        342.20       247.68 o                         
  -3  15   7       4380.02       3659.14       215.50 o                         
  -2  15   7       2927.97       2669.14       132.27 o                         
  -1  15   7       1018.37       1077.49       243.71 o                         
   0  15   7        333.74        393.35       140.34 o                         
   1  15   7        117.69        159.99       149.15 o                         
   2  15   7       2868.28       2997.04       192.19 o                         
   3  15   7        108.46         65.13        80.51 o                         
   4  15   7         35.36        -43.97        69.13 o                         
   5  15   7        551.09        463.16        63.58 o                         
  -4  16   7         74.35         54.12       147.04 o                         
  -3  16   7        368.85        159.55        98.27 o                         
  -2  16   7       4996.41       3774.37       163.86 o                         
  -1  16   7       3796.94       4181.00       303.97 o                         
   0  16   7         79.56         97.57       131.10 o                         
   1  16   7       2349.91       2143.70       302.80 o                         
   2  16   7         40.04        -50.23       123.97 o                         
   3  16   7        128.64        141.60       103.96 o                         
   4  16   7        659.48        614.99        94.15 o                         
   5  16   7        274.68        176.70        80.93 o                         
  -4  17   7        701.35        632.51       115.60 o                         
  -3  17   7         63.34       -126.33       144.50 o                         
  -2  17   7        481.63        576.15        74.44 o                         
  -1  17   7       2875.76       3205.89       243.14 o                         
   0  17   7        931.44       1331.58       213.83 o                         
   1  17   7       4702.95       3945.52       383.96 o                         
   2  17   7         25.46         26.44        67.03 o                         
   3  17   7       1606.72       1602.72       120.50 o                         
   4  17   7        233.75        279.38       113.67 o                         
   5  17   7          2.03        -82.32        82.32 o                         
  -4  18   7         11.64        165.87       102.21 o                         
  -3  18   7        100.07         76.15        88.69 o                         
  -2  18   7         87.09         90.17        63.29 o                         
  -1  18   7       3612.26       3246.72       148.36 o                         
   0  18   7       1223.42       1246.79       107.48 o                         
   1  18   7        119.16        170.70        73.51 o                         
   2  18   7       3754.55       3543.72       161.89 o                         
   3  18   7        319.89        484.09        84.64 o                         
   4  18   7        165.82        404.49       107.51 o                         
   5  18   7         84.88        122.30        74.75 o                         
  -4  19   7          0.65         83.81        93.89 o                         
  -3  19   7         61.83        -73.42        98.79 o                         
  -2  19   7         14.55        -16.45        62.00 o                         
  -1  19   7         89.73         47.46        65.75 o                         
   0  19   7        222.63        317.02        65.56 o                         
   1  19   7        139.12        104.25        69.17 o                         
   2  19   7        143.74        141.73        77.06 o                         
   3  19   7        243.45        337.22       109.97 o                         
   4  19   7        215.08        319.84        71.53 o                         
  -4  20   7         18.74        173.64       100.47 o                         
  -3  20   7        935.91        941.46       190.72 o                         
  -2  20   7       1190.89       1223.10       101.82 o                         
  -1  20   7       1094.07       1073.92       105.85 o                         
   0  20   7       1855.18       2071.85       112.03 o                         
   1  20   7         21.67         26.80        66.61 o                         
   2  20   7       2165.34       2291.70       125.78 o                         
   3  20   7          9.95         22.46        72.58 o                         
   4  20   7        209.96         65.43        69.25 o                         
  -4  21   7        524.83        467.40       178.44 o                         
  -3  21   7         31.34        152.41       136.85 o                         
  -2  21   7        604.16        740.95        93.08 o                         
  -1  21   7       1334.80       1561.09       110.09 o                         
   0  21   7       2599.23       2493.17       124.15 o                         
   1  21   7         52.51         80.51        63.85 o                         
   2  21   7       1538.38       1665.81       103.25 o                         
   3  21   7        181.55        262.32        87.83 o                         
   4  21   7         12.64         36.74        64.31 o                         
  -3  22   7        600.23        476.71       113.47 o                         
  -2  22   7        142.08        122.84        66.81 o                         
  -1  22   7         28.99         12.83        59.15 o                         
   0  22   7         78.68          9.78        54.12 o                         
   1  22   7        837.26        892.58        86.54 o                         
   2  22   7          1.54        -17.18        69.31 o                         
   3  22   7        159.04        119.42        96.97 o                         
   4  22   7       1385.99        822.82        84.19 o                         
  -3  23   7         23.47        -87.45        87.45 o                         
  -2  23   7        157.93        180.15       113.63 o                         
  -1  23   7       1575.60       1772.36       115.52 o                         
   0  23   7        529.43        559.37        64.73 o                         
   1  23   7        628.76        721.14        86.14 o                         
   2  23   7        315.05        342.68        76.48 o                         
   3  23   7       1249.26       1300.12        97.65 o                         
   4  23   7        702.73        635.05       157.03 o                         
  -3  24   7          0.82         21.57        90.96 o                         
  -2  24   7         19.36         15.56        73.76 o                         
  -1  24   7        117.08        132.56        59.88 o                         
   0  24   7       2301.11       2391.96       109.32 o                         
   1  24   7        232.24        288.46        63.51 o                         
   2  24   7         15.23        -51.94        71.52 o                         
   3  24   7        178.13        216.87        79.97 o                         
  -3  25   7          4.23         90.55       137.16 o                         
  -2  25   7       1861.38       1992.80       184.21 o                         
  -1  25   7        802.03        873.11       112.60 o                         
   0  25   7          2.82          3.87        50.39 o                         
   1  25   7        457.75        536.80        97.90 o                         
   2  25   7        151.28        147.63        58.83 o                         
   3  25   7        554.07        570.68        67.95 o                         
  -2  26   7        198.38        182.36        71.80 o                         
  -1  26   7         22.88         87.71        55.18 o                         
   0  26   7         61.63        149.87        55.28 o                         
   1  26   7          1.46        -11.22        47.32 o                         
   2  26   7        107.05         84.29        57.73 o                         
   3  26   7        249.67        190.77        45.30 o                         
  -2  27   7        345.86        299.57        85.62 o                         
  -1  27   7          0.32        -52.18        63.44 o                         
   0  27   7        573.70        563.41        66.78 o                         
   1  27   7        225.98        312.59        52.56 o                         
   2  27   7        122.67        185.28        79.50 o                         
   3  27   7        121.49        161.38        63.46 o                         
  -1  28   7         49.73         50.27        53.08 o                         
   0  28   7         64.63        188.45        66.36 o                         
   1  28   7         11.64         -2.29        42.05 o                         
   2  28   7         34.75          6.65        37.57 o                         
  -1  29   7         35.11        -65.13        74.60 o                         
   0  29   7          5.19         78.76        45.39 o                         
   1  29   7          0.73         44.20        38.22 o                         
   2  29   7         47.65        128.07        76.35 o                         
   0  30   7         87.68         10.65       110.52 o                         
  -1 -29   8        590.93        308.94       207.73 o                         
   0 -29   8         17.21        -80.57        80.57 o                         
  -2 -28   8        123.73         54.37        74.11 o                         
  -1 -28   8        109.56         90.41        71.91 o                         
   0 -28   8         15.18         33.50        65.80 o                         
   1 -28   8        169.04        287.78        80.31 o                         
  -2 -27   8         80.97         37.59        38.79 o                         
  -1 -27   8         32.46         15.94        62.57 o                         
   0 -27   8         49.46         10.78        64.33 o                         
   1 -27   8          2.25        117.13        79.64 o                         
   2 -27   8         64.27        160.92        93.94 o                         
  -3 -26   8        448.28        376.58        83.74 o                         
  -2 -26   8         28.56         60.91        49.84 o                         
  -1 -26   8        652.81        619.56        88.87 o                         
   0 -26   8        679.54        675.91        78.22 o                         
   1 -26   8        223.82        176.03        81.17 o                         
   2 -26   8         73.56         80.42        70.39 o                         
  -3 -25   8         59.23        114.38        43.52 o                         
  -2 -25   8        731.56        764.56        75.03 o                         
  -1 -25   8         45.08        -12.14        57.23 o                         
   0 -25   8        346.19        362.31        91.99 o                         
   1 -25   8         46.44         29.06        76.18 o                         
   2 -25   8        120.40        105.60        71.17 o                         
  -3 -24   8        902.85       1020.86        87.08 o                         
  -2 -24   8          4.27         16.74        48.27 o                         
  -1 -24   8        137.50        128.51        57.62 o                         
   0 -24   8         15.26        -32.59        52.94 o                         
   1 -24   8       1548.38       1534.22       159.75 o                         
   2 -24   8       1646.10       1747.83       135.96 o                         
   3 -24   8        759.86        822.03       135.42 o                         
  -4 -23   8          9.05        -69.24        69.24 o                         
  -3 -23   8         38.73         68.68        61.71 o                         
  -2 -23   8        278.87        230.49        63.75 o                         
  -1 -23   8        899.54        933.48        67.52 o                         
   0 -23   8        540.13        502.74        65.83 o                         
   1 -23   8         18.85         -2.83        72.04 o                         
   2 -23   8          0.34        111.70       102.30 o                         
   3 -23   8          7.66        -11.80        70.00 o                         
  -4 -22   8        891.12       1154.32       101.47 o                         
  -3 -22   8       1082.84       1099.48        72.88 o                         
  -2 -22   8       2387.60       2537.47       120.51 o                         
  -1 -22   8          4.74        -43.98        52.18 o                         
   0 -22   8          2.63         51.17        66.57 o                         
   1 -22   8          6.08        -42.91       101.79 o                         
   2 -22   8       1796.13       1687.63       149.27 o                         
   3 -22   8        462.22        586.55       102.77 o                         
  -4 -21   8       1717.77       2065.97       100.54 o                         
  -3 -21   8        360.50        351.47        61.77 o                         
  -2 -21   8        625.37        644.68       142.63 o                         
  -1 -21   8        511.05        603.55        62.72 o                         
   0 -21   8        202.72        238.73        57.69 o                         
   1 -21   8         91.28         48.54        81.84 o                         
   2 -21   8         16.88         41.33        85.65 o                         
   3 -21   8         46.69         20.80        66.28 o                         
   4 -21   8         42.41        123.57       101.20 o                         
  -4 -20   8         15.88         41.10        43.35 o                         
  -3 -20   8        147.17        142.06        47.72 o                         
  -2 -20   8        660.30        670.63        66.77 o                         
  -1 -20   8          3.26         -5.65        58.24 o                         
   0 -20   8         81.90         82.05        56.61 o                         
   1 -20   8        247.13        190.03        72.03 o                         
   2 -20   8        559.74        492.23       117.47 o                         
   3 -20   8         46.47         38.83       120.91 o                         
   4 -20   8        137.39        164.92        88.24 o                         
  -4 -19   8        420.36        412.54        54.60 o                         
  -3 -19   8        241.55        326.76        49.02 o                         
  -2 -19   8       2255.67       2135.29        98.26 o                         
  -1 -19   8       1480.95       1627.57        97.95 o                         
   0 -19   8         80.49        120.95        69.98 o                         
   1 -19   8         61.27        -38.46        82.69 o                         
   2 -19   8         15.32        107.86        74.44 o                         
   3 -19   8        132.21         32.83        77.71 o                         
   4 -19   8          5.20         -8.07        94.26 o                         
  -4 -18   8        276.02        258.95        45.49 o                         
  -3 -18   8        212.54        250.57        90.42 o                         
  -2 -18   8        100.72        182.21        93.84 o                         
  -1 -18   8       2083.88       2348.36       103.55 o                         
   0 -18   8        512.29        506.57        63.73 o                         
   1 -18   8        140.62        110.52        50.73 o                         
   2 -18   8        507.67        369.98        69.17 o                         
   3 -18   8         59.08        140.58        87.07 o                         
   4 -18   8        155.80        127.59        72.24 o                         
  -5 -17   8          3.64         63.39        72.52 o                         
  -4 -17   8          0.20        150.90        54.05 o                         
  -3 -17   8         65.28        102.88        48.82 o                         
  -2 -17   8       2059.55       2096.42        91.10 o                         
  -1 -17   8        539.59        533.85       111.23 o                         
   0 -17   8       2498.61       2155.80       144.91 o                         
   1 -17   8        952.58       1009.91        77.07 o                         
   2 -17   8        498.39        506.45        73.56 o                         
   3 -17   8         80.56        170.11        86.88 o                         
   4 -17   8        329.08        605.43        95.58 o                         
  -5 -16   8        112.36        100.89        37.02 o                         
  -4 -16   8        138.79        220.90       114.39 o                         
  -3 -16   8       2367.05       2218.23        95.52 o                         
  -2 -16   8       4397.08       3855.60       146.39 o                         
  -1 -16   8        153.35        275.84       151.80 o                         
   0 -16   8       3574.00       4136.66       419.95 o                         
   1 -16   8        132.93         87.21       107.14 o                         
   2 -16   8       3136.30       2600.63       129.61 o                         
   3 -16   8       2042.43       1841.77       105.38 o                         
   4 -16   8        271.04        298.29        93.43 o                         
  -5 -15   8       1968.83       2197.78        95.15 o                         
  -4 -15   8        187.82        187.93        68.46 o                         
  -3 -15   8         35.90          1.55        46.60 o                         
  -2 -15   8          5.42         48.06        60.82 o                         
  -1 -15   8       6798.83       6745.80       476.01 o                         
   0 -15   8        509.74        452.44       217.78 o                         
   1 -15   8       6403.15       6951.93       845.98 o                         
   2 -15   8        448.49        453.46        72.71 o                         
   3 -15   8        743.07        811.73        81.27 o                         
   4 -15   8         53.77        108.11       120.67 o                         
   5 -15   8          0.23        -84.46        84.46 o                         
  -5 -14   8        566.00        617.05        52.26 o                         
  -4 -14   8       1015.95       1074.59        71.62 o                         
  -3 -14   8        455.74        565.92        62.24 o                         
  -2 -14   8         94.88        199.83        74.80 o                         
  -1 -14   8        780.09        983.28       251.85 o                         
   0 -14   8       3760.85       4731.57       394.14 o                         
   1 -14   8        566.14        302.86       195.66 o                         
   2 -14   8       1734.93       1437.22        90.90 o                         
   3 -14   8        300.41        249.99        66.46 o                         
   4 -14   8         80.53        -29.87        77.91 o                         
   5 -14   8        224.65        212.21        67.17 o                         
  -5 -13   8          7.18         34.20        50.76 o                         
  -4 -13   8       2009.31       2048.00       106.98 o                         
  -3 -13   8       7259.42       6774.06       171.97 o                         
  -2 -13   8       1135.96       1123.90       296.92 o                         
  -1 -13   8       1014.50        661.56       210.66 o                         
   0 -13   8       5237.42       5483.10       338.44 o                         
   1 -13   8          0.60        154.31       144.23 o                         
   2 -13   8       1485.57       1497.61       209.92 o                         
   3 -13   8       2032.76       1640.92       107.66 o                         
   4 -13   8        449.30        358.21        69.23 o                         
   5 -13   8         21.39        -43.47        66.53 o                         
  -5 -12   8        390.77        403.03        52.43 o                         
  -4 -12   8        570.89        485.04        74.24 o                         
  -3 -12   8       3817.18       3457.28       115.07 o                         
  -2 -12   8       1591.87       1909.06       312.14 o                         
  -1 -12   8        477.01        467.01       183.10 o                         
   0 -12   8          7.28        162.08       131.49 o                         
   1 -12   8        499.70        527.48       173.23 o                         
   2 -12   8         15.74       -101.93       185.29 o                         
   3 -12   8          1.47         18.38        82.62 o                         
   4 -12   8         45.70        -27.25        73.31 o                         
   5 -12   8        157.14        132.84        57.99 o                         
  -5 -11   8        621.43        569.82        51.61 o                         
  -4 -11   8        525.03        574.53        61.14 o                         
  -3 -11   8       3446.05       3484.03       158.37 o                         
  -2 -11   8       3147.73       3679.29       377.61 o                         
  -1 -11   8        303.06        446.42       173.34 o                         
   0 -11   8       1726.82       1683.28       293.23 o                         
   1 -11   8        585.06        696.38       143.88 o                         
   2 -11   8       2970.31       3136.12       306.86 o                         
   3 -11   8       1668.69       1647.73       129.25 o                         
   4 -11   8        313.36        209.88       106.07 o                         
   5 -11   8        448.42        493.25        65.32 o                         
  -5 -10   8       1063.47       1138.19        87.00 o                         
  -4 -10   8       1297.46       1397.03        82.44 o                         
  -3 -10   8         86.95         11.37        76.78 o                         
  -2 -10   8        245.15        687.29       201.41 o                         
  -1 -10   8        797.47        890.50       177.50 o                         
   0 -10   8       8839.76       9273.61       397.34 o                         
   1 -10   8       5512.94       5570.31       366.21 o                         
   2 -10   8        674.39        793.09       195.78 o                         
   3 -10   8       3869.96       3508.38       170.15 o                         
   4 -10   8        825.13        837.46        85.95 o                         
   5 -10   8        253.89        156.07        57.88 o                         
  -5  -9   8        326.17        312.21        50.34 o                         
  -4  -9   8       2060.83       1972.44        95.22 o                         
  -3  -9   8        161.20        112.51        70.49 o                         
  -2  -9   8       2413.24       2579.54       314.73 o                         
  -1  -9   8       3081.09       3344.40       334.79 o                         
   0  -9   8       1100.05       1437.45       193.18 o                         
   1  -9   8        244.77        141.84       153.02 o                         
   2  -9   8       1997.32       2000.34       230.43 o                         
   3  -9   8       2086.31       2148.48       121.69 o                         
   4  -9   8         92.05         85.26        62.93 o                         
   5  -9   8         48.63         50.28        54.41 o                         
  -5  -8   8        723.88        806.49        60.19 o                         
  -4  -8   8       3634.00       3702.75       137.11 o                         
  -3  -8   8         20.73         85.14        72.08 o                         
  -2  -8   8      15005.27      16512.65       777.41 o                         
  -1  -8   8       1110.46       1301.29       210.27 o                         
   0  -8   8       7679.39       8145.71       483.29 o                         
   1  -8   8        293.91        132.65       105.56 o                         
   2  -8   8        170.05        235.63       153.63 o                         
   3  -8   8        951.73       1046.19       131.75 o                         
   4  -8   8        307.39        227.60        70.27 o                         
   5  -8   8        423.66        507.36        65.90 o                         
  -5  -7   8        514.07        419.68        71.56 o                         
  -4  -7   8          5.02        -10.75        47.70 o                         
  -3  -7   8        255.47        174.07       321.80 o                         
  -2  -7   8       1097.65       1105.66       215.25 o                         
  -1  -7   8        132.87        138.78       115.90 o                         
   0  -7   8        232.33       -116.32       269.41 o                         
   1  -7   8       1600.93       1744.96       183.82 o                         
   2  -7   8       7121.67       8210.18       415.30 o                         
   3  -7   8       1315.58       1700.46       269.16 o                         
   4  -7   8         28.75         73.21        63.38 o                         
   5  -7   8         26.31        113.81        71.29 o                         
  -5  -6   8          5.25          7.02        70.03 o                         
  -4  -6   8       3935.58       3779.41       148.50 o                         
  -3  -6   8       1236.77       1160.95       271.14 o                         
  -2  -6   8       5514.41       5558.88       381.64 o                         
  -1  -6   8        727.23        845.42       227.65 o                         
   0  -6   8       5761.47       7312.85       826.51 o                         
   1  -6   8       2779.80       3058.91       405.48 o                         
   2  -6   8        322.45        476.57       144.26 o                         
   3  -6   8          5.54       -131.99       168.80 o                         
   4  -6   8        709.97        686.87        77.55 o                         
   5  -6   8         35.56        157.52       113.79 o                         
  -5  -5   8       1162.22       1126.47        94.92 o                         
  -4  -5   8        550.86        592.84        81.84 o                         
  -3  -5   8         59.17        307.92       250.85 o                         
  -2  -5   8       3175.75       3807.23       339.32 o                         
  -1  -5   8         53.82         69.53       149.80 o                         
   0  -5   8       1536.03       1483.76       271.58 o                         
   1  -5   8       1043.19       1541.64       257.63 o                         
   2  -5   8       9296.60       9758.14       448.08 o                         
   3  -5   8        142.15        320.14       183.41 o                         
   4  -5   8        370.51        236.03       111.40 o                         
   5  -5   8        471.64        570.44       100.48 o                         
  -5  -4   8        113.49        200.37        62.69 o                         
  -4  -4   8       1108.64       1213.99       100.05 o                         
  -3  -4   8       5262.47       5070.61       639.85 o                         
  -2  -4   8       4210.32       4579.57       356.84 o                         
  -1  -4   8       4124.01       3821.72       310.42 o                         
   0  -4   8       1909.12       2358.56       322.50 o                         
   1  -4   8       3426.60       3922.08       366.18 o                         
   2  -4   8       7056.43       8507.86       519.75 o                         
   3  -4   8        362.93        498.92       264.07 o                         
   4  -4   8        659.38        682.88        80.16 o                         
   5  -4   8         48.65        159.03        83.53 o                         
   6  -4   8        143.03        183.00       121.51 o                         
  -5  -3   8         19.47        164.81       102.50 o                         
  -4  -3   8       3501.81       3235.59       119.30 o                         
  -3  -3   8       3717.11       3985.83       425.85 o                         
  -2  -3   8        912.26        574.70       164.79 o                         
  -1  -3   8       8632.10       7104.69       387.76 o                         
   0  -3   8       6240.98       6005.99       412.35 o                         
   1  -3   8       2000.24       2891.25       354.88 o                         
   2  -3   8         44.47         36.60       148.57 o                         
   3  -3   8        891.20       1180.96       231.95 o                         
   4  -3   8         25.21        -72.48        72.48 o                         
   5  -3   8        329.06        359.34        87.03 o                         
   6  -3   8        175.36        543.80        84.04 o                         
  -5  -2   8        353.07        196.05        87.35 o                         
  -4  -2   8        203.07        284.80        81.30 o                         
  -3  -2   8       1071.14       1158.68       261.98 o                         
  -2  -2   8         32.98        196.85       144.01 o                         
  -1  -2   8      12269.90      12460.84       569.96 o                         
   0  -2   8       3060.40       2659.24       525.99 o                         
   1  -2   8       8848.40       9855.87       659.15 o                         
   2  -2   8       6721.95       6934.64       333.81 o                         
   3  -2   8        973.15       1381.72       230.38 o                         
   4  -2   8         11.45         74.08        75.96 o                         
   5  -2   8          0.20         21.75        65.03 o                         
   6  -2   8          1.29        161.81        65.01 o                         
  -5  -1   8       1023.75        816.07        89.16 o                         
  -4  -1   8         20.13         33.81        97.03 o                         
  -3  -1   8       1048.65       1690.85       492.70 o                         
  -2  -1   8       2607.91       2710.05       380.18 o                         
  -1  -1   8         41.67       -139.86       156.30 o                         
   0  -1   8       3405.37       3897.20       334.20 o                         
   1  -1   8        524.70        566.47       164.41 o                         
   2  -1   8        291.88        166.61       202.72 o                         
   3  -1   8          0.85         72.55       177.02 o                         
   4  -1   8        679.06        493.24        93.08 o                         
   5  -1   8        209.55        287.49        78.12 o                         
   6  -1   8        127.61        154.77       119.74 o                         
  -5   0   8          5.15         35.76        64.66 o                         
  -4   0   8        334.26        279.26        60.91 o                         
  -3   0   8       3750.01       3627.34       551.29 o                         
  -2   0   8       5100.02       5361.05       438.51 o                         
  -1   0   8         49.87         81.39       120.34 o                         
   0   0   8      17883.53      19803.98      1028.67 o                         
   1   0   8         17.06        -90.34        96.23 o                         
   2   0   8       9434.71       9619.48       368.47 o                         
   3   0   8          6.88         81.96       181.27 o                         
   4   0   8       1006.79       1095.57       108.95 o                         
   5   0   8          9.81         94.58        67.41 o                         
   6   0   8         71.32        117.84        72.65 o                         
  -5   1   8        811.40        708.44       100.32 o                         
  -4   1   8          1.22         29.91        57.98 o                         
  -3   1   8       2756.59       2651.59       410.78 o                         
  -2   1   8       2239.26       2168.98       364.86 o                         
  -1   1   8       3654.30       4036.02       295.10 o                         
   0   1   8       2756.32       2943.10       278.71 o                         
   1   1   8       5570.82       4967.02       384.47 o                         
   2   1   8        471.75        661.16       110.32 o                         
   3   1   8       5633.53       6124.64       392.12 o                         
   4   1   8       1563.69       1605.41       108.64 o                         
   5   1   8       1065.49       1134.99        99.20 o                         
   6   1   8         32.97         21.69        59.25 o                         
  -5   2   8        878.12        791.84       188.96 o                         
  -4   2   8         20.83         54.48        67.99 o                         
  -3   2   8        338.68        867.89       338.90 o                         
  -2   2   8       4014.99       4012.40       467.92 o                         
  -1   2   8         29.26       -106.03       106.03 o                         
   0   2   8      13133.69      13743.97       715.49 o                         
   1   2   8      18868.84      18158.46       700.63 o                         
   2   2   8       8631.21       9375.50       334.99 o                         
   3   2   8         24.05        -36.34       147.04 o                         
   4   2   8        105.21         86.52        64.95 o                         
   5   2   8       1099.15       1087.95        97.33 o                         
   6   2   8         39.99         45.32        63.23 o                         
  -5   3   8         11.83         -4.81        56.21 o                         
  -4   3   8       1965.84       1799.96       150.80 o                         
  -3   3   8       1787.64       1723.52       374.19 o                         
  -2   3   8        147.30        -85.58       112.38 o                         
  -1   3   8       6620.82       7037.01       379.99 o                         
   0   3   8       4218.43       4046.46       337.57 o                         
   1   3   8        226.45        229.51        80.76 o                         
   2   3   8       3254.36       3421.05       333.16 o                         
   3   3   8       1288.67       1496.95       223.81 o                         
   4   3   8        620.86        681.61        83.41 o                         
   5   3   8        376.00        376.81        75.65 o                         
   6   3   8         27.46        490.99       577.92 o                         
  -5   4   8       1714.02       1518.84       117.02 o                         
  -4   4   8        235.56        237.88        73.47 o                         
  -3   4   8       1334.04       1206.45       370.19 o                         
  -2   4   8        141.75        323.43       148.99 o                         
  -1   4   8       1553.06       2032.20       340.58 o                         
   0   4   8       1409.06       2078.41       254.56 o                         
   2   4   8          2.59        -25.19       149.60 o                         
   3   4   8       1070.61       1237.03       206.55 o                         
   4   4   8         12.21         72.90        89.88 o                         
   5   4   8         16.70        -71.47        71.47 o                         
   6   4   8        127.83        184.75        63.39 o                         
  -5   5   8        182.01        254.19       103.51 o                         
  -4   5   8        431.55        463.10        73.42 o                         
  -3   5   8         54.64        175.26       247.68 o                         
  -2   5   8       1315.93       1553.58       255.59 o                         
  -1   5   8       3936.76       4648.39       345.41 o                         
   0   5   8       9750.50       9459.78       452.86 o                         
   1   5   8      13862.67      14644.67       731.33 o                         
   2   5   8         87.59         66.88       141.92 o                         
   3   5   8        778.28        572.48       285.63 o                         
   4   5   8        693.39        671.01        88.51 o                         
   5   5   8         30.69         29.32        68.45 o                         
   6   5   8         91.11        130.41        54.17 o                         
  -5   6   8        139.65        181.95        96.84 o                         
  -4   6   8        347.38        353.06        77.05 o                         
  -3   6   8          9.01        347.85       239.69 o                         
  -2   6   8        311.48        201.12       176.51 o                         
  -1   6   8       1941.74       2457.94       254.24 o                         
   0   6   8       5777.00       6601.61       365.51 o                         
   1   6   8      13147.58      15507.65       553.39 o                         
   2   6   8        193.55        330.48       125.32 o                         
   3   6   8         48.65        234.37       246.35 o                         
   4   6   8       1379.57       1407.00       138.81 o                         
   5   6   8        231.66        235.64        85.04 o                         
   6   6   8        113.84         82.08        58.11 o                         
  -5   7   8        636.86        609.28        79.56 o                         
  -4   7   8       1302.35       1117.37       106.71 o                         
  -3   7   8       1320.18       1166.75       118.43 o                         
  -2   7   8        785.72       1045.57       364.20 o                         
  -1   7   8         14.58          8.99        82.84 o                         
   0   7   8       4994.15       5551.52       363.84 o                         
   1   7   8         39.17         31.05        84.74 o                         
   2   7   8        505.65        315.74       122.69 o                         
   3   7   8       2154.75       2554.05       436.77 o                         
   4   7   8        837.10        945.66       100.34 o                         
   5   7   8        319.22        179.12       130.56 o                         
  -5   8   8        151.31        122.29        68.39 o                         
  -4   8   8       1066.43       1010.24       108.26 o                         
  -3   8   8       8895.14       7801.05       252.11 o                         
  -2   8   8       6469.86       6747.92      1004.04 o                         
  -1   8   8       2609.69       3341.00       263.99 o                         
   0   8   8        648.01        928.90       170.94 o                         
   1   8   8       7122.58       7501.79       346.21 o                         
   2   8   8       2399.46       2583.16       203.13 o                         
   3   8   8       2522.75       3060.07       504.69 o                         
   4   8   8        446.22        475.12        90.73 o                         
   5   8   8         14.15         38.25        74.45 o                         
  -5   9   8         13.84        -81.01        81.01 o                         
  -4   9   8        680.89        625.87        91.52 o                         
  -3   9   8        609.27        504.29       138.99 o                         
  -2   9   8       8269.73       8201.88       673.14 o                         
  -1   9   8       2401.88       2721.37       236.60 o                         
   0   9   8        191.41        468.82       102.73 o                         
   1   9   8       5030.89       5608.24       357.37 o                         
   2   9   8        751.76        688.58       169.37 o                         
   3   9   8       4023.25       3966.92       447.04 o                         
   4   9   8        664.82        574.68        84.91 o                         
   5   9   8         32.19         77.17        84.26 o                         
  -5  10   8        367.65        263.53       104.82 o                         
  -4  10   8       1164.15        920.85       115.75 o                         
  -3  10   8        278.55        317.14        77.82 o                         
  -2  10   8       1149.97       1323.74       306.94 o                         
  -1  10   8         86.59        193.22        98.62 o                         
   0  10   8      10682.51      11088.42       426.44 o                         
   1  10   8       5064.86       5201.77       278.10 o                         
   2  10   8        657.82        647.55       218.65 o                         
   3  10   8          0.02        -75.12       237.28 o                         
   4  10   8       3453.88       3002.77       139.99 o                         
   5  10   8        743.38        683.51        75.12 o                         
  -5  11   8          1.30        154.22       113.26 o                         
  -4  11   8         26.65        146.34        63.40 o                         
  -3  11   8        299.64        173.03        69.82 o                         
  -2  11   8       1039.17       1043.10       305.25 o                         
  -1  11   8       1674.09       1817.07       215.02 o                         
   0  11   8         48.38         89.65        81.62 o                         
   1  11   8         49.59        101.31        96.83 o                         
   2  11   8        133.95        332.40       224.37 o                         
   3  11   8       1106.45        874.27       158.16 o                         
   4  11   8        509.58        648.95        80.51 o                         
   5  11   8          8.52        -56.91        56.91 o                         
  -5  12   8         84.69        -96.77       126.70 o                         
  -4  12   8        109.93        128.87        63.75 o                         
  -3  12   8          1.66         38.36        74.65 o                         
  -2  12   8       1982.32       2316.24       434.01 o                         
  -1  12   8        919.45       1031.40       184.99 o                         
   0  12   8      16838.48      15710.87       574.31 o                         
   1  12   8       3130.94       3496.34       237.84 o                         
   2  12   8        560.95        555.79       213.31 o                         
   3  12   8       2317.70       1936.84       180.86 o                         
   4  12   8        212.66        214.38        74.59 o                         
   5  12   8         99.42        127.60        72.36 o                         
  -5  13   8        788.56        749.41       112.61 o                         
  -4  13   8         22.82          0.75       104.30 o                         
  -3  13   8         77.47        144.90        73.56 o                         
  -2  13   8        106.57        123.63        75.20 o                         
  -1  13   8       2233.04       2763.83       285.01 o                         
   0  13   8        806.15        845.90       132.19 o                         
   1  13   8       1898.95       2236.46       191.79 o                         
   2  13   8        488.20        436.32       197.52 o                         
   3  13   8        237.55         95.94        82.27 o                         
   4  13   8        160.88        203.88        94.26 o                         
   5  13   8        975.53        781.56       133.95 o                         
  -5  14   8          3.38         27.46       131.08 o                         
  -4  14   8        194.43         -7.52       132.72 o                         
  -3  14   8        678.61        663.91       119.72 o                         
  -2  14   8        231.78        321.78        89.52 o                         
  -1  14   8        919.45       1029.65       205.67 o                         
   0  14   8        547.55        931.30       176.84 o                         
   1  14   8         89.21         70.34       116.14 o                         
   2  14   8        256.98        406.57       237.04 o                         
   3  14   8       1019.96        882.74       110.48 o                         
   4  14   8        346.05        354.82        87.64 o                         
   5  14   8        956.18        900.99       102.28 o                         
  -4  15   8       3075.65       3335.52       253.01 o                         
  -3  15   8       2391.53       2166.71       171.54 o                         
  -2  15   8        453.54        602.75        76.17 o                         
  -1  15   8       1309.29       1537.97       243.64 o                         
   0  15   8       2319.60       3004.88       282.63 o                         
   1  15   8       1427.59       1326.69       170.87 o                         
   2  15   8       1227.58       1082.79       129.51 o                         
   3  15   8        289.17        400.96       105.81 o                         
   4  15   8        705.76        733.17        93.60 o
[truncated: 621,514 more chars]
